# Supplementary material for: Plasma metabolomic signatures for copy number variants and COVID-19 risk loci in Northern Finland populations
Source: Sci Rep. 2025 Apr 16;15:13172. doi: 10.1038/s41598-025-94839-9 (PMC12003712; doi:10.1038/s41598-025-94839-9)
Supplement: Supplementary file 2 — Supplementary Material 2 [file 41598_2025_94839_MOESM2_ESM.xlsx]

## Sheet: Sheet1
Supplementary table 1. Multi-omic database. Descriptions of the tables in the multi-omic MySQL database for metabolomic signatures. Database is available at https://doi.org/10.5281/zenodo.12737754
| Tables name	Description
| BEACON_beacon |	Beacon section for cross referencing
| CANCER_DRIVER_cgi_mutations |	Cancer driver mutation annotation
| clinvar_clinvar_info |	Clinvar annotation
| CNV_Pheno_Assoc_nfbc_1966_geno_assoc_univariate |	Univariate NFBC 1966 CNV association
| CNV_Pheno_Assoc_nfbc_1986_1966_geno_assoc_univariate_pooled |	Univarite NFBC 1986 and NFBC 1966 pooled analysis
| CNV_Pheno_Assoc_nfbc_1986_1966_geno_univariate_meta_analysis |	NFBC 1986 and NFBC 1966 CNV genotype meta analysis
| CNV_Pheno_Assoc_nfbc_1986_geno_assoc_univariate |	Univariate NFBC 1986 CNV gentype association
| CNV_Pheno_Assoc_nfbc_geno_joint_all_cohorts |	NFBC 1986 and NFBC 1966 CNV gentype joint model
| CNV_Pheno_Assoc_nfbc_geno_joint_variable_selection_all_cohorts |	NFBC 1986 and NFBC 1966 CNV genotype variable selection
| CNVHAP_BREAKPOINTS_cnvhap_breakpoints |	CNV breakpoints in NFBC 1966
| CNVHAP_BREAKPOINTS_cnvhap_breakpoints_86 |	CNV breakpoints in NFBC 1986
| COSMIC_cosmic |	Cosmic somatic mutation annotation
| COVID19_UKBB_covid_gwas_ukbb |	UK biobank COVID-19 GWAS annotation
| DOMAIN_DOMAIN_domain_domain |	Protein domain domain interaction database annotation
| DOMAIN_DOMAIN_iddi |	Protein domain domain interaction iddi database
| DRUGGABILITY_bioligand |	Bioligand annotation for druggability
| DRUGGABILITY_drugbank |	drugbank annotation for druggability
| DRUGGABILITY_fpocket |	fpocket annotation for druggability
| FUNC_PRED_cadd_results |	Functional annotations and conservation scores including CADD scores
| FUNC_PRED_functional_predictions |	Functional annotations including population frequencies
| GTEX_gtex_egenes |	GTEx annotation gene level
| GTEX_gtex_lipid |	GTEx annotation locus level
| GWAS_CATALOGUE_gwas_catalog |	GWAS calogue annotation
| LD_ld |	Linkage disequilibrium results in NBFC cohorts
| LIFESTYLE_ukbiobank_both_sexes |	UK biobank lifestyle annotation for NFBC CNVs - both sexes together
| LIFESTYLE_ukbiobank_both_sexes_snp |	UK biobank lifestyle annotation for NFBC SNPs - both sexes together
| LIFESTYLE_ukbiobank_lifestyle |	UK biobank lifestyle annotation - Phenwas analysis top loci
| LIFESTYLE_ukbiobank_males_females |	UK biobank males and females seperately
| LIFESTYLE_ukbiobank_males_females_snp |	UK biobank males and females seperately for NFBC SNP association results
| LRR_Pheno_Assoc_nfbc_1966_lrr_univariate |	Univariate Log R Ratio results for NBFC 1966
| LRR_Pheno_Assoc_nfbc_1986_1966_lrr_univariate_meta_analysis |	Log R Ratio results for NFBC 1986 and NFBC 1966 meta analysis
| LRR_Pheno_Assoc_nfbc_1986_1966_lrr_univariate_pooled_analysis |	Log R Ratio results for NFBC 1986 and NFBC 1966 pooled analysis
| LRR_Pheno_Assoc_nfbc_1986_lrr_univariate |	Univariate Log R Ratio results for NBFC 1986
| LRR_Pheno_Assoc_nfbc_lrr_joint_all_cohorts |	Log R Ratio joint model for NFBC 1986 and NFBC 1966
| LRR_Pheno_Assoc_nfbc_lrr_joint_variable_selection_all_cohorts |	Log R Ratio joint model with variable selection for NFBC 1986 and NFBC 1966
| LUCA_domain_domain |	Last universal common ancestor annotations for NFBC metabolomic signatures
| METABOLOMIC_PLEIOTROPY_CNV_LRR_nfbc_1966_geno_univariate_ple7ffe |	Univariate NFBC 1966 CNV genotype results in wide format
| METABOLOMIC_PLEIOTROPY_CNV_LRR_nfbc_1966_lrr_univariate_plei4516 |	Univariate NFBC 1966 Log R Ratio results in wide format
| METABOLOMIC_PLEIOTROPY_CNV_LRR_nfbc_1986_1966_geno_meta_pleia4ea |	NBFC meta analysis of CNV genotypes in wide format
| METABOLOMIC_PLEIOTROPY_CNV_LRR_nfbc_1986_1966_geno_pooled_ple717 |	NFBC CNV genotype pooled analysis in wide format
| METABOLOMIC_PLEIOTROPY_CNV_LRR_nfbc_1986_1966_lrr_meta_pleio2eec |	NBFC Log R Ratio meta analysis in wide format
| METABOLOMIC_PLEIOTROPY_CNV_LRR_nfbc_1986_1966_lrr_pooled_ple77e4 |	NFBC Log R Ratio pooled analysis in wide format
| METABOLOMIC_PLEIOTROPY_CNV_LRR_nfbc_1986_geno_univariate_ple2e3b |	Univariate NBFC 1986 CNV genotype results in wide format
| METABOLOMIC_PLEIOTROPY_CNV_LRR_nfbc_1986_lrr_univariate_pleiaf47 |	Univariate NFBC 1986 Log R Ratio in wide format
| MOUSE_CANCER_GENE_mouse_cancer_gene |	Mouse cancer gene database annotation
| msig_db_enzymes_reactions |	Enzymes and reaction annotation for NFBC metabolomic signatures
| msig_db_msig_info |	Molecular signature database annotation (https://www.gsea-msigdb.org/gsea/msigdb/ )
| OMIM_PHEN_omim_phen |	OMIM and rare diseases
| POPULATION_ALLELE_FREQUENCY_population_frequency |	Exac, gnomAD and pubmed annotations
| PPI_INTERACTOME_census_interactome |	Protein protein interactome at one degree seperation
| PROTEIN_ATLAS_protein_atlas_protein |	Protein atlas database annotations
| PROTEIN_ATLAS_protein_atlas_rna |	Protein atlas database RNA annotations
| PROTEIN_PROTEIN_INTERACTION_ppi |	Protein protein interaction results
| PTM_ptm |	Post translational modification database annotation
| Regulatory_features_motifs |	Regulatory features annotations - motifs
| Regulatory_features_regulatory_feature |	Regulatory features and epigenetic annotations; roadmap DMR loci
| SNP_GENOTYPE_ASSOCIATION_nfbc_1966_snp_genotype_multivar_ple1c40 |	NFBC 1966 SNP mulphen results
| SNP_GENOTYPE_ASSOCIATION_nfbc_1966_snp_genotype_multivar_sig3e07 |	NBFC 1966 SNP multiphen signature results
| SNP_GENOTYPE_ASSOCIATION_nfbc_1966_snp_genotype_univariate_p4895 |	NBFC 1966 SNP univariate results
| SNP_GENOTYPE_ASSOCIATION_nfbc_1986_snp_genotype_multivar_ple9141 |	NFBC 1986 SNP univariate results
| SNP_GENOTYPE_ASSOCIATION_nfbc_1986_snp_genotype_multivar_sig3eaa |	NFBC 1986 SNP multiphen signatures results
| SNP_GENOTYPE_ASSOCIATION_nfbc_1986_snp_genotype_univar_pleio2383 |	NBFC 1986 SNP multiphen results
| SNP_GENOTYPE_ASSOCIATION_nfbc_meta_snp_genotype_multivar_plee492 |	NFBC SNP meta analysis
| SNP_GENOTYPE_ASSOCIATION_nfbc_meta_snp_genotype_multivar_sig3473 |	NFBC SNP multiphen signature results
| SNP_GENOTYPE_ASSOCIATION_nfbc_meta_snp_univar_pleiotropy |	NFBC SNP multiphen meta analysis
| SNP_GENOTYPE_ASSOCIATION_nfbc_pooled_snp_genotype_multivar_pa584 |	NFBC SNP pooled multiphen
| SNP_GENOTYPE_ASSOCIATION_nfbc_pooled_snp_genotype_multivar_sdc60 |	NFBC SNP pooled multiphen signature
| SNP_GENOTYPE_ASSOCIATION_nfbc_pooled_snp_univar_pleiotropy |	NFBC SNP pooled univariate resuls
| SPECIES_PPI_species_ppi |	Cross species protein protein annotations
| TADS_tads |	topologically associating domains
| thousand_genomes_cnvs_snp_tagging_cnvs |	CNV - SNP LD results from the WTCCC CNV analysis
| thousand_genomes_cnvs_thousand_genomes |	Thousand genomes CNV annotations
| thousand_genomes_cnvs_wtccc_common_cnv |	WTCCC CNV analysis annotations
| Variant_Annotation_lipid_names |	Description of metabolomic lipids
| Variant_Annotation_variant_annotation	Variant effect predictions for all loci
