# Supplementary material for: Plasma metabolomic signatures for copy number variants and COVID-19 risk loci in Northern Finland populations
Source: Sci Rep. 2025 Apr 16;15:13172. doi: 10.1038/s41598-025-94839-9 (PMC12003712; doi:10.1038/s41598-025-94839-9)
Supplement: Supplementary file 4 — Supplementary Material 4 [file 41598_2025_94839_MOESM4_ESM.xlsx]

## Sheet: NFBC 1986 Univariate
Supplementary table 3. CNV-metabolomic QTLs and inflation factors. CNV genotype association results and inflation factors
Location	Phenotype	Frequency	Beta	P value	N
11:61604782	FAw3_FA	0.118	0.632	5.39e-65	4060
11:61605215	FAw3_FA	0.0706	0.633	1.32e-64	4060
11:61604967	FAw3_FA	0.114	0.65	3.28e-64	4060
11:61604814	FAw3_FA	0.112	0.651	4.98e-63	4060
11:61605499	FAw3_FA	0.111	0.65	2.06e-62	4060
11:61604782	DHA_FA	0.118	0.572	2.52e-53	4060
11:61604967	DHA_FA	0.114	0.586	2.15e-52	4060
11:61605215	DHA_FA	0.0706	0.568	3.21e-52	4060
11:61604814	DHA_FA	0.112	0.587	2.23e-51	4060
11:61605499	DHA_FA	0.111	0.584	1.18e-50	4060
11:61603228	FAw3_FA	0.108	0.599	7.45e-50	4060
11:61603510	FAw3_FA	0.106	0.601	1.54e-49	4060
11:61603358	FAw3_FA	0.107	0.592	6.53e-49	4060
11:61601908	FAw3_FA	0.109	0.591	1.96e-48	4060
11:61602168	FAw3_FA	0.108	0.592	2.54e-48	4060
11:61604324	FAw3_FA	0.106	0.595	3.25e-48	4060
11:61602003	FAw3_FA	0.11	0.573	4.24e-47	4060
11:61601378	FAw3_FA	0.11	0.577	1.64e-46	4060
11:61601872	FAw3_FA	0.111	0.572	2.17e-46	4060
11:61601381	FAw3_FA	0.111	0.582	4.78e-46	4060
11:61602572	FAw3_FA	0.107	0.574	1.04e-45	4060
11:61604967	FAw3	0.114	0.499	3.07e-44	4060
11:61604782	FAw3	0.118	0.479	1.08e-43	4060
11:61604814	FAw3	0.112	0.5	1.67e-43	4060
11:61605499	FAw3	0.111	0.496	1.29e-42	4060
11:61605215	FAw3	0.0706	0.473	3.65e-42	4060
11:61603228	DHA_FA	0.108	0.528	4.64e-39	4060
11:61602168	DHA_FA	0.108	0.527	1.29e-38	4060
11:61601908	DHA_FA	0.109	0.526	1.38e-38	4060
11:61603510	DHA_FA	0.106	0.526	2.37e-38	4060
11:61603358	DHA_FA	0.107	0.522	2.96e-38	4060
11:61602003	DHA_FA	0.11	0.513	5.79e-38	4060
11:61604324	DHA_FA	0.106	0.523	1.37e-37	4060
11:61601872	DHA_FA	0.111	0.513	1.5e-37	4060
11:61601378	DHA_FA	0.11	0.514	2.81e-37	4060
11:61604782	UnSat	0.118	0.453	3.7e-37	4060
11:61604967	DHA	0.114	0.452	1.06e-36	4060
11:61604782	DHA	0.118	0.437	1.52e-36	4060
11:61601381	DHA_FA	0.111	0.514	3.13e-36	4060
11:61602572	DHA_FA	0.107	0.509	3.63e-36	4060
11:61604967	UnSat	0.114	0.461	4.5e-36	4060
11:61604814	DHA	0.112	0.454	4.64e-36	4060
11:61604814	UnSat	0.112	0.464	1.19e-35	4060
11:61605215	UnSat	0.0706	0.443	2.61e-35	4060
11:61605499	DHA	0.111	0.449	3.1e-35	4060
11:61605499	UnSat	0.111	0.461	4.02e-35	4060
11:61603228	FAw3	0.108	0.462	6.96e-35	4060
11:61605215	DHA	0.0706	0.428	7.95e-35	4060
11:61603510	FAw3	0.106	0.462	1.86e-34	4060
11:61603358	FAw3	0.107	0.456	4.28e-34	4060
11:61601908	FAw3	0.109	0.456	7.39e-34	4060
11:61602168	FAw3	0.108	0.455	1.34e-33	4060
11:61604324	FAw3	0.106	0.457	1.72e-33	4060
11:61601378	FAw3	0.11	0.443	2.81e-32	4060
11:61602003	FAw3	0.11	0.436	3.99e-32	4060
11:61601381	FAw3	0.111	0.447	5.37e-32	4060
11:61601872	FAw3	0.111	0.435	1.34e-31	4060
11:61602572	FAw3	0.107	0.439	1.68e-31	4060
11:61621556	FAw3_FA	0.182	0.409	5.85e-29	4060
11:61621194	FAw3_FA	0.202	0.371	2.64e-28	4060
11:61603228	DHA	0.108	0.41	7.72e-28	4060
11:61603228	UnSat	0.108	0.419	1.81e-27	4060
11:61601908	DHA	0.109	0.408	1.94e-27	4060
11:61602168	DHA	0.108	0.408	2.46e-27	4060
11:61603510	DHA	0.106	0.408	3.4e-27	4060
11:61603358	DHA	0.107	0.404	3.96e-27	4060
11:61601908	UnSat	0.109	0.415	6.33e-27	4060
11:61603510	UnSat	0.106	0.416	7.86e-27	4060
11:61604324	DHA	0.106	0.405	1.25e-26	4060
11:61603358	UnSat	0.107	0.411	1.4e-26	4060
11:61621040	FAw3_FA	0.214	0.351	1.79e-26	4060
11:61604324	UnSat	0.106	0.415	1.83e-26	4060
11:61602168	UnSat	0.108	0.412	2.09e-26	4060
11:61602003	DHA	0.11	0.393	2.26e-26	4060
11:61601378	DHA	0.11	0.398	2.32e-26	4060
11:61621269	FAw3_FA	0.227	0.337	3.03e-26	4060
11:61609751	FAw3_FA	0.102	0.554	4.34e-26	4060
11:61601872	DHA	0.111	0.393	4.74e-26	4060
11:61602003	UnSat	0.11	0.4	5.78e-26	4060
11:61601872	UnSat	0.111	0.403	6.37e-26	4060
11:61601378	UnSat	0.11	0.403	1.12e-25	4060
11:61601381	DHA	0.111	0.398	1.13e-25	4060
11:61602572	DHA	0.107	0.392	1.9e-25	4060
11:61601381	UnSat	0.111	0.405	3.29e-25	4060
11:61602572	UnSat	0.107	0.397	1.02e-24	4060
11:61601209	FAw3_FA	0.0967	0.505	4.28e-23	4060
11:61621556	DHA_FA	0.182	0.362	5.39e-23	4060
11:61621194	DHA_FA	0.202	0.331	6.91e-23	4060
11:61621040	DHA_FA	0.214	0.321	1.84e-22	4060
11:61609751	DHA_FA	0.102	0.511	1.95e-22	4060
11:61621269	DHA_FA	0.227	0.308	3.48e-22	4060
11:61621611	FAw3_FA	0.359	0.262	4.42e-22	4060
11:61601209	DHA_FA	0.0967	0.487	1.22e-21	4060
11:61621611	DHA_FA	0.359	0.259	1.42e-21	4060
16:56989635	M_HDL_TG_	0.125	0.311	1.81e-21	4060
16:56990716	M_HDL_TG_	0.124	0.312	2.14e-21	4060
16:56987015	M_HDL_TG_	0.124	0.313	2.28e-21	4060
16:56988044	M_HDL_TG_	0.124	0.313	2.97e-21	4060
16:56986914	M_HDL_TG_	0.125	0.308	3.52e-21	4060
16:56990827	M_HDL_TG_	0.124	0.31	3.6e-21	4060
16:56986976	M_HDL_TG_	0.128	0.305	3.87e-21	4060
16:56991363	M_HDL_TG_	0.123	0.311	4.23e-21	4060
16:56987369	M_HDL_TG_	0.122	0.311	4.97e-21	4060
16:56989590	M_HDL_TG_	0.126	0.303	8.13e-21	4060
11:61609751	FAw3	0.102	0.444	6.91e-20	4060
16:56987439	M_HDL_TG_	0.124	0.305	7.45e-20	4060
11:61600581	FAw3_FA	0.0979	0.457	2e-19	4060
16:56990716	L_HDL_CE	0.124	-0.281	3.24e-19	4070
16:56986976	L_HDL_CE	0.128	-0.276	3.67e-19	4070
16:56986914	L_HDL_CE	0.125	-0.279	3.89e-19	4070
16:56987015	L_HDL_CE	0.124	-0.281	4.77e-19	4070
16:56988044	L_HDL_CE	0.124	-0.281	5.76e-19	4070
11:61600342	FAw3_FA	0.0886	0.488	6.43e-19	4060
16:56991363	L_HDL_CE	0.123	-0.28	6.55e-19	4070
16:56990827	L_HDL_CE	0.124	-0.278	6.66e-19	4070
16:56990716	L_HDL_C	0.124	-0.279	6.95e-19	4070
2:210889759	Gln	0.0106	6.31	7.74e-19	4050
16:56986976	L_HDL_C	0.128	-0.274	7.75e-19	4070
16:56986914	L_HDL_C	0.125	-0.277	7.98e-19	4070
5:32067072	Cit	0.0193	4.62	8.47e-19	4030
11:61600581	DHA_FA	0.0979	0.448	9.07e-19	4060
16:56987015	L_HDL_C	0.124	-0.279	9.85e-19	4070
16:56989635	L_HDL_CE	0.125	-0.275	1.15e-18	4070
16:56988044	L_HDL_C	0.124	-0.279	1.21e-18	4070
16:71906597	Cit	0.0113	7.71	1.26e-18	4030
16:56990827	L_HDL_C	0.124	-0.277	1.33e-18	4070
16:56991363	L_HDL_C	0.123	-0.278	1.4e-18	4070
16:56987369	L_HDL_CE	0.122	-0.278	1.42e-18	4070
11:61609750	FAw3_FA	0.091	0.526	1.51e-18	4060
16:56989635	L_HDL_C	0.125	-0.273	2.33e-18	4070
11:61621194	UnSat	0.202	0.279	2.65e-18	4060
16:56987369	L_HDL_C	0.122	-0.276	2.92e-18	4070
16:56987439	L_HDL_CE	0.124	-0.278	3.39e-18	4070
11:61621556	UnSat	0.182	0.302	4.81e-18	4060
16:56989590	L_HDL_CE	0.126	-0.267	5.85e-18	4070
16:56987439	L_HDL_C	0.124	-0.276	7.05e-18	4070
11:61600327	FAw3_FA	0.092	0.466	8.08e-18	4060
16:56986914	HDL2_C	0.125	-0.265	9.64e-18	4070
10:75477298	Gln	0.0257	-3.79	1.05e-17	4060
16:56990716	HDL2_C	0.124	-0.267	1.1e-17	4070
16:56986914	L_HDL_FC	0.125	-0.27	1.11e-17	4070
16:56990716	L_HDL_FC	0.124	-0.272	1.12e-17	4070
16:56989590	L_HDL_C	0.126	-0.266	1.15e-17	4070
11:61601209	FAw3	0.0967	0.405	1.16e-17	4060
16:56986976	L_HDL_FC	0.128	-0.267	1.17e-17	4070
16:56987015	HDL2_C	0.124	-0.267	1.23e-17	4070
11:61600342	DHA_FA	0.0886	0.468	1.33e-17	4060
16:56986976	HDL2_C	0.128	-0.262	1.35e-17	4070
11:61609751	UnSat	0.102	0.426	1.38e-17	4060
16:56987015	L_HDL_FC	0.124	-0.272	1.39e-17	4070
16:56988044	HDL2_C	0.124	-0.268	1.4e-17	4070
8:88410905	Cit	0.0183	-3.32	1.51e-17	4040
16:56991363	HDL2_C	0.123	-0.267	1.55e-17	4070
16:56990827	L_HDL_FC	0.124	-0.27	1.71e-17	4070
16:56990827	HDL2_C	0.124	-0.265	1.78e-17	4070
16:56988044	L_HDL_FC	0.124	-0.272	1.8e-17	4070
16:71906597	Gln	0.0113	6.04	2.15e-17	4060
16:56991363	L_HDL_FC	0.123	-0.271	2.24e-17	4070
16:56987369	HDL2_C	0.122	-0.266	2.3e-17	4070
16:56990716	L_HDL_L	0.124	-0.265	2.57e-17	4070
16:56986914	L_HDL_L	0.125	-0.263	2.86e-17	4070
16:56986976	L_HDL_L	0.128	-0.261	2.86e-17	4070
16:56989635	L_HDL_FC	0.125	-0.266	3.12e-17	4070
16:56989635	HDL2_C	0.125	-0.261	3.31e-17	4070
11:61609751	DHA	0.102	0.409	3.64e-17	4060
16:56987015	L_HDL_L	0.124	-0.265	3.78e-17	4070
16:56986914	HDL_C	0.125	-0.264	3.85e-17	4070
16:56987369	L_HDL_FC	0.122	-0.269	4.09e-17	4070
16:56990716	HDL_C	0.124	-0.266	4.28e-17	4070
16:56990827	L_HDL_L	0.124	-0.263	4.48e-17	4070
16:56988044	L_HDL_L	0.124	-0.265	4.53e-17	4070
16:56991363	L_HDL_L	0.123	-0.264	4.7e-17	4070
16:56987015	HDL_C	0.124	-0.266	4.8e-17	4070
16:56986976	HDL_C	0.128	-0.26	5.52e-17	4070
16:56988044	HDL_C	0.124	-0.266	5.73e-17	4070
16:56991363	HDL_C	0.123	-0.265	6.18e-17	4070
11:61600167	FAw3_FA	0.0918	0.46	6.19e-17	4060
16:56990827	HDL_C	0.124	-0.263	7.64e-17	4070
16:56987369	HDL_C	0.122	-0.265	8.07e-17	4070
16:56989590	HDL2_C	0.126	-0.256	8.53e-17	4070
11:61599991	FAw3_FA	0.0929	0.448	9.48e-17	4060
16:56989635	L_HDL_L	0.125	-0.259	9.5e-17	4070
16:56987369	L_HDL_L	0.122	-0.262	9.66e-17	4070
16:56987439	L_HDL_FC	0.124	-0.268	9.86e-17	4070
11:61621611	FAw3	0.359	0.209	1.06e-16	4060
11:61600327	DHA_FA	0.092	0.449	1.08e-16	4060
16:56989635	HDL_C	0.125	-0.26	1.24e-16	4070
11:61601209	DHA	0.0967	0.391	1.29e-16	4060
16:56987439	HDL2_C	0.124	-0.262	1.37e-16	4070
16:56989590	L_HDL_FC	0.126	-0.259	1.41e-16	4070
11:61600167	DHA_FA	0.0918	0.452	1.88e-16	4060
11:61599991	DHA_FA	0.0929	0.443	1.97e-16	4060
11:61621269	UnSat	0.227	0.249	2.03e-16	4060
7:31851231	Cit	0.00391	-16.4	2.18e-16	4020
16:56987439	L_HDL_L	0.124	-0.262	2.44e-16	4070
11:61609750	DHA_FA	0.091	0.49	2.64e-16	4060
16:56989590	HDL_C	0.126	-0.255	2.84e-16	4070
1:222882247	Gln	0.0457	1.09	3.26e-16	4010
16:56989590	L_HDL_L	0.126	-0.252	3.86e-16	4070
11:61621611	DHA	0.359	0.204	4.28e-16	4060
16:56990716	L_HDL_PL	0.124	-0.254	4.66e-16	4070
16:56986914	L_HDL_PL	0.125	-0.252	4.82e-16	4070
16:56990716	HDL_D	0.124	-0.274	4.91e-16	4070
16:56986976	L_HDL_PL	0.128	-0.25	5.01e-16	4070
11:61597212	FAw3_FA	0.0476	0.48	5.93e-16	4060
16:56987439	HDL_C	0.124	-0.26	6.03e-16	4070
6:122259154	Cit	0.0133	-6.46	6.09e-16	4020
16:56987015	L_HDL_PL	0.124	-0.253	6.56e-16	4070
16:56990827	L_HDL_PL	0.124	-0.252	7.05e-16	4070
16:56991363	L_HDL_PL	0.123	-0.253	7.47e-16	4070
16:56988044	L_HDL_PL	0.124	-0.254	7.63e-16	4070
11:61599329	FAw3_FA	0.0919	0.44	8.05e-16	4060
16:56986914	HDL_D	0.125	-0.27	8.05e-16	4070
16:56987015	HDL_D	0.124	-0.272	8.92e-16	4070
11:61621194	FAw3	0.202	0.251	9.53e-16	4060
16:56986976	HDL_D	0.128	-0.266	9.8e-16	4070
16:56988044	HDL_D	0.124	-0.273	9.8e-16	4070
1:98667546	Cit	0.00415	-16.4	9.82e-16	3980
6:43448821	Gln	0.0259	2.03	1.14e-15	4050
16:56989635	HDL_D	0.125	-0.268	1.24e-15	4070
2:189591884	Gln	0.0258	2.15	1.27e-15	4050
16:56990827	HDL_D	0.124	-0.269	1.39e-15	4070
16:56987369	L_HDL_PL	0.122	-0.251	1.51e-15	4070
17:37610123	Gln	0.0173	3.83	1.53e-15	4060
16:56991363	HDL_D	0.123	-0.27	1.55e-15	4070
16:56989635	L_HDL_PL	0.125	-0.247	1.78e-15	4070
16:56987439	HDL_D	0.124	-0.273	1.8e-15	4070
16:56987369	HDL_D	0.122	-0.27	1.86e-15	4070
1:245586529	Gln	0.0142	3.83	1.87e-15	4010
11:61597972	FAw3_FA	0.0518	0.447	1.98e-15	4060
11:61621040	UnSat	0.214	0.249	2.08e-15	4060
11:61621556	FAw3	0.182	0.27	2.09e-15	4060
7:16704212	Gln	0.0113	6.06	2.19e-15	4050
1:222872979	Gln	0.0487	0.996	2.35e-15	4010
11:61600581	FAw3	0.0979	0.371	3.28e-15	4060
11:61597814	FAw3_FA	0.0894	0.444	3.41e-15	4060
11:61609843	FAw3_FA	0.1	0.444	3.5e-15	4060
16:58821535	Gln	0.0172	2.98	3.69e-15	4060
11:61599161	FAw3_FA	0.0926	0.431	3.85e-15	4060
16:56990716	XL_HDL_PL	0.124	-0.255	3.95e-15	4070
11:61606683	FAw3_FA	0.0842	0.473	4e-15	4060
11:61606683	FAw3	0.0842	0.437	4.16e-15	4060
16:56986914	XL_HDL_PL	0.125	-0.252	4.59e-15	4070
16:56987439	L_HDL_PL	0.124	-0.249	4.65e-15	4070
11:61616069	FAw3_FA	0.0773	0.503	4.66e-15	4060
11:61616322	FAw3_FA	0.0748	0.509	4.73e-15	4060
11:61618169	FAw3_FA	0.0728	0.512	4.92e-15	4060
16:56989590	HDL_D	0.126	-0.26	5.19e-15	4070
16:56986976	XL_HDL_PL	0.128	-0.25	5.47e-15	4070
16:56987015	XL_HDL_PL	0.124	-0.254	5.58e-15	4070
16:56989590	L_HDL_PL	0.126	-0.241	5.65e-15	4070
11:61607168	FAw3_FA	0.0955	0.464	6.26e-15	4060
16:56988044	XL_HDL_PL	0.124	-0.255	6.42e-15	4070
6:43448821	Cit	0.0259	2.44	6.63e-15	4020
11:61606642	FAw3_FA	0.0837	0.466	7.44e-15	4060
11:61597212	DHA_FA	0.0476	0.461	7.55e-15	4060
11:61616339	FAw3_FA	0.0767	0.493	8.55e-15	4060
7:31848706	Cit	0.00553	-11.1	8.6e-15	4020
16:56990716	S_HDL_TG	0.124	0.243	9.28e-15	4070
11:61600327	FAw3	0.092	0.39	9.36e-15	4060
11:61606642	FAw3	0.0837	0.43	9.48e-15	4060
11:61607168	FAw3	0.0955	0.426	9.79e-15	4060
16:56989635	XL_HDL_PL	0.125	-0.25	1.01e-14	4070
11:61600581	DHA	0.0979	0.363	1.03e-14	4060
16:56987369	XL_HDL_PL	0.122	-0.252	1.1e-14	4070
16:56991363	XL_HDL_PL	0.123	-0.252	1.11e-14	4070
11:61600342	FAw3	0.0886	0.393	1.12e-14	4060
16:56989635	S_HDL_TG	0.125	0.24	1.13e-14	4070
11:61609750	FAw3	0.091	0.429	1.16e-14	4060
16:56990827	XL_HDL_PL	0.124	-0.25	1.16e-14	4070
4:168515495	Gln	0.0173	3.79	1.19e-14	4060
16:56988044	S_HDL_TG	0.124	0.243	1.26e-14	4070
16:56989590	S_HDL_TG	0.126	0.238	1.26e-14	4070
11:61597972	DHA_FA	0.0518	0.433	1.36e-14	4060
16:56987015	S_HDL_TG	0.124	0.241	1.5e-14	4070
11:61621269	FAw3	0.227	0.227	1.58e-14	4060
12:77984452	Cit	0.00498	-13.7	1.63e-14	4030
16:56987439	XL_HDL_PL	0.124	-0.253	1.63e-14	4070
16:56986914	S_HDL_TG	0.125	0.238	1.65e-14	4070
16:56989635	L_HDL_FC_	0.125	-0.277	1.71e-14	4010
11:61599329	DHA_FA	0.0919	0.418	1.76e-14	4060
20:15691240	Gln	0.00538	8.97	1.91e-14	4070
11:61621040	FAw3	0.214	0.234	1.96e-14	4060
11:61605578	FAw3	0.0921	0.41	2.22e-14	4060
16:56987369	S_HDL_TG	0.122	0.24	2.24e-14	4070
11:45787022	Gln	0.0191	-2.33	2.25e-14	4060
16:56986976	S_HDL_TG	0.128	0.235	2.36e-14	4070
16:56990827	S_HDL_TG	0.124	0.238	2.42e-14	4070
16:56991363	S_HDL_TG	0.123	0.24	2.51e-14	4070
2:203792816	XS_VLDL_CE	0.0106	-6.46	2.57e-14	4050
11:61601209	UnSat	0.0967	0.37	2.61e-14	4060
16:56989590	XL_HDL_PL	0.126	-0.244	2.72e-14	4070
16:56990716	S_HDL_TG_	0.124	0.245	2.83e-14	4060
10:70143774	Gln	0.0214	2.59	2.92e-14	4060
11:61617676	FAw3_FA	0.076	0.477	3.13e-14	4060
15:78978364	Gln	0.00912	-5.89	3.23e-14	4060
16:56990827	L_HDL_FC_	0.124	-0.275	3.31e-14	4010
16:56988044	S_HDL_TG_	0.124	0.245	3.43e-14	4060
16:56987015	L_HDL_FC_	0.124	-0.276	3.61e-14	4010
16:56990716	L_HDL_FC_	0.124	-0.275	3.68e-14	4010
16:56987439	S_HDL_TG	0.124	0.241	3.88e-14	4070
16:56986976	L_HDL_FC_	0.128	-0.27	4.01e-14	4010
16:56986914	L_HDL_FC_	0.125	-0.273	4.05e-14	4010
16:56987015	S_HDL_TG_	0.124	0.244	4.08e-14	4060
16:56986914	S_HDL_TG_	0.125	0.241	4.13e-14	4060
9:79318921	Cit	0.00401	20.6	4.28e-14	4020
16:56989590	S_HDL_TG_	0.126	0.24	4.3e-14	4060
16:56988044	L_HDL_FC_	0.124	-0.276	4.52e-14	4010
16:56986976	ApoB_ApoA1	0.128	0.232	4.63e-14	4070
12:28951469	Gln	0.00839	-7.08	4.71e-14	4060
16:56989635	S_HDL_TG_	0.125	0.241	4.83e-14	4060
16:56991363	S_HDL_TG_	0.123	0.243	5.08e-14	4060
16:56987369	S_HDL_TG_	0.122	0.244	5.3e-14	4060
16:56991363	ApoB_ApoA1	0.123	0.236	5.32e-14	4070
16:56990827	ApoB_ApoA1	0.124	0.234	5.41e-14	4070
16:56987439	L_HDL_FC_	0.124	-0.278	5.7e-14	4010
16:56990716	ApoB_ApoA1	0.124	0.234	5.77e-14	4070
16:56987369	L_HDL_FC_	0.122	-0.275	5.78e-14	4010
16:56989635	ApoB_ApoA1	0.125	0.233	6e-14	4070
11:61599991	FAw3	0.0929	0.375	6.15e-14	4060
16:56986976	S_HDL_TG_	0.128	0.238	6.16e-14	4060
11:61599161	DHA_FA	0.0926	0.411	6.25e-14	4060
11:61616322	DHA_FA	0.0748	0.487	6.28e-14	4060
16:56988044	ApoB_ApoA1	0.124	0.235	6.83e-14	4070
16:56990827	S_HDL_TG_	0.124	0.24	7.03e-14	4060
13:31031884	Gln	0.0211	2.57	7.24e-14	4060
16:56991363	L_HDL_FC_	0.123	-0.273	7.27e-14	4010
16:56987015	ApoB_ApoA1	0.124	0.234	7.33e-14	4070
9:81957798	Gln	0.0182	-4.1	7.63e-14	4060
11:61618169	DHA_FA	0.0728	0.488	7.65e-14	4060
16:56986914	ApoA1	0.125	-0.248	7.66e-14	4070
16:56989590	L_HDL_FC_	0.126	-0.268	7.7e-14	4010
16:56990716	ApoA1	0.124	-0.25	8.33e-14	4070
2:203640713	Gln	0.0339	-1.99	8.46e-14	4050
11:61606683	DHA_FA	0.0842	0.448	8.57e-14	4060
11:61600327	DHA	0.092	0.374	9.07e-14	4060
11:61600342	DHA	0.0886	0.378	9.56e-14	4060
16:56987015	ApoA1	0.124	-0.25	9.59e-14	4070
16:56986914	ApoB_ApoA1	0.125	0.231	9.6e-14	4070
16:56987369	ApoA1	0.122	-0.25	9.75e-14	4070
11:61600167	FAw3	0.0918	0.38	9.8e-14	4060
7:31848706	XL_HDL_PL_	0.00553	-9.24	1.03e-13	4020
16:56991363	ApoA1	0.123	-0.25	1.04e-13	4070
16:56988044	ApoA1	0.124	-0.25	1.08e-13	4070
11:61609843	DHA_FA	0.1	0.418	1.17e-13	4060
11:61599347	FAw3_FA	0.0919	0.41	1.21e-13	4060
16:56986976	ApoA1	0.128	-0.244	1.29e-13	4070
6:122259154	Gln	0.0133	-4.81	1.32e-13	4050
11:61616069	DHA_FA	0.0773	0.474	1.44e-13	4060
11:61597814	DHA_FA	0.0894	0.416	1.45e-13	4060
11:45787022	Cit	0.0191	-2.78	1.47e-13	4030
16:56990827	ApoA1	0.124	-0.246	1.62e-13	4070
11:61599991	DHA	0.0929	0.368	1.67e-13	4060
11:61599329	FAw3	0.0919	0.373	1.74e-13	4060
17:54428067	XL_HDL_PL_	0.0194	-2.5	1.77e-13	4030
3:170542730	Cit	0.00942	7.09	1.77e-13	4030
16:56987369	ApoB_ApoA1	0.122	0.231	1.79e-13	4070
11:61606642	DHA_FA	0.0837	0.441	1.83e-13	4060
15:50758351	Gln	0.0239	1.49	1.88e-13	4060
11:61616012	FAw3_FA	0.0504	0.452	1.92e-13	4060
11:61616339	DHA_FA	0.0767	0.467	2.02e-13	4060
11:61622191	FAw3_FA	0.397	0.212	2.04e-13	4060
11:61606683	DHA	0.0842	0.408	2.05e-13	4060
11:61607168	DHA_FA	0.0955	0.436	2.17e-13	4060
11:61617676	DHA_FA	0.076	0.459	2.44e-13	4060
12:95386791	Cit	0.00648	11.9	2.5e-13	4030
17:66833954	Gln	0.0175	3.41	2.54e-13	4060
2:70574318	Gln	0.00607	9.82	2.58e-13	4050
6:72157229	Gln	0.00718	-8.06	2.6e-13	4050
6:106608408	Gln	0.00731	-8.09	2.63e-13	4050
16:56989635	ApoA1	0.125	-0.243	2.69e-13	4070
11:61600167	DHA	0.0918	0.372	2.78e-13	4060
11:61621611	UnSat	0.359	0.189	2.87e-13	4060
16:56987439	S_HDL_TG_	0.124	0.239	2.87e-13	4060
5:43128233	Cit	0.0258	2.06	2.88e-13	4030
16:56989590	ApoB_ApoA1	0.126	0.224	3.13e-13	4070
11:61605578	DHA	0.0921	0.391	3.21e-13	4060
18:50375592	Gln	0.016	-3.15	3.31e-13	4060
16:56989590	ApoA1	0.126	-0.24	3.38e-13	4070
11:61621194	DHA	0.202	0.227	3.45e-13	4060
11:61606275	FAw3	0.094	0.393	3.51e-13	4060
12:121196891	Cit	0.0131	5.28	3.66e-13	4030
11:61606642	DHA	0.0837	0.402	4.06e-13	4060
11:61622717	DHA_FA	0.394	0.208	4.13e-13	4060
5:53441597	Gln	0.0139	3.67	4.19e-13	4060
16:56989635	M_HDL_TG	0.125	0.237	4.24e-13	4070
11:61618016	FAw3_FA	0.0727	0.474	4.48e-13	4060
16:56987439	ApoA1	0.124	-0.246	4.51e-13	4070
11:61548874	FAw3_FA	0.0685	-0.538	4.52e-13	4060
13:93958432	Gln	0.0167	3.07	4.66e-13	4060
16:56989635	L_HDL_C_	0.125	-0.267	4.75e-13	4010
11:61605578	FAw3_FA	0.0921	0.419	5.26e-13	4060
10:94481917	Cit	0.00414	16.5	5.41e-13	4030
11:61607168	DHA	0.0955	0.396	5.98e-13	4060
11:61622191	DHA_FA	0.397	0.208	5.98e-13	4060
2:234837737	Gln	0.0342	-1.66	6.14e-13	4050
2:203792816	XS_VLDL_C	0.0106	-5.96	6.21e-13	4050
11:61609642	FAw3_FA	0.117	0.415	6.56e-13	4060
1:40825600	Gln	0.0183	2.11	6.89e-13	4010
11:61609750	DHA	0.091	0.398	6.94e-13	4060
16:56987439	ApoB_ApoA1	0.124	0.228	7.17e-13	4070
11:61599347	DHA_FA	0.0919	0.396	7.31e-13	4060
2:203792816	Cit	0.0106	6.96	7.84e-13	4020
12:78017908	Cit	0.00562	-9.41	8.36e-13	4030
16:56990716	M_HDL_TG	0.124	0.236	8.4e-13	4070
13:31031884	Cit	0.0211	3.02	8.7e-13	4030
4:88981690	Gln	0.0148	3.26	8.81e-13	4060
16:56987015	M_HDL_TG	0.124	0.236	9.16e-13	4070
11:61609642	DHA_FA	0.117	0.411	9.28e-13	4060
11:61621040	DHA	0.214	0.218	9.67e-13	4060
16:56989635	M_HDL_C_	0.125	-0.234	9.76e-13	4060
11:61621556	DHA	0.182	0.243	9.86e-13	4060
16:56989590	M_HDL_TG	0.126	0.232	9.96e-13	4070
11:61621269	DHA	0.227	0.211	1.01e-12	4060
16:56990716	M_HDL_C_	0.124	-0.236	1.01e-12	4060
1:11884147	Cit	0.0167	4.19	1.03e-12	3980
16:56988044	M_HDL_C_	0.124	-0.237	1.1e-12	4060
16:56991363	M_HDL_C_	0.123	-0.236	1.1e-12	4060
16:56988044	M_HDL_TG	0.124	0.236	1.11e-12	4070
16:56990716	L_HDL_C_	0.124	-0.264	1.19e-12	4010
16:56990827	M_HDL_TG	0.124	0.233	1.27e-12	4070
6:52004363	Cit	2.86e-05	-1840	1.29e-12	4020
11:61605578	DHA_FA	0.0921	0.411	1.3e-12	4060
16:56986976	M_HDL_TG	0.128	0.23	1.31e-12	4070
16:56986914	M_HDL_TG	0.125	0.232	1.32e-12	4070
11:36470815	XS_VLDL_CE	0.000548	-107	1.34e-12	4060
16:56987015	M_HDL_C_	0.124	-0.235	1.36e-12	4060
16:56990827	M_HDL_C_	0.124	-0.234	1.38e-12	4060
16:56987369	M_HDL_TG	0.122	0.235	1.4e-12	4070
16:56988044	L_HDL_C_	0.124	-0.265	1.4e-12	4010
9:24358469	Gln	0.0186	-3.02	1.42e-12	4060
2:210889759	Cit	0.0106	6.22	1.43e-12	4020
16:56987015	L_HDL_C_	0.124	-0.264	1.49e-12	4010
16:56986976	M_HDL_C_	0.128	-0.23	1.54e-12	4060
16:56986976	L_HDL_C_	0.128	-0.258	1.6e-12	4010
11:61622717	FAw3_FA	0.394	0.203	1.66e-12	4060
16:56987369	M_HDL_C_	0.122	-0.235	1.67e-12	4060
5:89112538	Cit	0.00168	-31.3	1.73e-12	4030
16:56987439	L_HDL_C_	0.124	-0.267	1.74e-12	4010
16:56989590	M_HDL_C_	0.126	-0.23	1.82e-12	4060
11:61604782	PUFA_FA	0.118	0.237	1.84e-12	4060
11:13379973	Gln	0.0134	3.94	1.91e-12	4060
16:56986914	M_HDL_C_	0.125	-0.231	1.97e-12	4060
16:56990827	L_HDL_C_	0.124	-0.261	1.97e-12	4010
16:56987369	L_HDL_C_	0.122	-0.263	1.99e-12	4010
16:56991363	M_HDL_TG	0.123	0.233	2.01e-12	4070
11:61616322	FAw3	0.0748	0.423	2.08e-12	4060
11:61599161	FAw3	0.0926	0.357	2.24e-12	4060
16:56991363	L_HDL_C_	0.123	-0.262	2.24e-12	4010
18:57859877	Gln	0.0106	-5.27	2.33e-12	4060
11:61599329	DHA	0.0919	0.354	2.39e-12	4060
16:56990716	XL_HDL_L	0.124	-0.24	2.45e-12	4070
16:56986914	L_HDL_C_	0.125	-0.259	2.46e-12	4010
16:56989590	L_HDL_C_	0.126	-0.256	2.66e-12	4010
7:31851231	XL_HDL_PL_	0.00391	-12.2	2.75e-12	4020
11:61605215	PUFA_FA	0.0706	0.236	2.92e-12	4060
16:56987015	XL_HDL_L	0.124	-0.24	3.2e-12	4070
16:56986914	XL_HDL_L	0.125	-0.237	3.24e-12	4070
10:94347830	Gln	0.0288	1.77	3.29e-12	4060
16:56986914	IDL_FC_	0.125	-0.239	3.51e-12	4070
11:61609843	FAw3	0.1	0.363	3.6e-12	4060
3:82773232	Gln	0.0093	5.61	3.6e-12	4060
16:56987439	M_HDL_TG	0.124	0.232	3.93e-12	4070
16:56990827	IDL_FC_	0.124	-0.24	3.96e-12	4070
16:56988044	XL_HDL_L	0.124	-0.239	4.08e-12	4070
11:61597212	FAw3	0.0476	0.381	4.38e-12	4060
11:61618016	DHA_FA	0.0727	0.452	4.46e-12	4060
16:56986976	XL_HDL_L	0.128	-0.233	4.53e-12	4070
11:61604814	PUFA_FA	0.112	0.243	4.6e-12	4060
16:67671804	Gln	0.0464	0.968	4.76e-12	4060
16:56987369	XL_HDL_L	0.122	-0.238	4.83e-12	4070
16:56987015	IDL_FC_	0.124	-0.24	4.85e-12	4070
11:61616012	DHA_FA	0.0504	0.424	4.88e-12	4060
11:61604967	PUFA_FA	0.114	0.24	5.36e-12	4060
16:56989635	XL_HDL_L	0.125	-0.235	5.39e-12	4070
13:108994267	Gln	0.011	-3.99	5.47e-12	4060
16:56989635	M_HDL_CE_	0.125	-0.228	5.54e-12	4060
8:69099658	Gln	0.00459	10.6	5.64e-12	4060
16:56987439	M_HDL_C_	0.124	-0.231	5.76e-12	4060
16:56989590	IDL_FC_	0.126	-0.235	5.8e-12	4070
11:61600581	UnSat	0.0979	0.332	5.84e-12	4060
16:56986976	IDL_FC_	0.128	-0.234	5.84e-12	4070
11:61618608	FAw3_FA	0.0752	0.44	6.05e-12	4060
11:61609750	UnSat	0.091	0.392	6.06e-12	4060
16:56990716	IDL_FC_	0.124	-0.238	6.19e-12	4070
16:56988044	IDL_FC_	0.124	-0.239	6.3e-12	4070
16:56989635	IDL_FC_	0.125	-0.236	6.49e-12	4070
11:61605499	PUFA_FA	0.111	0.242	6.54e-12	4060
5:32020001	Gln	0.00763	7.94	6.84e-12	4060
16:56987369	IDL_FC_	0.122	-0.239	6.87e-12	4070
16:56990716	M_HDL_CE_	0.124	-0.229	6.93e-12	4060
16:56990716	XL_HDL_FC	0.124	-0.234	6.95e-12	4070
16:56987439	IDL_FC_	0.124	-0.241	7.17e-12	4070
16:56991363	XL_HDL_L	0.123	-0.236	7.18e-12	4070
16:56988044	M_HDL_CE_	0.124	-0.23	7.34e-12	4060
16:56991363	M_HDL_CE_	0.123	-0.229	7.36e-12	4060
11:61606275	DHA	0.094	0.369	7.64e-12	4060
18:36385302	Cit	0.0105	-6.23	7.8e-12	4030
16:56987015	XL_HDL_FC	0.124	-0.235	8.04e-12	4070
11:61616339	FAw3	0.0767	0.403	8.22e-12	4060
10:94481917	XS_VLDL_CE	0.00414	-13.7	8.26e-12	4060
11:61609708	FAw3_FA	0.0922	0.412	8.26e-12	4060
11:13355770	Cit	0.00868	8.55	8.49e-12	4030
11:61616069	FAw3	0.0773	0.406	8.5e-12	4060
16:56989590	XL_HDL_L	0.126	-0.231	8.75e-12	4070
13:36217469	Gln	0.00503	10.2	8.84e-12	4060
16:56990827	M_HDL_CE_	0.124	-0.227	9.13e-12	4060
16:56987439	XL_HDL_L	0.124	-0.238	9.37e-12	4070
16:56987015	M_HDL_CE_	0.124	-0.228	9.63e-12	4060
8:4936746	Cit	0.000586	-95.8	9.66e-12	4040
16:56990827	XL_HDL_L	0.124	-0.233	9.71e-12	4070
11:61605613	FAw3	0.0922	0.369	9.85e-12	4060
16:56989590	M_HDL_CE_	0.126	-0.224	9.87e-12	4060
16:80513030	Gln	0.0109	4.59	1.03e-11	4060
16:56986914	XL_HDL_FC	0.125	-0.231	1.08e-11	4070
16:56987369	M_HDL_CE_	0.122	-0.228	1.09e-11	4060
11:61597814	FAw3	0.0894	0.354	1.13e-11	4060
11:61605215	MUFA_FA	0.0706	-0.261	1.14e-11	4060
12:121229893	Cit	0.0147	5.22	1.14e-11	4030
16:56991363	IDL_FC_	0.123	-0.236	1.14e-11	4070
16:56986976	M_HDL_CE_	0.128	-0.223	1.17e-11	4060
17:54428067	Cit	0.0194	-2.65	1.19e-11	4030
11:61606275	FAw3_FA	0.094	0.395	1.21e-11	4060
9:22033389	Gln	0.0193	-3.81	1.22e-11	4060
16:56988044	XL_HDL_FC	0.124	-0.233	1.25e-11	4070
16:56989635	XL_HDL_FC	0.125	-0.23	1.25e-11	4070
16:56987369	XL_HDL_FC	0.122	-0.233	1.3e-11	4070
11:61604782	MUFA_FA	0.118	-0.258	1.38e-11	4060
14:22001947	Gln	0.0168	3.17	1.41e-11	4060
16:56986976	XL_HDL_FC	0.128	-0.227	1.44e-11	4070
5:32067072	Gln	0.0193	2.87	1.47e-11	4060
11:61618169	FAw3	0.0728	0.409	1.54e-11	4060
14:102388182	Gln	0.0417	-1.18	1.54e-11	4060
1:245586529	Cit	0.0142	4.01	1.55e-11	3980
16:56986914	M_HDL_CE_	0.125	-0.223	1.55e-11	4060
11:61617676	FAw3	0.076	0.392	1.59e-11	4060
6:29634012	Gln	0.0159	-3.33	1.66e-11	4050
13:75664005	Gln	0.0135	3.84	1.67e-11	4060
11:61597972	FAw3	0.0518	0.351	1.71e-11	4060
3:29284286	Gln	0.0048	12.9	1.79e-11	4060
1:245583654	Gln	0.018	2.63	1.89e-11	4010
16:56987439	XL_HDL_FC	0.124	-0.233	1.96e-11	4070
1:216844817	Gln	0.0104	3.4	1.99e-11	4010
16:56991363	XL_HDL_FC	0.123	-0.23	2.05e-11	4070
4:186086046	Cit	0.0126	4.65	2.11e-11	4030
11:61599161	DHA	0.0926	0.34	2.12e-11	4060
16:56989590	XL_HDL_FC	0.126	-0.226	2.16e-11	4070
11:61622191	FAw3	0.397	0.179	2.25e-11	4060
16:56987439	M_HDL_CE_	0.124	-0.227	2.33e-11	4060
4:101702257	Gln	0.0177	-4.36	2.33e-11	4060
5:32020001	Cit	0.00763	9.52	2.33e-11	4030
11:61609642	FAw3	0.117	0.357	2.41e-11	4060
10:94481917	XL_HDL_PL_	0.00414	13.2	2.57e-11	4040
2:64173312	Gln	0.0137	3.47	2.57e-11	4050
11:61597212	DHA	0.0476	0.366	2.59e-11	4060
6:14558978	Cit	0.0156	4.01	2.67e-11	4020
16:56990827	XL_HDL_FC	0.124	-0.227	2.82e-11	4070
11:61616322	DHA	0.0748	0.4	2.88e-11	4060
16:70115519	Ala	0.0477	-0.447	2.89e-11	4060
11:61621983	DHA_FA	0.422	0.188	2.98e-11	4060
4:39943056	Gln	0.0205	2.02	3.18e-11	4060
4:131133491	Gln	0.0278	1.55	3.2e-11	4060
2:165513091	Gln	0.0156	3.25	3.36e-11	4050
13:108994267	Cit	0.011	-4.72	3.38e-11	4030
16:56995236	M_HDL_TG_	0.0826	0.306	3.38e-11	4060
11:61622501	DHA_FA	0.406	0.192	3.43e-11	4060
2:203792816	S_VLDL_CE	0.0106	-5.28	3.96e-11	4050
11:61599347	FAw3	0.0919	0.338	4.38e-11	4060
11:36470815	XS_VLDL_C	0.000548	-97.3	4.43e-11	4060
16:56989635	S_VLDL_PL	0.125	0.217	4.56e-11	4070
11:61618472	FAw3_FA	0.0738	0.431	4.62e-11	4060
9:90826765	Gln	0.00647	7.96	4.7e-11	4060
11:61618608	DHA_FA	0.0752	0.42	4.72e-11	4060
11:61604967	MUFA_FA	0.114	-0.259	5.31e-11	4060
11:61597972	DHA	0.0518	0.341	5.63e-11	4060
11:61621983	FAw3_FA	0.422	0.186	5.72e-11	4060
3:74690717	Cit	0.000548	-88	5.75e-11	4030
11:61606275	DHA_FA	0.094	0.381	5.83e-11	4060
11:61609642	DHA	0.117	0.349	5.86e-11	4060
16:56990827	S_VLDL_PL	0.124	0.216	6.04e-11	4070
11:61622483	DHA_FA	0.417	0.185	6.23e-11	4060
10:63401422	Gln	0.00459	11	6.37e-11	4060
11:61622483	FAw3_FA	0.417	0.185	6.45e-11	4060
16:56990716	S_VLDL_PL	0.124	0.216	6.66e-11	4070
11:61622501	FAw3_FA	0.406	0.189	6.92e-11	4060
11:61609843	DHA	0.1	0.34	6.98e-11	4060
21:24866444	Gln	0.0353	-1.68	7.14e-11	4060
11:61605499	MUFA_FA	0.111	-0.261	7.2e-11	4060
16:56987015	S_VLDL_PL	0.124	0.216	7.52e-11	4070
11:61621623	DHA_FA	0.418	0.185	7.66e-11	4060
11:61605613	DHA	0.0922	0.352	7.85e-11	4060
11:61604814	MUFA_FA	0.112	-0.26	8.32e-11	4060
11:61618016	FAw3	0.0727	0.393	8.78e-11	4060
12:50240150	Cit	0.0228	2.41	9.27e-11	4030
16:56988044	S_VLDL_PL	0.124	0.216	9.35e-11	4070
11:61622437	DHA_FA	0.424	0.182	9.37e-11	4060
16:56986976	S_VLDL_PL	0.128	0.211	9.71e-11	4070
10:94257976	Gln	0.0242	1.87	9.96e-11	4060
11:61621623	FAw3_FA	0.418	0.184	1e-10	4060
11:61548874	DHA_FA	0.0685	-0.48	1.01e-10	4060
12:104974021	Gln	0.0136	3.61	1.03e-10	4060
16:56991363	S_VLDL_PL	0.123	0.215	1.04e-10	4070
3:74690717	XL_HDL_PL_	0.000548	-75.5	1.11e-10	4030
16:56986914	S_VLDL_PL	0.125	0.212	1.13e-10	4070
16:56987439	S_VLDL_PL	0.124	0.217	1.16e-10	4070
11:61600342	UnSat	0.0886	0.336	1.21e-10	4060
10:29457157	Gln	0.0101	-4.18	1.22e-10	4060
11:61616339	DHA	0.0767	0.378	1.25e-10	4060
11:61622191	DHA	0.397	0.172	1.25e-10	4060
1:11884147	Gln	0.0167	3.07	1.29e-10	4010
11:61617676	DHA	0.076	0.373	1.3e-10	4060
10:70143774	Cit	0.0214	2.7	1.33e-10	4030
5:31933902	XL_HDL_PL_	0.00315	18.8	1.36e-10	4040
5:26963432	Gln	0.0278	1.56	1.38e-10	4060
11:61616069	DHA	0.0773	0.381	1.39e-10	4060
11:61622717	DHA	0.394	0.17	1.39e-10	4060
16:56995957	M_HDL_TG_	0.0891	0.292	1.4e-10	4060
11:61600167	UnSat	0.0918	0.336	1.41e-10	4060
9:24358469	Cit	0.0186	-3.38	1.41e-10	4020
11:61597814	DHA	0.0894	0.334	1.42e-10	4060
11:61618472	DHA_FA	0.0738	0.419	1.47e-10	4060
11:61609843	UnSat	0.1	0.343	1.5e-10	4060
11:61609708	DHA_FA	0.0922	0.386	1.52e-10	4060
16:56989590	S_VLDL_PL	0.126	0.209	1.53e-10	4070
11:61599991	UnSat	0.0929	0.328	1.55e-10	4060
11:61618169	DHA	0.0728	0.387	1.57e-10	4060
16:56996172	M_HDL_TG_	0.0908	0.282	1.59e-10	4060
10:75673101	Gln	0.0266	-2.37	1.63e-10	4060
11:61622717	FAw3	0.394	0.17	1.67e-10	4060
19:28069337	Cit	0.0677	-0.596	1.68e-10	4030
10:94481917	Gln	0.00414	11.9	1.76e-10	4060
18:25121485	Gln	0.00683	-5.87	1.82e-10	4060
11:13355770	Gln	0.00868	6.48	1.87e-10	4060
11:61599347	DHA	0.0919	0.326	1.88e-10	4060
16:56996211	M_HDL_TG_	0.0782	0.32	1.89e-10	4060
5:31933902	XS_VLDL_CE	0.00315	-18.8	1.95e-10	4060
5:46097487	Cit	0.0805	-0.659	2.04e-10	4030
11:61607457	DHA_FA	0.127	0.341	2.07e-10	4060
16:56987369	S_VLDL_PL	0.122	0.212	2.08e-10	4070
11:61607457	FAw3_FA	0.127	0.34	2.33e-10	4060
3:39022926	Gln	0.0201	2.43	2.34e-10	4060
11:61622437	FAw3_FA	0.424	0.178	2.35e-10	4060
11:61612830	FAw3_FA	0.156	0.297	2.44e-10	4060
14:74541484	Gln	0.0239	1.77	2.68e-10	4060
3:62539736	Gln	0.00155	33.9	2.78e-10	4060
14:34975884	Gln	0.0255	1.83	2.85e-10	4060
2:167869403	XL_HDL_PL_	0.017	-2.11	3e-10	4030
12:121229893	XS_VLDL_CE	0.0147	-4.23	3.08e-10	4060
5:89112538	XL_HDL_PL_	0.00168	-24.3	3.11e-10	4040
11:61611033	FAw3_FA	0.156	0.299	3.12e-10	4060
11:61618608	FAw3	0.0752	0.372	3.17e-10	4060
3:114461208	Gln	0.00944	4.63	3.23e-10	4060
2:169775700	Glc	0.463	-0.074	3.4e-10	4050
11:61600327	UnSat	0.092	0.324	3.5e-10	4060
1:11876662	Cit	0.017	3.79	3.58e-10	3980
11:61618472	FAw3	0.0738	0.38	3.6e-10	4060
2:169775696	Glc	0.463	-0.0739	3.61e-10	4050
2:169775699	Glc	0.463	-0.0739	3.66e-10	4050
1:85340005	Gln	0.00893	5.26	3.67e-10	4010
16:56995160	M_HDL_TG_	0.0847	0.286	3.81e-10	4060
2:169775698	Glc	0.463	-0.0738	3.81e-10	4050
5:23261792	Gln	0.0222	2.13	3.86e-10	4060
16:56995234	M_HDL_TG_	0.094	0.259	3.99e-10	4060
3:39022926	Cit	0.0201	2.95	4.24e-10	4030
5:31933902	XS_VLDL_C	0.00315	-17.9	4.75e-10	4060
16:56995124	M_HDL_TG_	0.0871	0.279	4.76e-10	4060
2:203792816	S_VLDL_C_	0.0106	-5.58	5.11e-10	4050
15:50823288	Gln	0.024	1.92	5.27e-10	4060
7:115216261	Gln	0.00258	15.3	5.36e-10	4050
11:13357183	Gln	0.00894	5.81	5.68e-10	4060
8:4936746	XL_HDL_PL_	0.000586	-75.9	5.89e-10	4040
22:27823368	Gln	0.0139	-3.68	6.27e-10	4070
4:11455518	Gln	0.00369	13.6	6.33e-10	4060
8:88410905	XL_HDL_PL_	0.0183	-2.09	6.47e-10	4040
3:170542730	XS_VLDL_CE	0.00942	-5.2	6.48e-10	4060
7:121964349	Cit	0.018	-3.82	6.74e-10	4020
11:61605613	FAw3_FA	0.0922	0.361	7.03e-10	4060
12:95386791	Gln	0.00648	8.16	7.23e-10	4060
11:61607771	DHA_FA	0.124	0.342	7.38e-10	4060
4:157144661	Gln	0.0151	3.22	7.43e-10	4060
10:94481917	XS_VLDL_C	0.00414	-12	7.49e-10	4060
11:61609448	FAw3_FA	0.126	0.335	7.5e-10	4060
20:15646981	Gln	0.00603	9.93	7.78e-10	4070
1:11876662	Gln	0.017	3.02	7.79e-10	4010
2:6873356	XL_HDL_PL_	5.57e-06	6900	7.97e-10	4030
11:61618016	DHA	0.0727	0.372	8.15e-10	4060
6:160530626	Cit	0.00548	8.84	8.15e-10	4020
11:61609448	DHA_FA	0.126	0.333	8.71e-10	4060
1:245586529	Gly	0.0142	3.11	8.99e-10	3910
16:56989635	S_VLDL_CE	0.125	0.201	9e-10	4070
11:61622501	FAw3	0.406	0.164	9.12e-10	4060
11:61622483	FAw3	0.417	0.161	9.13e-10	4060
16:56990827	S_VLDL_CE	0.124	0.202	9.2e-10	4070
16:56989635	L_HDL_PL_	0.125	0.22	9.28e-10	4010
20:51652694	Gln	0.0096	4.28	9.52e-10	4070
16:56987439	L_HDL_PL_	0.124	0.225	9.88e-10	4010
16:71906597	XS_VLDL_CE	0.0113	-4.68	1.01e-09	4070
11:61607457	FAw3	0.127	0.304	1.02e-09	4060
11:61605613	DHA_FA	0.0922	0.357	1.03e-09	4060
4:178097496	XL_HDL_CE	0.0109	-8.05	1.03e-09	4060
11:61601908	MUFA_FA	0.109	-0.253	1.07e-09	4060
16:56996158	M_HDL_TG_	0.0823	0.293	1.07e-09	4060
16:56990716	L_HDL_PL_	0.124	0.22	1.1e-09	4010
5:17321707	Cit	0.022	2.23	1.11e-09	4030
11:61548874	FAw3	0.0685	-0.42	1.15e-09	4060
7:31848706	XL_HDL_C_	0.00553	7.54	1.2e-09	4020
16:56996647	M_HDL_TG_	0.0805	0.299	1.31e-09	4060
11:61601872	MUFA_FA	0.111	-0.249	1.33e-09	4060
4:178097496	XL_HDL_C	0.0109	-7.86	1.33e-09	4060
11:61607774	FAw3_FA	0.121	0.342	1.34e-09	4060
4:186086046	Gln	0.0126	3.42	1.34e-09	4060
11:61621983	FAw3	0.422	0.159	1.4e-09	4060
16:56989635	S_VLDL_C	0.125	0.197	1.4e-09	4070
11:61616012	FAw3	0.0504	0.345	1.42e-09	4060
12:121195112	Cit	0.0111	4.22	1.42e-09	4030
2:70574318	Cit	0.00607	10	1.44e-09	4020
10:59588583	XL_HDL_PL_	0.0175	-3.59	1.45e-09	4040
12:77984452	XL_HDL_PL_	0.00498	-9.42	1.45e-09	4040
7:31848706	XL_HDL_CE_	0.00553	7.7	1.46e-09	4020
11:61622501	DHA	0.406	0.162	1.49e-09	4060
5:31933902	XL_HDL_CE_	0.00315	-18.1	1.51e-09	4040
6:480107	Cit	0.0237	-3.21	1.53e-09	4020
1:245583654	Cit	0.018	2.92	1.54e-09	3980
16:56990827	S_VLDL_C	0.124	0.198	1.54e-09	4070
16:56986976	L_HDL_PL_	0.128	0.215	1.55e-09	4010
16:56986976	S_VLDL_CE	0.128	0.196	1.6e-09	4070
16:56987015	L_HDL_PL_	0.124	0.219	1.61e-09	4010
16:56987015	S_VLDL_CE	0.124	0.2	1.62e-09	4070
17:54428067	XL_HDL_C_	0.0194	2.04	1.62e-09	4030
7:130453382	Gln	0.0123	3.56	1.62e-09	4050
3:154964669	XL_HDL_CE_	0.0121	2.99	1.65e-09	4030
12:104974021	Cit	0.0136	4.15	1.66e-09	4030
17:54428067	XL_HDL_CE_	0.0194	2.1	1.66e-09	4030
8:61233350	Gln	0.00782	4.32	1.68e-09	4060
14:51229125	Gln	0.0175	2.55	1.7e-09	4060
9:28443269	Cit	0.0196	3.27	1.71e-09	4020
11:61613841	FAw3_FA	0.16	0.284	1.74e-09	4060
1:222788062	Gln	0.0307	1.43	1.75e-09	4010
11:61607771	FAw3_FA	0.124	0.335	1.77e-09	4060
17:60458987	Gln	0.0141	-3.25	1.77e-09	4060
11:61612830	DHA_FA	0.156	0.282	1.78e-09	4060
5:31933902	XL_HDL_C_	0.00315	-17.6	1.79e-09	4040
11:13357183	Cit	0.00894	6.94	1.8e-09	4030
16:56991363	S_VLDL_CE	0.123	0.199	1.83e-09	4070
10:75732444	Gln	0.00325	13.7	1.86e-09	4060
16:56990716	S_VLDL_CE	0.124	0.198	1.92e-09	4070
11:61607771	FAw3	0.124	0.309	1.93e-09	4060
16:56988044	L_HDL_PL_	0.124	0.218	1.93e-09	4010
11:61609448	FAw3	0.126	0.303	1.95e-09	4060
4:86933202	Gln	0.0115	3.59	1.95e-09	4060
9:22033366	Cit	0.0197	-4.46	2e-09	4020
11:125937383	Gln	0.035	0.843	2.02e-09	4060
16:56989635	L_HDL_CE_	0.125	-0.217	2.06e-09	4010
11:61607457	DHA	0.127	0.297	2.08e-09	4060
11:36470815	Gln	0.000548	84.4	2.09e-09	4060
11:61618472	DHA	0.0738	0.362	2.14e-09	4060
16:56988044	S_VLDL_CE	0.124	0.199	2.15e-09	4070
11:61621983	DHA	0.422	0.157	2.19e-09	4060
16:56991363	L_HDL_PL_	0.123	0.217	2.23e-09	4010
11:61609708	FAw3	0.0922	0.334	2.26e-09	4060
11:61622483	DHA	0.417	0.156	2.32e-09	4060
11:61602168	MUFA_FA	0.108	-0.248	2.33e-09	4060
16:56986914	L_HDL_PL_	0.125	0.214	2.33e-09	4010
16:56987369	L_HDL_PL_	0.122	0.217	2.34e-09	4010
11:61613491	FAw3_FA	0.157	0.29	2.35e-09	4060
11:61601378	MUFA_FA	0.11	-0.246	2.46e-09	4060
9:21980151	Gln	0.0241	-1.95	2.48e-09	4060
18:25121485	Cit	0.00683	-6.75	2.52e-09	4030
22:39907661	Cit	0.0121	4.69	2.52e-09	4040
16:56987015	S_VLDL_C	0.124	0.196	2.57e-09	4070
16:56990827	L_HDL_PL_	0.124	0.215	2.57e-09	4010
5:32719693	Gln	0.0103	4.14	2.57e-09	4060
11:61614023	FAw3_FA	0.156	0.287	2.61e-09	4060
10:94481917	XL_HDL_C_	0.00414	-11.8	2.62e-09	4040
12:121229893	S_VLDL_PL_	0.0147	4.09	2.66e-09	4060
16:56995935	M_HDL_TG_	0.0907	0.266	2.68e-09	4060
16:56986976	S_VLDL_C	0.128	0.192	2.69e-09	4070
16:56996279	M_HDL_TG_	0.0825	0.289	2.71e-09	4060
11:61607771	DHA	0.124	0.305	2.74e-09	4060
16:56990716	S_VLDL_C	0.124	0.195	2.76e-09	4070
16:56989635	S_VLDL_L	0.125	0.195	2.78e-09	4070
11:61611710	FAw3_FA	0.156	0.282	2.8e-09	4060
16:56986914	S_VLDL_CE	0.125	0.195	2.8e-09	4070
5:31933902	Cit	0.00315	20	2.83e-09	4030
7:31851231	XL_HDL_C_	0.00391	10.3	2.83e-09	4020
19:55109883	Gln	0.0192	2.05	2.87e-09	4060
16:56987439	S_VLDL_CE	0.124	0.199	2.94e-09	4070
1:166435300	Gln	0.017	2.75	2.96e-09	4010
11:61601381	MUFA_FA	0.111	-0.248	2.99e-09	4060
11:61618608	DHA	0.0752	0.351	2.99e-09	4060
11:61609290	FAw3	0.122	0.308	3e-09	4060
16:56991363	S_VLDL_C	0.123	0.195	3.05e-09	4070
2:55704333	S_VLDL_C_	0.00904	-4.95	3.09e-09	4050
6:134193859	Gln	0.0107	-5.97	3.16e-09	4050
5:101541784	Gln	0.0131	3.56	3.18e-09	4060
11:61611033	DHA_FA	0.156	0.281	3.22e-09	4060
4:101702257	Cit	0.0177	-4.75	3.25e-09	4030
16:56988044	S_VLDL_C	0.124	0.195	3.29e-09	4070
16:56990827	S_VLDL_L	0.124	0.195	3.36e-09	4070
2:167869403	Cit	0.017	-2.28	3.39e-09	4020
16:56995236	ApoB_ApoA1	0.0826	0.259	3.47e-09	4070
16:56995827	M_HDL_TG_	0.084	0.276	3.48e-09	4060
11:61607774	DHA_FA	0.121	0.332	3.49e-09	4060
11:61622437	FAw3	0.424	0.154	3.58e-09	4060
16:56990716	L_HDL_CE_	0.124	-0.215	3.58e-09	4010
16:56988044	L_HDL_CE_	0.124	-0.217	3.6e-09	4010
18:57859877	Cit	0.0106	-5.45	3.67e-09	4030
11:61599329	UnSat	0.0919	0.306	3.75e-09	4060
16:56989590	L_HDL_PL_	0.126	0.21	3.77e-09	4010
3:166579083	Gln	0.0258	1.59	3.8e-09	4060
6:14558978	Gln	0.0156	2.88	3.81e-09	4050
16:56995160	ApoB_ApoA1	0.0847	0.255	3.89e-09	4070
16:56990716	XL_HDL_C	0.124	-0.212	3.91e-09	4070
16:56987439	L_HDL_CE_	0.124	-0.218	3.96e-09	4010
16:56986976	L_HDL_CE_	0.128	-0.211	4.01e-09	4010
16:56995234	L_HDL_CE	0.094	-0.233	4.02e-09	4070
11:61609290	DHA_FA	0.122	0.329	4.12e-09	4060
16:56987015	L_HDL_CE_	0.124	-0.215	4.16e-09	4010
16:56986914	S_VLDL_C	0.125	0.191	4.19e-09	4070
5:53394938	Gln	0.0113	3.74	4.23e-09	4060
17:35937637	Gln	0.0138	2.61	4.24e-09	4060
10:59588583	Cit	0.0175	-4.01	4.25e-09	4030
3:137944597	Gln	0.0294	1.3	4.28e-09	4060
16:56987439	S_VLDL_C	0.124	0.196	4.29e-09	4070
6:52004363	Gln	2.86e-05	-1230	4.33e-09	4050
16:56987015	XL_HDL_C	0.124	-0.212	4.48e-09	4070
16:56990716	S_VLDL_L	0.124	0.194	4.48e-09	4070
20:50230076	S_VLDL_CE_	0.00962	-6.84	4.48e-09	4070
11:61603228	MUFA_FA	0.108	-0.243	4.52e-09	4060
11:61622437	DHA	0.424	0.153	4.56e-09	4060
10:94452430	Gln	0.0372	0.973	4.62e-09	4060
16:56995234	L_HDL_C	0.094	-0.233	4.74e-09	4070
2:203792816	S_VLDL_CE_	0.0106	-5.29	4.82e-09	4050
11:61609287	FAw3	0.123	0.299	4.86e-09	4060
16:56987015	S_VLDL_L	0.124	0.194	4.87e-09	4070
11:61602003	MUFA_FA	0.11	-0.239	4.88e-09	4060
11:61603228	PUFA_FA	0.108	0.213	4.92e-09	4060
2:167869403	XL_HDL_CE_	0.017	2	4.94e-09	4030
5:53441597	Cit	0.0139	3.65	5.03e-09	4030
16:56991363	L_HDL_CE_	0.123	-0.214	5.05e-09	4010
11:36470815	Cit	0.000548	101	5.11e-09	4030
16:56986914	XL_HDL_C	0.125	-0.208	5.21e-09	4070
16:56987369	S_VLDL_CE	0.122	0.194	5.22e-09	4070
11:61601908	PUFA_FA	0.109	0.213	5.27e-09	4060
16:56986976	S_VLDL_L	0.128	0.19	5.34e-09	4070
11:61609448	DHA	0.126	0.294	5.37e-09	4060
16:56987369	L_HDL_CE_	0.122	-0.214	5.39e-09	4010
12:121229893	XS_VLDL_C	0.0147	-3.82	5.42e-09	4060
16:56995160	L_HDL_CE	0.0847	-0.255	5.45e-09	4070
16:56987369	XL_HDL_C	0.122	-0.211	5.49e-09	4070
16:56996172	L_HDL_CE	0.0908	-0.245	5.8e-09	4070
2:144690117	Gln	0.0169	2.51	5.85e-09	4050
20:46417859	XS_VLDL_CE	0.0044	-9.69	5.86e-09	4070
16:56988044	S_VLDL_L	0.124	0.194	5.87e-09	4070
11:61621623	FAw3	0.418	0.154	5.91e-09	4060
11:61609290	DHA	0.122	0.301	5.92e-09	4060
16:56988044	XL_HDL_C	0.124	-0.21	5.93e-09	4070
16:56989635	XL_HDL_C	0.125	-0.208	5.97e-09	4070
12:121196891	XL_HDL_PL_	0.0131	3.67	6.06e-09	4040
16:56989590	S_VLDL_CE	0.126	0.189	6.12e-09	4070
7:126042050	XL_HDL_PL_	0.0106	-4.48	6.22e-09	4020
20:50230076	S_VLDL_C_	0.00962	-6.73	6.25e-09	4070
11:61613889	FAw3_FA	0.16	0.274	6.28e-09	4060
16:56989590	XL_HDL_C	0.126	-0.206	6.35e-09	4070
8:12980647	Cit	0.00917	5.29	6.37e-09	4040
11:61603510	PUFA_FA	0.106	0.213	6.43e-09	4060
16:56991363	S_VLDL_L	0.123	0.193	6.49e-09	4070
16:56995234	ApoB_ApoA1	0.094	0.228	6.57e-09	4070
16:56986914	S_VLDL_L	0.125	0.19	6.59e-09	4070
16:56995160	L_HDL_C	0.0847	-0.254	6.61e-09	4070
16:56989590	L_HDL_CE_	0.126	-0.208	6.67e-09	4010
16:56995236	L_HDL_CE	0.0826	-0.256	6.67e-09	4070
7:31851231	XL_HDL_CE_	0.00391	10.3	6.76e-09	4020
9:22033389	Cit	0.0193	-4.01	6.78e-09	4020
12:121229893	XL_HDL_PL_	0.0147	3.87	6.8e-09	4040
16:56990827	L_HDL_CE_	0.124	-0.211	6.85e-09	4010
11:61597814	UnSat	0.0894	0.31	6.92e-09	4060
17:37609120	Gln	0.0261	1.52	6.98e-09	4060
3:37053568	Cit	0.0119	4.4	7.07e-09	4030
7:31848706	L_VLDL_FC_	0.00553	7.25	7.1e-09	3840
16:56986914	L_HDL_CE_	0.125	-0.21	7.13e-09	4010
11:61609290	FAw3_FA	0.122	0.324	7.2e-09	4060
16:56996172	L_HDL_C	0.0908	-0.244	7.22e-09	4070
12:50240150	Gln	0.0228	1.75	7.27e-09	4060
11:61604324	MUFA_FA	0.106	-0.242	7.29e-09	4060
16:56989590	S_VLDL_C	0.126	0.187	7.41e-09	4070
11:61548796	FAw3_FA	0.0767	-0.411	7.49e-09	4060
20:50230076	IDL_C_	0.00962	-6.31	7.49e-09	4070
1:168753669	Cit	0.0301	0.896	7.62e-09	3980
11:61599347	UnSat	0.0919	0.304	7.62e-09	4060
2:203792816	XL_HDL_PL_	0.0106	4.88	7.72e-09	4030
16:56987369	S_VLDL_C	0.122	0.19	7.77e-09	4070
2:164454604	Cit	0.0066	-7.34	7.83e-09	4020
11:61602572	MUFA_FA	0.107	-0.239	7.85e-09	4060
16:56995236	L_HDL_C	0.0826	-0.255	7.95e-09	4070
11:61604324	PUFA_FA	0.106	0.212	7.97e-09	4060
16:56986976	XL_HDL_C	0.128	-0.204	8.1e-09	4070
17:54428067	XS_VLDL_PL_	0.0194	-2.16	8.23e-09	4060
3:37053568	Gln	0.0119	3.55	8.27e-09	4060
5:32067072	XL_HDL_PL_	0.0193	2.63	8.28e-09	4040
11:61621556	MUFA_FA	0.182	-0.215	8.37e-09	4060
18:57915969	Gln	0.00798	-5.2	8.42e-09	4060
14:32978728	Gln	0.00708	6.69	8.68e-09	4060
11:61609287	DHA	0.123	0.294	8.74e-09	4060
16:56987439	S_VLDL_L	0.124	0.193	8.75e-09	4070
2:203792816	S_VLDL_C	0.0106	-4.58	8.76e-09	4050
11:61607774	FAw3	0.121	0.3	8.8e-09	4060
12:121229893	IDL_C_	0.0147	-3.85	9.01e-09	4060
2:55704333	Cit	0.00904	5.2	9.06e-09	4020
11:61621623	DHA	0.418	0.151	9.24e-09	4060
16:56995234	L_HDL_FC	0.094	-0.23	9.25e-09	4070
3:154964669	XL_HDL_PL_	0.0121	-2.79	9.26e-09	4030
11:61599161	UnSat	0.0926	0.3	9.35e-09	4060
11:61601872	PUFA_FA	0.111	0.207	9.41e-09	4060
12:95386791	XS_VLDL_CE	0.00648	-8.17	9.59e-09	4060
17:37610123	Cit	0.0173	3.39	9.61e-09	4030
11:61603510	MUFA_FA	0.106	-0.239	9.63e-09	4060
16:56995234	L_HDL_C_	0.094	-0.269	9.81e-09	4010
16:56991363	XL_HDL_C	0.123	-0.207	9.99e-09	4070
11:61609287	DHA_FA	0.123	0.316	1.02e-08	4060
2:203792816	L_VLDL_FC_	0.0106	-4.87	1.02e-08	3840
17:54534634	XL_HDL_PL_	0.0363	-1.6	1.04e-08	4030
1:245583654	Gly	0.018	2.37	1.06e-08	3910
11:61601378	PUFA_FA	0.11	0.208	1.06e-08	4060
16:56989590	S_VLDL_L	0.126	0.186	1.08e-08	4070
12:77984452	Gln	0.00498	-8.32	1.1e-08	4060
10:94481917	XL_HDL_CE_	0.00414	-11.6	1.11e-08	4040
11:61616012	DHA	0.0504	0.325	1.12e-08	4060
16:56996172	ApoB_ApoA1	0.0908	0.239	1.14e-08	4070
20:46417859	XL_HDL_PL_	0.0044	9.44	1.16e-08	4040
3:170542730	XS_VLDL_C	0.00942	-4.69	1.17e-08	4060
5:32067072	S_VLDL_PL_	0.0193	2.67	1.21e-08	4060
1:75057586	Gln	0.00905	4.67	1.23e-08	4010
10:94481917	IDL_PL_	0.00414	11.9	1.23e-08	4060
22:36033341	S_VLDL_FC_	0.0517	-0.355	1.23e-08	4070
16:56987369	S_VLDL_L	0.122	0.189	1.24e-08	4070
1:98667546	XL_HDL_PL_	0.00415	-10.1	1.25e-08	3990
16:56995935	L_HDL_CE	0.0907	-0.243	1.28e-08	4070
11:61602003	PUFA_FA	0.11	0.204	1.29e-08	4060
11:61602168	PUFA_FA	0.108	0.208	1.29e-08	4060
16:56987439	XL_HDL_C	0.124	-0.208	1.29e-08	4070
6:52004363	XL_HDL_PL_	2.86e-05	-1280	1.32e-08	4020
11:61616339	UnSat	0.0767	0.344	1.35e-08	4060
14:22001947	Cit	0.0168	3.28	1.35e-08	4030
2:55704333	XS_VLDL_C_	0.00904	-4.65	1.35e-08	4050
16:56995234	L_HDL_FC_	0.094	-0.261	1.36e-08	4010
9:79318921	Gln	0.00401	12.6	1.37e-08	4060
16:56995160	L_HDL_FC	0.0847	-0.251	1.39e-08	4070
11:61609323	FAw3_FA	0.123	0.31	1.44e-08	4060
2:6873356	Cit	5.57e-06	7330	1.44e-08	4020
11:61581450	FAw3	0.0774	0.333	1.45e-08	4060
2:79988667	Gln	0.0119	3.4	1.45e-08	4050
16:56990827	XL_HDL_C	0.124	-0.203	1.46e-08	4070
2:55704333	S_VLDL_CE_	0.00904	-4.77	1.46e-08	4050
11:61603358	MUFA_FA	0.107	-0.234	1.49e-08	4060
9:23423892	Gln	0.00649	6.91	1.49e-08	4060
7:31848706	XS_VLDL_CE	0.00553	7.08	1.5e-08	4050
16:56995124	L_HDL_CE	0.0871	-0.242	1.51e-08	4070
11:36470815	M_HDL_PL_	0.000548	-85.8	1.54e-08	4060
16:56995935	L_HDL_C	0.0907	-0.242	1.54e-08	4070
4:178097496	XL_HDL_FC	0.0109	-6.98	1.55e-08	4060
16:56996172	L_HDL_FC	0.0908	-0.241	1.56e-08	4070
16:56995236	L_HDL_FC	0.0826	-0.252	1.57e-08	4070
16:56991667	M_HDL_TG_	0.0858	0.272	1.59e-08	4060
11:61616322	UnSat	0.0748	0.349	1.6e-08	4060
18:72787968	Cit	0.0165	2.84	1.67e-08	4030
10:75673101	Cit	0.0266	-2.58	1.7e-08	4030
7:31848706	XXL_VLDL_FC	0.00553	7.24	1.77e-08	4050
11:61603358	PUFA_FA	0.107	0.205	1.8e-08	4060
7:46691762	XL_HDL_CE_	0.00144	-26.2	1.8e-08	4020
6:106608408	Cit	0.00731	-7.68	1.81e-08	4020
7:31848706	XL_VLDL_FC	0.00553	7.09	1.81e-08	4050
11:61601381	PUFA_FA	0.111	0.207	1.84e-08	4060
11:61609708	DHA	0.0922	0.314	1.84e-08	4060
16:56995124	L_HDL_C	0.0871	-0.241	1.85e-08	4070
11:61616069	UnSat	0.0773	0.343	1.91e-08	4060
16:56995957	L_HDL_CE	0.0891	-0.244	1.95e-08	4070
11:36470815	S_VLDL_CE	0.000548	-80.1	1.96e-08	4060
16:56995236	L_HDL_C_	0.0826	-0.294	1.98e-08	4010
16:81497952	Gln	0.0219	-2.78	1.98e-08	4060
6:27837267	Gln	0.0457	0.862	1.98e-08	4050
20:50230076	IDL_TG_	0.00962	6.09	1.99e-08	4070
7:31848706	S_VLDL_CE	0.00553	6.61	2.01e-08	4050
12:66284336	Cit	0.00843	6.71	2.02e-08	4030
11:45787022	XS_VLDL_CE	0.0191	1.84	2.04e-08	4060
7:46691762	XL_HDL_PL_	0.00144	25.5	2.05e-08	4020
9:23307724	Gln	0.0255	1.56	2.07e-08	4060
3:170542730	Ace	0.00942	-4.52	2.12e-08	4060
9:22033366	Gln	0.0197	-3.38	2.23e-08	4060
1:70558599	Cit	0.0145	-3.83	2.24e-08	3980
10:59588583	XS_VLDL_PL_	0.0175	-3.66	2.24e-08	4060
12:121196891	S_VLDL_PL_	0.0131	3.64	2.28e-08	4060
14:34975884	Cit	0.0255	2	2.28e-08	4030
16:56995957	L_HDL_C	0.0891	-0.244	2.28e-08	4070
6:27810626	Gln	0.0452	0.779	2.28e-08	4050
1:116618453	Gln	0.00903	5.19	2.35e-08	4010
10:94481917	XS_VLDL_CE_	0.00414	-11.4	2.36e-08	4060
2:167869403	XL_HDL_C_	0.017	1.86	2.38e-08	4030
11:61609287	FAw3_FA	0.123	0.308	2.39e-08	4060
11:61621194	MUFA_FA	0.202	-0.191	2.43e-08	4060
4:54354826	Gln	0.00688	-7	2.44e-08	4060
11:61618169	UnSat	0.0728	0.347	2.45e-08	4060
12:121194862	Cit	0.0156	3.3	2.49e-08	4030
5:31933902	S_VLDL_CE	0.00315	-15.4	2.72e-08	4060
16:56996104	M_HDL_TG_	0.092	0.246	2.78e-08	4060
2:6873356	XL_HDL_CE_	5.57e-06	-6380	2.78e-08	4030
3:74690717	XL_HDL_C_	0.000548	64.8	2.79e-08	4030
9:79318921	S_VLDL_PL_	0.00401	13.6	2.81e-08	4060
16:56995234	HDL_D	0.094	-0.236	2.82e-08	4070
16:56995236	L_HDL_FC_	0.0826	-0.284	2.85e-08	4010
6:27815639	Gln	0.0437	0.91	2.86e-08	4050
1:222872979	Gly	0.0487	0.735	2.92e-08	3910
10:59588583	S_VLDL_CE	0.0175	3.12	2.94e-08	4060
3:154964669	XL_HDL_C_	0.0121	2.68	2.97e-08	4030
1:222826481	Gln	0.0108	3.47	2.98e-08	4010
16:56992017	M_HDL_TG_	0.0856	0.264	3.04e-08	4060
16:70196186	Ala	0.0504	-0.362	3.05e-08	4060
14:35173418	Gln	0.0194	1.86	3.08e-08	4060
16:56995935	L_HDL_FC	0.0907	-0.239	3.09e-08	4070
16:56995124	ApoB_ApoA1	0.0871	0.235	3.14e-08	4070
11:61607774	DHA	0.121	0.288	3.31e-08	4060
10:75421208	Cit	0.0149	3.23	3.35e-08	4030
16:56989635	TG_PG	0.125	0.201	3.36e-08	4070
16:56990716	TG_PG	0.124	0.202	3.37e-08	4070
9:130039406	XS_VLDL_CE	0.00046	-76.9	3.37e-08	4060
7:31848706	XXL_VLDL_C	0.00553	6.93	3.39e-08	4050
10:59588583	XS_VLDL_CE	0.0175	3.29	3.41e-08	4060
15:50757930	Gln	0.0231	1.07	3.45e-08	4060
4:39943056	Cit	0.0205	2.06	3.49e-08	4030
11:61621194	PUFA_FA	0.202	0.166	3.52e-08	4060
10:29508589	Gln	0.0045	9.63	3.53e-08	4060
11:61611033	UnSat	0.156	0.249	3.53e-08	4060
11:61581450	DHA	0.0774	0.323	3.54e-08	4060
16:56986914	TG_PG	0.125	0.201	3.54e-08	4070
2:6873356	XS_VLDL_CE	5.57e-06	-6220	3.58e-08	4050
6:27815494	Gln	0.0431	0.917	3.67e-08	4050
11:61609323	DHA_FA	0.123	0.3	3.69e-08	4060
15:42903115	S_VLDL_C_	0.0474	-0.447	3.75e-08	4060
16:56995236	M_HDL_TG	0.0826	0.254	3.8e-08	4070
11:61611710	DHA_FA	0.156	0.26	3.84e-08	4060
16:56995124	L_HDL_FC	0.0871	-0.238	3.86e-08	4070
2:210889759	Gly	0.0106	4.14	3.86e-08	3950
6:27811815	Gln	0.0426	0.93	3.86e-08	4050
16:56988044	TG_PG	0.124	0.203	3.87e-08	4070
16:56987015	TG_PG	0.124	0.202	3.92e-08	4070
16:28525305	Cit	0.014	3.33	3.99e-08	4030
2:203792816	XS_VLDL_C_	0.0106	-4.83	4.11e-08	4050
19:55553368	Gln	0.0216	-2.31	4.12e-08	4060
8:114696230	Gln	0.0179	2.35	4.18e-08	4060
16:56995957	L_HDL_FC	0.0891	-0.241	4.2e-08	4070
7:31848706	XL_VLDL_C	0.00553	6.85	4.26e-08	4050
16:56995827	L_HDL_CE	0.084	-0.245	4.37e-08	4070
16:80513030	Cit	0.0109	4.54	4.37e-08	4030
11:133767622	Gly	0.022	1.75	4.4e-08	3960
2:203792816	XS_VLDL_L	0.0106	-4.4	4.4e-08	4050
21:16126147	Cit	0.00092	-44	4.41e-08	4030
7:121983843	Cit	0.0152	-3.8	4.42e-08	4020
5:46202104	Cit	0.1	-0.331	4.61e-08	4030
7:46691762	Cit	0.00144	28.7	4.62e-08	4020
2:171155823	XL_HDL_PL_	8.39e-06	4100	4.63e-08	4030
9:130039406	Gln	0.00046	70.7	4.69e-08	4060
16:56995160	L_HDL_FC_	0.0847	-0.277	4.71e-08	4010
8:4936746	XL_HDL_C_	0.000586	66.7	4.74e-08	4040
16:56989590	TG_PG	0.126	0.197	4.79e-08	4070
5:43128233	Gly	0.0258	1.38	4.8e-08	3960
16:56990827	TG_PG	0.124	0.2	4.82e-08	4070
8:4936746	XL_HDL_CE_	0.000586	68.4	4.82e-08	4040
3:170542730	XL_HDL_PL_	0.00942	4.58	4.84e-08	4030
16:56995160	L_HDL_C_	0.0847	-0.283	4.86e-08	4010
16:56995935	ApoB_ApoA1	0.0907	0.231	4.96e-08	4070
3:74690717	XL_HDL_CE_	0.000548	65.3	5.02e-08	4030
11:66826160	Cit	0.0214	-2.64	5.05e-08	4030
16:56990716	XL_HDL_CE	0.124	-0.199	5.14e-08	4070
20:46417859	XS_VLDL_C	0.0044	-8.84	5.23e-08	4070
11:61615542	DHA_FA	0.083	0.376	5.27e-08	4060
11:61621556	PUFA_FA	0.182	0.179	5.32e-08	4060
16:56996211	ApoB_ApoA1	0.0782	0.259	5.35e-08	4070
3:78535374	Gln	0.0301	1.16	5.35e-08	4060
8:88410905	XS_VLDL_CE	0.0183	1.85	5.35e-08	4070
1:222729986	Gln	0.0196	1.72	5.36e-08	4010
18:9623052	Cit	0.0269	1.27	5.4e-08	4030
11:61602572	PUFA_FA	0.107	0.198	5.42e-08	4060
16:56995827	L_HDL_C	0.084	-0.244	5.43e-08	4070
2:55704333	XS_VLDL_CE	0.00904	-4.29	5.46e-08	4050
16:57005301	M_HDL_C_	0.0543	-0.348	5.53e-08	4060
11:61609708	UnSat	0.0922	0.311	5.61e-08	4060
2:70574318	Gly	0.00607	7.67	5.62e-08	3950
16:78875840	XL_HDL_PL_	0.00498	9.86	5.64e-08	4040
11:61611694	FAw3_FA	0.155	0.25	5.65e-08	4060
2:203792816	XS_VLDL_FC	0.0106	-4.3	5.66e-08	4050
16:56987369	TG_PG	0.122	0.2	5.75e-08	4070
16:56995234	L_HDL_L	0.094	-0.215	5.76e-08	4070
16:56987015	XL_HDL_CE	0.124	-0.199	5.77e-08	4070
16:56986976	TG_PG	0.128	0.196	5.78e-08	4070
16:56996172	HDL2_C	0.0908	-0.227	5.88e-08	4070
16:56996172	L_HDL_L	0.0908	-0.228	5.9e-08	4070
11:61609642	UnSat	0.117	0.298	5.91e-08	4060
16:56995957	L_HDL_FC_	0.0891	-0.274	5.92e-08	4010
17:54534634	Cit	0.0363	-1.74	5.97e-08	4030
16:56995935	HDL_D	0.0907	-0.249	6e-08	4070
2:6873356	XL_HDL_C_	5.57e-06	-6070	6e-08	4030
16:71906597	XS_VLDL_C	0.0113	-4.05	6.04e-08	4070
11:61548874	DHA	0.0685	-0.373	6.05e-08	4060
11:61597972	UnSat	0.0518	0.29	6.06e-08	4060
2:167869403	XS_VLDL_CE	0.017	1.83	6.06e-08	4050
16:56995957	HDL2_C	0.0891	-0.234	6.08e-08	4070
16:56991363	TG_PG	0.123	0.199	6.09e-08	4070
8:69099658	Cit	0.00459	10.3	6.18e-08	4040
16:56989635	S_VLDL_FC	0.125	0.176	6.19e-08	4070
4:62818468	XS_VLDL_CE	0.0142	-4.98	6.33e-08	4060
16:56986914	XL_HDL_CE	0.125	-0.196	6.36e-08	4070
9:134212002	Cit	0.0135	1.57	6.41e-08	4020
16:56987369	XL_HDL_CE	0.122	-0.199	6.44e-08	4070
11:61622191	UnSat	0.397	0.149	6.47e-08	4060
11:61612560	FAw3_FA	0.16	0.253	6.56e-08	4060
11:36470815	XS_VLDL_L	0.000548	-77.4	6.57e-08	4060
13:36217469	Cit	0.00503	9.96	6.61e-08	4030
14:102388182	Cit	0.0417	-1.16	6.61e-08	4030
4:178097496	S_VLDL_CE_	0.0109	-7.27	6.65e-08	4060
16:56995160	L_HDL_L	0.0847	-0.236	6.66e-08	4070
20:50230076	L_LDL_C_	0.00962	-5.65	6.66e-08	4070
16:56989590	XL_HDL_CE	0.126	-0.195	6.75e-08	4070
16:56995935	L_HDL_FC_	0.0907	-0.268	6.77e-08	4010
12:121222578	XL_HDL_C_	0.0185	-1.32	6.88e-08	4040
7:156428211	Gly	0.00729	1.26	6.9e-08	3950
7:31851231	XL_VLDL_FC	0.00391	9.51	6.91e-08	4050
1:177915498	XL_HDL_CE_	0.000121	254	6.94e-08	3990
5:43128233	Gln	0.0258	1.24	6.94e-08	4060
16:56988044	XL_HDL_CE	0.124	-0.198	7.19e-08	4070
16:56990827	VLDL_C	0.124	0.181	7.2e-08	4070
16:56989635	XL_HDL_CE	0.125	-0.196	7.25e-08	4070
16:56991524	M_HDL_TG_	0.0857	0.26	7.27e-08	4060
7:31848706	XXL_VLDL_L	0.00553	6.87	7.31e-08	4050
16:56995957	ApoB_ApoA1	0.0891	0.232	7.34e-08	4070
11:36470815	IDL_PL_	0.000548	84.9	7.37e-08	4060
11:61581450	DHA_FA	0.0774	0.341	7.5e-08	4060
2:203792816	S_VLDL_TG_	0.0106	4.73	7.54e-08	4050
3:137944597	Cit	0.0294	1.47	7.61e-08	4030
1:53965546	Gly	0.0559	0.478	7.65e-08	3910
4:178097496	S_VLDL_C_	0.0109	-7.19	7.68e-08	4060
16:57005479	M_HDL_C_	0.0387	-0.321	7.69e-08	4060
11:61609323	FAw3	0.123	0.272	7.8e-08	4060
11:61613491	DHA_FA	0.157	0.261	7.82e-08	4060
16:56990827	S_VLDL_FC	0.124	0.176	7.86e-08	4070
11:88285704	Gln	0.00467	8.23	7.94e-08	4060
2:55704333	S_VLDL_TG_	0.00904	4.39	7.97e-08	4050
6:29615822	Gln	0.0384	0.833	8.01e-08	4050
11:61622717	UnSat	0.394	0.146	8.12e-08	4060
6:480107	Gln	0.0237	-2.32	8.26e-08	4050
9:79318921	XL_HDL_PL_	0.00401	12.7	8.29e-08	4030
16:56989635	VLDL_C	0.125	0.179	8.31e-08	4070
16:71906597	Gly	0.0113	4.03	8.38e-08	3960
2:203689744	XS_VLDL_CE	0.00185	-20.8	8.43e-08	4050
16:56996172	HDL_D	0.0908	-0.242	8.51e-08	4070
16:56996211	L_HDL_CE	0.0782	-0.257	8.53e-08	4070
5:31933902	S_VLDL_C_	0.00315	-16.7	8.56e-08	4060
11:61613841	DHA_FA	0.16	0.252	8.61e-08	4060
11:66826160	Gln	0.0214	-2.11	8.67e-08	4060
16:56991667	ApoB_ApoA1	0.0858	0.244	8.71e-08	4070
7:16899197	Gln	0.0264	1.42	8.71e-08	4050
16:56995236	L_HDL_L	0.0826	-0.236	8.73e-08	4070
7:31851231	XL_VLDL_C	0.00391	9.36	8.75e-08	4050
11:61617676	UnSat	0.076	0.319	8.87e-08	4060
16:56995827	ApoB_ApoA1	0.084	0.238	8.87e-08	4070
16:57005425	M_HDL_CE_	0.0754	-0.275	8.94e-08	4060
7:31848706	XS_VLDL_PL_	0.00553	-7.32	9.09e-08	4050
20:50400080	Gln	0.00447	7.74	9.14e-08	4070
16:56995160	HDL_D	0.0847	-0.251	9.15e-08	4070
7:31851231	XXL_VLDL_C	0.00391	9.39	9.16e-08	4050
11:61614023	DHA_FA	0.156	0.257	9.18e-08	4060
1:70558599	L_VLDL_FC_	0.0145	3.2	9.27e-08	3800
22:50971266	XXL_VLDL_FC	0.0335	0.8	9.42e-08	4070
16:56995124	L_HDL_C_	0.0871	-0.271	9.43e-08	4010
16:71906597	XL_HDL_PL_	0.0113	4.07	9.47e-08	4040
13:91452645	Gln	0.00848	5.68	9.52e-08	4060
22:30659566	Gln	0.0221	-2.62	9.61e-08	4070
2:203640713	Cit	0.0339	-1.75	9.68e-08	4020
22:50971266	XL_VLDL_PL	0.0335	0.792	9.7e-08	4070
16:56996104	L_HDL_CE	0.092	-0.226	9.85e-08	4070
7:31848706	VLDL_C	0.00553	6.41	9.86e-08	4050
16:56990716	S_VLDL_FC	0.124	0.175	9.91e-08	4070
11:61548874	UnSat	0.0685	-0.377	1.02e-07	4060
16:56986976	XL_HDL_CE	0.128	-0.191	1.02e-07	4070
16:56996211	L_HDL_C	0.0782	-0.256	1.03e-07	4070
6:43448821	XS_VLDL_CE	0.0259	-1.45	1.03e-07	4050
7:31848706	XXL_VLDL_CE	0.00553	6.57	1.03e-07	4050
12:121229893	IDL_CE_	0.0147	-3.68	1.05e-07	4060
5:32067072	Gly	0.0193	2.37	1.08e-07	3960
16:56986976	VLDL_C	0.128	0.176	1.09e-07	4070
16:56987015	S_VLDL_FC	0.124	0.175	1.09e-07	4070
16:56995236	HDL_D	0.0826	-0.252	1.09e-07	4070
16:57005301	M_HDL_CE_	0.0543	-0.343	1.09e-07	4060
16:56996158	L_HDL_CE	0.0823	-0.244	1.1e-07	4070
7:46691762	XS_VLDL_PL_	0.00144	26.6	1.1e-07	4050
16:56995935	L_HDL_C_	0.0907	-0.269	1.11e-07	4010
16:56996172	HDL_C	0.0908	-0.225	1.12e-07	4070
19:34309532	L_LDL_TG_	0.0209	1.05	1.12e-07	4060
7:31851231	XXL_VLDL_CE	0.00391	9.17	1.12e-07	4050
6:27825860	Gln	0.0443	0.861	1.14e-07	4050
12:121222578	XL_HDL_CE_	0.0185	-1.33	1.15e-07	4040
1:85340005	Gly	0.00893	4.68	1.16e-07	3910
16:56995827	L_HDL_FC	0.084	-0.24	1.16e-07	4070
16:56995957	HDL_C	0.0891	-0.232	1.16e-07	4070
16:56996172	L_HDL_FC_	0.0908	-0.259	1.17e-07	4010
22:50971266	XXL_VLDL_PL	0.0335	0.812	1.17e-07	4070
1:208623475	L_VLDL_FC_	0.00956	3.79	1.18e-07	3800
8:101806147	Gln	0.00596	-8.39	1.18e-07	4060
4:13925186	Gln	0.00614	7.15	1.19e-07	4060
5:179833485	Cit	0.018	1.34	1.19e-07	4030
13:68174418	Cit	0.03	-1.22	1.2e-07	4030
16:56991363	XL_HDL_CE	0.123	-0.194	1.2e-07	4070
11:61593816	DHA_FA	0.0728	0.354	1.21e-07	4060
16:70115519	Pyr	0.0477	-0.342	1.22e-07	4060
9:130039406	XS_VLDL_C	0.00046	-71.9	1.23e-07	4060
11:61581450	FAw3_FA	0.0774	0.336	1.24e-07	4060
16:56988044	S_VLDL_FC	0.124	0.174	1.24e-07	4070
16:56996104	L_HDL_C	0.092	-0.224	1.25e-07	4070
16:56995234	HDL2_C	0.094	-0.208	1.26e-07	4070
22:27823368	Cit	0.0139	-3.87	1.26e-07	4040
7:31851231	XS_VLDL_CE	0.00391	9.26	1.27e-07	4050
16:56986976	S_VLDL_FC	0.128	0.17	1.28e-07	4070
16:56987439	TG_PG	0.124	0.197	1.28e-07	4070
20:46417859	IDL_PL_	0.0044	9.16	1.28e-07	4070
8:10594843	Gln	0.0072	1.52	1.28e-07	4060
2:164444305	Gln	0.0119	3.32	1.29e-07	4050
2:169769027	Cit	0.00933	7.04	1.29e-07	4020
2:64959331	Gln	0.0371	-0.811	1.29e-07	4050
11:61597212	UnSat	0.0476	0.298	1.3e-07	4060
16:56995935	L_HDL_L	0.0907	-0.225	1.3e-07	4070
5:52642056	L_VLDL_FC_	0.00351	14.7	1.3e-07	3860
16:56996158	L_HDL_C	0.0823	-0.243	1.32e-07	4070
5:89112538	XXL_VLDL_FC	0.00168	21	1.33e-07	4060
16:56995234	XL_HDL_PL	0.094	-0.216	1.34e-07	4070
9:31072291	Cit	0.00879	-6.02	1.34e-07	4020
16:56991363	S_VLDL_FC	0.123	0.174	1.35e-07	4070
3:137979007	Gln	0.0257	1.41	1.35e-07	4060
16:56996158	ApoB_ApoA1	0.0823	0.24	1.36e-07	4070
7:31848706	XS_VLDL_C	0.00553	6.43	1.38e-07	4050
16:56987439	S_VLDL_FC	0.124	0.175	1.39e-07	4070
5:32067072	Ace	0.0193	-2.31	1.4e-07	4060
7:31848706	XXL_VLDL_PL	0.00553	6.92	1.41e-07	4050
3:62481063	XL_HDL_CE_	0.000323	-90.6	1.43e-07	4030
14:20489393	Gln	0.026	1.37	1.45e-07	4060
2:171155823	Cit	8.39e-06	4540	1.45e-07	4020
7:31848706	S_VLDL_C	0.00553	6.16	1.45e-07	4050
16:56987015	VLDL_C	0.124	0.178	1.46e-07	4070
4:86939692	Gln	0.0161	2.3	1.46e-07	4060
7:31848706	XXL_VLDL_TG	0.00553	6.69	1.46e-07	4050
10:92429049	XL_HDL_CE_	0.00844	2.9	1.47e-07	4040
11:61593816	FAw3_FA	0.0728	0.353	1.47e-07	4060
16:56986914	S_VLDL_FC	0.125	0.171	1.47e-07	4070
16:56995160	HDL2_C	0.0847	-0.228	1.47e-07	4070
4:178097496	XL_HDL_L	0.0109	-6.51	1.48e-07	4060
6:91723068	XL_HDL_PL_	0.00885	-6.8	1.48e-07	4020
16:56990716	VLDL_C	0.124	0.177	1.49e-07	4070
16:57005425	M_HDL_C_	0.0754	-0.268	1.51e-07	4060
19:11995508	Gp	0.029	2.51	1.52e-07	4060
16:56988044	VLDL_C	0.124	0.178	1.54e-07	4070
16:56995957	HDL_D	0.0891	-0.245	1.54e-07	4070
7:31848706	XL_VLDL_CE	0.00553	6.49	1.54e-07	4050
7:137554435	Gln	0.00593	8.46	1.55e-07	4050
17:76557659	PUFA_FA	0.0381	-0.44	1.57e-07	4060
1:74901440	XL_HDL_PL_	0.0256	-1.5	1.58e-07	3990
16:56996649	M_HDL_TG_	0.0813	0.257	1.59e-07	4060
5:31933902	S_VLDL_TG_	0.00315	16	1.59e-07	4060
16:56991363	VLDL_C	0.123	0.177	1.6e-07	4070
16:56995236	HDL2_C	0.0826	-0.23	1.6e-07	4070
20:44548894	L_HDL_PL_	0.177	-0.237	1.6e-07	4010
4:178097496	S_VLDL_TG_	0.0109	6.86	1.62e-07	4060
16:56995957	L_HDL_L	0.0891	-0.227	1.63e-07	4070
1:40825600	Gly	0.0183	1.62	1.64e-07	3910
2:203792816	XS_VLDL_CE_	0.0106	-4.53	1.64e-07	4050
13:63525096	Gln	0.0167	2.36	1.65e-07	4060
16:56987439	XL_HDL_CE	0.124	-0.195	1.68e-07	4070
7:31851231	XXL_VLDL_FC	0.00391	9.42	1.69e-07	4050
5:31933902	XS_VLDL_FC	0.00315	-14.4	1.73e-07	4060
8:88410905	XL_HDL_C_	0.0183	1.77	1.73e-07	4040
16:56995957	L_HDL_C_	0.0891	-0.27	1.74e-07	4010
18:71104038	Gly	0.0123	1.02	1.74e-07	3960
16:56990827	XL_HDL_CE	0.124	-0.191	1.75e-07	4070
4:178479822	Gln	0.0162	2.12	1.75e-07	4060
7:31851231	XL_VLDL_CE	0.00391	9.05	1.75e-07	4050
1:208623475	HDL3_C	0.00956	3.43	1.76e-07	4010
5:31933902	L_VLDL_FC_	0.00315	-15.4	1.76e-07	3860
14:91163869	S_VLDL_FC_	0.0538	-0.295	1.77e-07	4060
16:56995124	L_HDL_L	0.0871	-0.223	1.77e-07	4070
16:56995124	L_HDL_FC_	0.0871	-0.259	1.78e-07	4010
7:46691762	XL_HDL_C_	0.00144	-23.7	1.78e-07	4020
16:56986914	VLDL_C	0.125	0.174	1.79e-07	4070
16:56989590	S_VLDL_FC	0.126	0.169	1.79e-07	4070
8:127438183	Gln	0.0066	5.53	1.79e-07	4060
18:7800480	L_VLDL_C_	0.00468	-13.8	1.8e-07	3850
10:59588583	XXL_VLDL_FC	0.0175	3.2	1.82e-07	4060
11:61615542	FAw3_FA	0.083	0.361	1.84e-07	4060
11:13379973	Cit	0.0134	3.6	1.86e-07	4030
12:95386791	XS_VLDL_C	0.00648	-7.24	1.87e-07	4060
17:61548948	Gln	0.0198	1.79	1.87e-07	4060
18:57787559	XL_HDL_CE_	0.00901	3.06	1.9e-07	4030
11:61581764	FAw3	0.078	0.304	1.95e-07	4060
9:2640759	XL_HDL_CE_	0.00774	3.49	1.97e-07	4030
11:61621269	MUFA_FA	0.227	-0.169	1.99e-07	4060
22:50971266	XL_VLDL_FC	0.0335	0.764	1.99e-07	4070
6:91723068	XL_HDL_CE_	0.00885	6.88	2e-07	4020
22:50971266	XL_VLDL_L	0.0335	0.759	2.01e-07	4070
4:178479822	Cit	0.0162	2.59	2.01e-07	4030
16:78875840	XL_HDL_CE_	0.00498	-9.65	2.02e-07	4040
6:53445908	Cit	0.000558	73.3	2.02e-07	4020
7:121964349	XS_VLDL_CE	0.018	2.81	2.02e-07	4050
11:61592362	DHA_FA	0.0784	0.329	2.03e-07	4060
16:56995234	M_HDL_TG	0.094	0.216	2.03e-07	4070
2:203689744	S_VLDL_CE	0.00185	-19	2.04e-07	4050
13:67903616	Gln	0.0123	3.26	2.05e-07	4060
16:56996211	L_HDL_FC	0.0782	-0.252	2.05e-07	4070
7:31851231	XXL_VLDL_L	0.00391	9.29	2.05e-07	4050
10:59588583	S_VLDL_C	0.0175	2.9	2.09e-07	4060
16:56996172	L_HDL_C_	0.0908	-0.259	2.1e-07	4010
7:126042050	IDL_PL_	0.0106	-4.18	2.11e-07	4050
3:53677185	Cit	0.0167	1.53	2.16e-07	4030
16:56995124	HDL_D	0.0871	-0.238	2.18e-07	4070
16:56995935	XL_HDL_PL	0.0907	-0.229	2.19e-07	4070
4:86263479	Gln	0.0216	1.56	2.19e-07	4060
16:57005301	M_HDL_TG_	0.0543	0.331	2.2e-07	4060
1:222794232	Gln	0.033	1.04	2.21e-07	4010
12:77984452	XL_HDL_C_	0.00498	8.04	2.22e-07	4040
16:56995236	S_HDL_TG	0.0826	0.228	2.22e-07	4070
16:57005479	M_HDL_CE_	0.0387	-0.312	2.22e-07	4060
22:30609096	Gln	0.015	2.88	2.22e-07	4070
5:32067072	XL_HDL_C_	0.0193	-2.35	2.26e-07	4040
3:181935178	Gln	0.0131	2.68	2.28e-07	4060
6:91723068	XS_VLDL_PL_	0.00885	-7.37	2.3e-07	4050
16:56992017	ApoB_ApoA1	0.0856	0.234	2.31e-07	4070
10:75421208	XS_VLDL_CE	0.0149	-2.65	2.34e-07	4060
11:61618016	UnSat	0.0727	0.322	2.34e-07	4060
17:54428067	XS_VLDL_CE	0.0194	1.77	2.35e-07	4060
5:113144794	Gln	0.00622	6.74	2.37e-07	4060
20:50230076	XS_VLDL_TG_	0.00962	5.57	2.4e-07	4070
9:1459702	XL_HDL_PL_	0.00994	-3.46	2.43e-07	4030
1:75078975	Gln	0.0232	-1.32	2.44e-07	4010
16:71906597	S_VLDL_CE	0.0113	-3.73	2.46e-07	4070
16:78705026	XL_HDL_CE_	0.00731	3.87	2.46e-07	4040
4:81179173	Cit	0.0441	-0.632	2.49e-07	4030
1:99386293	Gln	0.0234	2.22	2.5e-07	4010
16:56996172	L_HDL_PL	0.0908	-0.216	2.5e-07	4070
16:56987369	S_VLDL_FC	0.122	0.17	2.51e-07	4070
1:208623475	S_VLDL_CE	0.00956	3.47	2.52e-07	4010
16:56996158	L_HDL_FC	0.0823	-0.24	2.52e-07	4070
5:89112538	XL_VLDL_FC	0.00168	20.1	2.53e-07	4060
12:121278266	Gln	0.0123	3.13	2.56e-07	4060
16:56996172	XL_HDL_PL	0.0908	-0.224	2.59e-07	4070
22:36033341	IDL_PL_	0.0517	0.348	2.66e-07	4070
11:61618608	UnSat	0.0752	0.313	2.67e-07	4060
16:56989635	L_HDL_TG_	0.125	0.174	2.69e-07	4010
12:78017908	XL_HDL_PL_	0.00562	-5.89	2.7e-07	4040
4:178097496	XS_VLDL_C_	0.0109	-6.73	2.7e-07	4060
11:61612830	UnSat	0.156	0.229	2.71e-07	4060
11:61609323	DHA	0.123	0.26	2.72e-07	4060
13:71983088	Cit	0.0158	-2.8	2.72e-07	4030
16:56995124	HDL2_C	0.0871	-0.218	2.73e-07	4070
2:203689744	XS_VLDL_C	0.00185	-19.5	2.73e-07	4050
2:55704333	XS_VLDL_CE_	0.00904	-4.14	2.73e-07	4050
1:222882247	Gly	0.0457	0.724	2.74e-07	3910
14:22391433	Gln	0.00304	15.4	2.74e-07	4060
8:12980647	Gln	0.00917	3.8	2.74e-07	4060
11:27520538	Gln	0.111	-0.27	2.78e-07	4060
16:56995935	HDL2_C	0.0907	-0.218	2.78e-07	4070
16:56989590	VLDL_C	0.126	0.171	2.79e-07	4070
3:170542730	S_VLDL_PL_	0.00942	4.43	2.79e-07	4060
16:56996211	M_HDL_TG	0.0782	0.258	2.8e-07	4070
16:71906597	XL_VLDL_FC	0.0113	-3.97	2.8e-07	4070
17:54428067	S_VLDL_CE	0.0194	1.66	2.82e-07	4060
13:99610373	Cit	0.0304	2.46	2.85e-07	4030
16:56996104	L_HDL_FC	0.092	-0.22	2.85e-07	4070
11:61615542	DHA	0.083	0.328	2.87e-07	4060
16:78875840	XL_HDL_C_	0.00498	-9.28	2.87e-07	4040
22:50971266	XL_VLDL_TG	0.0335	0.742	2.87e-07	4070
7:31851231	L_VLDL_FC_	0.00391	8.98	2.89e-07	3840
11:61615542	FAw3	0.083	0.329	2.9e-07	4060
5:89112538	XL_HDL_C_	0.00168	19.7	2.95e-07	4040
16:56995160	XL_HDL_PL	0.0847	-0.231	2.96e-07	4070
11:61614023	UnSat	0.156	0.235	2.97e-07	4060
6:27985388	XL_HDL_PL_	0.00735	-4.82	2.97e-07	4020
16:56995957	XL_HDL_PL	0.0891	-0.23	2.99e-07	4070
22:25938025	Cit	0.00783	-5.94	2.99e-07	4040
4:62818468	XS_VLDL_C	0.0142	-4.6	3e-07	4060
16:56996172	M_HDL_TG	0.0908	0.226	3.06e-07	4070
16:71906597	XXL_VLDL_FC	0.0113	-4.03	3.09e-07	4070
9:21981583	Gln	0.0262	-1.48	3.11e-07	4060
5:26882085	Gln	0.0342	0.936	3.13e-07	4060
16:56995124	M_HDL_TG	0.0871	0.229	3.16e-07	4070
2:234284744	Gln	0.0187	1.32	3.19e-07	4050
5:17321707	S_VLDL_PL_	0.022	1.67	3.19e-07	4060
14:20490138	Gln	0.0248	1.42	3.21e-07	4060
5:89112538	S_VLDL_CE	0.00168	18.7	3.22e-07	4060
9:73579555	Cit	0.000554	74.5	3.22e-07	4020
7:31851231	XXL_VLDL_TG	0.00391	9.11	3.24e-07	4050
1:89771959	Gly	0.00441	-13	3.27e-07	3910
16:56987369	VLDL_C	0.122	0.173	3.27e-07	4070
10:94481917	S_VLDL_CE	0.00414	-9.62	3.33e-07	4060
16:56987439	VLDL_C	0.124	0.175	3.33e-07	4070
16:56996647	ApoB_ApoA1	0.0805	0.239	3.35e-07	4070
15:42903115	S_VLDL_CE_	0.0474	-0.417	3.39e-07	4060
4:178097496	XS_VLDL_TG_	0.0109	6.35	3.41e-07	4060
16:56995234	HDL_C	0.094	-0.204	3.42e-07	4070
16:56995827	L_HDL_L	0.084	-0.228	3.43e-07	4070
4:36983307	XL_HDL_CE_	0.000826	36.3	3.43e-07	4030
20:46417859	S_VLDL_CE	0.0044	-8	3.45e-07	4070
16:56989635	M_VLDL_CE	0.125	0.169	3.47e-07	4070
1:82748577	Gln	0.0071	-4.32	3.48e-07	4010
16:56990827	L_VLDL_CE	0.124	0.179	3.48e-07	4070
16:56995160	L_HDL_PL	0.0847	-0.222	3.48e-07	4070
11:61621040	MUFA_FA	0.214	-0.171	3.49e-07	4060
2:167869403	XS_VLDL_PL_	0.017	-1.88	3.51e-07	4050
5:32067072	XS_VLDL_CE	0.0193	-2.33	3.51e-07	4060
10:59588583	XS_VLDL_C	0.0175	2.97	3.52e-07	4060
19:50435862	Gln	0.017	1.79	3.52e-07	4060
1:98667546	Gln	0.00415	-8.42	3.54e-07	4010
22:48715863	XS_VLDL_CE	0.00105	-37.6	3.54e-07	4070
16:56996707	M_HDL_TG_	0.0947	0.318	3.56e-07	4060
6:27985388	XL_HDL_CE_	0.00735	4.9	3.57e-07	4020
16:56996104	ApoB_ApoA1	0.092	0.214	3.6e-07	4070
1:208623475	XS_VLDL_CE	0.00956	3.64	3.61e-07	4010
16:56995236	HDL_C	0.0826	-0.226	3.61e-07	4070
16:56995160	HDL_C	0.0847	-0.224	3.63e-07	4070
11:61613491	UnSat	0.157	0.235	3.64e-07	4060
16:56995234	L_HDL_PL	0.094	-0.201	3.64e-07	4070
5:31933902	IDL_PL_	0.00315	15.6	3.67e-07	4060
2:55704333	IDL_C_	0.00904	-4	3.68e-07	4050
5:89112538	XL_HDL_CE_	0.00168	20.1	3.68e-07	4040
7:126042050	L_VLDL_FC_	0.0106	3.94	3.71e-07	3840
10:94481917	XS_VLDL_C_	0.00414	-10.5	3.72e-07	4060
11:45787022	M_HDL_PL_	0.0191	1.67	3.72e-07	4060
11:61612830	FAw3	0.156	0.221	3.73e-07	4060
16:56990827	M_VLDL_CE	0.124	0.169	3.75e-07	4070
22:50971266	XXL_VLDL_L	0.0335	0.757	3.75e-07	4070
20:46417859	XS_VLDL_PL_	0.0044	9.26	3.83e-07	4070
11:61581764	DHA	0.078	0.296	3.84e-07	4060
16:56989590	L_HDL_TG_	0.126	0.171	3.89e-07	4010
8:145574775	S_VLDL_C_	0.0391	-0.796	3.91e-07	4070
10:94481917	XS_VLDL_PL_	0.00414	11.1	3.92e-07	4060
11:36470815	S_VLDL_C	0.000548	-71.9	3.92e-07	4060
5:27001331	Gln	0.0261	1.42	3.94e-07	4060
7:85147760	Gln	0.0299	0.799	3.95e-07	4050
2:55704333	XS_VLDL_C	0.00904	-3.91	3.96e-07	4050
11:61616012	UnSat	0.0504	0.297	3.99e-07	4060
16:56995827	HDL_D	0.084	-0.244	3.99e-07	4070
5:31933902	L_VLDL_TG_	0.00315	15.7	4e-07	3860
2:167869403	XS_VLDL_C	0.017	1.67	4.06e-07	4050
3:108652121	XL_HDL_PL_	0.00294	11.8	4.06e-07	4030
16:56996279	M_HDL_TG	0.0825	0.247	4.11e-07	4070
5:89112538	XXL_VLDL_C	0.00168	19.7	4.14e-07	4060
4:112519684	Gln	0.0126	2.77	4.21e-07	4060
2:115272561	Gln	0.00252	13.6	4.28e-07	4050
2:203792816	IDL_C_	0.0106	-4.28	4.28e-07	4050
4:56796606	IDL_C_	0.00311	-12.9	4.29e-07	4060
11:61611033	FAw3	0.156	0.223	4.3e-07	4060
5:179700603	Gln	0.0358	0.621	4.31e-07	4060
16:56995957	M_HDL_TG	0.0891	0.23	4.33e-07	4070
16:56996104	HDL_D	0.092	-0.23	4.35e-07	4070
8:145574775	XS_VLDL_C_	0.0391	-0.776	4.35e-07	4070
2:200313323	XS_VLDL_PL_	0.0115	-3.11	4.46e-07	4050
16:56986976	L_VLDL_CE	0.128	0.175	4.53e-07	4070
16:56988044	L_HDL_TG_	0.124	0.173	4.53e-07	4010
16:56995160	M_HDL_TG	0.0847	0.231	4.55e-07	4070
16:56995827	HDL2_C	0.084	-0.224	4.55e-07	4070
11:61621269	PUFA_FA	0.227	0.144	4.56e-07	4060
16:56995236	L_HDL_PL	0.0826	-0.222	4.56e-07	4070
18:57767635	XS_VLDL_PL_	0.00886	-3.88	4.58e-07	4060
16:56986976	M_VLDL_CE	0.128	0.166	4.64e-07	4070
18:57767635	XL_HDL_CE_	0.00886	3.6	4.65e-07	4030
16:56995124	XL_HDL_PL	0.0871	-0.223	4.66e-07	4070
3:170542730	S_VLDL_CE	0.00942	-4	4.68e-07	4060
7:16704212	Gly	0.0113	4.07	4.68e-07	3950
16:57005550	M_HDL_C_	0.0665	-0.287	4.75e-07	4060
16:57005479	M_HDL_TG_	0.0387	0.3	4.76e-07	4060
3:82773232	M_HDL_PL_	0.0093	-4.38	4.76e-07	4060
6:29635928	Gln	0.0181	-2.54	4.83e-07	4050
8:88410905	XS_VLDL_C	0.0183	1.67	4.84e-07	4070
11:36470815	XL_HDL_CE_	0.000548	-77.5	4.87e-07	4030
16:56995160	S_VLDL_CE	0.0847	0.231	4.87e-07	4070
16:56991524	ApoB_ApoA1	0.0857	0.23	4.89e-07	4070
2:187152664	XS_VLDL_PL_	0.00438	-9.63	4.89e-07	4050
10:94481917	M_HDL_PL_	0.00414	-10.1	4.92e-07	4060
1:208623475	XS_VLDL_C	0.00956	3.51	4.94e-07	4010
12:121229893	IDL_CE	0.0147	-3.23	4.96e-07	4060
8:19870271	L_HDL_TG_	0.122	0.212	4.96e-07	4010
1:214137225	S_VLDL_FC_	0.0107	4.16	4.98e-07	4010
9:1459702	XS_VLDL_CE	0.00994	3.39	4.98e-07	4060
6:27998258	XL_HDL_CE_	0.00505	6.87	4.99e-07	4020
7:81359051	Gln	0.0159	-1.48	4.99e-07	4050
16:56996211	HDL2_C	0.0782	-0.239	5.07e-07	4070
6:52004363	XL_HDL_C_	2.86e-05	1130	5.07e-07	4020
7:126042050	XS_VLDL_PL_	0.0106	-4.25	5.07e-07	4050
8:88410905	XL_HDL_CE_	0.0183	1.74	5.07e-07	4040
16:56995236	XL_HDL_PL	0.0826	-0.229	5.14e-07	4070
17:68343539	XL_HDL_PL_	0.00775	-5.75	5.15e-07	4030
12:77984452	XXL_VLDL_CE	0.00498	7.75	5.16e-07	4060
6:27998258	XL_HDL_PL_	0.00505	-6.7	5.26e-07	4020
12:121229893	S_VLDL_CE	0.0147	-3.17	5.31e-07	4060
16:56995827	L_HDL_FC_	0.084	-0.26	5.31e-07	4010
5:31933902	XS_VLDL_C_	0.00315	-15.3	5.31e-07	4060
16:57005550	M_HDL_CE_	0.0665	-0.288	5.32e-07	4060
22:50971266	XXL_VLDL_TG	0.0335	0.745	5.33e-07	4070
8:88856948	Gln	0.0202	1.24	5.38e-07	4060
15:42903115	S_VLDL_TG_	0.0474	0.399	5.39e-07	4060
11:61613889	DHA_FA	0.16	0.236	5.43e-07	4060
7:46691762	XS_VLDL_CE	0.00144	-22.9	5.46e-07	4050
16:56996211	L_HDL_L	0.0782	-0.24	5.52e-07	4070
11:61548796	FAw3	0.0767	-0.329	5.56e-07	4060
1:89771959	Gln	0.00441	-12.1	5.57e-07	4010
5:31933902	S_VLDL_C	0.00315	-13.8	5.57e-07	4060
16:56995935	HDL_C	0.0907	-0.215	5.61e-07	4070
11:61613841	FAw3	0.16	0.218	5.62e-07	4060
5:89112538	XXL_VLDL_L	0.00168	19.8	5.62e-07	4060
6:27998258	XS_VLDL_PL_	0.00505	-7.36	5.63e-07	4050
2:171155823	XS_VLDL_CE	8.39e-06	-3770	5.69e-07	4050
20:46417859	Cit	0.0044	9.57	5.72e-07	4040
3:62523546	XL_HDL_CE_	0.000231	-128	5.77e-07	4030
16:56995957	L_HDL_PL	0.0891	-0.216	5.8e-07	4070
16:56986976	L_HDL_TG_	0.128	0.168	5.81e-07	4010
12:56117570	XS_VLDL_PL_	0.0114	3.1	5.83e-07	4060
6:91723068	IDL_PL_	0.00885	-6.77	5.83e-07	4050
2:171019934	Gln	0.00111	34.6	5.84e-07	4050
6:53377834	Cit	0.00198	24.2	5.86e-07	4020
16:56996647	M_HDL_TG	0.0805	0.247	5.87e-07	4070
4:111112788	Cit	0.00537	9.98	5.89e-07	4030
7:31851231	S_VLDL_CE	0.00391	8.25	5.89e-07	4050
16:57005301	S_HDL_TG_	0.0543	0.312	5.92e-07	4060
22:50971266	XXL_VLDL_C	0.0335	0.731	5.92e-07	4070
22:50971266	L_VLDL_FC	0.0335	0.753	5.93e-07	4070
22:50971266	M_VLDL_C	0.0335	0.704	5.93e-07	4070
6:91723068	S_VLDL_FC_	0.00885	6.25	5.93e-07	4050
3:62539736	Cit	0.00155	33	5.97e-07	4030
2:6873356	XS_VLDL_PL_	5.57e-06	6170	6e-07	4050
16:56995236	S_VLDL_PL	0.0826	0.232	6.02e-07	4070
16:56996647	L_HDL_CE	0.0805	-0.236	6.07e-07	4070
9:31072291	Gln	0.00879	-4.63	6.07e-07	4060
16:56990827	L_HDL_TG_	0.124	0.17	6.11e-07	4010
7:115216261	Cit	0.00258	15.2	6.14e-07	4020
16:56990716	L_VLDL_CE	0.124	0.176	6.15e-07	4070
16:56990716	M_VLDL_CE	0.124	0.167	6.16e-07	4070
11:36470815	L_VLDL_FC_	0.000548	-75.8	6.19e-07	3850
16:56995234	S_VLDL_CE	0.094	0.207	6.19e-07	4070
8:145574775	S_VLDL_TG_	0.0391	0.766	6.2e-07	4070
20:46417859	XL_HDL_CE_	0.0044	-8.44	6.27e-07	4040
16:56995124	HDL_C	0.0871	-0.215	6.28e-07	4070
11:36470815	XL_HDL_C_	0.000548	-74.7	6.29e-07	4030
2:234284744	Cit	0.0187	1.59	6.31e-07	4020
16:56986914	L_VLDL_CE	0.125	0.174	6.34e-07	4070
16:56987369	L_HDL_TG_	0.122	0.171	6.35e-07	4010
16:56987015	M_VLDL_CE	0.124	0.167	6.39e-07	4070
1:238545900	XS_VLDL_PL_	0.00838	1.32	6.42e-07	4010
11:61611710	FAw3	0.156	0.219	6.42e-07	4060
16:56987015	L_VLDL_CE	0.124	0.176	6.44e-07	4070
6:43448821	Gly	0.0259	1.33	6.44e-07	3950
11:36470815	M_HDL_CE_	0.000548	71.9	6.47e-07	4060
11:61596801	DHA_FA	0.0854	0.336	6.47e-07	4060
16:56987015	L_HDL_TG_	0.124	0.17	6.47e-07	4010
18:7800480	XL_HDL_CE_	0.00468	-12.5	6.49e-07	4030
3:148615287	Gln	0.0206	1.4	6.49e-07	4060
2:203792816	VLDL_C	0.0106	-4.06	6.55e-07	4050
5:52642056	XS_VLDL_CE	0.00351	13.8	6.55e-07	4060
11:61615509	DHA_FA	0.0859	0.348	6.58e-07	4060
13:36535192	S_VLDL_FC_	0.0174	-1.88	6.6e-07	4060
16:56996158	M_HDL_TG	0.0823	0.239	6.61e-07	4070
11:61548796	DHA_FA	0.0767	-0.353	6.62e-07	4060
16:56995935	L_HDL_PL	0.0907	-0.211	6.64e-07	4070
6:52004363	XL_HDL_CE_	2.86e-05	1150	6.65e-07	4020
16:71906597	XXL_VLDL_C	0.0113	-3.82	6.66e-07	4070
5:32067072	XL_VLDL_FC	0.0193	-2.29	6.66e-07	4060
10:92429049	XL_HDL_C_	0.00844	2.67	6.69e-07	4040
13:81725976	Gln	0.0253	1.27	6.7e-07	4060
6:72157229	Cit	0.00718	-6.75	6.73e-07	4020
1:11884147	Gly	0.0167	2.49	6.76e-07	3910
20:44548894	HDL_D	0.177	0.211	6.78e-07	4070
16:56989635	L_VLDL_CE	0.125	0.174	6.79e-07	4070
10:75477298	M_HDL_C_	0.0257	-2.24	6.81e-07	4060
16:56990716	L_HDL_TG_	0.124	0.169	6.82e-07	4010
1:208623475	S_VLDL_FC_	0.00956	3.42	6.84e-07	4010
16:56995827	L_HDL_C_	0.084	-0.264	6.84e-07	4010
11:61596633	DHA_FA	0.0831	0.31	6.87e-07	4060
16:56997072	M_HDL_TG_	0.0942	0.323	6.89e-07	4060
3:154964669	Cit	0.0121	-2.77	6.93e-07	4030
5:127700694	Gln	0.0208	1.63	6.93e-07	4060
11:36470815	XL_HDL_PL_	0.000548	74.7	6.97e-07	4030
11:61579760	FAw3	0.0746	0.302	7.01e-07	4060
7:31851231	XXL_VLDL_PL	0.00391	9.13	7.03e-07	4050
2:6873356	XS_VLDL_C	5.57e-06	-5460	7.07e-07	4050
16:71906597	XXL_VLDL_TG	0.0113	-3.87	7.08e-07	4070
16:56996647	L_HDL_C	0.0805	-0.235	7.14e-07	4070
16:56991363	L_HDL_TG_	0.123	0.17	7.15e-07	4010
9:79563172	Gln	0.0261	1.28	7.22e-07	4060
16:71906597	XXL_VLDL_L	0.0113	-3.88	7.24e-07	4070
5:89112538	XL_VLDL_C	0.00168	19.2	7.25e-07	4060
16:56996104	L_HDL_L	0.092	-0.209	7.31e-07	4070
9:130039406	M_HDL_PL_	0.00046	-69	7.32e-07	4060
2:203792816	XL_HDL_CE_	0.0106	-4.29	7.33e-07	4030
16:56988044	L_VLDL_CE	0.124	0.175	7.36e-07	4070
5:179833485	XXL_VLDL_TG	0.018	-1.11	7.39e-07	4060
16:56986914	L_HDL_TG_	0.125	0.168	7.42e-07	4010
16:56986914	M_VLDL_CE	0.125	0.164	7.44e-07	4070
16:56995236	S_HDL_TG_	0.0826	0.224	7.46e-07	4060
13:100229476	Cit	0.0175	1.62	7.47e-07	4030
20:46417859	XL_HDL_C_	0.0044	-8.16	7.49e-07	4040
11:61606683	UnSat	0.0842	0.283	7.51e-07	4060
16:56988044	M_VLDL_CE	0.124	0.166	7.54e-07	4070
9:917667	Cit	0.0104	-3.28	7.57e-07	4020
16:56996211	L_HDL_FC_	0.0782	-0.275	7.6e-07	4010
10:94481917	L_VLDL_TG_	0.00414	10.4	7.62e-07	3860
10:59588583	XXL_VLDL_L	0.0175	3.01	7.65e-07	4060
19:34309532	M_LDL_TG_	0.0209	0.982	7.66e-07	4050
22:50971266	XL_VLDL_C	0.0335	0.721	7.67e-07	4070
5:89112538	XXL_VLDL_PL	0.00168	20.2	7.67e-07	4060
11:45787022	XS_VLDL_C	0.0191	1.59	7.68e-07	4060
16:56996211	HDL_C	0.0782	-0.239	7.69e-07	4070
11:81709890	Gln	0.011	-4.2	7.72e-07	4060
1:74712181	Cit	0.0102	-3.01	7.75e-07	3980
19:34309532	S_LDL_TG_	0.0209	0.994	7.75e-07	4050
16:56991363	M_VLDL_CE	0.123	0.166	7.78e-07	4070
1:70558599	Leu	0.0145	2.75	7.84e-07	4010
1:214137225	Gln	0.0107	3.94	7.96e-07	4010
12:77984452	XS_VLDL_CE	0.00498	7.72	8.04e-07	4060
11:61621611	MUFA_FA	0.359	-0.137	8.06e-07	4060
16:56991363	L_VLDL_CE	0.123	0.174	8.07e-07	4070
17:68343539	Gp	0.00775	5.57	8.09e-07	4060
9:115897803	XS_VLDL_CE	0.00776	-3.74	8.14e-07	4060
16:56996158	L_HDL_L	0.0823	-0.226	8.19e-07	4070
2:6873356	S_VLDL_CE	5.57e-06	-5240	8.22e-07	4050
11:61612560	DHA_FA	0.16	0.23	8.25e-07	4060
16:56995124	L_HDL_PL	0.0871	-0.21	8.25e-07	4070
11:36470815	Tyr	0.000548	76.3	8.32e-07	4060
18:57787559	XL_HDL_PL_	0.00901	-2.83	8.33e-07	4030
3:74690717	XS_VLDL_PL_	0.000548	-63.5	8.4e-07	4060
16:56995236	S_VLDL_CE	0.0826	0.228	8.41e-07	4070
8:19870087	L_HDL_TG_	0.12	0.205	8.45e-07	4010
3:170542730	IDL_CE	0.00942	-3.96	8.46e-07	4060
4:131723626	Gln	0.0172	-2.65	8.46e-07	4060
16:56995234	L_HDL_CE_	0.094	-0.227	8.47e-07	4010
22:50971266	M_VLDL_CE	0.0335	0.686	8.47e-07	4070
8:145574775	S_VLDL_CE_	0.0391	-0.777	8.5e-07	4070
11:61581764	DHA_FA	0.078	0.31	8.52e-07	4060
16:56995827	HDL_C	0.084	-0.221	8.71e-07	4070
13:108994267	XS_VLDL_CE	0.011	3.07	8.74e-07	4060
11:61592362	FAw3_FA	0.0784	0.312	8.76e-07	4060
1:149344921	S_VLDL_FC_	0.0617	-0.313	8.81e-07	4010
10:59588583	L_VLDL_FC_	0.0175	2.94	8.87e-07	3860
5:89112538	XXL_VLDL_TG	0.00168	19.4	8.99e-07	4060
11:27487992	Gln	0.0232	0.892	9.01e-07	4060
19:11990258	Gp	0.0305	2.29	9.02e-07	4060
1:235959705	S_VLDL_CE	0.0165	2.24	9.12e-07	4010
6:170724174	Gln	0.0484	-0.317	9.14e-07	4050
22:50971266	L_VLDL_C	0.0335	0.73	9.16e-07	4070
8:88410905	S_VLDL_CE	0.0183	1.57	9.34e-07	4070
10:59588583	XXL_VLDL_C	0.0175	2.94	9.37e-07	4060
16:56995935	M_HDL_TG	0.0907	0.22	9.37e-07	4070
1:70558599	XXL_VLDL_FC	0.0145	3.01	9.47e-07	4010
11:61613491	FAw3	0.157	0.221	9.48e-07	4060
16:57004889	M_HDL_CE_	0.0681	-0.264	9.53e-07	4060
4:168515495	S_HDL_FC	0.0173	2.56	9.57e-07	4060
10:59588583	XXL_VLDL_PL	0.0175	3.07	9.6e-07	4060
13:75356612	XL_HDL_CE_	0.00836	3.05	9.62e-07	4030
6:9410202	Cit	0.00176	-31.2	9.62e-07	4020
1:70558599	Gp	0.0145	2.87	9.63e-07	4010
12:77984452	XL_HDL_CE_	0.00498	7.81	9.64e-07	4040
8:126470817	Cit	0.00595	9.93	9.77e-07	4040
9:1459702	XL_HDL_CE_	0.00994	3.36	9.77e-07	4030
16:56995957	S_HDL_TG	0.0891	0.212	9.78e-07	4070
6:52004363	XS_VLDL_CE_	2.86e-05	1130	9.92e-07	4050
16:56990827	XS_VLDL_CE	0.124	0.171	1e-06	4070
11:61604814	PUFA	0.112	0.175	1.01e-06	4060
16:56996158	HDL2_C	0.0823	-0.223	1.02e-06	4070
5:31933902	S_HDL_FC_	0.00315	-15.9	1.02e-06	4060
7:115216261	XL_HDL_PL_	0.00258	12.9	1.02e-06	4020
7:31848706	IDL_PL_	0.00553	-6.37	1.02e-06	4050
9:73579555	Gln	0.000554	57.9	1.02e-06	4060
11:61611710	UnSat	0.156	0.22	1.03e-06	4060
15:78978364	Gly	0.00912	-3.99	1.03e-06	3960
16:56996211	HDL_D	0.0782	-0.252	1.03e-06	4070
16:56996158	L_HDL_FC_	0.0823	-0.26	1.04e-06	4010
20:50230076	S_VLDL_TG_	0.00962	5.54	1.04e-06	4070
10:59588583	XXL_VLDL_TG	0.0175	2.97	1.05e-06	4060
4:169764631	XL_HDL_CE	6.98e-05	527	1.05e-06	4060
22:48715863	XS_VLDL_C	0.00105	-35.1	1.06e-06	4070
22:50971266	M_VLDL_FC	0.0335	0.697	1.06e-06	4070
10:59588583	XL_HDL_CE_	0.0175	2.96	1.07e-06	4040
11:61593816	FAw3	0.0728	0.303	1.07e-06	4060
16:56995160	S_VLDL_C	0.0847	0.222	1.07e-06	4070
16:56995236	S_VLDL_C	0.0826	0.224	1.08e-06	4070
16:56996649	L_HDL_CE	0.0813	-0.229	1.08e-06	4070
17:58359510	Gln	0.0495	0.471	1.08e-06	4060
10:59588583	VLDL_C	0.0175	2.8	1.09e-06	4060
12:121229893	L_VLDL_FC_	0.0147	-3.28	1.09e-06	3850
15:101340611	FAw3_FA	0.0114	-0.733	1.09e-06	4050
8:4936746	XS_VLDL_PL_	0.000586	-65.7	1.09e-06	4070
9:73575662	Cit	0.000517	73.9	1.09e-06	4020
11:61614023	FAw3	0.156	0.218	1.1e-06	4060
16:56987369	L_VLDL_CE	0.122	0.173	1.1e-06	4070
18:7800480	XL_HDL_C_	0.00468	-11.9	1.1e-06	4030
7:31851231	XS_VLDL_C	0.00391	8.33	1.1e-06	4050
11:45781188	Gln	0.0184	-1.98	1.11e-06	4060
13:31399506	L_VLDL_FC_	0.00705	-3.61	1.11e-06	3850
11:61604967	PUFA	0.114	0.172	1.12e-06	4060
7:31851231	VLDL_C	0.00391	8.21	1.12e-06	4050
11:61611694	DHA_FA	0.155	0.224	1.13e-06	4060
11:61621983	UnSat	0.422	0.131	1.13e-06	4060
16:56995234	S_VLDL_C	0.094	0.201	1.13e-06	4070
5:56159882	Gln	0.00388	9.29	1.14e-06	4060
7:62025972	Cit	0.0473	-0.557	1.14e-06	4020
1:98667546	XL_VLDL_FC	0.00415	8.72	1.15e-06	4010
6:29533870	Gln	0.00144	24.1	1.15e-06	4050
12:77984452	XXL_VLDL_C	0.00498	7.63	1.16e-06	4060
5:89112538	S_VLDL_C	0.00168	17.7	1.16e-06	4060
10:59588583	XL_VLDL_FC	0.0175	2.92	1.17e-06	4060
12:121229893	S_VLDL_CE_	0.0147	-3.48	1.17e-06	4060
2:182381307	Gp	0.0105	5.15	1.17e-06	4050
22:50971266	L_VLDL_PL	0.0335	0.737	1.17e-06	4070
8:88410905	L_VLDL_FC_	0.0183	1.66	1.17e-06	3860
12:121229893	XL_VLDL_FC	0.0147	-3.29	1.18e-06	4060
5:31933902	L_VLDL_C_	0.00315	-15.4	1.18e-06	3860
13:91452645	Cit	0.00848	6.38	1.19e-06	4030
4:56796606	Cit	0.00311	14.2	1.2e-06	4030
16:56996104	XL_HDL_PL	0.092	-0.212	1.21e-06	4070
22:50971266	M_VLDL_L	0.0335	0.68	1.21e-06	4070
5:179833485	XXL_VLDL_L	0.018	-1.09	1.21e-06	4060
7:126042050	XL_HDL_CE_	0.0106	3.83	1.22e-06	4020
16:56989590	L_VLDL_CE	0.126	0.168	1.23e-06	4070
16:56995827	L_HDL_PL	0.084	-0.216	1.23e-06	4070
6:52004363	XS_VLDL_PL_	2.86e-05	-1200	1.23e-06	4050
11:61580253	FAw3	0.0787	0.285	1.25e-06	4060
16:56996279	L_HDL_CE	0.0825	-0.225	1.25e-06	4070
16:56996647	L_HDL_FC	0.0805	-0.231	1.25e-06	4070
13:73319236	XL_HDL_CE_	0.00742	2.76	1.26e-06	4030
16:56989590	M_VLDL_CE	0.126	0.16	1.26e-06	4070
16:56995827	XL_HDL_PL	0.084	-0.224	1.26e-06	4070
16:56996158	HDL_D	0.0823	-0.239	1.26e-06	4070
19:34309532	LDL_TG	0.0209	0.866	1.26e-06	4070
2:171155823	XL_HDL_C_	8.39e-06	-3620	1.26e-06	4030
5:31933902	IDL_C_	0.00315	-14.2	1.26e-06	4060
10:75421208	XS_VLDL_CE_	0.0149	-2.53	1.27e-06	4060
16:19759007	S_VLDL_C_	0.0692	-0.254	1.27e-06	4070
16:56987369	M_VLDL_CE	0.122	0.163	1.27e-06	4070
16:71906597	XXL_VLDL_CE	0.0113	-3.67	1.27e-06	4070
2:204165171	Gln	0.109	0.195	1.27e-06	4050
3:108652121	Cit	0.00294	13	1.27e-06	4030
3:74690717	Gln	0.000548	-53	1.27e-06	4060
12:121229893	XS_VLDL_C_	0.0147	-3.37	1.28e-06	4060
16:56996279	ApoB_ApoA1	0.0825	0.224	1.28e-06	4070
1:149344921	Gln	0.0617	-0.298	1.29e-06	4010
10:94481917	L_VLDL_FC_	0.00414	-9.77	1.29e-06	3860
16:56996649	L_HDL_C	0.0813	-0.228	1.29e-06	4070
22:50971266	L_VLDL_L	0.0335	0.728	1.29e-06	4070
11:116525730	SFA_FA	0.0563	0.35	1.3e-06	4060
11:61615509	FAw3_FA	0.0859	0.339	1.3e-06	4060
16:56987369	HDL3_C	0.122	-0.157	1.3e-06	4070
16:56989635	S_VLDL_TG	0.125	0.159	1.3e-06	4070
3:62481063	XL_HDL_PL_	0.000323	81.5	1.3e-06	4030
11:61613889	FAw3	0.16	0.212	1.32e-06	4060
11:61543499	DHA_FA	0.069	0.337	1.33e-06	4060
12:121229893	XS_VLDL_CE_	0.0147	-3.31	1.33e-06	4060
11:61593816	DHA	0.0728	0.3	1.34e-06	4060
13:108994267	XS_VLDL_CE_	0.011	3.07	1.34e-06	4060
17:76520588	PUFA_FA	0.0565	-0.336	1.34e-06	4060
4:11455518	S_VLDL_FC_	0.00369	11	1.34e-06	4060
9:20052491	XS_VLDL_C_	0.00334	-14.8	1.35e-06	4060
11:13379973	Gly	0.0134	2.85	1.36e-06	3960
5:89112538	VLDL_C	0.00168	18	1.36e-06	4060
9:1459702	XS_VLDL_C	0.00994	3.18	1.36e-06	4060
16:19759007	S_VLDL_TG_	0.0692	0.248	1.37e-06	4070
17:76580376	PUFA_FA	0.061	-0.334	1.37e-06	4060
2:203792816	XL_HDL_C_	0.0106	-4.07	1.37e-06	4030
11:61596633	FAw3_FA	0.0831	0.302	1.38e-06	4060
2:165513091	Gly	0.0156	2.5	1.38e-06	3950
10:12258056	S_VLDL_CE	0.0625	0.249	1.39e-06	4060
22:50971266	Serum_TG	0.0335	0.691	1.39e-06	4070
5:179833485	XXL_VLDL_CE	0.018	-1.05	1.39e-06	4060
2:167727209	Leu	0.00994	3.74	1.4e-06	4050
11:61613889	UnSat	0.16	0.217	1.41e-06	4060
22:50971266	M_VLDL_PL	0.0335	0.686	1.41e-06	4070
3:159610911	S_VLDL_FC_	0.0122	2.88	1.41e-06	4060
5:125390294	Gln	0.0209	1.39	1.41e-06	4060
12:121222578	Cit	0.0185	1.37	1.42e-06	4030
3:62523546	S_HDL_FC_	0.000231	-135	1.42e-06	4060
8:142632315	M_LDL_TG	0.0606	-0.275	1.42e-06	4070
1:98667546	Gly	0.00415	-8.36	1.43e-06	3910
16:6817375	Cit	0.0223	0.58	1.43e-06	4030
18:7800480	XL_HDL_CE	0.00468	-12.4	1.43e-06	4060
5:89112538	XXL_VLDL_CE	0.00168	18.5	1.43e-06	4060
11:13357183	S_VLDL_PL_	0.00894	4.98	1.44e-06	4060
5:115830469	Cit	0.00592	6.91	1.44e-06	4030
5:74902841	S_VLDL_CE	0.13	-0.231	1.44e-06	4060
1:235959705	S_VLDL_C	0.0165	2.19	1.45e-06	4010
11:61607168	UnSat	0.0955	0.273	1.45e-06	4060
11:61621040	PUFA_FA	0.214	0.143	1.45e-06	4060
7:121983843	Gln	0.0152	-2.72	1.45e-06	4050
1:119461396	Gln	0.0137	2.46	1.46e-06	4010
13:68174418	XL_HDL_PL_	0.03	-0.966	1.46e-06	4030
14:102388182	Gly	0.0417	-0.888	1.46e-06	3960
16:56991667	M_HDL_C_	0.0858	-0.232	1.46e-06	4060
16:56996279	L_HDL_C	0.0825	-0.225	1.46e-06	4070
17:54428067	XS_VLDL_CE_	0.0194	1.68	1.46e-06	4060
12:78234093	Gln	0.0207	1.64	1.47e-06	4060
16:56995234	S_HDL_TG	0.094	0.19	1.47e-06	4070
11:61581764	FAw3_FA	0.078	0.304	1.48e-06	4060
9:28443269	S_VLDL_PL_	0.0196	2.35	1.48e-06	4060
16:57005425	M_HDL_TG_	0.0754	0.245	1.49e-06	4060
3:62604010	XS_VLDL_C_	0.00263	-14.6	1.49e-06	4060
5:32067072	XL_HDL_CE_	0.0193	-2.24	1.5e-06	4040
9:917667	XL_HDL_CE_	0.0104	2.83	1.5e-06	4030
2:171155823	XL_HDL_CE_	8.39e-06	-3690	1.51e-06	4030
1:51506886	Gln	0.0209	1.43	1.52e-06	4010
11:2835757	XS_VLDL_C	0.113	0.272	1.52e-06	4060
16:56987015	HDL3_C	0.124	-0.155	1.52e-06	4070
16:56990827	S_VLDL_TG	0.124	0.159	1.52e-06	4070
20:19116561	XL_HDL_CE_	0.00565	4.94	1.52e-06	4040
4:178097496	XS_VLDL_CE_	0.0109	-6.2	1.53e-06	4060
8:88410905	XL_VLDL_FC	0.0183	1.65	1.53e-06	4070
16:56986914	HDL3_C	0.125	-0.153	1.54e-06	4070
16:56991363	XS_VLDL_CE	0.123	0.169	1.54e-06	4070
5:88034867	Cit	0.00659	-6.55	1.54e-06	4030
7:115216261	XL_HDL_CE_	0.00258	-13	1.54e-06	4020
16:56990716	HDL3_C	0.124	-0.155	1.55e-06	4070
3:37825138	Leu	0.0594	0.367	1.55e-06	4060
5:32067072	XL_VLDL_C	0.0193	-2.19	1.56e-06	4060
6:91723068	XL_HDL_C_	0.00885	6.19	1.57e-06	4020
1:208623475	S_VLDL_C	0.00956	3.21	1.58e-06	4010
11:61612830	DHA	0.156	0.208	1.58e-06	4060
12:77984452	XL_VLDL_FC	0.00498	7.56	1.59e-06	4060
13:63525096	S_HDL_FC	0.0167	2.3	1.59e-06	4060
16:57004889	M_HDL_C_	0.0681	-0.256	1.59e-06	4060
8:12980647	Gly	0.00917	3.73	1.59e-06	3960
16:56990716	S_VLDL_TG	0.124	0.159	1.6e-06	4070
5:151063674	Cit	0.0132	3.61	1.6e-06	4030
11:61594164	DHA_FA	0.079	0.295	1.61e-06	4060
21:17459507	Gln	0.0331	-0.579	1.61e-06	4060
16:56995957	S_HDL_TG_	0.0891	0.214	1.62e-06	4060
12:77984452	XL_VLDL_C	0.00498	7.49	1.65e-06	4060
12:95386791	XS_VLDL_CE_	0.00648	-6.96	1.65e-06	4060
7:46691762	IDL_PL_	0.00144	22.9	1.65e-06	4050
11:61579760	DHA	0.0746	0.291	1.67e-06	4060
16:56996158	HDL_C	0.0823	-0.221	1.68e-06	4070
5:31933902	HDL3_C	0.00315	-13	1.68e-06	4060
11:116525867	SFA_FA	0.0528	0.362	1.69e-06	4060
8:10595082	Gln	0.00903	1.19	1.69e-06	4060
16:56996211	L_HDL_PL	0.0782	-0.229	1.7e-06	4070
20:44590298	XL_HDL_TG	0.0883	0.294	1.7e-06	4070
11:61594164	FAw3_FA	0.079	0.295	1.71e-06	4060
6:43448821	XS_VLDL_C	0.0259	-1.28	1.71e-06	4050
5:76662518	Cit	0.000372	102	1.73e-06	4030
1:177915498	XL_HDL_C_	0.000121	219	1.75e-06	3990
20:44591202	XL_HDL_TG	0.0883	0.315	1.75e-06	4070
22:50971266	VLDL_TG	0.0335	0.673	1.75e-06	4070
16:56989635	XS_VLDL_CE	0.125	0.166	1.76e-06	4070
5:179833485	XXL_VLDL_C	0.018	-1.06	1.76e-06	4060
16:56995234	S_VLDL_PL	0.094	0.2	1.77e-06	4070
20:50230076	S_VLDL_PL_	0.00962	5.37	1.77e-06	4070
10:94481917	IDL_CE_	0.00414	-9.86	1.78e-06	4060
16:56996104	HDL2_C	0.092	-0.201	1.78e-06	4070
8:19935226	Gln	0.0186	1.67	1.78e-06	4060
16:56996158	L_HDL_C_	0.0823	-0.26	1.79e-06	4010
18:7800480	L_VLDL_TG_	0.00468	12.4	1.79e-06	3850
6:27985388	XL_HDL_C_	0.00735	4.48	1.79e-06	4020
18:57767635	XL_HDL_PL_	0.00886	-3.33	1.8e-06	4030
5:88034867	Gln	0.00659	-5.29	1.8e-06	4060
2:167869403	S_VLDL_CE	0.017	1.52	1.81e-06	4050
2:203792816	IDL_CE	0.0106	-3.88	1.81e-06	4050
16:56988044	XS_VLDL_CE	0.124	0.168	1.82e-06	4070
16:56991363	HDL3_C	0.123	-0.154	1.82e-06	4070
7:121964349	S_VLDL_CE	0.018	2.44	1.82e-06	4050
1:54010926	Gly	0.0286	0.647	1.84e-06	3910
16:56989590	HDL3_C	0.126	-0.151	1.84e-06	4070
16:56995124	S_VLDL_CE	0.0871	0.214	1.84e-06	4070
17:76557659	FAw6_FA	0.0381	-0.392	1.84e-06	4060
14:21465489	XL_HDL_CE_	3.72e-05	665	1.85e-06	4030
2:210889759	XS_VLDL_CE	0.0106	-3.67	1.85e-06	4050
3:36008561	Cit	0.0151	-1.16	1.85e-06	4030
16:70196184	Ala	0.0561	-0.303	1.86e-06	4060
16:71906597	XL_HDL_C_	0.0113	-3.63	1.86e-06	4040
16:56987439	L_VLDL_CE	0.124	0.171	1.87e-06	4070
16:56996104	L_HDL_FC_	0.092	-0.234	1.87e-06	4010
5:52642056	XS_VLDL_C	0.00351	12.9	1.87e-06	4060
7:126042050	XL_HDL_C_	0.0106	3.67	1.87e-06	4020
8:65422496	Cit	0.00542	-9.77	1.87e-06	4040
11:61612560	UnSat	0.16	0.212	1.88e-06	4060
5:17374669	XS_VLDL_PL_	0.00719	4.49	1.89e-06	4060
5:31933902	XS_VLDL_L	0.00315	-13.3	1.89e-06	4060
12:121195112	S_VLDL_PL_	0.0111	2.97	1.9e-06	4060
12:121229893	S_VLDL_C_	0.0147	-3.39	1.9e-06	4060
16:56995160	S_HDL_TG	0.0847	0.207	1.9e-06	4070
6:27895213	S_VLDL_FC_	0.0157	2.26	1.9e-06	4050
1:74901440	Leu	0.0256	1.27	1.91e-06	4010
16:56987015	XS_VLDL_CE	0.124	0.167	1.91e-06	4070
3:62604010	S_VLDL_C_	0.00263	-14.8	1.91e-06	4060
5:32067072	ApoB_ApoA1	0.0193	-1.94	1.91e-06	4060
10:92429049	XL_HDL_CE	0.00844	2.7	1.92e-06	4060
16:56995236	L_HDL_CE_	0.0826	-0.245	1.92e-06	4010
16:14067003	XL_HDL_CE_	0.0683	-0.344	1.93e-06	4040
16:71906597	XL_VLDL_C	0.0113	-3.65	1.93e-06	4070
19:34309532	L_LDL_TG	0.0209	0.854	1.93e-06	4070
16:56986914	S_VLDL_TG	0.125	0.156	1.94e-06	4070
16:56986976	XS_VLDL_CE	0.128	0.164	1.94e-06	4070
18:62905956	Gln	0.0289	1.19	1.94e-06	4060
9:3909709	XL_HDL_CE_	1.51e-05	1680	1.94e-06	4030
11:61606642	UnSat	0.0837	0.272	1.95e-06	4060
6:147985643	Cit	0.00831	4.08	1.95e-06	4020
16:56987015	S_VLDL_TG	0.124	0.158	1.96e-06	4070
10:92429049	XL_HDL_PL_	0.00844	-2.56	1.97e-06	4040
12:3054457	XS_VLDL_CE	0.0205	-0.704	1.97e-06	4060
16:56986976	HDL3_C	0.128	-0.151	1.98e-06	4070
16:56996104	L_HDL_C_	0.092	-0.239	1.98e-06	4010
7:115216261	XL_HDL_C_	0.00258	-12.5	1.98e-06	4020
8:145574775	XS_VLDL_CE_	0.0391	-0.719	1.98e-06	4070
11:61605578	UnSat	0.0921	0.263	1.99e-06	4060
12:77984452	XL_VLDL_CE	0.00498	7.35	1.99e-06	4060
17:54428067	XS_VLDL_C_	0.0194	1.69	1.99e-06	4060
11:13355770	IDL_C_	0.00868	-5.18	2e-06	4060
16:56995236	VLDL_C	0.0826	0.224	2e-06	4070
16:20034418	Gln	0.0221	1.23	2.01e-06	4060
5:157891155	L_VLDL_FC_	0.000856	-8.03	2.01e-06	3860
6:27985388	XS_VLDL_PL_	0.00735	-4.93	2.01e-06	4050
8:19852362	L_HDL_TG_	0.187	0.152	2.01e-06	4010
12:121229893	XL_HDL_C_	0.0147	-3.16	2.02e-06	4040
6:466033	Gln	0.0217	-1.92	2.03e-06	4050
12:121196891	XL_HDL_C_	0.0131	-2.99	2.04e-06	4040
16:56988044	HDL3_C	0.124	-0.154	2.04e-06	4070
11:36470815	M_HDL_C_	0.000548	67.9	2.05e-06	4060
15:78978364	Cit	0.00912	-4.55	2.05e-06	4030
5:32067072	XXL_VLDL_CE	0.0193	-2.14	2.05e-06	4060
6:27784428	Gln	0.0507	0.57	2.05e-06	4050
6:52004363	XS_VLDL_CE	2.86e-05	1080	2.05e-06	4050
1:70558599	XL_HDL_PL_	0.0145	-2.83	2.06e-06	3990
17:76594039	PUFA_FA	0.0508	-0.355	2.06e-06	4060
11:133767622	Gln	0.022	1.45	2.07e-06	4060
18:42177123	Cit	0.00182	25.2	2.07e-06	4030
17:37610123	Gly	0.0173	2.41	2.08e-06	3960
1:89771959	Cit	0.00441	-14.2	2.09e-06	3980
12:66284336	S_VLDL_PL_	0.00843	5.07	2.09e-06	4060
14:61278684	Gln	0.0205	1.52	2.09e-06	4060
8:142598202	M_LDL_TG	0.0592	-0.271	2.09e-06	4070
1:98667546	XL_VLDL_C	0.00415	8.43	2.1e-06	4010
16:56986976	S_VLDL_TG	0.128	0.154	2.1e-06	4070
7:115216261	XS_VLDL_CE	0.00258	-12.6	2.1e-06	4050
5:31933902	S_VLDL_CE_	0.00315	-14.9	2.12e-06	4060
11:61613841	UnSat	0.16	0.212	2.13e-06	4060
7:121964349	XS_VLDL_C	0.018	2.51	2.13e-06	4050
16:56988044	S_VLDL_TG	0.124	0.158	2.14e-06	4070
2:203689744	S_VLDL_C	0.00185	-17.2	2.15e-06	4050
3:196024719	Cit	0.0148	1.58	2.16e-06	4030
5:17321707	Ace	0.022	-1.45	2.17e-06	4060
15:38652032	Cit	0.0122	1.34	2.18e-06	4030
20:39471427	XL_HDL_PL_	0.00375	8.31	2.18e-06	4040
5:89112538	XS_VLDL_CE	0.00168	18.4	2.18e-06	4060
18:7800480	XL_HDL_PL_	0.00468	11.6	2.19e-06	4030
5:17374669	XL_HDL_CE_	0.00719	-4.14	2.19e-06	4040
9:24358469	Gly	0.0186	-2.13	2.2e-06	3960
11:61546592	DHA_FA	0.0621	0.366	2.21e-06	4060
11:61604782	PUFA	0.118	0.162	2.21e-06	4060
12:121229893	IDL_C	0.0147	-3.02	2.21e-06	4060
10:94481917	L_VLDL_C_	0.00414	-10.2	2.23e-06	3860
2:203640713	Gly	0.0339	-1.33	2.23e-06	3950
10:29457157	Gly	0.0101	-3.24	2.26e-06	3960
11:61605499	PUFA	0.111	0.169	2.26e-06	4060
8:20509461	Ile	0.0658	0.314	2.26e-06	4070
1:11884147	XL_VLDL_FC	0.0167	-2.45	2.27e-06	4010
19:11995508	Phe	0.029	2.1	2.27e-06	4060
12:95386791	XL_HDL_C_	0.00648	-6.68	2.28e-06	4040
1:98667546	XL_HDL_C_	0.00415	8.33	2.29e-06	3990
16:28533071	Cit	0.0228	2.2	2.31e-06	4030
16:56996211	L_HDL_C_	0.0782	-0.269	2.33e-06	4010
12:121229893	XL_HDL_TG	0.0147	-2.99	2.34e-06	4060
12:95386791	XXL_VLDL_CE	0.00648	-6.63	2.34e-06	4060
16:56991667	M_HDL_CE_	0.0858	-0.23	2.34e-06	4060
18:57859877	XS_VLDL_CE	0.0106	3.82	2.35e-06	4060
5:32067072	XXL_VLDL_C	0.0193	-2.17	2.35e-06	4060
16:56992017	M_HDL_C_	0.0856	-0.226	2.36e-06	4060
11:61596801	FAw3_FA	0.0854	0.319	2.38e-06	4060
16:56989635	HDL3_C	0.125	-0.151	2.38e-06	4070
22:50971266	XXL_VLDL_CE	0.0335	0.68	2.38e-06	4070
7:126042050	XS_VLDL_CE	0.0106	3.65	2.38e-06	4050
11:61546592	FAw3_FA	0.0621	0.365	2.4e-06	4060
1:177915498	XL_HDL_CE	0.000121	228	2.41e-06	4010
11:45787022	M_HDL_C_	0.0191	-1.46	2.41e-06	4060
11:61612036	FAw3_FA	0.159	0.219	2.41e-06	4060
3:170542730	XL_VLDL_FC	0.00942	-4	2.41e-06	4060
4:62818468	Tyr	0.0142	4.43	2.41e-06	4060
5:112934688	S_VLDL_FC_	0.0169	1.87	2.41e-06	4060
1:75103028	XL_HDL_PL_	0.0175	-2.91	2.42e-06	3990
10:115277982	Ala	0.0173	0.806	2.42e-06	4060
11:2835757	XS_VLDL_CE	0.113	0.273	2.42e-06	4060
19:11990258	MUFA_FA	0.0305	2.35	2.42e-06	4060
7:46734307	S_VLDL_FC_	0.00845	4.55	2.43e-06	4050
13:108994267	XL_HDL_CE_	0.011	2.99	2.44e-06	4030
16:56996649	L_HDL_FC	0.0813	-0.224	2.44e-06	4070
4:80091507	Gln	0.0242	1.2	2.44e-06	4060
5:179833485	XXL_VLDL_FC	0.018	-1.07	2.44e-06	4060
5:74903894	S_VLDL_CE	0.13	-0.226	2.44e-06	4060
10:115285308	Ala	0.0212	0.72	2.45e-06	4060
16:56990716	XS_VLDL_CE	0.124	0.165	2.45e-06	4070
2:155612020	XXL_VLDL_TG_	0.0372	0.555	2.45e-06	3940
3:74690717	XXL_VLDL_CE	0.000548	54.7	2.45e-06	4060
[truncated: 857 more rows]

## Sheet: NFBC 1966 Univariate
Location	Phenotype	Frequency	Beta	P value	N
4:54457861	Alb	0.00391	24.5	1.74e-25	4570
1:95835124	Alb	0.00571	16.8	3.22e-25	4580
4:54427925	Alb	0.00254	36.9	4.51e-25	4570
16:31289396	Alb	0.00678	13	1.14e-24	4590
6:87089772	Alb	0.0036	26	2.83e-24	4560
5:95782290	Alb	0.00808	12.5	4.75e-24	4570
8:19728815	Alb	0.00647	13.8	1.38e-23	4580
16:77981586	Alb	0.00695	12.8	1.41e-23	4590
11:30138460	Alb	0.0132	6.85	1.52e-23	4580
6:21884440	Alb	0.00281	32.5	1.2e-22	4560
2:170115588	Alb	0.00712	11.6	1.67e-22	4580
15:92105708	Alb	0.0162	5.52	1.73e-22	4580
8:33578917	Alb	0.00387	21.7	2.1e-22	4580
12:23001016	Alb	0.0126	6.78	3.29e-22	4580
2:58628304	Gp	0.00444	19.6	5.78e-22	4580
14:32481394	Alb	0.00399	22.4	6.8e-22	4580
13:74500970	Glc	0.00672	11.6	6.81e-22	4580
9:87704881	Alb	0.00782	10.7	7.56e-22	4580
16:19243487	Alb	0.00694	11.7	7.66e-22	4590
8:139077728	Alb	0.00226	43.3	9.17e-22	4580
18:58880641	Alb	0.0099	7.91	1.07e-21	4580
19:17219105	Alb	0.00982	8.09	1.07e-21	4580
2:185339921	Gp	0.015	5.91	1.09e-21	4580
8:55798736	Alb	0.00274	33.5	1.09e-21	4580
9:89162323	Alb	0.00589	13.5	1.36e-21	4580
16:19201387	Alb	0.00332	24.6	1.51e-21	4590
2:185354045	Alb	0.0177	4.62	1.58e-21	4580
2:185339921	Alb	0.015	5.79	1.59e-21	4580
9:98452793	Alb	0.00706	13.9	1.65e-21	4580
4:54457861	Glc	0.00391	22.3	1.76e-21	4570
13:74501210	Gp	0.00533	17	1.82e-21	4580
2:53985466	Alb	0.0046	18.2	1.88e-21	4580
15:92081441	Alb	0.00928	9.93	1.89e-21	4580
1:91586000	Gp	0.0163	5.51	1.94e-21	4580
15:33928500	Alb	0.00711	11.6	2.41e-21	4580
13:74501210	Glc	0.00533	16.6	2.73e-21	4580
11:30134926	Alb	0.0156	5.56	3.03e-21	4580
2:75287106	Alb	0.004	21	3.06e-21	4580
9:89183494	Alb	0.00653	12.2	3.64e-21	4580
2:170115588	Gp	0.00712	11.4	3.71e-21	4580
13:74501210	Alb	0.00533	16.6	4.2e-21	4580
6:116726332	Alb	0.0129	10.6	4.38e-21	4560
15:33899671	Alb	0.00818	10.2	5.84e-21	4580
4:54427925	Glc	0.00254	33.5	5.9e-21	4570
2:185339921	Glc	0.015	5.67	7.58e-21	4580
4:42906100	Alb	0.0198	3.97	7.72e-21	4570
3:186208650	Alb	0.00916	8.59	9.67e-21	4580
2:179167766	Alb	0.0104	8.73	1.01e-20	4580
13:74500970	Gp	0.00672	11.4	1.42e-20	4580
8:55798736	Gp	0.00274	33.2	1.45e-20	4570
10:12641460	Alb	0.0128	6.15	1.78e-20	4580
1:62131807	Alb	0.00796	11	1.91e-20	4580
2:179074676	Alb	0.01	8.39	1.98e-20	4580
19:17219105	Gp	0.00982	7.98	2e-20	4580
20:10965998	Alb	0.0222	3.8	2.13e-20	4590
20:10965998	Glc	0.0222	3.78	2.27e-20	4590
9:89162323	Gp	0.00589	13.3	2.3e-20	4580
15:91984493	Alb	0.0104	8.23	2.37e-20	4580
18:22498170	Alb	0.00618	14	3.12e-20	4580
11:103770921	Alb	0.00796	12	3.17e-20	4580
11:126796503	Alb	0.011	12.2	3.2e-20	4580
2:58628304	Alb	0.00444	18.4	3.32e-20	4580
1:95867674	Gp	0.00843	10.7	3.97e-20	4580
5:10802543	Alb	0.00182	44.9	4e-20	4570
1:62131807	Gp	0.00796	11.1	4.12e-20	4580
16:86410525	Gp	0.00609	13.5	4.99e-20	4590
18:47647226	Alb	0.0034	38.8	5.05e-20	4580
2:185354045	Gp	0.0177	4.52	5.2e-20	4580
1:62027586	Alb	0.0144	6.12	5.46e-20	4580
7:91280470	Alb	0.0133	6.01	6.66e-20	4570
10:91071670	Alb	0.00763	11.5	6.82e-20	4580
9:72236481	Alb	0.00626	13.5	6.98e-20	4580
2:185354045	Glc	0.0177	4.4	8.66e-20	4580
2:143931505	Alb	0.0204	4.44	8.7e-20	4580
16:82829521	Gp	0.00252	40.2	9.27e-20	4590
5:95782290	Gp	0.00808	11.5	9.65e-20	4570
11:30138460	Gp	0.0132	6.34	1.14e-19	4580
19:44193644	Alb	0.00433	19.2	1.16e-19	4580
10:115410234	Gp	0.0201	4.29	1.2e-19	4580
16:86410525	Alb	0.00609	13.1	1.23e-19	4590
2:179130831	Alb	0.0119	7.28	1.32e-19	4580
2:223008570	Alb	0.0122	6.99	1.36e-19	4580
1:43718078	Alb	0.0024	33.7	1.59e-19	4580
5:57964018	Glc	0.00702	20	1.9e-19	4570
1:95867674	Alb	0.00843	10.3	2.03e-19	4580
17:64216815	Gp	0.0465	1.97	2.07e-19	4580
11:30138460	Glc	0.0132	6.16	2.14e-19	4570
1:44885922	Alb	0.011	7.75	2.22e-19	4580
2:6585415	Alb	0.00516	17.1	2.75e-19	4580
2:19323073	Glc	0.00753	10.9	2.78e-19	4580
2:19323073	Alb	0.00753	10.9	3.1e-19	4580
1:62124388	Alb	0.0122	6.46	3.13e-19	4580
16:82829521	Alb	0.00252	38.9	3.16e-19	4590
20:10965998	Gp	0.0222	3.74	3.49e-19	4590
8:67045937	Gp	0.0105	9.48	3.55e-19	4570
16:82751932	Glc	0.00499	18.6	3.56e-19	4580
7:71714102	Alb	0.0127	6.39	3.72e-19	4570
1:95835124	Gp	0.00571	14.7	3.8e-19	4580
11:30134926	Gp	0.0156	5.35	4.06e-19	4580
11:103745060	Alb	0.0144	6.52	4.17e-19	4580
12:93009553	Alb	0.0221	3.64	4.36e-19	4580
12:101960876	Alb	0.0034	26.5	4.37e-19	4580
8:55798736	Glc	0.00274	31.2	4.59e-19	4570
6:106396774	Alb	0.00695	12.4	4.85e-19	4560
5:40311568	Alb	0.00819	10.3	5.06e-19	4570
18:5037749	Alb	0.0209	3.56	5.24e-19	4580
4:54457861	Gp	0.00391	21.3	5.3e-19	4570
10:89822721	Alb	0.00639	13.8	5.39e-19	4580
5:95782290	His	0.00808	10.9	5.45e-19	4570
8:67045937	Alb	0.0105	9.26	5.45e-19	4580
2:76200722	Alb	0.0121	8.66	5.5e-19	4580
16:82829521	Glc	0.00252	38.5	5.88e-19	4580
5:95782290	Glc	0.00808	11	7.16e-19	4570
3:186252771	Alb	0.0063	12.6	7.46e-19	4580
11:100969360	Glc	0.00307	36.8	8.02e-19	4570
16:6283228	Alb	0.0048	16.9	8.02e-19	4590
1:232466945	Alb	0.0133	5.85	8.17e-19	4580
2:223051837	Alb	0.0109	7.27	8.43e-19	4580
9:89162323	Glc	0.00589	12.5	8.52e-19	4580
16:31289396	Gp	0.00678	11.4	9.23e-19	4590
10:91142586	Alb	0.00539	16.7	1.14e-18	4580
6:130410069	Alb	0.00838	9.02	1.2e-18	4560
6:163736204	Alb	0.00964	8.35	1.23e-18	4560
19:51529119	Gp	0.007	13.5	1.46e-18	4580
19:44068575	Alb	0.0093	9.15	1.48e-18	4580
19:15677710	Alb	0.00324	25.7	1.6e-18	4580
16:77981586	Glc	0.00695	11.2	1.75e-18	4580
8:67045937	Glc	0.0105	9.1	1.86e-18	4570
8:139069173	Alb	0.00234	40.5	1.89e-18	4580
19:35648365	Alb	0.00741	10.8	2.03e-18	4580
17:70909082	Alb	0.00514	16.1	2.13e-18	4580
6:112232986	Alb	0.0201	3.61	2.25e-18	4560
2:143931505	Gp	0.0204	4.34	2.35e-18	4580
1:62080405	Alb	0.0152	5.35	2.74e-18	4580
1:91586000	Alb	0.0163	4.96	2.77e-18	4580
11:100969360	Alb	0.00307	36.3	2.77e-18	4580
15:86565585	Gp	0.00949	8.22	2.8e-18	4580
10:91142586	Glc	0.00539	16.4	2.97e-18	4580
13:35307066	Gp	0.00753	14.9	3.02e-18	4580
9:89183494	Glc	0.00653	11.2	3.26e-18	4580
6:52436648	Alb	0.00637	12.4	3.49e-18	4560
11:30134926	Glc	0.0156	5.09	3.84e-18	4570
17:25900783	Alb	0.0109	8.26	3.86e-18	4580
10:7929611	Alb	0.0134	5.71	3.92e-18	4580
4:42906100	Glc	0.0198	3.67	4.26e-18	4570
12:32704908	Gp	0.0102	9.11	4.27e-18	4580
3:6760499	Alb	0.021	3.87	4.36e-18	4580
9:89183494	Gp	0.00653	11.4	4.38e-18	4580
17:59560685	Gp	0.0139	5.38	4.89e-18	4580
8:139077728	Glc	0.00226	39	4.89e-18	4570
20:20065823	Alb	0.0108	7.66	4.98e-18	4590
4:54427925	Gp	0.00254	31.5	5.15e-18	4570
20:58907671	Alb	0.0134	5.25	5.48e-18	4590
15:100773215	Gp	0.0186	4.16	5.99e-18	4580
10:115410234	Alb	0.0201	4.01	6.02e-18	4580
2:202512449	Alb	0.0199	3.46	6.38e-18	4580
15:60908307	Alb	0.00868	9.07	6.49e-18	4580
6:149670878	Alb	0.00923	8.12	7.86e-18	4560
20:54569910	Alb	0.0186	4.42	8.4e-18	4590
6:71610796	Alb	0.0128	5.86	8.91e-18	4560
9:89377344	Alb	0.00378	19.8	9.15e-18	4580
15:34127611	Alb	0.0127	5.89	9.48e-18	4580
5:57964018	Gp	0.00702	19.4	1.07e-17	4570
3:186208650	Gp	0.00916	8.02	1.21e-17	4580
14:32481394	Gp	0.00399	20.3	1.22e-17	4580
6:156404902	Alb	0.00373	23.4	1.22e-17	4560
4:54457861	His	0.00391	19.9	1.33e-17	4570
20:51093873	Gp	0.0328	2.89	1.35e-17	4590
18:51957535	Alb	0.00888	9.47	1.38e-17	4580
1:153101488	Alb	0.00731	11.1	1.44e-17	4580
20:10220496	Gp	0.00556	14.4	1.49e-17	4590
3:111036359	Gp	0.0113	6.91	1.52e-17	4580
12:4875334	Gp	0.0142	5.12	1.56e-17	4580
2:58628304	Glc	0.00444	17	1.58e-17	4580
12:23001016	Gp	0.0126	6.08	1.64e-17	4580
19:17219105	Glc	0.00982	7.19	1.66e-17	4580
2:19323073	Gp	0.00753	10.5	1.66e-17	4580
9:87704881	Glc	0.00782	9.5	1.69e-17	4580
12:98568330	Gp	0.00419	21	1.71e-17	4580
1:95835124	Glc	0.00571	13.7	1.79e-17	4580
7:21765909	Gp	0.00669	11.6	1.89e-17	4570
17:5703495	Alb	0.00479	16.5	1.9e-17	4580
13:74500970	Alb	0.00672	10.3	1.95e-17	4580
12:23001016	Glc	0.0126	5.93	2.01e-17	4580
3:111036359	Alb	0.0113	6.76	2.01e-17	4580
12:24488514	Gp	0.00425	21.8	2.15e-17	4580
7:25887278	Gp	0.0168	5.61	2.15e-17	4570
12:4875334	Alb	0.0142	5.01	2.19e-17	4580
10:115410234	Glc	0.0201	3.93	2.3e-17	4580
18:58880641	Glc	0.0099	7	2.33e-17	4580
1:168282491	Alb	0.00626	12.7	2.36e-17	4580
12:94453482	Alb	0.000746	97.5	2.38e-17	4580
11:103683034	Alb	0.0177	4.85	2.4e-17	4580
1:91586000	Glc	0.0163	4.81	2.46e-17	4580
17:65630262	Alb	0.0437	1.6	2.48e-17	4580
4:113220802	Alb	0.0168	4.18	2.72e-17	4570
4:42906100	Gp	0.0198	3.65	2.74e-17	4570
10:50993119	Alb	0.0116	6.03	2.78e-17	4580
4:174772568	Alb	0.00481	13.6	3.04e-17	4570
7:46176155	Alb	0.0224	3.03	3.12e-17	4570
9:98430574	Alb	0.0107	7.31	3.14e-17	4580
16:69325280	Alb	0.0132	5.77	3.17e-17	4590
1:116354571	Gp	0.0155	6.26	3.24e-17	4580
2:6585415	Gp	0.00516	16.4	3.38e-17	4580
11:100433972	Gp	0.025	2.88	3.49e-17	4580
7:21765909	Alb	0.00669	11.3	3.6e-17	4570
1:62124388	Gp	0.0122	6.17	3.97e-17	4580
17:65630262	Gp	0.0437	1.62	3.97e-17	4580
15:51695653	Gp	0.0112	7.83	4.19e-17	4580
11:65886662	Gp	0.0244	2.84	4.27e-17	4580
2:59750764	Alb	0.0165	4.55	4.35e-17	4580
7:71518506	Alb	0.0109	7.31	4.46e-17	4570
1:96976835	Alb	0.0311	3.43	4.5e-17	4580
1:151770138	Alb	0.00898	8.88	4.75e-17	4580
15:39742977	Alb	0.0189	4.23	4.76e-17	4580
17:59545750	Gp	0.0138	5.25	4.82e-17	4580
13:35307066	Alb	0.00753	14.1	4.86e-17	4580
15:86565585	Alb	0.00949	7.77	4.95e-17	4580
11:11741075	Alb	0.0126	5.96	5e-17	4580
6:124858004	Gp	0.0048	21	5.02e-17	4560
12:108532509	Alb	0.00883	8.42	5.04e-17	4580
11:102398593	Alb	0.0306	2.99	5.22e-17	4580
2:202512449	Gp	0.0199	3.42	5.42e-17	4580
11:57925601	Glc	0.00339	25	5.44e-17	4570
1:48227943	Alb	0.0306	2.27	5.71e-17	4580
6:106414990	Gp	0.0101	7.59	5.72e-17	4560
12:77453226	Alb	0.0164	4.59	5.75e-17	4580
2:170115588	Glc	0.00712	9.93	6.01e-17	4580
7:71941439	Alb	0.0137	5.5	6.26e-17	4570
6:112375889	Alb	0.0137	5.3	6.36e-17	4560
11:100974033	Alb	0.0059	16.5	6.82e-17	4580
7:52687791	Alb	0.00703	14	6.92e-17	4570
10:7929611	Gp	0.0134	5.6	6.96e-17	4580
15:100756592	Gp	0.0254	2.74	7.31e-17	4580
3:133518463	Alb	0.0181	4.04	7.47e-17	4580
9:87704881	Gp	0.00782	9.5	7.56e-17	4580
16:31289396	Glc	0.00678	10.5	7.65e-17	4580
1:62027586	Gp	0.0144	5.68	7.7e-17	4580
1:95835124	His	0.00571	13.3	8.52e-17	4580
12:108532509	Gp	0.00883	8.51	8.66e-17	4580
12:32965916	Gp	0.0278	3.5	8.67e-17	4580
3:54275323	Alb	0.00499	16.1	8.72e-17	4580
8:33578917	Gp	0.00387	18.9	8.77e-17	4570
11:100974033	Glc	0.0059	16.3	9.24e-17	4570
1:62080405	Gp	0.0152	5.19	9.3e-17	4580
18:47182569	Alb	0.0202	3.94	9.41e-17	4580
10:12641460	Gp	0.0128	5.62	9.73e-17	4580
5:71319262	Alb	0.0105	7.61	1.02e-16	4570
11:30138460	His	0.0132	5.63	1.08e-16	4580
5:163088969	Gp	0.00472	20.7	1.08e-16	4570
8:33578917	Glc	0.00387	18.4	1.08e-16	4570
11:94833141	Alb	0.0097	7.33	1.09e-16	4580
6:112243291	Alb	0.0189	3.76	1.11e-16	4560
3:107479754	Alb	0.0167	4.14	1.14e-16	4580
17:66751341	Alb	0.00468	17.2	1.23e-16	4580
2:216778244	Alb	0.00408	18.9	1.23e-16	4580
17:25900783	Glc	0.0109	7.86	1.26e-16	4580
12:31005429	Alb	0.0107	7.15	1.27e-16	4580
19:15997422	Gp	0.0193	3.53	1.27e-16	4580
19:42216308	Gp	0.0161	4.8	1.29e-16	4580
6:156404902	Gp	0.00373	23	1.3e-16	4560
22:35468879	Gp	0.0206	3.67	1.31e-16	4590
11:22391419	Alb	0.0189	3.94	1.35e-16	4580
15:24152094	Alb	0.00668	17.8	1.36e-16	4580
5:56282546	Alb	0.00287	30.2	1.4e-16	4570
16:71408940	Alb	0.00352	20.8	1.48e-16	4590
18:47647226	His	0.0034	34.5	1.51e-16	4580
18:48114756	Alb	0.00798	10.8	1.52e-16	4580
19:45037368	Alb	0.0132	5.27	1.52e-16	4580
9:92713864	Alb	0.0268	2.73	1.52e-16	4580
10:7945971	Alb	0.0115	7.38	1.53e-16	4580
2:225156620	Gp	0.0195	3.93	1.55e-16	4580
2:143931505	Glc	0.0204	4.01	1.59e-16	4580
2:150077123	Alb	0.00181	44.2	1.69e-16	4580
16:19243487	Gp	0.00694	10.3	1.86e-16	4590
10:61340890	Gp	0.049	1.87	1.9e-16	4580
18:47182838	Alb	0.0175	4.34	1.97e-16	4580
18:74515017	Alb	0.011	6.7	1.98e-16	4580
7:71494997	Alb	0.0115	6.74	2.03e-16	4570
15:100756407	Gp	0.0248	2.76	2.06e-16	4580
6:21786171	Gp	0.00381	21.4	2.13e-16	4560
3:100499690	Alb	0.0113	6.99	2.14e-16	4580
11:24849566	Alb	0.0404	1.87	2.17e-16	4580
19:15997422	Alb	0.0193	3.44	2.21e-16	4580
19:45382034	Gp	0.0214	3.34	2.22e-16	4580
1:58561329	Alb	0.0263	3.81	2.24e-16	4580
8:19728815	Glc	0.00647	11.3	2.24e-16	4570
6:40700237	Alb	0.0104	7.1	2.3e-16	4560
20:45288453	Alb	0.008	9.1	2.32e-16	4590
2:169811224	Gp	0.032	2.47	2.33e-16	4580
1:62131807	Glc	0.00796	9.69	2.34e-16	4580
10:51040363	Alb	0.0133	5.22	2.35e-16	4580
15:39742977	Gp	0.0189	4.21	2.36e-16	4580
2:202512449	Glc	0.0199	3.28	2.38e-16	4580
1:62124388	Glc	0.0122	5.89	2.4e-16	4580
6:87089772	Glc	0.0036	20.9	2.5e-16	4560
11:43319979	Gp	0.00909	13.2	2.59e-16	4580
5:71319262	Gp	0.0105	7.65	2.62e-16	4570
6:116726332	Gp	0.0129	9.4	2.63e-16	4560
5:76223365	Gp	0.0173	4.56	2.81e-16	4570
6:87089772	Gp	0.0036	21.3	2.9e-16	4560
19:51529119	Alb	0.007	12.3	2.96e-16	4580
9:4588577	Alb	0.00744	11.3	2.98e-16	4580
16:27467337	Alb	0.0158	4.21	3e-16	4590
1:56979076	Gp	0.0367	2.16	3.01e-16	4580
8:137156450	Alb	0.0123	5.68	3.08e-16	4580
20:21081488	Gp	0.0314	2.19	3.11e-16	4590
9:87984634	Alb	0.0242	2.88	3.16e-16	4580
11:65886662	Alb	0.0244	2.71	3.46e-16	4580
4:186806508	Alb	0.00446	17.1	3.5e-16	4570
18:58880641	Gp	0.0099	6.87	3.51e-16	4580
5:163088969	Alb	0.00472	20	3.62e-16	4570
2:59953475	Gp	0.0251	3.11	3.7e-16	4580
18:47187977	Alb	0.0198	3.6	3.72e-16	4580
6:112375889	Gp	0.0137	5.27	3.74e-16	4560
19:42216308	Alb	0.0161	4.64	3.77e-16	4580
6:149670878	Gp	0.00923	7.83	3.8e-16	4560
6:47746444	Alb	0.00837	9.26	3.83e-16	4560
7:51730710	Alb	0.0103	6.98	3.94e-16	4570
15:51695653	Alb	0.0112	7.45	3.95e-16	4580
3:100499690	Gp	0.0113	7.05	4.06e-16	4580
1:244448353	Alb	0.00326	20.4	4.14e-16	4580
12:108488935	Gp	0.0161	4.31	4.25e-16	4580
11:65934549	Gp	0.0317	2.23	4.43e-16	4580
1:173672799	Alb	0.014	5.01	4.49e-16	4580
16:6283228	Glc	0.0048	15.5	4.51e-16	4580
18:48114756	Gp	0.00798	10.8	4.68e-16	4580
13:74500970	Ile	0.00672	9.27	4.72e-16	4580
19:15990431	Alb	0.021	3.17	4.74e-16	4580
7:46176155	Gp	0.0224	2.96	4.87e-16	4570
8:139077728	Gp	0.00226	37.4	5.05e-16	4570
2:151469069	Alb	0.00609	11	5.13e-16	4580
3:186252771	Gp	0.0063	11.7	5.31e-16	4580
6:47891704	Alb	0.0125	5.67	5.42e-16	4560
6:3023718	Alb	0.0192	3.31	5.5e-16	4560
17:44063244	Alb	0.0236	2.97	5.57e-16	4580
14:32481394	His	0.00399	18.7	5.62e-16	4580
1:204558070	Gp	0.0416	2.8	5.66e-16	4580
20:54569910	Gp	0.0186	4.25	5.73e-16	4590
1:62027586	Glc	0.0144	5.4	5.85e-16	4580
5:67542082	Gp	0.0256	2.71	5.96e-16	4570
18:42534584	Alb	0.0283	2.2	6.13e-16	4580
3:150779259	Alb	0.0039	23.1	6.45e-16	4580
7:107479519	Alb	0.00375	16.5	6.49e-16	4570
5:76223365	Alb	0.0173	4.42	6.56e-16	4570
3:54242041	Alb	0.00478	15.4	6.71e-16	4580
11:128653289	Gp	0.0235	2.95	6.78e-16	4580
2:225156620	Alb	0.0195	3.77	7.08e-16	4580
7:71714102	Gp	0.0127	5.87	7.15e-16	4570
10:51040363	Gp	0.0133	5.22	7.17e-16	4580
14:52520368	Gp	0.00649	13.2	7.31e-16	4580
16:82751932	Gp	0.00499	17.1	7.41e-16	4590
9:98447172	Alb	0.00643	12.2	7.42e-16	4580
11:16862657	Gp	0.0366	1.88	7.46e-16	4580
1:95867674	Glc	0.00843	9.16	7.5e-16	4580
15:92105708	Gp	0.0162	4.65	7.55e-16	4580
4:16637779	Alb	0.01	7.08	7.85e-16	4570
17:44019712	Gp	0.0298	2.27	8.26e-16	4580
16:49232352	Gp	0.0264	2.67	8.27e-16	4590
1:43718078	Gp	0.0024	30.6	8.39e-16	4580
15:91704492	Alb	0.0119	6.07	8.43e-16	4580
1:211263253	Alb	0.0258	2.78	8.74e-16	4580
12:108488935	Alb	0.0161	4.19	8.87e-16	4580
18:22119241	Alb	0.0077	9.02	9.24e-16	4580
6:1193988	Alb	0.0164	3.94	9.25e-16	4560
15:100773215	Glc	0.0186	3.8	9.29e-16	4580
2:59983904	Gp	0.0187	3.61	9.3e-16	4580
2:185339921	His	0.015	4.83	9.35e-16	4580
3:186208650	Glc	0.00916	7.38	9.66e-16	4580
4:113313986	Alb	0.0252	2.62	9.69e-16	4570
20:20065823	His	0.0108	7.03	9.71e-16	4590
1:173672799	Gp	0.014	5.04	9.81e-16	4580
2:6585415	Glc	0.00516	15.3	9.81e-16	4580
19:15990431	Gp	0.021	3.19	9.93e-16	4580
11:103683034	Gp	0.0177	4.68	1e-15	4580
7:124381689	Gp	0.00226	38.8	1e-15	4570
12:32704908	Alb	0.0102	8.29	1.01e-15	4580
6:52427739	Alb	0.00671	11	1.02e-15	4560
11:100969360	Gp	0.00307	34	1.05e-15	4580
14:32481394	Glc	0.00399	18.7	1.06e-15	4580
19:17226229	Gp	0.0133	4.59	1.07e-15	4580
8:75115309	Gp	0.00827	11.4	1.07e-15	4570
9:112569588	Gp	0.0252	2.73	1.09e-15	4580
12:77453226	Glc	0.0164	4.38	1.14e-15	4580
5:40311568	Gp	0.00819	9.44	1.14e-15	4570
5:65037451	Alb	0.0191	4.2	1.16e-15	4570
8:120567358	Alb	0.00674	10.7	1.16e-15	4580
3:151500579	Alb	0.012	6.23	1.17e-15	4580
8:75115309	Alb	0.00827	11.2	1.19e-15	4580
11:108389285	Alb	0.00431	23	1.24e-15	4580
9:35767753	Gp	0.012	6.53	1.26e-15	4580
11:57925601	Gp	0.00339	24.4	1.3e-15	4580
16:49232352	Alb	0.0264	2.6	1.35e-15	4590
19:17226229	Alb	0.0133	4.49	1.37e-15	4580
15:92105708	Glc	0.0162	4.51	1.4e-15	4580
16:31289396	His	0.00678	10	1.4e-15	4590
4:54427925	His	0.00254	28.2	1.45e-15	4570
10:116177976	Gp	0.014	5.17	1.46e-15	4580
17:44019712	Alb	0.0298	2.21	1.46e-15	4580
10:7929611	Glc	0.0134	5.24	1.49e-15	4580
1:151786372	Alb	0.0147	4.59	1.56e-15	4580
9:72236481	Gp	0.00626	12	1.57e-15	4580
16:69325280	Gp	0.0132	5.55	1.58e-15	4590
6:86861879	Alb	0.00559	14	1.58e-15	4560
1:33945685	Alb	0.0336	1.99	1.59e-15	4580
18:35577756	Alb	0.0069	10.7	1.6e-15	4580
6:21884440	Gp	0.00281	27	1.61e-15	4560
9:72560871	Alb	0.00576	12.4	1.62e-15	4580
1:68038390	Gp	0.0225	2.92	1.63e-15	4580
6:139835689	Alb	0.00374	25	1.63e-15	4560
12:23001016	His	0.0126	5.51	1.7e-15	4580
2:53985466	Gp	0.0046	15.5	1.7e-15	4580
2:59750764	Gp	0.0165	4.39	1.73e-15	4580
6:52436648	Gp	0.00637	11.5	1.74e-15	4560
1:206714818	Gp	0.0173	4.03	1.78e-15	4580
12:32962731	Gp	0.0298	2.76	1.78e-15	4580
11:75421115	Alb	0.0101	6.75	1.8e-15	4580
11:103770921	Glc	0.00796	10.3	1.81e-15	4570
5:112558770	Alb	0.00857	7.61	1.89e-15	4570
3:56430513	Gp	0.0463	1.39	1.9e-15	4580
10:2468408	Gp	0.0169	4.56	1.91e-15	4580
11:27667202	Gp	0.0207	3.72	1.95e-15	4580
4:113281951	Alb	0.023	2.76	1.96e-15	4570
4:24379666	Alb	0.00427	16	1.99e-15	4570
20:10220496	Alb	0.00556	13.2	2.02e-15	4590
7:116194905	Gp	0.0317	2.43	2.05e-15	4570
16:77981586	Gp	0.00695	10.4	2.06e-15	4590
7:69006274	Alb	0.0144	5.09	2.06e-15	4570
10:35912391	Alb	0.00861	8.87	2.07e-15	4580
20:54569910	Glc	0.0186	4.08	2.08e-15	4590
1:43718078	Glc	0.0024	29.5	2.09e-15	4580
15:100776661	Alb	0.0131	5.68	2.09e-15	4580
7:51824545	Alb	0.0179	3.78	2.1e-15	4570
11:57925601	Alb	0.00339	23.7	2.19e-15	4580
2:53985466	Glc	0.0046	15.2	2.19e-15	4580
9:4588577	Gp	0.00744	11.2	2.19e-15	4580
9:98410405	Alb	0.0134	5.33	2.24e-15	4580
16:19243487	Glc	0.00694	9.69	2.25e-15	4580
4:77701909	Alb	0.00894	8.45	2.27e-15	4570
19:44193644	Gp	0.00433	17.1	2.28e-15	4580
1:62080405	Glc	0.0152	4.85	2.29e-15	4580
20:10220496	Glc	0.00556	13.1	2.38e-15	4590
4:16637779	Gp	0.01	7.09	2.39e-15	4570
3:107708956	Alb	0.0198	3.17	2.45e-15	4580
17:44063244	Gp	0.0236	2.95	2.55e-15	4580
19:45379791	Gp	0.0268	2.6	2.58e-15	4580
19:24231229	Alb	0.0192	6.31	2.6e-15	4580
10:124489530	Gp	0.0352	1.78	2.64e-15	4580
16:69358916	Alb	0.0154	4.42	2.64e-15	4590
10:106155550	Gp	0.0119	5.91	2.83e-15	4580
11:100974033	Gp	0.0059	15.9	2.91e-15	4580
16:86410525	Glc	0.00609	11.4	2.92e-15	4580
11:11741075	Gp	0.0126	5.71	3.03e-15	4580
10:91071670	Gp	0.00763	10.1	3.04e-15	4580
17:44056767	Alb	0.0287	2.29	3.12e-15	4580
10:120144787	Gp	0.0175	4.98	3.24e-15	4580
3:149252801	Alb	0.0169	4.06	3.24e-15	4580
6:129600523	Gp	0.0123	6.31	3.24e-15	4560
12:93009553	Gp	0.0221	3.27	3.34e-15	4580
4:174772568	Glc	0.00481	12.6	3.38e-15	4570
3:181659359	Alb	0.00461	14.9	3.42e-15	4580
15:51695653	Glc	0.0112	7.19	3.46e-15	4580
19:44068575	Gp	0.0093	8.35	3.48e-15	4580
9:89183494	His	0.00653	10.1	3.48e-15	4580
10:12230922	Gp	0.0446	1.51	3.51e-15	4580
6:116726332	Glc	0.0129	8.85	3.56e-15	4560
7:124381689	Alb	0.00226	37.4	3.75e-15	4570
18:47137027	Gp	0.0495	1.35	3.88e-15	4580
6:109042459	Alb	0.0164	4.22	3.94e-15	4560
6:52427739	Gp	0.00671	11	3.96e-15	4560
8:19726130	Alb	0.0068	8.69	3.96e-15	4580
11:16862657	Alb	0.0366	1.8	4.05e-15	4580
17:64216815	Glc	0.0465	1.68	4.13e-15	4580
16:82751932	Alb	0.00499	16.4	4.17e-15	4590
2:173344474	Alb	0.0123	5.79	4.22e-15	4580
9:100866639	Gp	0.028	2.13	4.26e-15	4580
2:59750764	Glc	0.0165	4.23	4.37e-15	4580
5:10802543	Gp	0.00182	39.1	4.38e-15	4570
2:58628304	His	0.00444	15.5	4.48e-15	4580
12:98568330	Alb	0.00419	19	4.49e-15	4580
16:19243487	His	0.00694	9.49	4.61e-15	4590
2:233438786	Alb	0.0122	5.73	4.63e-15	4580
6:156404902	Glc	0.00373	21.4	4.87e-15	4560
4:153097096	Alb	0.0131	5.8	4.98e-15	4570
18:35577756	Gp	0.0069	10.7	5.01e-15	4580
4:54427925	S_HDL_L	0.00254	24.7	5.08e-15	4570
7:91280470	Gp	0.0133	5.25	5.1e-15	4570
2:56082610	Alb	0.018	4.59	5.19e-15	4580
6:106414990	Alb	0.0101	6.96	5.23e-15	4560
1:204558070	Alb	0.0416	2.65	5.24e-15	4580
11:30134926	His	0.0156	4.55	5.27e-15	4580
19:45382034	Alb	0.0214	3.13	5.3e-15	4580
5:157531969	Alb	0.00846	10.2	5.3e-15	4570
15:86565585	Glc	0.00949	7.23	5.31e-15	4580
1:34680319	Alb	0.0247	2.71	5.55e-15	4580
11:103745060	Glc	0.0144	5.69	5.57e-15	4570
3:33213119	Gp	0.00368	24.1	5.69e-15	4580
6:52436648	Glc	0.00637	11.1	5.73e-15	4560
10:12641460	Glc	0.0128	5.17	5.77e-15	4580
18:47647226	Glc	0.0034	33	5.79e-15	4580
18:22498170	Glc	0.00618	11.8	5.86e-15	4580
1:116354571	Alb	0.0155	5.69	5.98e-15	4580
12:32704908	Glc	0.0102	8.04	6.04e-15	4580
11:65886662	Glc	0.0244	2.58	6.05e-15	4570
3:30697661	Gp	0.0162	4.8	6.09e-15	4580
13:74500970	Gln	0.00672	9.22	6.14e-15	4560
9:35767753	Alb	0.012	6.26	6.17e-15	4580
1:204392257	Gp	0.0351	1.79	6.32e-15	4580
19:45064435	Alb	0.0115	6.19	6.37e-15	4580
3:34303283	Gp	0.0302	2.39	6.42e-15	4580
1:245352970	Gp	0.0444	1.52	6.45e-15	4580
6:89272446	Alb	0.0181	3.75	6.48e-15	4560
7:147259105	Alb	0.00804	9.68	6.54e-15	4570
2:76200722	Glc	0.0121	7.57	6.59e-15	4580
19:45037368	Gp	0.0132	5.07	6.71e-15	4580
10:61346166	Gp	0.0401	2.27	6.75e-15	4580
9:16715826	Gp	0.0441	1.91	6.75e-15	4580
1:192758083	Gp	0.0246	3.17	6.76e-15	4580
4:13059564	Gp	0.00104	71	6.77e-15	4570
17:49521225	Alb	0.0214	3.48	6.79e-15	4580
17:33336914	Gp	0.0747	0.958	6.92e-15	4580
8:3356245	Glc	0.0294	2.29	7.17e-15	4570
11:126796503	Glc	0.011	10.3	7.22e-15	4570
5:40311568	Glc	0.00819	8.99	7.31e-15	4570
19:14655865	Gp	0.0143	4.48	7.33e-15	4580
10:116175677	Gp	0.0182	3.68	7.37e-15	4580
11:103683034	Glc	0.0177	4.44	7.41e-15	4570
12:24527268	Gp	0.0167	3.96	7.93e-15	4580
5:10802543	Lac	0.00182	38.7	7.93e-15	4570
3:135823077	Alb	0.0268	5.36	8.11e-15	4580
17:44056767	Gp	0.0287	2.29	8.31e-15	4580
7:52687791	Glc	0.00703	13	8.45e-15	4570
1:183257218	Alb	0.0148	4.41	8.61e-15	4580
10:12738992	Gp	0.0145	4.5	8.62e-15	4580
19:45037368	Glc	0.0132	4.94	8.73e-15	4580
11:103770921	Gp	0.00796	10.3	8.88e-15	4580
10:7945971	Gp	0.0115	7.07	9.02e-15	4580
6:112232986	Gp	0.0201	3.26	9.27e-15	4560
6:130416949	Alb	0.00812	6.71	9.41e-15	4560
18:47647226	M_HDL_PL_	0.0034	-33.1	9.42e-15	4580
1:62027586	His	0.0144	5.12	9.52e-15	4580
15:60908307	Gp	0.00868	8.3	9.58e-15	4580
6:129600523	Glc	0.0123	6.08	9.61e-15	4560
15:100773215	Alb	0.0186	3.67	9.76e-15	4580
3:54267473	Alb	0.00641	10.7	9.79e-15	4580
11:128653289	Alb	0.0235	2.78	9.99e-15	4580
1:14298014	Alb	0.0112	6.56	1.03e-14	4580
3:133539574	Alb	0.0075	8.68	1.05e-14	4580
15:30295600	Alb	0.00757	9.67	1.06e-14	4580
7:116217029	Gp	0.0357	1.9	1.06e-14	4570
17:59560685	Alb	0.0139	4.72	1.07e-14	4580
15:100756592	Alb	0.0254	2.49	1.08e-14	4580
7:144711359	Alb	0.00457	21	1.08e-14	4570
2:170115588	His	0.00712	9.09	1.1e-14	4580
10:12660261	Gp	0.0223	2.9	1.12e-14	4580
2:63571808	Alb	0.00524	13.7	1.12e-14	4580
14:71359585	Gp	0.0228	3.13	1.13e-14	4580
6:21786171	Alb	0.00381	19.7	1.14e-14	4560
10:50993119	Gp	0.0116	5.61	1.18e-14	4580
7:25887278	Alb	0.0168	5.01	1.18e-14	4570
12:99573426	Gp	0.0137	6.23	1.19e-14	4580
2:59983904	Alb	0.0187	3.41	1.2e-14	4580
6:21884440	Glc	0.00281	25.6	1.2e-14	4560
11:94833141	Gp	0.0097	6.95	1.21e-14	4580
5:57964018	Alb	0.00702	17.2	1.21e-14	4570
11:100974033	His	0.0059	15	1.22e-14	4580
15:93706874	Glc	0.00493	13.2	1.25e-14	4580
11:128711037	Gp	0.0296	2.11	1.26e-14	4580
4:71147013	Alb	0.0152	5.06	1.26e-14	4570
8:55798736	Lac	0.00274	27.6	1.26e-14	4570
6:23956192	Alb	0.00849	8.67	1.27e-14	4560
2:179167766	Glc	0.0104	7.19	1.28e-14	4580
3:100499690	Glc	0.0113	6.55	1.28e-14	4580
4:153097096	Gp	0.0131	5.81	1.28e-14	4570
1:245352970	Alb	0.0444	1.48	1.29e-14	4580
13:101706193	Alb	0.013	5.55	1.29e-14	4580
1:114555337	Alb	0.018	3.99	1.31e-14	4580
9:109181911	Alb	0.0133	5.35	1.31e-14	4580
10:86481602	Alb	0.00431	18.1	1.32e-14	4580
6:112232986	Glc	0.0201	3.18	1.32e-14	4560
1:11907648	Gp	0.125	0.594	1.34e-14	4580
11:43319979	Glc	0.00909	12.1	1.34e-14	4570
17:59545750	Alb	0.0138	4.73	1.35e-14	4580
6:109042459	Gp	0.0164	4.21	1.36e-14	4560
11:36938773	Gp	0.00916	7.69	1.38e-14	4580
19:51529119	Glc	0.007	11.6	1.39e-14	4580
9:72236481	Glc	0.00626	11.3	1.43e-14	4580
11:100433972	Alb	0.025	2.58	1.46e-14	4580
17:65630262	Glc	0.0437	1.45	1.46e-14	4580
17:25900783	Gp	0.0109	7.46	1.47e-14	4580
7:46176155	Glc	0.0224	2.75	1.47e-14	4570
13:74500970	His	0.00672	9.18	1.48e-14	4580
12:120029538	Alb	0.0272	2.29	1.49e-14	4580
4:54457861	S_HDL_L	0.00391	16	1.49e-14	4570
1:182150978	Gp	0.0208	3.27	1.5e-14	4580
9:109260333	Alb	0.00971	7.58	1.52e-14	4580
17:59359889	Gp	0.0377	2.01	1.53e-14	4580
10:23708636	Gp	0.00798	9.13	1.54e-14	4580
8:98458835	Gp	0.00989	7.37	1.54e-14	4570
18:5037749	Glc	0.0209	3.07	1.56e-14	4580
2:48038331	Alb	0.00947	7.21	1.57e-14	4580
5:118610519	Gp	0.00904	8.29	1.61e-14	4570
8:22709663	Alb	0.0325	1.87	1.62e-14	4580
4:180532288	Gp	0.00474	16.8	1.63e-14	4570
3:55112923	Gp	0.00623	12.6	1.65e-14	4580
14:100285180	Alb	0.00444	15.7	1.66e-14	4580
15:83419244	Gp	0.0222	3.02	1.66e-14	4580
20:58907671	Gp	0.0134	4.76	1.66e-14	4590
14:68863020	Gp	0.0269	2.46	1.67e-14	4580
17:7583083	His	0.0287	-2.65	1.69e-14	4580
1:48229395	Alb	0.0346	1.86	1.74e-14	4580
1:62131807	His	0.00796	8.98	1.78e-14	4580
8:139996693	Gp	0.0174	3.74	1.79e-14	4570
6:6985715	Alb	0.0134	5.55	1.81e-14	4560
6:89272446	Gp	0.0181	3.76	1.81e-14	4560
9:98452793	Gp	0.00706	11.4	1.82e-14	4580
17:49521225	Gp	0.0214	3.48	1.83e-14	4580
9:89162323	His	0.00589	10.7	1.85e-14	4580
10:23708636	Alb	0.00798	8.93	1.86e-14	4580
16:24257232	Gp	0.0162	4.01	1.88e-14	4590
13:74501210	Gln	0.00533	13.2	1.91e-14	4560
3:34303283	Alb	0.0302	2.3	1.93e-14	4580
11:103660567	Alb	0.0143	5.58	1.95e-14	4580
19:45379791	Alb	0.0268	2.47	1.95e-14	4580
15:100756407	Alb	0.0248	2.52	1.97e-14	4580
7:110181022	Alb	0.0175	4.15	1.97e-14	4570
9:110434545	Gp	0.0496	1.24	1.97e-14	4580
6:154630541	Gp	0.00208	35.4	1.98e-14	4560
4:42906100	His	0.0198	3.21	1.99e-14	4570
5:157531969	Gp	0.00846	10.1	2e-14	4570
12:93009553	Glc	0.0221	3.11	2.01e-14	4580
2:179167766	Gp	0.0104	7.29	2.01e-14	4580
1:33945685	Gp	0.0336	1.95	2.05e-14	4580
15:30290430	Alb	0.00593	12.8	2.06e-14	4580
7:110181022	Gp	0.0175	4.22	2.07e-14	4570
1:34149885	Alb	0.0139	4.82	2.1e-14	4580
7:71714102	His	0.0127	5.4	2.12e-14	4570
18:47182569	Glc	0.0202	3.62	2.16e-14	4580
4:54457861	Lac	0.00391	18.3	2.16e-14	4570
20:54569910	His	0.0186	3.89	2.17e-14	4590
12:32965916	Glc	0.0278	3.15	2.18e-14	4580
4:186734659	Alb	0.00319	20.9	2.18e-14	4570
1:95835124	S_HDL_FC	0.00571	11.5	2.21e-14	4580
9:110434545	Alb	0.0496	1.21	2.23e-14	4580
4:174772568	Gln	0.00481	12	2.25e-14	4550
20:53291734	Gp	0.031	1.94	2.29e-14	4590
9:72236481	His	0.00626	11.1	2.3e-14	4580
4:113313986	Gp	0.0252	2.54	2.32e-14	4570
6:112243291	Gp	0.0189	3.53	2.32e-14	4560
9:98452793	Glc	0.00706	11.1	2.32e-14	4580
13:39733834	Gp	0.0456	1.38	2.34e-14	4580
3:12156316	Alb	0.0288	2.56	2.35e-14	4580
9:112569588	Alb	0.0252	2.55	2.35e-14	4580
15:100729706	Gp	0.0292	2.05	2.36e-14	4580
6:38944196	Gp	0.0275	2.34	2.41e-14	4560
17:41821086	Alb	0.00727	9.79	2.48e-14	4580
2:6585415	His	0.00516	14.4	2.54e-14	4580
18:22498170	Gp	0.00618	11.8	2.55e-14	4580
1:167529696	Gp	0.025	2.71	2.56e-14	4580
17:7583083	Gln	0.0287	-2.6	2.58e-14	4560
8:135773607	Alb	0.00934	7.94	2.58e-14	4580
7:128594183	Alb	0.0228	4.2	2.59e-14	4570
2:44232849	Gp	0.0456	1.44	2.61e-14	4580
11:105719522	Gp	0.0265	2.58	2.64e-14	4580
11:103745060	Gp	0.0144	5.67	2.68e-14	4580
17:5703495	Glc	0.00479	14.8	2.71e-14	4580
8:40671114	Alb	0.00649	10.3	2.73e-14	4580
11:12490545	Gp	0.00796	9.14	2.75e-14	4580
12:120029538	Gp	0.0272	2.31	2.76e-14	4580
20:51093873	Glc	0.0328	2.53	2.78e-14	4590
2:19323073	His	0.00753	9.15	2.81e-14	4580
8:139077728	His	0.00226	34	2.83e-14	4570
22:45257942	Alb	0.02	3.27	2.86e-14	4590
6:38944196	Alb	0.0275	2.29	2.93e-14	4560
1:167529696	Alb	0.025	2.65	2.95e-14	4580
2:53985466	His	0.0046	14.4	2.97e-14	4580
7:116218086	Gp	0.0368	1.74	2.98e-14	4570
10:61115114	Gp	0.0386	2.24	3.02e-14	4580
2:185354045	His	0.0177	3.65	3.04e-14	4580
6:112243291	Glc	0.0189	3.44	3.04e-14	4560
2:56096892	Alb	0.0192	4.34	3.12e-14	4580
1:62124388	His	0.0122	5.41	3.13e-14	4580
8:25946004	Gp	0.00673	11.2	3.17e-14	4570
1:167632361	Alb	0.0275	2.37	3.18e-14	4580
2:75287106	His	0.004	16.7	3.23e-14	4580
7:71518506	Gp	0.0109	6.72	3.32e-14	4570
19:44068575	Glc	0.0093	7.88	3.34e-14	4580
4:42797768	Alb	0.0225	3.32	3.4e-14	4570
5:168298658	Alb	0.0253	2.41	3.4e-14	4570
3:6760499	Gp	0.021	3.45	3.43e-14	4580
15:92721477	Glc	0.00519	13.3	3.46e-14	4580
5:157531969	Glc	0.00846	9.82	3.47e-14	4570
16:77981586	Gln	0.00695	9.52	3.49e-14	4570
14:52377739	Gp	0.00802	8.38	3.53e-14	4580
8:25946004	Glc	0.00673	11	3.57e-14	4570
11:94833141	Glc	0.0097	6.68	3.6e-14	4570
20:20065823	Glc	0.0108	6.69	3.62e-14	4590
7:42209334	Glc	0.00603	12.3	3.62e-14	4570
11:32517428	Alb	0.0134	4.98	3.71e-14	4580
17:7583083	Glc	0.0287	-2.64	3.75e-14	4580
2:29582433	Alb	0.00995	6.9	3.77e-14	4580
17:33334112	Gp	0.079	0.925	3.78e-14	4580
15:39742977	Glc	0.0189	3.81	3.86e-14	4580
6:164609334	Alb	0.00296	25.2	3.94e-14	4560
9:72223176	Alb	0.0047	16.4	3.96e-14	4580
10:4944816	Alb	0.00779	9.83	4e-14	4580
5:163088969	Glc	0.00472	18.5	4.05e-14	4570
1:55662680	Gp	0.0273	2.58	4.07e-14	4580
11:128663908	Gp	0.0335	1.88	4.11e-14	4580
15:89081278	Alb	0.0237	2.61	4.14e-14	4580
16:65448759	Alb	0.0158	5.1	4.18e-14	4590
8:10226355	Gp	0.0208	3.05	4.24e-14	4570
7:91280470	Glc	0.0133	4.97	4.25e-14	4570
15:89087502	Alb	0.0325	1.77	4.37e-14	4580
11:27701365	Gp	0.0526	1.41	4.42e-14	4580
6:3023718	Gp	0.0192	3.14	4.43e-14	4560
15:60908307	Glc	0.00868	7.92	4.46e-14	4580
5:56282546	Gp	0.00287	28.1	4.48e-14	4570
10:86481602	Gp	0.00431	18.1	4.56e-14	4580
15:100756592	Glc	0.0254	2.43	4.59e-14	4580
1:95835124	Lac	0.00571	12.5	4.67e-14	4580
16:69349738	Alb	0.0181	3.58	4.75e-14	4590
1:177313278	Gp	0.0316	1.6	4.78e-14	4580
2:233029165	Gp	0.0497	1.32	4.81e-14	4580
7:51978391	Alb	0.0138	4.61	4.89e-14	4570
11:27679916	Gp	0.0345	1.8	4.96e-14	4580
1:183174319	Alb	0.00568	12	5.07e-14	4580
15:92105708	His	0.0162	4.22	5.1e-14	4580
10:97339930	Gp	0.0249	2.48	5.12e-14	4580
15:33928500	Glc	0.00711	9.16	5.12e-14	4580
1:44885922	Glc	0.011	6.47	5.15e-14	4580
15:52595612	Gp	0.0637	1.07	5.19e-14	4580
1:44885922	Gp	0.011	6.6	5.26e-14	4580
1:95835124	ApoA1	0.00571	11.1	5.32e-14	4580
5:56282546	Glc	0.00287	27.4	5.35e-14	4570
1:203637606	Alb	0.0146	3.79	5.37e-14	4580
3:116764315	Alb	0.00954	6.83	5.37e-14	4580
17:5703495	His	0.00479	14.5	5.38e-14	4580
1:62080405	His	0.0152	4.56	5.41e-14	4580
6:8318923	Gp	0.0153	4.82	5.54e-14	4560
17:70909082	Gp	0.00514	14.1	5.55e-14	4580
11:128711037	Alb	0.0296	2.02	5.6e-14	4580
3:133518463	Gp	0.0181	3.71	5.63e-14	4580
5:95782290	L_VLDL_CE_	0.00808	-9.82	5.91e-14	4160
17:74844617	Gp	0.0266	2.29	5.92e-14	4580
12:32965916	Alb	0.0278	3.11	5.95e-14	4580
17:16404247	Gp	0.0151	4.9	5.95e-14	4580
10:97348734	Alb	0.0272	2.15	6e-14	4580
19:45382034	Glc	0.0214	3	6.04e-14	4580
7:42209334	Alb	0.00603	12.2	6.07e-14	4570
7:42209334	Gp	0.00603	12.5	6.07e-14	4570
18:58880641	His	0.0099	6.14	6.09e-14	4580
7:71494997	Gp	0.0115	6.27	6.09e-14	4570
4:113220802	Gp	0.0168	3.78	6.13e-14	4570
6:47891704	Gp	0.0125	5.35	6.16e-14	4560
8:139069173	AcAce	0.00234	33.3	6.18e-14	4580
3:12189968	Gp	0.0263	2.5	6.19e-14	4580
9:112569588	Glc	0.0252	2.5	6.34e-14	4580
8:19865175	Gp	0.0656	1.08	6.44e-14	4570
10:4944816	Gp	0.00779	9.93	6.45e-14	4580
7:139695144	Gp	0.0438	1.31	6.45e-14	4570
15:69857662	Gp	0.0449	1.56	6.49e-14	4580
6:87089772	S_HDL_L	0.0036	16.9	6.54e-14	4560
8:25946004	Alb	0.00673	10.9	6.57e-14	4580
6:163736204	Gp	0.00964	7.24	6.64e-14	4560
3:6760499	Glc	0.021	3.34	6.66e-14	4580
19:14655865	Alb	0.0143	4.24	6.67e-14	4580
5:118610519	Alb	0.00904	7.95	6.68e-14	4570
6:24551664	Gp	0.0147	4.95	6.89e-14	4560
1:55893439	Alb	0.0382	1.54	6.9e-14	4580
16:49232352	Glc	0.0264	2.43	6.93e-14	4580
8:3356245	Gp	0.0294	2.25	6.97e-14	4570
10:91142586	Gp	0.00539	14.4	7.06e-14	4580
2:59750764	His	0.0165	4.01	7.15e-14	4580
18:47175263	Gp	0.0625	1.71	7.17e-14	4580
13:74501210	His	0.00533	13	7.19e-14	4580
11:12495699	Gp	0.00475	18.1	7.24e-14	4580
6:112375889	Glc	0.0137	4.74	7.28e-14	4560
9:109140030	Gp	0.0293	2.54	7.33e-14	4580
18:74515017	Gp	0.011	6.21	7.48e-14	4580
12:69436781	Alb	0.00317	24.7	7.58e-14	4580
5:67542082	Alb	0.0256	2.46	7.58e-14	4570
8:19728815	His	0.00647	10.2	7.61e-14	4570
3:149182555	Gp	0.035	1.8	7.64e-14	4580
18:48111941	Alb	0.0133	6.24	7.72e-14	4580
7:21765909	Glc	0.00669	9.96	7.9e-14	4570
2:6627807	Alb	0.00623	10.9	7.91e-14	4580
1:232466945	Gp	0.0133	5.03	7.95e-14	4580
6:108833387	Alb	0.0241	2.58	7.96e-14	4560
6:73864494	Alb	0.00731	7.95	8.03e-14	4560
2:169605967	Glc	0.00282	32	8.14e-14	4580
5:76223365	His	0.0173	4.04	8.15e-14	4570
19:17219105	His	0.00982	6.25	8.19e-14	4580
2:169872644	Alb	0.0302	1.61	8.22e-14	4580
2:142408609	Alb	0.00816	21.6	8.27e-14	4580
16:72011181	Gp	0.0312	1.95	8.36e-14	4590
1:175325205	Alb	0.0254	2.43	8.42e-14	4580
13:37154085	Glc	0.00473	13.4	8.49e-14	4580
10:91071670	Glc	0.00763	9.35	8.57e-14	4580
3:150779259	Glc	0.0039	21.3	8.6e-14	4580
16:69358916	Gp	0.0154	4.25	8.67e-14	4590
18:35577756	Glc	0.0069	10	8.76e-14	4580
2:151469069	His	0.00609	10	8.9e-14	4580
10:89368767	Alb	0.00487	13.4	8.91e-14	4580
7:124381689	Glc	0.00226	35.4	8.91e-14	4570
6:86839936	His	0.00837	9.75	8.97e-14	4560
17:7583083	Alb	0.0287	-2.6	8.98e-14	4580
2:185339921	Gln	0.015	4.44	9.26e-14	4560
6:131898208	Alb	0.0235	3.32	9.28e-14	4560
10:26528835	Alb	0.0277	2.58	9.31e-14	4580
1:114555337	Gp	0.018	3.93	9.33e-14	4580
10:71482299	Gp	0.0254	2.39	9.56e-14	4580
5:10802543	Glc	0.00182	36.3	9.66e-14	4570
2:76200722	Gp	0.0121	7.39	9.69e-14	4580
7:71714102	Glc	0.0127	5.31	9.72e-14	4570
1:109266523	Gp	0.0115	6.26	9.74e-14	4580
1:154238383	Alb	0.012	5.74	9.75e-14	4580
10:95322044	Alb	0.00987	6.95	9.79e-14	4580
5:112539955	Gp	0.00893	6.89	9.79e-14	4570
1:179311602	Gp	0.00961	9.03	9.91e-14	4580
17:45316717	Alb	0.00779	8.17	1.01e-13	4580
1:151770138	His	0.00898	7.78	1.02e-13	4580
2:223051837	Gp	0.0109	6.23	1.03e-13	4580
6:71610796	Gp	0.0128	5.17	1.03e-13	4560
4:54427925	Lac	0.00254	27.1	1.05e-13	4570
10:62070695	Gp	0.00358	19.7	1.06e-13	4580
8:139069173	L_VLDL_CE_	0.00234	-36.3	1.07e-13	4170
14:71139279	Alb	0.0234	2.72	1.08e-13	4580
12:4875334	Glc	0.0142	4.38	1.09e-13	4580
17:59560685	His	0.0139	4.48	1.09e-13	4580
20:21081488	Alb	0.0314	1.96	1.09e-13	4590
1:154426264	Gp	0.0248	2.72	1.11e-13	4580
2:144664940	Gp	0.000674	130	1.11e-13	4580
19:15997422	Glc	0.0193	3.11	1.12e-13	4580
5:95782290	Lac	0.00808	9.39	1.15e-13	4570
6:28700352	Gp	0.052	1.31	1.16e-13	4560
1:115753482	Gp	0.0171	3.56	1.18e-13	4580
2:170115588	S_HDL_FC	0.00712	8.19	1.18e-13	4580
10:97339930	Alb	0.0249	2.4	1.19e-13	4580
14:79499625	His	0.00495	14.8	1.21e-13	4580
15:92721477	Gp	0.00519	13.2	1.22e-13	4580
5:95782290	Gln	0.00808	9.02	1.22e-13	4550
6:87089772	His	0.0036	18.8	1.22e-13	4560
11:57925601	His	0.00339	21.9	1.24e-13	4580
11:65934549	Alb	0.0317	2	1.24e-13	4580
19:48115761	Glc	0.00331	-24.3	1.24e-13	4580
2:153922805	Alb	0.00383	19	1.24e-13	4580
17:59545750	His	0.0138	4.5	1.25e-13	4580
3:181659359	Glc	0.00461	14	1.26e-13	4580
8:137156450	Gp	0.0123	5.25	1.26e-13	4570
15:100756407	Glc	0.0248	2.43	1.27e-13	4580
16:6283228	Gp	0.0048	14.4	1.29e-13	4590
1:153101488	Gp	0.00731	9.79	1.3e-13	4580
12:101960876	Gp	0.0034	22.5	1.3e-13	4580
2:6627807	Gp	0.00623	10.9	1.32e-13	4580
9:85908554	Gp	0.0317	2.16	1.32e-13	4580
18:47647226	Gp	0.0034	31.9	1.34e-13	4580
2:17904694	Gp	0.0432	1.36	1.34e-13	4580
18:5037749	Gp	0.0209	3.02	1.35e-13	4580
4:174772568	His	0.00481	11.8	1.36e-13	4570
20:6129268	Alb	0.00948	8.14	1.37e-13	4590
6:52513889	Gp	0.00671	12.6	1.37e-13	4560
17:59560685	Glc	0.0139	4.5	1.38e-13	4580
11:100969360	His	0.00307	30.5	1.4e-13	4580
19:42216308	Glc	0.0161	4.2	1.4e-13	4580
1:180535972	Gp	0.00947	8.8	1.42e-13	4580
2:208091112	Alb	0.00679	9.6	1.42e-13	4580
17:59366049	Gp	0.0233	2.98	1.43e-13	4580
8:73717976	Gp	0.00647	11.6	1.43e-13	4570
1:109260034	Alb	0.0144	4.85	1.44e-13	4580
7:71518506	His	0.0109	6.36	1.46e-13	4570
8:67045937	His	0.0105	7.61	1.46e-13	4570
19:35648365	Glc	0.00741	9.09	1.47e-13	4580
7:52687791	Gp	0.00703	12.7	1.48e-13	4570
19:50782462	Gp	0.00516	13.7	1.49e-13	4580
13:33554302	Gp	0.0329	2.08	1.51e-13	4580
1:192758083	Alb	0.0246	2.96	1.52e-13	4580
11:128653289	Glc	0.0235	2.65	1.54e-13	4570
8:58266339	Alb	0.0236	2.56	1.54e-13	4580
5:57964018	His	0.00702	16.3	1.55e-13	4570
8:66321181	Alb	0.00763	6.46	1.55e-13	4580
18:47209143	Alb	0.0199	3.17	1.56e-13	4580
6:154630541	Alb	0.00208	33.6	1.56e-13	4560
15:100776661	Gp	0.0131	5.38	1.57e-13	4580
3:111036359	Glc	0.0113	5.86	1.59e-13	4580
9:72570477	Gp	0.00613	11	1.59e-13	4580
11:102398593	Gp	0.0306	2.69	1.6e-13	4580
19:15528983	Alb	0.00616	11.3	1.61e-13	4580
4:180532288	Alb	0.00474	15.9	1.61e-13	4570
15:33899671	Glc	0.00818	7.98	1.62e-13	4580
17:5703495	Gp	0.00479	14.6	1.62e-13	4580
11:102398593	Glc	0.0306	2.63	1.63e-13	4570
17:43993376	Alb	0.0261	2.42	1.63e-13	4580
18:47182838	Glc	0.0175	3.88	1.64e-13	4580
6:47746444	Glc	0.00837	8.37	1.66e-13	4560
11:15923562	Gp	0.0153	4.59	1.7e-13	4580
10:12754862	Gp	0.0182	3.34	1.71e-13	4580
22:35827479	Alb	0.0215	2.82	1.71e-13	4590
15:60170288	Alb	0.00248	27	1.72e-13	4580
4:113281951	Gp	0.023	2.6	1.75e-13	4570
2:191598603	Glc	0.00512	15	1.77e-13	4580
7:15964238	Alb	0.00462	14.4	1.79e-13	4570
17:43993376	Gp	0.0261	2.46	1.81e-13	4580
6:129600523	Alb	0.0123	5.79	1.82e-13	4560
5:71319262	His	0.0105	6.67	1.84e-13	4570
1:204392257	Alb	0.0351	1.66	1.89e-13	4580
11:132672291	Gp	0.0112	6.17	1.89e-13	4580
8:40519227	Alb	0.0101	6.76	1.91e-13	4580
6:130397238	Gp	0.0101	6.89	1.92e-13	4560
18:42534584	Gp	0.0283	2.04	1.93e-13	4580
1:151770138	Gp	0.00898	7.92	1.94e-13	4580
11:15923562	Alb	0.0153	4.5	1.95e-13	4580
11:92668826	Gp	0.0209	3.06	1.98e-13	4580
15:33928500	Gp	0.00711	9.13	1.99e-13	4580
6:106414990	Glc	0.0101	6.53	1.99e-13	4560
1:114555337	His	0.018	3.76	2.01e-13	4580
16:24257232	Alb	0.0162	3.77	2.02e-13	4590
17:27341434	Alb	0.0224	2.84	2.02e-13	4580
15:86565585	His	0.00949	6.73	2.03e-13	4580
3:17081577	Alb	0.0015	43.6	2.03e-13	4580
1:109260034	Gp	0.0144	4.91	2.06e-13	4580
17:66751341	Glc	0.00468	15.2	2.08e-13	4580
2:151469069	Gp	0.00609	10.2	2.1e-13	4580
3:55112923	Alb	0.00623	11.9	2.13e-13	4580
4:153097096	His	0.0131	5.37	2.15e-13	4570
11:57925601	Ile	0.00339	20.8	2.17e-13	4570
2:33233029	Gp	0.00756	8.61	2.17e-13	4580
6:130397238	Alb	0.0101	6.75	2.18e-13	4560
1:34680319	Gp	0.0247	2.59	2.19e-13	4580
10:7929611	His	0.0134	4.78	2.19e-13	4580
17:59545750	Glc	0.0138	4.5	2.2e-13	4580
19:51526088	Alb	0.00749	9.78	2.21e-13	4580
8:75115309	Glc	0.00827	10.2	2.24e-13	4570
9:111376151	Alb	0.00915	6.86	2.24e-13	4580
1:34496094	Alb	0.0348	1.82	2.25e-13	4580
2:222130763	Gp	0.00838	11	2.25e-13	4580
18:42532606	Alb	0.0316	1.66	2.29e-13	4580
10:124929271	Alb	0.0216	2.88	2.34e-13	4580
10:89768584	Alb	0.0169	4.01	2.35e-13	4580
2:233438786	Gp	0.0122	5.46	2.37e-13	4580
9:100866639	Alb	0.028	1.96	2.4e-13	4580
1:204558070	Glc	0.0416	2.48	2.44e-13	4580
4:129472339	Alb	0.019	3.69	2.44e-13	4570
2:66112394	Alb	0.0113	6.64	2.5e-13	4580
1:247578441	Gp	0.0301	1.98	2.51e-13	4580
10:61340890	Glc	0.049	1.63	2.51e-13	4580
1:153265527	Alb	0.0182	3.4	2.54e-13	4580
5:92544460	Alb	0.0124	4.23	2.56e-13	4570
8:67221614	AcAce	0.0283	2.08	2.64e-13	4580
1:177873333	Gp	0.0399	1.72	2.67e-13	4580
12:98568330	Glc	0.00419	17.7	2.67e-13	4580
18:51957535	Gp	0.00888	8.27	2.67e-13	4580
15:92721477	Alb	0.00519	12.8	2.7e-13	4580
2:29582433	Gp	0.00995	6.79	2.7e-13	4580
15:92081441	Glc	0.00928	7.62	2.71e-13	4580
16:19201387	Glc	0.00332	18.8	2.76e-13	4580
2:144664940	Ile	0.000674	119	2.76e-13	4580
6:2148946	Alb	0.00787	8.17	2.76e-13	4560
9:109132446	Gp	0.0203	4.27	2.78e-13	4580
5:67545753	Gp	0.0203	3.24	2.8e-13	4570
9:109181911	Gp	0.0133	5.16	2.8e-13	4580
18:74515017	Glc	0.011	5.93	2.88e-13	4580
2:29596488	Gp	0.00719	9.83	2.88e-13	4580
11:30138460	Gln	0.0132	4.91	2.89e-13	4560
12:108488935	Glc	0.0161	3.79	2.9e-13	4580
2:19323073	S_HDL_L	0.00753	7.84	2.91e-13	4580
3:149182555	Alb	0.035	1.73	2.92e-13	4580
11:27701365	Alb	0.0526	1.34	2.95e-13	4580
9:89162323	SM	0.00589	9.17	2.96e-13	4580
16:26260788	Gp	0.0219	2.88	2.98e-13	4590
11:65934549	Glc	0.0317	1.97	2.99e-13	4570
6:87089772	S_HDL_FC	0.0036	17.3	2.99e-13	4560
7:116194905	Glc	0.0317	2.19	2.99e-13	4570
15:99894484	Gp	0.0138	4.46	3e-13	4580
3:56430513	Alb	0.0463	1.25	3e-13	4580
9:87704881	His	0.00782	8.07	3.02e-13	4580
14:54581919	Gp	0.0264	2.19	3.04e-13	4580
15:91877548	Gp	0.0506	1.11	3.04e-13	4580
5:76488613	Alb	0.00962	6.96	3.04e-13	4570
2:63571808	Glc	0.00524	12.9	3.07e-13	4580
10:12641460	His	0.0128	4.79	3.09e-13	4580
9:35903317	Gp	0.00892	8.87	3.11e-13	4580
2:19323073	S_HDL_FC	0.00753	8.23	3.12e-13	4580
11:100433972	Glc	0.025	2.44	3.13e-13	4570
9:87984634	Glc	0.0242	2.57	3.15e-13	4580
15:33899671	Gp	0.00818	8.05	3.18e-13	4580
16:69349738	Gp	0.0181	3.52	3.18e-13	4590
7:25887278	Glc	0.0168	4.72	3.18e-13	4570
15:91877548	Alb	0.0506	1.09	3.2e-13	4580
1:177320470	Gp	0.0304	1.58	3.21e-13	4580
7:26422816	His	0.00595	13.4	3.21e-13	4570
8:33578917	His	0.00387	16	3.25e-13	4570
5:22431467	Alb	0.00565	12.7	3.26e-13	4570
14:52520368	Alb	0.00649	11.7	3.27e-13	4580
4:54457861	S_HDL_FC	0.00391	15.9	3.27e-13	4570
13:74501210	Ile	0.00533	12.1	3.29e-13	4580
5:168298658	Gp	0.0253	2.36	3.32e-13	4570
7:71494997	His	0.0115	5.9	3.32e-13	4570
20:21081488	Glc	0.0314	1.92	3.33e-13	4590
1:163379752	Alb	0.0173	2.93	3.34e-13	4580
15:33928500	His	0.00711	8.78	3.34e-13	4580
11:128711037	Glc	0.0296	1.95	3.36e-13	4570
16:26260788	Alb	0.0219	2.82	3.36e-13	4590
2:160708609	Alb	0.0233	2.74	3.36e-13	4580
17:4974992	Alb	0.0158	3.95	3.38e-13	4580
5:14881275	Alb	0.00483	15.8	3.39e-13	4570
16:65448759	Glc	0.0158	4.9	3.41e-13	4580
4:77701909	Gp	0.00894	7.91	3.43e-13	4570
14:71139279	Gp	0.0234	2.71	3.51e-13	4580
16:69325280	Glc	0.0132	4.97	3.51e-13	4580
1:43718078	His	0.0024	26.8	3.52e-13	4580
4:141812645	Alb	0.00733	8.68	3.53e-13	4570
6:11236678	Gp	0.0196	3.71	3.54e-13	4560
4:54457861	Gln	0.00391	16.8	3.56e-13	4550
1:33945685	Glc	0.0336	1.81	3.6e-13	4580
10:97348734	Glc	0.0272	2.08	3.66e-13	4580
15:54678314	Gp	0.00456	16.6	3.67e-13	4580
7:137600690	Gp	0.00702	10.1	3.7e-13	4570
1:14298014	Gp	0.0112	6.28	3.72e-13	4580
10:113611569	Gp	0.0233	2.67	3.72e-13	4580
6:108996963	Alb	0.0204	3.24	3.72e-13	4560
11:30138460	SM	0.0132	4.44	3.73e-13	4580
17:48975674	Gp	0.0327	1.72	3.73e-13	4580
3:41093575	Alb	0.0178	3.09	3.73e-13	4580
5:57964018	SM	0.00702	14.4	3.75e-13	4570
5:95112866	Gp	0.00753	8.65	3.8e-13	4570
2:48038331	Gp	0.00947	6.94	3.81e-13	4580
1:153265527	Gp	0.0182	3.44	3.83e-13	4580
10:35912391	Glc	0.00861	8.1	3.85e-13	4580
4:113220802	Glc	0.0168	3.58	3.93e-13	4570
16:77981586	His	0.00695	9.21	3.94e-13	4590
1:56979076	Glc	0.0367	1.88	3.95e-13	4580
17:27341434	Gp	0.0224	2.86	3.98e-13	4580
6:11236678	Alb	0.0196	3.64	3.98e-13	4560
8:56275507	L_HDL_TG	0.00221	31.1	4.02e-13	4580
10:61340890	Alb	0.049	1.62	4.03e-13	4580
16:27467337	Gp	0.0158	3.81	4.05e-13	4590
1:48227943	Gp	0.0306	2	4.07e-13	4580
5:163088969	S_HDL_FC	0.00472	16.5	4.11e-13	4570
6:40700237	Gp	0.0104	6.4	4.12e-13	4560
15:58060795	Gp	0.0341	2.3	4.13e-13	4580
14:55200534	Glc	0.00518	11.6	4.17e-13	4580
20:10965998	His	0.0222	2.94	4.18e-13	4590
8:9831664	Gp	0.016	3.92	4.19e-13	4570
1:96976835	Gp	0.0311	3.01	4.22e-13	4580
18:47175263	Alb	0.0625	1.63	4.23e-13	4580
1:55893439	Gp	0.0382	1.52	4.3e-13	4580
4:54427925	S_HDL_FC	0.00254	24	4.32e-13	4570
8:105440637	Alb	0.00568	11.1	4.33e-13	4580
14:22133648	Alb	0.019	3.58	4.42e-13	4580
10:89822721	Glc	0.00639	11.2	4.43e-13	4580
18:47182569	Gp	0.0202	3.5	4.43e-13	4580
1:95867674	His	0.00843	8.16	4.55e-13	4580
1:109266523	Alb	0.0115	5.98	4.59e-13	4580
9:72560871	Gp	0.00576	11.5	4.59e-13	4580
6:28688921	Gp	0.0308	2.02	4.6e-13	4560
6:1063883	Alb	0.0185	3.17	4.65e-13	4560
11:126796503	His	0.011	9.5	4.69e-13	4580
10:94908144	Gp	0.0129	4.89	4.71e-13	4580
1:167632361	Gp	0.0275	2.3	4.72e-13	4580
5:112558770	Glc	0.00857	6.91	4.74e-13	4570
9:89377344	Gp	0.00378	17	4.77e-13	4580
15:91984493	Glc	0.0104	6.43	4.78e-13	4580
9:109140030	Alb	0.0293	2.41	4.79e-13	4580
12:31005429	Glc	0.0107	6.24	4.81e-13	4580
2:179074676	Gp	0.01	6.68	4.81e-13	4580
17:65638648	Gp	0.0556	0.919	4.82e-13	4580
15:43554226	Gp	0.0455	1.87	4.91e-13	4580
2:75287106	Gp	0.004	16.4	4.93e-13	4580
15:83419244	Alb	0.0222	2.79	4.94e-13	4580
9:71373000	Alb	0.0115	5.75	4.96e-13	4580
14:52520368	Glc	0.00649	11.6	5.04e-13	4580
19:30796598	Alb	0.0124	5.45	5.07e-13	4580
19:39449411	Gp	0.0103	7.17	5.07e-13	4580
10:12738992	Alb	0.0145	4.12	5.09e-13	4580
10:102077925	Alb	0.0247	2.51	5.11e-13	4580
1:236666907	His	0.00297	26.4	5.17e-13	4580
5:174234546	Alb	0.0245	2.24	5.21e-13	4570
1:177905469	Alb	0.00858	10.1	5.22e-13	4580
22:18391061	Alb	0.00611	12.9	5.22e-13	4590
16:19201387	His	0.00332	18.4	5.23e-13	4590
8:139077728	Gln	0.00226	32	5.24e-13	4560
15:89081278	Gp	0.0237	2.54	5.25e-13	4580
6:105080990	Alb	0.0137	9.01	5.25e-13	4560
14:22133648	Gp	0.019	3.63	5.26e-13	4580
15:23824746	Gp	0.0178	5.38	5.26e-13	4580
6:125110808	Gp	0.0225	2.47	5.33e-13	4560
9:35767753	Glc	0.012	5.78	5.34e-13	4580
2:33233029	Alb	0.00756	8.32	5.46e-13	4580
7:116727690	Alb	0.0231	2.54	5.46e-13	4570
1:163379752	Gp	0.0173	2.96	5.47e-13	4580
11:30138460	PUFA	0.0132	4.17	5.51e-13	4580
11:30138460	FAw6	0.0132	4.2	5.54e-13	4580
17:66751341	Gp	0.00468	15.3	5.54e-13	4580
11:30138460	LA	0.0132	4.31	5.55e-13	4580
3:34303283	Glc	0.0302	2.17	5.55e-13	4580
2:160708609	Gp	0.0233	2.76	5.57e-13	4580
3:142652559	Alb	0.0264	2.23	5.58e-13	4580
1:183257218	Gp	0.0148	4.18	5.59e-13	4580
3:56430513	Glc	0.0463	1.23	5.6e-13	4580
12:24717347	Gp	0.0369	1.43	5.61e-13	4580
11:75421115	Gp	0.0101	6.23	5.62e-13	4580
1:232466945	Glc	0.0133	4.75	5.64e-13	4580
1:34496094	Gp	0.0348	1.83	5.67e-13	4580
19:15990431	Glc	0.021	2.81	5.71e-13	4580
15:33899671	His	0.00818	7.72	5.79e-13	4580
16:82829521	Gln	0.00252	30.6	5.85e-13	4570
9:109252423	Alb	0.00821	7.93	5.89e-13	4580
13:74500970	Leu	0.00672	7.78	5.91e-13	4580
1:77870324	Gp	0.0185	3.6	5.93e-13	4580
16:65375762	Alb	0.0127	6.14	5.94e-13	4590
17:49521225	Glc	0.0214	3.21	6.01e-13	4580
8:22709663	Gp	0.0325	1.79	6.01e-13	4570
13:35307066	Glc	0.00753	12	6.05e-13	4580
3:186208650	His	0.00916	6.56	6.07e-13	4580
5:71319262	Glc	0.0105	6.59	6.07e-13	4570
3:149182555	Glc	0.035	1.7	6.08e-13	4580
10:101912064	Gp	0.0291	2.29	6.09e-13	4580
1:151786372	Gp	0.0147	4.22	6.1e-13	4580
5:56040949	Alb	0.0054	14.8	6.13e-13	4570
13:85956553	Alb	0.0168	4.7	6.15e-13	4580
3:43892962	Alb	0.013	5.57	6.16e-13	4580
1:182150978	Alb	0.0208	3.01	6.22e-13	4580
19:44190626	Alb	0.00493	13.3	6.22e-13	4580
3:111036359	His	0.0113	5.66	6.27e-13	4580
2:31009211	Alb	0.0312	1.77	6.33e-13	4580
14:97185999	Gp	0.0367	1.76	6.34e-13	4580
2:59953475	Alb	0.0251	2.7	6.38e-13	4580
8:19728815	Lac	0.00647	10.1	6.43e-13	4570
18:47187977	Glc	0.0198	3.17	6.45e-13	4580
13:85985871	Alb	0.0163	4.93	6.51e-13	4580
5:57964018	S_HDL_FC	0.00702	14.9	6.54e-13	4570
19:44068575	His	0.0093	7.4	6.55e-13	4580
7:26422816	Alb	0.00595	13.4	6.56e-13	4570
10:51040363	Glc	0.0133	4.56	6.64e-13	4580
6:124858004	Glc	0.0048	17.7	6.66e-13	4560
2:143931505	His	0.0204	3.47	6.75e-13	4580
20:20065823	Gp	0.0108	6.49	6.75e-13	4590
11:22391419	Gp	0.0189	3.49	6.8e-13	4580
11:92618875	Gp	0.0361	1.79	6.8e-13	4580
17:75200032	Alb	0.0173	3.4	6.89e-13	4580
4:84768278	Gp	0.0296	2.37	6.9e-13	4570
1:115721520	Alb	0.0104	5.63	6.91e-13	4580
10:61372357	Gp	0.0482	1.13	6.96e-13	4580
3:133539574	His	0.0075	7.97	6.98e-13	4580
11:34537316	Gp	0.00385	19.5	7.04e-13	4580
5:163088969	L_HDL_TG	0.00472	17.1	7.04e-13	4570
11:32517428	Gp	0.0134	4.81	7.05e-13	4580
1:183905073	Alb	0.0222	3.19	7.07e-13	4580
1:62131807	Phe	0.00796	7.23	7.11e-13	4580
18:48084560	Alb	0.0152	5.75	7.16e-13	4580
9:72223176	Gp	0.0047	15.9	7.17e-13	4580
7:147209008	Gp	0.00536	15.5	7.19e-13	4570
15:89087502	Gp	0.0325	1.71	7.33e-13	4580
6:1193988	Gp	0.0164	3.58	7.35e-13	4560
2:233438786	His	0.0122	5.19	7.38e-13	4580
2:63571808	Gp	0.00524	12.9	7.4e-13	4580
16:14098140	Gp	0.0387	1.64	7.45e-13	4590
11:119754895	Gp	0.0474	1.14	7.48e-13	4580
6:52436648	His	0.00637	10.1	7.56e-13	4560
11:15932777	Gp	0.0184	3.67	7.59e-13	4580
2:179167766	His	0.0104	6.63	7.62e-13	4580
11:105719522	Alb	0.0265	2.39	7.63e-13	4580
10:12660261	Glc	0.0223	2.64	7.64e-13	4580
10:50993119	Glc	0.0116	5.1	7.65e-13	4580
17:59560685	L_VLDL_CE_	0.0139	-4.6	7.65e-13	4170
8:55798736	Ile	0.00274	23.8	7.71e-13	4570
1:95835124	S_HDL_L	0.00571	10.3	7.74e-13	4580
8:62462704	Gp	0.0394	1.6	7.74e-13	4570
2:58628304	PUFA	0.00444	12.1	7.75e-13	4580
2:142408609	Crea	0.00816	16.9	7.77e-13	4580
2:223051837	Glc	0.0109	5.88	7.77e-13	4580
15:45974628	Alb	0.0269	1.96	7.86e-13	4580
17:70909082	Glc	0.00514	13.1	7.95e-13	4580
18:22119241	Gp	0.0077	8.19	8.07e-13	4580
19:51526088	Gp	0.00749	9.73	8.11e-13	4580
7:72083747	Gp	0.0782	0.717	8.13e-13	4570
12:52342665	Alb	0.0236	2.16	8.14e-13	4580
15:100773215	His	0.0186	3.35	8.29e-13	4580
12:77453226	Gp	0.0164	4	8.32e-13	4580
18:47172730	Alb	0.0473	2.53	8.33e-13	4580
2:169911189	Alb	0.0231	1.64	8.33e-13	4580
1:58747747	Alb	0.0266	3.14	8.45e-13	4580
8:120567358	Glc	0.00674	9.57	8.45e-13	4570
4:31461339	Alb	0.00765	12.4	8.46e-13	4570
12:30983550	Alb	0.00924	9.46	8.48e-13	4580
7:51978391	Gp	0.0138	4.46	8.5e-13	4570
2:169811224	Glc	0.032	2.11	8.53e-13	4580
18:39848336	Gp	0.0217	3.15	8.56e-13	4580
17:29247715	Gp	0.0226	2.57	8.59e-13	4580
9:89162323	Ile	0.00589	9.57	8.65e-13	4580
19:57579783	Alb	0.0222	2.63	8.69e-13	4580
1:206709535	Gp	0.013	5.01	8.73e-13	4580
6:35012460	Gp	0.0207	3.34	8.73e-13	4560
14:32481394	AcAce	0.00399	16	8.74e-13	4580
8:139996693	Alb	0.0174	3.42	8.74e-13	4580
8:10241411	Gp	0.0255	2.31	8.86e-13	4570
1:153101488	Glc	0.00731	9.25	8.88e-13	4580
17:31318492	Gp	0.0418	1.39	8.92e-13	4580
17:59545750	L_VLDL_CE_	0.0138	-4.61	8.95e-13	4170
1:14298014	Glc	0.0112	6.04	8.96e-13	4580
5:95782290	LA	0.00808	7.73	8.96e-13	4570
12:31005429	His	0.0107	6.11	8.97e-13	4580
8:19830921	Gp	0.0731	1.19	9e-13	4570
8:137156450	Glc	0.0123	4.96	9.02e-13	4570
9:89162323	Lac	0.00589	10.3	9.04e-13	4580
2:44104925	Alb	0.0265	1.84	9.05e-13	4580
11:16862657	Glc	0.0366	1.63	9.12e-13	4570
11:30138460	S_HDL_FC	0.0132	4.55	9.16e-13	4580
1:68038390	Glc	0.0225	2.57	9.21e-13	4580
17:75200032	Gp	0.0173	3.44	9.31e-13	4580
10:71341200	Alb	0.00434	16.2	9.34e-13	4580
12:120106376	Gp	0.027	2.23	9.4e-13	4580
12:108532509	His	0.00883	7.09	9.44e-13	4580
14:68863020	Alb	0.0269	2.25	9.46e-13	4580
8:120567358	Gp	0.00674	9.75	9.5e-13	4570
4:140958483	Gp	0.0154	3.84	9.59e-13	4570
10:7945971	Glc	0.0115	6.37	9.64e-13	4580
12:94453482	His	0.000746	81.2	9.69e-13	4580
1:91586000	His	0.0163	4.02	9.71e-13	4580
5:22431467	Gp	0.00565	12.7	9.71e-13	4570
17:59560685	Ile	0.0139	4.12	9.72e-13	4580
2:58628304	Ile	0.00444	13.5	9.74e-13	4580
4:186776746	Alb	0.0038	15	9.75e-13	4570
10:35912391	Gp	0.00861	8.13	9.79e-13	4580
4:140676385	Gp	0.0355	1.9	9.81e-13	4570
3:30718532	Gp	0.0126	5.79	9.82e-13	4580
6:8318923	Alb	0.0153	4.49	9.87e-13	4560
6:24551664	Alb	0.0147	4.63	9.89e-13	4560
1:167635557	Alb	0.0328	1.89	9.95e-13	4580
10:89768584	Gp	0.0169	3.98	9.96e-13	4580
9:98452793	His	0.00706	10.3	9.97e-13	4580
6:28699369	Gp	0.0555	1.15	1e-12	4560
6:21884440	His	0.00281	23.4	1.01e-12	4560
12:108488935	His	0.0161	3.67	1.02e-12	4580
17:440487	Gp	0.0312	1.9	1.02e-12	4580
18:48114756	His	0.00798	9.2	1.02e-12	4580
2:142408609	Glc	0.00816	20.5	1.03e-12	4580
6:8376617	Glc	0.0187	2.83	1.03e-12	4560
10:97348734	Gp	0.0272	2.08	1.04e-12	4580
11:30138460	ApoA1	0.0132	4.46	1.04e-12	4580
7:26422816	Glc	0.00595	13.3	1.05e-12	4570
1:203637606	His	0.0146	3.55	1.07e-12	4580
1:92214628	Gp	0.00974	6.44	1.07e-12	4580
9:89162323	AcAce	0.00589	9.65	1.07e-12	4580
1:95835124	M_HDL_L	0.00571	11.1	1.08e-12	4580
3:41093575	Gp	0.0178	3.09	1.08e-12	4580
8:135635481	Gp	0.0257	2.26	1.08e-12	4570
2:225156620	Glc	0.0195	3.32	1.09e-12	4580
6:1063883	Gp	0.0185	3.17	1.09e-12	4560
1:173672799	His	0.014	4.34	1.1e-12	4580
15:91984493	L_HDL_TG	0.0104	6.14	1.1e-12	4580
10:102075479	Gp	0.0226	2.78	1.12e-12	4580
14:55200534	Alb	0.00518	11.4	1.12e-12	4580
9:92713864	His	0.0268	2.33	1.12e-12	4580
1:95835124	L_HDL_TG	0.00571	11.2	1.13e-12	4580
2:58628304	FAw6	0.00444	12.1	1.13e-12	4580
18:47175263	Glc	0.0625	1.59	1.15e-12	4580
19:17226229	Glc	0.0133	3.99	1.15e-12	4580
2:179130831	Gp	0.0119	5.83	1.15e-12	4580
22:35468879	Alb	0.0206	3.1	1.15e-12	4590
1:62131807	S_HDL_FC	0.00796	7.82	1.16e-12	4580
13:110845060	Gp	0.0655	0.844	1.16e-12	4580
2:179130831	Glc	0.0119	5.71	1.16e-12	4580
5:112558770	Gp	0.00857	6.93	1.16e-12	4570
1:236666907	Gp	0.00297	26.7	1.17e-12	4580
10:124489530	Alb	0.0352	1.58	1.17e-12	4580
11:15932777	Alb	0.0184	3.58	1.17e-12	4580
11:24849566	Gp	0.0404	1.65	1.17e-12	4580
15:100729706	Alb	0.0292	1.88	1.17e-12	4580
3:186252771	Glc	0.0063	10.1	1.17e-12	4580
3:107479754	Gp	0.0167	3.62	1.18e-12	4580
7:147209008	Alb	0.00536	15.1	1.19e-12	4570
11:126796503	Gp	0.011	9.62	1.2e-12	4580
7:116217029	Alb	0.0357	1.72	1.2e-12	4570
7:132130033	Gp	0.047	1.09	1.2e-12	4570
4:98948950	Alb	0.0144	3.25	1.22e-12	4570
6:109033452	Alb	0.0204	3.01	1.22e-12	4560
8:129707097	Gp	0.0416	1.7	1.22e-12	4570
17:44063244	Glc	0.0236	2.6	1.23e-12	4580
4:42797768	Glc	0.0225	3.1	1.24e-12	4570
4:71147013	Glc	0.0152	4.65	1.24e-12	4570
10:114808902	Gp	0.0592	0.92	1.25e-12	4580
2:153922805	Glc	0.00383	18.1	1.25e-12	4580
22:35827479	Gp	0.0215	2.77	1.26e-12	4590
4:54427925	FAw6	0.00254	21.5	1.26e-12	4570
10:86481602	Glc	0.00431	16.6	1.27e-12	4580
2:179130831	L_VLDL_CE_	0.0119	-5.99	1.27e-12	4170
8:135787891	Alb	0.0113	6.45	1.27e-12	4580
11:30134926	Gln	0.0156	4.09	1.28e-12	4560
11:30134926	SM	0.0156	3.71	1.28e-12	4580
12:108532509	Glc	0.00883	7.12	1.28e-12	4580
17:49468264	Gp	0.0265	2.26	1.28e-12	4580
10:95322044	Gp	0.00987	6.75	1.29e-12	4580
16:6310233	Gp	0.00481	13.5	1.29e-12	4590
17:26121921	Gp	0.0352	1.54	1.29e-12	4580
2:58628304	Lac	0.00444	14.5	1.3e-12	4580
5:55966023	Alb	0.00827	11.3	1.3e-12	4570
13:39733834	Alb	0.0456	1.26	1.31e-12	4580
4:16637779	His	0.01	6.17	1.31e-12	4570
9:110434545	Glc	0.0496	1.13	1.31e-12	4580
10:102077925	Gp	0.0247	2.51	1.32e-12	4580
1:95835124	SM	0.00571	10.2	1.33e-12	4580
7:52687791	Gln	0.00703	11.7	1.33e-12	4560
2:75287106	Glc	0.004	15.7	1.34e-12	4580
11:119754895	Alb	0.0474	1.1	1.35e-12	4580
16:27467337	Glc	0.0158	3.65	1.35e-12	4580
3:186208650	L_VLDL_CE_	0.00916	-6.88	1.35e-12	4170
5:56400003	Gp	0.0398	1.63	1.35e-12	4570
7:71941439	Gp	0.0137	4.75	1.35e-12	4570
15:83419244	Glc	0.0222	2.73	1.36e-12	4580
6:21884440	Lac	0.00281	24	1.36e-12	4560
9:98497814	Alb	0.0111	5.02	1.36e-12	4580
1:118858218	Alb	0.0152	4.62	1.37e-12	4580
20:54569910	AcAce	0.0186	3.5	1.37e-12	4590
1:183174319	Glc	0.00568	11.3	1.38e-12	4580
3:133518463	Glc	0.0181	3.42	1.38e-12	4580
3:34145597	Gp	0.0375	1.61	1.38e-12	4580
1:203637606	Glc	0.0146	3.56	1.39e-12	4580
5:112539955	Alb	0.00893	6.44	1.39e-12	4570
6:27689502	Gp	0.0514	1.1	1.39e-12	4560
12:99638276	Gp	0.012	6.99	1.42e-12	4580
1:236666907	Alb	0.00297	26.2	1.43e-12	4580
16:19243487	Lac	0.00694	8.85	1.43e-12	4580
10:62070695	Alb	0.00358	18.4	1.44e-12	4580
9:71373000	Gp	0.0115	5.73	1.44e-12	4580
13:51768501	Gp	0.0152	4.96	1.45e-12	4580
2:233513175	Alb	0.011	5.39	1.45e-12	4580
6:124858004	Alb	0.0048	17.4	1.45e-12	4560
4:27209559	Gp	0.032	1.84	1.46e-12	4570
5:67542082	Glc	0.0256	2.32	1.47e-12	4570
14:89626459	Alb	0.0282	1.98	1.48e-12	4580
2:185339921	SM	0.015	3.83	1.48e-12	4580
3:157682536	Alb	0.00755	8.62	1.48e-12	4580
6:83512415	Alb	0.0053	15.7	1.48e-12	4560
1:54365962	Alb	0.018	3.52	1.5e-12	4580
12:93009553	His	0.0221	2.85	1.5e-12	4580
18:48114756	Glc	0.00798	9.21	1.5e-12	4580
19:17219105	Ile	0.00982	5.67	1.5e-12	4580
20:58907671	Glc	0.0134	4.29	1.5e-12	4590
22:35471334	Gp	0.0223	2.73	1.5e-12	4590
16:19201387	Gp	0.00332	18.6	1.51e-12	4590
19:45379791	Glc	0.0268	2.28	1.51e-12	4580
12:99283865	Gp	0.0278	2.31	1.52e-12	4580
4:16637779	Glc	0.01	6.21	1.52e-12	4570
8:139069173	Gp	0.00234	33.4	1.52e-12	4570
5:76223365	Glc	0.0173	3.86	1.54e-12	4570
8:58266339	Glc	0.0236	2.45	1.54e-12	4570
11:30138460	TotCho	0.0132	4.16	1.55e-12	4580
6:116726332	His	0.0129	7.89	1.55e-12	4560
1:34496094	L_VLDL_CE_	0.0348	-1.84	1.56e-12	4170
9:89162323	S_HDL_FC	0.00589	9.27	1.56e-12	4580
1:192758083	Glc	0.0246	2.82	1.57e-12	4580
4:54457861	SM	0.00391	14.8	1.57e-12	4570
4:42797768	Gp	0.0225	3.15	1.58e-12	4570
5:76423967	Gp	0.0377	1.54	1.58e-12	4570
10:102057568	Gp	0.0272	2.27	1.61e-12	4580
11:103770921	His	0.00796	9.1	1.61e-12	4580
5:76223365	Ile	0.0173	3.66	1.61e-12	4570
8:55798736	SM	0.00274	22	1.61e-12	4580
10:124460069	Gp	0.0267	2.26	1.62e-12	4580
1:54365962	Gp	0.018	3.58	1.63e-12	4580
14:54581919	Alb	0.0264	2.09	1.63e-12	4580
6:6985715	Gp	0.0134	5.22	1.63e-12	4560
1:95835124	M_HDL_PL	0.00571	10.8	1.64e-12	4580
16:71408940	Glc	0.00352	17.8	1.64e-12	4580
2:144664940	Leu	0.000674	109	1.65e-12	4580
7:46176155	His	0.0224	2.5	1.65e-12	4570
4:54427925	S_HDL_C	0.00254	22.2	1.66e-12	4570
7:139695144	Alb	0.0438	1.21	1.66e-12	4570
7:30530872	Alb	0.0391	1.62	1.66e-12	4570
2:29596488	Alb	0.00719	9.34	1.68e-12	4580
3:55229775	Alb	0.0349	1.64	1.68e-12	4580
10:124887778	Alb	0.0184	3.28	1.69e-12	4580
1:115721520	Gp	0.0104	5.64	1.71e-12	4580
10:113754544	Gp	0.0188	3.9	1.71e-12	4580
8:40519227	Gp	0.0101	6.6	1.71e-12	4570
9:89377344	His	0.00378	16.1	1.71e-12	4580
22:35468879	Glc	0.0206	3.06	1.72e-12	4590
8:135773607	Gp	0.00934	7.49	1.72e-12	4570
2:165419009	Gp	0.0283	2.41	1.73e-12	4580
6:27657647	L_VLDL_CE_	0.0676	-0.763	1.76e-12	4160
12:120029538	Glc	0.0272	2.1	1.78e-12	4580
20:10220496	Ile	0.00556	11.1	1.78e-12	4590
8:67221614	Gp	0.0283	2.13	1.78e-12	4570
12:32704908	His	0.0102	7.2	1.79e-12	4580
12:47275725	Gp	0.0372	1.45	1.79e-12	4580
3:142652559	Gp	0.0264	2.22	1.79e-12	4580
3:56414387	Gp	0.0432	1.17	1.79e-12	4580
5:71847277	Alb	0.0211	3.33	1.79e-12	4570
6:86839936	Alb	0.00837	9.33	1.79e-12	4560
7:137647262	Gp	0.0309	1.8	1.79e-12	4570
1:115753482	Alb	0.0171	3.33	1.8e-12	4580
11:27701365	Glc	0.0526	1.29	1.81e-12	4570
2:58628304	XL_HDL_TG_	0.00444	14.3	1.81e-12	4500
18:51957535	Glc	0.00888	7.81	1.82e-12	4580
18:47182838	Gp	0.0175	3.79	1.86e-12	4580
13:37154085	Alb	0.00473	12.7	1.87e-12	4580
11:132672291	Alb	0.0112	5.8	1.88e-12	4580
8:10024748	Gp	0.02	2.93	1.9e-12	4570
9:98430574	Gp	0.0107	6.21	1.91e-12	4580
13:74500970	Pyr	0.00672	7.81	1.92e-12	4570
6:163736204	Glc	0.00964	6.66	1.94e-12	4560
8:55798736	FAw6	0.00274	20.9	1.94e-12	4580
6:28695149	Gp	0.0294	2.22	1.95e-12	4560
6:40565940	Gp	0.0267	2.13	1.96e-12	4560
12:54284787	Gp	0.0163	4.01	1.98e-12	4580
14:32481394	Lac	0.00399	16.7	1.98e-12	4580
16:56725173	Alb	0.0204	2.72	1.98e-12	4590
13:101706193	Gp	0.013	5.16	1.99e-12	4580
5:99229298	Gp	0.063	1.34	1.99e-12	4570
6:28055495	Gp	0.0562	1.1	1.99e-12	4560
10:103213564	Gp	0.0401	1.6	2e-12	4580
6:109042459	His	0.0164	3.73	2e-12	4560
1:62131807	Leu	0.00796	7.45	2.01e-12	4580
12:93009553	L_VLDL_CE_	0.0221	-3.02	2.01e-12	4170
6:130410069	Gp	0.00838	7.34	2.02e-12	4560
9:72223176	Glc	0.0047	15.2	2.02e-12	4580
16:71408940	His	0.00352	17.5	2.03e-12	4590
7:36462141	Gp	0.0459	1.09	2.03e-12	4570
16:3811556	Alb	0.0147	3.86	2.05e-12	4590
16:71408940	Gln	0.00352	17.4	2.05e-12	4570
13:75992366	Alb	0.0195	2.74	2.08e-12	4580
1:48229395	Gp	0.0346	1.74	2.09e-12	4580
1:50844697	Alb	0.0631	0.724	2.09e-12	4580
3:133980309	Alb	0.00561	12.5	2.1e-12	4580
8:67221614	Alb	0.0283	2.09	2.1e-12	4580
10:30311366	Gp	0.0225	2.68	2.12e-12	4580
8:58266339	Gp	0.0236	2.48	2.12e-12	4570
9:98423676	Alb	0.0096	6.29	2.13e-12	4580
1:116354571	Glc	0.0155	5.11	2.14e-12	4580
3:33213119	Alb	0.00368	21.3	2.15e-12	4580
4:153097096	L_VLDL_CE_	0.0131	-5.45	2.16e-12	4170
9:6074936	Gp	0.0129	6.02	2.17e-12	4580
1:43718078	Lac	0.0024	26.7	2.18e-12	4580
10:97339930	Glc	0.0249	2.27	2.18e-12	4580
7:107479519	His	0.00375	14.2	2.18e-12	4570
17:44019712	Glc	0.0298	1.94	2.19e-12	4580
6:21884440	SM	0.00281	20.8	2.2e-12	4560
4:54427925	PUFA	0.00254	21.2	2.21e-12	4570
12:32476727	Alb	0.00753	9.31	2.23e-12	4580
10:71482299	Alb	0.0254	2.21	2.26e-12	4580
2:58628304	LA	0.00444	12.2	2.31e-12	4580
9:89162323	Gln	0.00589	9.72	2.32e-12	4560
1:53137328	Gp	0.00908	6.07	2.33e-12	4580
6:40700237	L_VLDL_CE_	0.0104	-6.36	2.33e-12	4160
7:52142647	Alb	0.0156	3.63	2.36e-12	4570
14:79499625	Alb	0.00495	14.1	2.37e-12	4580
5:95782290	Ile	0.00808	8.25	2.37e-12	4570
6:47891704	Glc	0.0125	4.9	2.37e-12	4560
7:80100969	Alb	0.0129	4.51	2.38e-12	4570
5:10802543	His	0.00182	33.9	2.39e-12	4570
1:44885922	His	0.011	5.97	2.4e-12	4580
10:2468408	Alb	0.0169	3.95	2.4e-12	4580
8:137156450	His	0.0123	4.82	2.4e-12	4570
10:112963152	Alb	0.0122	6.29	2.41e-12	4580
5:95782290	FAw6	0.00808	7.38	2.42e-12	4570
6:71610796	His	0.0128	4.73	2.43e-12	4560
11:11741075	L_VLDL_CE_	0.0126	-5.24	2.45e-12	4170
11:30134926	PUFA	0.0156	3.47	2.45e-12	4580
22:45257942	Gp	0.02	3.07	2.46e-12	4590
16:31289396	S_HDL_L	0.00678	7.85	2.48e-12	4590
1:114555337	Glc	0.018	3.62	2.49e-12	4580
9:87984634	Gp	0.0242	2.52	2.51e-12	4580
16:14098140	Alb	0.0387	1.58	2.52e-12	4590
1:151770138	Glc	0.00898	7.39	2.53e-12	4580
11:22391419	Glc	0.0189	3.33	2.54e-12	4570
3:100631579	Glc	0.00916	7.09	2.54e-12	4580
1:119525788	Alb	0.0794	0.718	2.55e-12	4580
12:77453226	His	0.0164	3.8	2.55e-12	4580
8:139069173	His	0.00234	32	2.56e-12	4570
14:89626459	Gp	0.0282	2	2.57e-12	4580
10:61346166	Alb	0.0401	2	2.58e-12	4580
2:151469069	Glc	0.00609	9.5	2.58e-12	4580
6:28048624	Gp	0.0499	1.48	2.61e-12	4560
11:57925601	Gln	0.00339	20.5	2.64e-12	4560
2:223008570	Gp	0.0122	5.51	2.66e-12	4580
4:54427925	LA	0.00254	21.8	2.66e-12	4570
19:10112688	Alb	0.00276	19.7	2.7e-12	4580
5:57964018	Phe	0.00702	13.2	2.7e-12	4570
18:47182569	His	0.0202	3.28	2.71e-12	4580
3:51918228	Gp	0.0178	4.96	2.71e-12	4580
5:67545753	Alb	0.0203	3.05	2.72e-12	4570
1:173672799	L_VLDL_CE_	0.014	-4.56	2.74e-12	4170
2:120448438	Alb	0.0517	1.04	2.74e-12	4580
7:51824545	Gp	0.0179	3.4	2.74e-12	4570
11:43319979	Gln	0.00909	10.8	2.75e-12	4560
18:47647226	Gln	0.0034	29	2.75e-12	4560
15:91827264	Gp	0.0441	1.08	2.77e-12	4580
2:44232849	Alb	0.0456	1.3	2.77e-12	4580
6:21337024	Gp	0.012	4.33	2.77e-12	4560
1:151770138	L_VLDL_CE_	0.00898	-7.78	2.8e-12	4170
1:168618641	Alb	0.00468	16.9	2.8e-12	4580
1:206709535	Alb	0.013	4.81	2.81e-12	4580
7:71494997	Glc	0.0115	5.72	2.81e-12	4570
6:44700714	Gp	0.0137	4.95	2.82e-12	4560
1:78615645	Alb	0.0333	3.3	2.84e-12	4580
6:131898208	Gp	0.0235	3.17	2.84e-12	4560
1:95867674	S_HDL_FC	0.00843	7.38	2.87e-12	4580
10:61346166	Glc	0.0401	1.99	2.87e-12	4580
16:31289396	S_HDL_FC	0.00678	8.22	2.87e-12	4590
7:153164787	Alb	0.00202	33.9	2.87e-12	4570
6:28033087	Gp	0.0447	1.61	2.88e-12	4560
1:192570150	Gp	0.0323	2.23	2.89e-12	4580
11:128663908	Alb	0.0335	1.7	2.89e-12	4580
20:30544396	Gp	0.032	1.77	2.89e-12	4590
11:100969360	S_HDL_FC	0.00307	27	2.9e-12	4580
6:28689672	Gp	0.0297	2.02	2.93e-12	4560
11:30134926	FAw6	0.0156	3.48	2.94e-12	4580
16:69358916	Glc	0.0154	3.9	2.94e-12	4580
3:141338641	Gp	0.0372	1.73	2.95e-12	4580
4:12702446	Alb	0.00339	19.7	2.96e-12	4570
8:9831664	Alb	0.016	3.71	2.98e-12	4580
10:91142586	Ile	0.00539	12.5	2.99e-12	4580
6:21884440	LA	0.00281	20.2	3e-12	4560
6:2148946	Gp	0.00787	7.95	3.01e-12	4560
9:85908554	Alb	0.0317	2	3.03e-12	4580
1:95835124	FAw6	0.00571	9.58	3.06e-12	4580
3:107708956	Gp	0.0198	2.84	3.06e-12	4580
4:129412788	Alb	0.0127	5.06	3.06e-12	4570
1:95835124	TotCho	0.00571	9.7	3.07e-12	4580
5:76488613	Gp	0.00962	6.78	3.07e-12	4570
7:71941439	His	0.0137	4.54	3.07e-12	4570
11:105719522	Glc	0.0265	2.32	3.09e-12	4570
1:231228173	Alb	0.0436	1.35	3.1e-12	4580
6:136437533	Alb	0.00292	23.5	3.1e-12	4560
1:76617993	Alb	0.0158	4.33	3.11e-12	4580
16:13334971	Glc	0.00152	26.9	3.12e-12	4580
7:91280470	His	0.0133	4.55	3.12e-12	4570
5:143469796	Gp	0.041	1.34	3.13e-12	4570
9:121976924	Gp	0.02	3.14	3.13e-12	4580
15:23824746	Alb	0.0178	5.11	3.14e-12	4580
2:56010255	Alb	0.0194	2.67	3.14e-12	4580
2:223008570	His	0.0122	5.33	3.16e-12	4580
1:183257218	His	0.0148	3.92	3.18e-12	4580
1:183983580	Alb	0.022	3.3	3.18e-12	4580
1:183837032	Alb	0.0231	2.99	3.19e-12	4580
9:89162323	LA	0.00589	8.58	3.21e-12	4580
12:120106376	Alb	0.027	2.14	3.22e-12	4580
16:28043615	Gp	0.0155	3.79	3.25e-12	4590
9:89162323	PUFA	0.00589	8.29	3.26e-12	4580
5:173266547	Gp	0.0383	1.54	3.27e-12	4570
6:151256680	Gp	0.034	2.27	3.27e-12	4560
4:113281951	Glc	0.023	2.41	3.28e-12	4570
4:54457861	FAw6	0.00391	13.9	3.28e-12	4570
15:99605041	Gp	0.0138	4.28	3.29e-12	4580
1:20917206	L_VLDL_CE_	0.0237	-2.5	3.3e-12	4170
6:21786171	His	0.00381	17.6	3.3e-12	4560
1:110604747	Alb	0.0143	4.24	3.31e-12	4580
19:39449411	Glc	0.0103	6.78	3.31e-12	4580
5:112558770	His	0.00857	6.59	3.31e-12	4570
8:55798736	PUFA	0.00274	20.6	3.34e-12	4580
2:142408609	Gln	0.00816	19.7	3.36e-12	4560
2:170115588	S_HDL_L	0.00712	7.32	3.37e-12	4580
9:16715826	Alb	0.0441	1.68	3.38e-12	4580
7:65870426	Alb	0.0575	0.863	3.39e-12	4570
3:30716602	Gp	0.0134	5.18	3.41e-12	4580
2:58628304	S_HDL_FC	0.00444	12.9	3.43e-12	4580
6:42190446	L_VLDL_CE_	0.0321	-1.89	3.44e-12	4160
3:135823077	Glc	0.0268	4.79	3.47e-12	4580
11:34537316	Glc	0.00385	18.5	3.49e-12	4570
14:71139279	Glc	0.0234	2.54	3.49e-12	4580
3:149252801	Gp	0.0169	3.65	3.49e-12	4580
19:44193644	Glc	0.00433	14.7	3.51e-12	4580
3:157578673	Alb	0.00805	7.5	3.51e-12	4580
9:89183494	Ile	0.00653	8.52	3.51e-12	4580
3:30716602	Alb	0.0134	5.08	3.52e-12	4580
22:37535471	Gp	0.0151	4.14	3.53e-12	4590
10:12641460	S_HDL_FC	0.0128	4.29	3.54e-12	4580
18:47172730	Glc	0.0473	2.45	3.54e-12	4580
18:48111941	Gp	0.0133	5.92	3.55e-12	4580
3:56809628	Alb	0.0111	5.71	3.55e-12	4580
7:71714102	L_VLDL_CE_	0.0127	-5.24	3.55e-12	4160
8:102060415	Alb	0.0054	12.5	3.55e-12	4580
6:52427739	Glc	0.00671	9.52	3.56e-12	4560
5:95782290	SM	0.00808	7.68	3.58e-12	4570
1:95835124	Gln	0.00571	11	3.59e-12	4560
14:52377739	Alb	0.00802	7.55	3.59e-12	4580
7:116217029	Glc	0.0357	1.68	3.63e-12	4570
8:9796189	Gp	0.0308	1.8	3.63e-12	4570
1:177920754	Alb	0.0286	2.2	3.65e-12	4580
5:131862977	Alb	0.0442	1.32	3.65e-12	4570
19:45079808	Alb	0.0101	5.4	3.66e-12	4580
4:180532288	Glc	0.00474	14.9	3.66e-12	4570
4:67809075	Alb	0.00495	15.9	3.67e-12	4570
1:236666907	Lac	0.00297	26.1	3.7e-12	4580
2:223008570	Glc	0.0122	5.36	3.7e-12	4580
10:123277869	Alb	0.0263	1.83	3.71e-12	4580
17:74876628	Gp	0.0373	1.44	3.71e-12	4580
4:113313986	Glc	0.0252	2.27	3.71e-12	4570
7:71518506	Glc	0.0109	6.04	3.71e-12	4570
9:89162323	FAw6	0.00589	8.32	3.74e-12	4580
12:101960876	Glc	0.0034	20.6	3.75e-12	4580
4:54427925	SM	0.00254	22.1	3.77e-12	4570
9:72236481	L_VLDL_CE_	0.00626	-10.8	3.8e-12	4170
7:116218086	Alb	0.0368	1.57	3.81e-12	4570
3:186252771	S_HDL_FC	0.0063	9.14	3.83e-12	4580
8:135773607	L_VLDL_CE_	0.00934	-7.59	3.83e-12	4170
10:12660261	Alb	0.0223	2.56	3.85e-12	4580
5:60847019	Alb	0.0116	5.45	3.85e-12	4570
6:42190446	Gp	0.0321	1.83	3.85e-12	4560
8:10720969	Gp	0.0729	0.945	3.85e-12	4570
1:62027586	S_HDL_FC	0.0144	4.31	3.86e-12	4580
4:184215675	Gp	0.0154	3.91	3.87e-12	4570
1:95835124	PUFA	0.00571	9.48	3.88e-12	4580
9:14430286	Gp	0.0156	4.02	3.88e-12	4580
13:101706193	Glc	0.013	4.99	3.9e-12	4580
11:128663908	Glc	0.0335	1.69	3.92e-12	4570
9:17022423	Alb	0.00368	21.7	3.92e-12	4580
3:107488492	Alb	0.0196	2.38	3.96e-12	4580
9:101113241	Alb	0.00276	23.7	3.96e-12	4580
3:186252771	His	0.0063	9.74	3.98e-12	4580
15:34127611	Gp	0.0127	4.86	3.99e-12	4580
6:28700352	Alb	0.052	1.2	3.99e-12	4560
6:8376617	Alb	0.0187	2.77	3.99e-12	4560
5:95782290	ApoA1	0.00808	7.86	4.05e-12	4570
5:40311568	His	0.00819	7.94	4.06e-12	4570
1:91586000	Ile	0.0163	3.74	4.07e-12	4580
1:173672799	Glc	0.014	4.27	4.08e-12	4580
10:116175677	Alb	0.0182	3.22	4.08e-12	4580
9:92713864	Glc	0.0268	2.29	4.08e-12	4580
8:73717976	Alb	0.00647	10.7	4.09e-12	4580
8:55798736	S_HDL_L	0.00274	21.5	4.1e-12	4580
11:36938773	Alb	0.00916	6.8	4.12e-12	4580
1:211263253	Gp	0.0258	2.44	4.17e-12	4580
11:11741075	Glc	0.0126	4.92	4.18e-12	4570
12:123171218	Gp	0.0144	5.01	4.18e-12	4580
2:223051837	His	0.0109	5.63	4.18e-12	4580
8:55798736	LA	0.00274	21.2	4.18e-12	4580
1:206714818	Alb	0.0173	3.45	4.19e-12	4580
6:151256680	Alb	0.034	2.22	4.2e-12	4560
2:56096892	Glc	0.0192	3.96	4.22e-12	4580
11:30134926	S_HDL_FC	0.0156	3.78	4.23e-12	4580
10:102075479	Alb	0.0226	2.66	4.24e-12	4580
1:232466945	His	0.0133	4.53	4.25e-12	4580
11:30138460	PC	0.0132	4.05	4.25e-12	4580
3:4927281	Gp	0.0173	2.61	4.26e-12	4580
3:12156316	L_VLDL_CE_	0.0288	-2.43	4.28e-12	4170
8:122510441	Gp	0.0137	5.98	4.28e-12	4570
4:48465495	Gp	0.0606	0.907	4.3e-12	4570
9:109260333	Gp	0.00971	6.96	4.32e-12	4580
9:87984634	His	0.0242	2.42	4.32e-12	4580
13:32981142	Gp	0.0112	6.85	4.34e-12	4580
2:213387389	Gp	0.0168	4.08	4.34e-12	4580
4:54457861	LA	0.00391	14.2	4.36e-12	4570
17:64216815	Alb	0.0465	1.49	4.38e-12	4580
3:186208650	S_HDL_FC	0.00916	5.92	4.38e-12	4580
1:43718078	S_HDL_FC	0.0024	24	4.39e-12	4580
1:54365962	Glc	0.018	3.44	4.39e-12	4580
17:31306153	Gp	0.0353	1.63	4.39e-12	4580
18:5037749	His	0.0209	2.74	4.39e-12	4580
12:5370301	Gp	0.0271	2.11	4.4e-12	4580
20:51093873	Alb	0.0328	2.31	4.41e-12	4590
2:56082610	Glc	0.018	4.06	4.42e-12	4580
10:114754088	Gp	0.0661	0.961	4.43e-12	4580
12:23001016	Gln	0.0126	4.75	4.44e-12	4560
3:100631579	Gp	0.00916	7.16	4.44e-12	4580
15:92081441	L_HDL_TG	0.00928	7	4.49e-12	4580
6:42190446	His	0.0321	1.77	4.49e-12	4560
10:114381720	Alb	0.0165	2.7	4.51e-12	4580
2:185354045	Gln	0.0177	3.29	4.52e-12	4560
1:48227943	Glc	0.0306	1.87	4.53e-12	4580
3:114221822	Alb	0.0303	2.24	4.54e-12	4580
7:110181022	Glc	0.0175	3.75	4.56e-12	4570
15:99894484	Alb	0.0138	4.16	4.58e-12	4580
5:57964018	Gln	0.00702	15.1	4.58e-12	4550
1:56979076	Alb	0.0367	1.8	4.6e-12	4580
17:11256032	Alb	0.0208	2.82	4.6e-12	4580
17:44056767	Glc	0.0287	2	4.61e-12	4580
2:53985466	S_HDL_FC	0.0046	12.3	4.62e-12	4580
9:89162323	ApoA1	0.00589	8.92	4.62e-12	4580
3:12156316	Gp	0.0288	2.36	4.65e-12	4580
1:119525788	Gp	0.0794	0.722	4.68e-12	4580
14:104516262	Gp	0.0358	1.48	4.68e-12	4580
2:160808075	Gp	0.0283	2.57	4.73e-12	4580
3:55229775	Gp	0.0349	1.63	4.76e-12	4580
15:100776661	Glc	0.0131	4.94	4.77e-12	4580
1:95835124	LA	0.00571	9.76	4.79e-12	4580
9:89162323	TotCho	0.00589	8.38	4.79e-12	4580
16:31289396	Lac	0.00678	8.94	4.8e-12	4580
5:163088969	HDL3_C	0.00472	14.3	4.82e-12	4570
6:28792477	Alb	0.0446	1.38	4.82e-12	4560
11:30134926	LA	0.0156	3.54	4.83e-12	4580
11:36938773	Glc	0.00916	6.76	4.85e-12	4570
4:186734659	Glc	0.00319	18.9	4.85e-12	4570
4:184209197	Gp	0.021	2.89	4.9e-12	4570
9:14430286	Alb	0.0156	3.93	4.92e-12	4580
8:55798736	S_HDL_FC	0.00274	22.5	4.94e-12	4580
12:1698010	Gp	0.0408	1.12	4.96e-12	4580
16:86410525	His	0.00609	9.9	4.97e-12	4590
19:17219105	AcAce	0.00982	5.61	4.98e-12	4580
2:144664940	Glc	0.000674	119	5e-12	4580
13:39733834	Glc	0.0456	1.23	5.01e-12	4580
12:2145507	Gp	0.0445	1.13	5.02e-12	4580
20:10965998	Gln	0.0222	2.78	5.03e-12	4570
12:24488514	Alb	0.00425	17.5	5.04e-12	4580
17:41821086	Gp	0.00727	9.03	5.05e-12	4580
6:21786171	Glc	0.00381	17.6	5.06e-12	4560
7:26422816	Gp	0.00595	13.1	5.06e-12	4570
5:95782290	AcAce	0.00808	8.22	5.08e-12	4570
6:52427739	His	0.00671	9.36	5.08e-12	4560
1:183257218	Glc	0.0148	3.92	5.1e-12	4580
6:130410069	Glc	0.00838	7.06	5.12e-12	4560
17:10125398	Gp	0.00254	27.5	5.14e-12	4580
16:82751932	Gln	0.00499	14.1	5.15e-12	4570
5:81637884	Gp	0.00352	18	5.15e-12	4570
7:137647262	Alb	0.0309	1.73	5.16e-12	4570
6:86861879	His	0.00559	12	5.23e-12	4560
15:34127611	Glc	0.0127	4.73	5.25e-12	4580
17:59545750	Ile	0.0138	4.01	5.25e-12	4580
12:47275725	Alb	0.0372	1.4	5.3e-12	4580
16:27441283	Alb	0.0218	2.57	5.31e-12	4590
11:30138460	Lac	0.0132	4.83	5.34e-12	4570
4:54457861	PUFA	0.00391	13.7	5.34e-12	4570
7:147259105	Glc	0.00804	8.55	5.35e-12	4570
9:35767753	His	0.012	5.47	5.35e-12	4580
6:40700237	Glc	0.0104	5.96	5.36e-12	4560
11:30134926	TotCho	0.0156	3.48	5.38e-12	4580
6:124858004	AcAce	0.0048	16.3	5.43e-12	4560
6:40700237	His	0.0104	5.9	5.46e-12	4560
19:17219105	S_HDL_FC	0.00982	5.41	5.47e-12	4580
5:60898157	Alb	0.017	3.42	5.47e-12	4570
3:30690911	Gp	0.0171	3.99	5.54e-12	4580
6:112243291	His	0.0189	3.09	5.54e-12	4560
2:58628304	TotFA	0.00444	12.2	5.55e-12	4580
6:24551664	Glc	0.0147	4.46	5.57e-12	4560
14:32481394	ApoA1	0.00399	14.7	5.59e-12	4580
19:10909953	Gp	0.0212	2.59	5.6e-12	4580
3:56809628	Gp	0.0111	5.75	5.61e-12	4580
2:216860059	Alb	0.0385	1.1	5.62e-12	4580
17:31817874	Gp	0.0229	2.59	5.65e-12	4580
17:45337949	Alb	0.00668	8.74	5.65e-12	4580
22:37535471	Alb	0.0151	4.02	5.67e-12	4590
8:2311671	Gp	0.023	2.65	5.72e-12	4570
5:65037451	Glc	0.0191	3.61	5.73e-12	4570
1:115721520	Glc	0.0104	5.39	5.74e-12	4580
11:30134926	ApoA1	0.0156	3.7	5.75e-12	4580
1:175325205	Gp	0.0254	2.28	5.76e-12	4580
1:95867674	ApoA1	0.00843	7.16	5.78e-12	4580
2:58628304	SM	0.00444	12.2	5.8e-12	4580
8:73717976	His	0.00647	10.5	5.8e-12	4570
6:149670878	Glc	0.00923	6.49	5.83e-12	4560
16:19201387	Gln	0.00332	17.4	5.86e-12	4570
17:28572753	Gp	0.0337	3.11	5.89e-12	4580
4:54427925	TotCho	0.00254	21.1	5.93e-12	4570
2:236133216	Alb	0.0246	2.26	5.94e-12	4580
2:185339921	FAw6	0.015	3.55	5.95e-12	4580
5:111929164	Gp	0.0181	3.49	5.95e-12	4570
13:32976358	Gp	0.0116	6.53	5.97e-12	4580
11:75421115	Glc	0.0101	5.83	5.99e-12	4570
12:31005429	Gp	0.0107	6.06	5.99e-12	4580
2:66744603	Gp	0.003	23.4	5.99e-12	4580
13:74501210	SM	0.00533	10.8	6.01e-12	4580
2:18009796	Gp	0.0399	1.45	6.02e-12	4580
5:10802543	LA	0.00182	29.3	6.02e-12	4570
6:28695149	Alb	0.0294	2.13	6.02e-12	4560
7:105665337	Gp	0.01	5.85	6.02e-12	4570
7:69006274	Gp	0.0144	4.5	6.02e-12	4570
1:177929554	Alb	0.0242	2.51	6.03e-12	4580
3:6833535	Alb	0.0266	1.87	6.03e-12	4580
1:68038390	Alb	0.0225	2.48	6.05e-12	4580
3:186252771	S_HDL_L	0.0063	8.62	6.07e-12	4580
12:101260007	Alb	0.00524	13.4	6.08e-12	4580
3:51918228	Alb	0.0178	4.79	6.1e-12	4580
10:115410234	Ile	0.0201	3.03	6.11e-12	4580
14:76431674	Gp	0.0555	1.22	6.11e-12	4580
1:43718078	PUFA	0.0024	21.6	6.13e-12	4580
14:79499625	Gp	0.00495	14.1	6.16e-12	4580
10:114808072	Gp	0.0431	1.14	6.17e-12	4580
1:62131807	Lac	0.00796	8.31	6.23e-12	4580
15:100729706	Glc	0.0292	1.81	6.26e-12	4580
5:95782290	PUFA	0.00808	7.19	6.27e-12	4570
1:179311602	Alb	0.00961	8.2	6.28e-12	4580
10:124489530	Glc	0.0352	1.52	6.28e-12	4580
1:95835124	PC	0.00571	9.47	6.3e-12	4580
11:30138460	S_HDL_L	0.0132	4.17	6.3e-12	4580
10:120144787	Glc	0.0175	4.25	6.36e-12	4580
11:100974033	Ile	0.0059	12.8	6.38e-12	4570
12:24488514	Glc	0.00425	17.3	6.38e-12	4580
1:168282491	Glc	0.00626	10.3	6.39e-12	4580
14:32481394	SM	0.00399	14.3	6.39e-12	4580
14:32481394	S_HDL_FC	0.00399	14.9	6.41e-12	4580
1:13859570	Gp	0.0267	2.14	6.42e-12	4580
1:43718078	S_HDL_L	0.0024	22.6	6.43e-12	4580
12:96388052	Gp	0.0236	1.91	6.51e-12	4580
2:185339921	PUFA	0.015	3.52	6.53e-12	4580
10:100404481	Alb	0.00924	7.01	6.56e-12	4580
3:141335121	Gp	0.0386	1.67	6.6e-12	4580
8:30171254	Gp	0.0327	1.77	6.64e-12	4570
1:154426264	His	0.0248	2.44	6.67e-12	4580
20:53291734	Alb	0.031	1.72	6.67e-12	4590
7:71494997	L_VLDL_CE_	0.0115	-5.93	6.68e-12	4160
5:10802543	SM	0.00182	29.9	6.73e-12	4570
2:185339921	TotCho	0.015	3.58	6.74e-12	4580
13:43186421	Alb	0.034	1.43	6.75e-12	4580
4:113220802	His	0.0168	3.35	6.75e-12	4570
10:63389918	Alb	0.0517	1.01	6.79e-12	4580
6:28954293	His	0.0603	0.811	6.81e-12	4560
17:27341434	Glc	0.0224	2.65	6.82e-12	4580
5:131862977	Gp	0.0442	1.33	6.84e-12	4570
20:54775903	Alb	0.0165	4.36	6.9e-12	4590
1:58561329	Gp	0.0263	3.25	6.91e-12	4580
1:177905469	Gp	0.00858	9.74	6.92e-12	4580
2:69014520	Alb	0.00794	7.87	6.92e-12	4580
8:67221614	His	0.0283	2.01	6.92e-12	4570
9:4588577	His	0.00744	9.38	6.92e-12	4580
11:24849566	Glc	0.0404	1.56	6.96e-12	4570
12:24527268	Alb	0.0167	3.43	6.97e-12	4580
3:100204958	Alb	0.0131	4.83	6.97e-12	4580
9:14378712	Alb	0.012	5.17	6.97e-12	4580
19:35648365	Gp	0.00741	8.61	7.01e-12	4580
2:208179519	Alb	0.00578	10.7	7.03e-12	4580
6:42190446	Alb	0.0321	1.78	7.03e-12	4560
9:4588577	Glc	0.00744	9.46	7.03e-12	4580
1:43718078	FAw6	0.0024	21.7	7.04e-12	4580
6:53064313	Gp	0.0111	5.93	7.06e-12	4560
11:132998331	Alb	0.0129	5.92	7.08e-12	4580
1:245352970	Glc	0.0444	1.31	7.12e-12	4580
9:89377344	Glc	0.00378	15.8	7.12e-12	4580
17:74914158	Gp	0.0295	1.8	7.13e-12	4580
1:48227943	His	0.0306	1.84	7.16e-12	4580
12:57107154	Gp	0.0437	1.51	7.17e-12	4580
15:82404705	Gp	0.00723	8.15	7.21e-12	4580
13:74500970	XL_HDL_TG	0.00672	8.41	7.24e-12	4580
11:75421115	His	0.0101	5.75	7.25e-12	4580
7:69006274	His	0.0144	4.35	7.25e-12	4570
10:89822721	Gp	0.00639	10.9	7.26e-12	4580
8:121031777	Alb	0.0201	2.91	7.28e-12	4580
3:30697661	Alb	0.0162	4.14	7.29e-12	4580
6:34527019	Gp	0.0505	1.36	7.29e-12	4560
10:91142586	His	0.00539	12.8	7.32e-12	4580
15:60908307	S_HDL_FC	0.00868	6.69	7.34e-12	4580
4:140958483	Alb	0.0154	3.62	7.34e-12	4570
13:75992366	Gp	0.0195	2.72	7.36e-12	4580
9:72570477	Phe	0.00613	8.51	7.36e-12	4580
18:47172730	Gln	0.0473	2.37	7.4e-12	4560
6:21884440	FAw6	0.00281	19.3	7.44e-12	4560
17:65630262	Ile	0.0437	1.22	7.47e-12	4580
2:233438786	L_VLDL_CE_	0.0122	-5.29	7.48e-12	4170
13:37154085	Gp	0.00473	12.6	7.49e-12	4580
3:107479754	Glc	0.0167	3.41	7.49e-12	4580
9:686753	Gp	0.0252	1.74	7.51e-12	4580
22:35827479	Glc	0.0215	2.62	7.52e-12	4590
8:67045937	Leu	0.0105	6.38	7.52e-12	4580
8:40671114	Gp	0.00649	9.48	7.54e-12	4570
6:21884440	ApoA1	0.00281	20.8	7.55e-12	4560
2:26013180	Alb	0.0143	4.41	7.62e-12	4580
8:22709663	Glc	0.0325	1.66	7.62e-12	4570
9:89162323	PC	0.00589	8.23	7.62e-12	4580
12:131676175	Gp	0.016	3.51	7.66e-12	4580
8:55798736	AcAce	0.00274	23	7.68e-12	4580
19:15677710	Glc	0.00324	20	7.71e-12	4580
9:98368761	Gp	0.0233	2.53	7.71e-12	4580
10:4944816	Glc	0.00779	8.88	7.72e-12	4580
12:24717347	Glc	0.0369	1.33	7.76e-12	4580
16:82829521	S_HDL_FC	0.00252	27.6	7.76e-12	4590
10:61372357	Alb	0.0482	1.05	7.77e-12	4580
3:30697661	Glc	0.0162	4.12	7.77e-12	4580
12:123171218	Glc	0.0144	4.84	7.81e-12	4580
1:13785062	Gp	0.0689	0.841	7.89e-12	4580
5:168298658	Glc	0.0253	2.17	7.89e-12	4570
9:6074936	Alb	0.0129	5.76	7.91e-12	4580
7:52142647	Gp	0.0156	3.6	7.93e-12	4570
4:54457861	S_HDL_C	0.00391	14.2	7.98e-12	4570
4:77701909	Glc	0.00894	7.28	8e-12	4570
20:53291734	Glc	0.031	1.7	8.02e-12	4590
9:89183494	S_HDL_FC	0.00653	8.21	8.02e-12	4580
10:61115114	Alb	0.0386	1.98	8.06e-12	4580
7:21765909	His	0.00669	9.04	8.1e-12	4570
2:59953475	Glc	0.0251	2.56	8.13e-12	4580
4:119748295	Alb	0.00813	7.69	8.18e-12	4570
9:89183494	AcAce	0.00653	8.48	8.19e-12	4580
11:30138460	Ile	0.0132	4.45	8.2e-12	4570
2:216838820	Alb	0.0251	1.93	8.21e-12	4580
3:114221822	Gp	0.0303	2.25	8.25e-12	4580
10:124929271	Gp	0.0216	2.73	8.26e-12	4580
11:43319979	Alb	0.00909	10.8	8.27e-12	4580
19:51529119	S_HDL_FC	0.007	9.56	8.28e-12	4580
2:185354045	SM	0.0177	2.95	8.29e-12	4580
2:179167766	L_VLDL_CE_	0.0104	-6.71	8.3e-12	4170
13:74501210	Leu	0.00533	10.8	8.31e-12	4580
8:135635481	Alb	0.0257	2.13	8.31e-12	4580
8:25871350	Gp	0.0316	1.7	8.31e-12	4570
5:163088969	Ala	0.00472	15.9	8.38e-12	4570
16:17366705	Gp	0.0286	1.87	8.58e-12	4590
20:54775903	Gp	0.0165	4.42	8.58e-12	4590
1:34680319	L_VLDL_CE_	0.0247	-2.48	8.61e-12	4170
12:31005429	AcAce	0.0107	5.66	8.62e-12	4580
15:49166417	Alb	0.00361	17	8.62e-12	4580
3:54242041	Gp	0.00478	13.2	8.63e-12	4580
10:124929271	L_VLDL_CE_	0.0216	-2.82	8.64e-12	4170
2:185339921	ApoA1	0.015	3.79	8.67e-12	4580
15:72097461	Gp	0.0479	1	8.68e-12	4580
6:167544709	Gp	0.0169	3.52	8.68e-12	4560
17:16404247	Alb	0.0151	4.38	8.77e-12	4580
6:156404902	His	0.00373	18.5	8.79e-12	4560
2:66744603	Glc	0.003	22.7	8.8e-12	4580
11:27667202	Glc	0.0207	3.13	8.84e-12	4570
6:21337024	His	0.012	4.11	8.89e-12	4560
1:62131807	Pyr	0.00796	7.43	8.99e-12	4570
5:168258123	Gp	0.0288	1.97	9e-12	4570
5:57964018	HDL3_C	0.00702	12.8	9e-12	4570
6:44700714	Alb	0.0137	4.75	9.02e-12	4560
2:185339921	S_HDL_FC	0.015	3.85	9.12e-12	4580
12:4875334	His	0.0142	3.98	9.13e-12	4580
6:28688921	Alb	0.0308	1.87	9.13e-12	4560
1:177905174	Gp	0.00741	7.53	9.15e-12	4580
9:100866639	Glc	0.028	1.82	9.18e-12	4580
2:59983904	Glc	0.0187	3.01	9.22e-12	4580
22:51178090	Alb	0.0184	2.75	9.3e-12	4590
6:16032433	Alb	0.0153	3.96	9.32e-12	4560
13:110713452	Alb	0.0116	5.8	9.33e-12	4580
4:54457861	Ile	0.00391	15.2	9.37e-12	4570
18:42534584	Glc	0.0283	1.85	9.39e-12	4580
13:32990780	Gp	0.02	3.61	9.46e-12	4580
6:129600523	Gln	0.0123	5.25	9.5e-12	4540
1:56968477	Gp	0.0521	1.24	9.61e-12	4580
3:134755591	Gp	0.0259	2.3	9.61e-12	4580
9:72570477	Alb	0.00613	9.96	9.65e-12	4580
2:144664940	Alb	0.000674	117	9.73e-12	4580
5:129100953	Gp	0.0891	1	9.75e-12	4570
15:51695653	His	0.0112	6.16	9.81e-12	4580
14:32481394	LA	0.00399	13.9	9.87e-12	4580
19:45064435	Gp	0.0115	5.51	9.87e-12	4580
6:6985715	His	0.0134	4.88	9.9e-12	4560
12:32704908	Leu	0.0102	6.29	9.91e-12	4580
6:34546560	Gp	0.0579	1.42	9.91e-12	4560
5:10802543	FAw6	0.00182	28.2	9.96e-12	4570
6:131898208	Glc	0.0235	3.03	9.96e-12	4560
10:132854084	Gp	0.0194	3.46	1e-11	4580
3:141338641	Alb	0.0372	1.66	1e-11	4580
4:98948950	Gp	0.0144	3.17	1e-11	4570
5:57964018	S_HDL_L	0.00702	13.4	1e-11	4570
11:14744933	Alb	0.0414	1.34	1.01e-11	4580
19:42130776	Alb	0.0203	2.72	1.01e-11	4580
2:179074676	Glc	0.01	6.16	1.01e-11	4580
20:45288453	Glc	0.008	7.54	1.01e-11	4590
6:53064313	Alb	0.0111	5.78	1.01e-11	4560
8:10226355	Alb	0.0208	2.7	1.02e-11	4580
10:13821953	Gp	0.00322	21.3	1.03e-11	4580
2:58628304	TotCho	0.00444	11.7	1.03e-11	4580
5:112558770	L_VLDL_CE_	0.00857	-6.85	1.03e-11	4160
12:112922529	Gp	0.0719	0.849	1.04e-11	4580
8:10226355	Glc	0.0208	2.69	1.04e-11	4570
11:57925601	Leu	0.00339	18.2	1.05e-11	4580
20:54714471	Alb	0.0168	2.58	1.05e-11	4590
3:30722653	Gp	0.0187	3.34	1.05e-11	4580
8:28986357	Glc	0.00703	9.76	1.05e-11	4570
8:33578917	S_HDL_FC	0.00387	14.1	1.05e-11	4580
9:89162323	Leu	0.00589	8.6	1.05e-11	4580
14:54581919	Glc	0.0264	2	1.06e-11	4580
1:91586000	XL_HDL_TG_	0.0163	3.92	1.07e-11	4500
2:208179519	Gp	0.00578	10.8	1.07e-11	4580
6:138784917	Alb	0.0404	1.39	1.07e-11	4560
10:30495051	Gp	0.0307	1.82	1.08e-11	4580
13:78067058	Gp	0.0271	2.46	1.08e-11	4580
14:68863020	Glc	0.0269	2.14	1.08e-11	4580
19:51526088	Glc	0.00749	9.04	1.08e-11	4580
4:54427925	M_LDL_PL	0.00254	21.1	1.08e-11	4570
4:54457861	L_VLDL_CE_	0.00391	-17	1.08e-11	4170
5:168258123	Alb	0.0288	1.93	1.08e-11	4570
13:110713452	Gp	0.0116	5.88	1.09e-11	4580
14:32481394	PUFA	0.00399	13.4	1.09e-11	4580
3:56414387	Alb	0.0432	1.11	1.09e-11	4580
6:112375889	His	0.0137	4.27	1.09e-11	4560
9:92713864	Gp	0.0268	2.29	1.09e-11	4580
10:94908144	Alb	0.0129	4.51	1.1e-11	4580
3:111036359	Ile	0.0113	5.12	1.1e-11	4580
10:63389918	Gp	0.0517	1.01	1.11e-11	4580
19:39449411	Alb	0.0103	6.63	1.11e-11	4580
2:53985466	S_HDL_L	0.0046	11.5	1.11e-11	4580
8:139996693	Glc	0.0174	3.24	1.11e-11	4570
18:47172730	Gp	0.0473	2.44	1.12e-11	4580
2:19323073	Ile	0.00753	7.82	1.12e-11	4580
6:109042459	Glc	0.0164	3.64	1.12e-11	4560
8:105438338	Alb	0.00629	9.98	1.12e-11	4580
9:85908554	Glc	0.0317	1.94	1.12e-11	4580
14:32481394	FAw6	0.00399	13.4	1.13e-11	4580
2:169811224	Alb	0.032	2.01	1.13e-11	4580
4:141812645	Glc	0.00733	8.09	1.13e-11	4570
1:76617993	Gp	0.0158	4.29	1.14e-11	4580
11:100969360	Ile	0.00307	26.8	1.14e-11	4570
11:43319979	Leu	0.00909	9.59	1.14e-11	4580
17:49468264	Alb	0.0265	2.12	1.14e-11	4580
2:30569355	Alb	0.0131	4.32	1.14e-11	4580
5:168298658	His	0.0253	2.13	1.14e-11	4570
17:38698666	Gp	0.0196	2.98	1.15e-11	4580
18:51957535	S_HDL_L	0.00888	6.65	1.16e-11	4580
2:185339921	LA	0.015	3.6	1.16e-11	4580
8:67045937	Gln	0.0105	6.93	1.16e-11	4560
9:101079942	Gp	0.0069	8.36	1.16e-11	4580
1:56966350	Gp	0.0523	1.21	1.17e-11	4580
2:48038331	L_VLDL_CE_	0.00947	-6.7	1.17e-11	4170
11:11223236	Alb	0.00726	8.22	1.18e-11	4580
16:82751932	S_HDL_FC	0.00499	13.1	1.18e-11	4590
2:169872644	Gp	0.0302	1.49	1.18e-11	4580
2:31545661	Alb	0.0376	1.47	1.18e-11	4580
5:76223365	AcAce	0.0173	3.56	1.18e-11	4570
15:54214720	Alb	0.00517	12.3	1.19e-11	4580
[truncated: 38,400 more rows]

## Sheet: Meta analysis
Location	Phenotype	Frequency	Beta	P value	N	Gene
11:61605215	FAw3_FA	0.0706	0.52	1.06e-49	8630	FADS2
11:61605215	DHA_FA	0.0706	0.468	1.36e-40	8630	FADS2
11:61605215	FAw3	0.0706	0.406	1.45e-35	8630	FADS2
11:61605215	DHA	0.0706	0.372	7.32e-30	8630	FADS2
11:61605215	UnSat	0.0706	0.378	7.18e-29	8630	FADS2
11:61597212	FAw3_FA	0.0476	0.434	1.78e-16	8630	FADS1;FADS2
11:61597212	DHA_FA	0.0476	0.424	5.48e-16	8630	FADS1;FADS2
11:61597212	FAw3	0.0476	0.337	3.97e-12	8630	FADS1;FADS2
11:61597212	DHA	0.0476	0.337	5.38e-12	8630	FADS1;FADS2
11:61580635	FAw3_FA	0.0501	0.325	8.97e-11	8630	FADS1;FADS2;MIR1908
11:61580635	DHA_FA	0.0501	0.315	2.54e-10	8630	FADS1;FADS2;MIR1908
11:61605215	PUFA_FA	0.0706	0.201	5.17e-10	8630	FADS2
11:61605215	MUFA_FA	0.0706	-0.214	2.66e-09	8630	FADS2
6:22722608	L_HDL_C_	0.0133	-0.702	2.79e-09	8440	intergenic
11:61580635	FAw3	0.0501	0.266	7.98e-09	8630	FADS1;FADS2;MIR1908
6:22722608	L_HDL_CE_	0.0133	-0.675	1.1e-08	8440	intergenic
3:138100539	XS_VLDL_C_	0.0845	-0.251	1.92e-08	8640	MRAS
16:70057868	Pyr	0.0394	-0.29	2.03e-08	8640	PDXDC2P
11:61580635	DHA	0.0501	0.259	2.55e-08	8630	FADS1;FADS2;MIR1908
3:138100539	XS_VLDL_CE_	0.0845	-0.242	3.99e-08	8640	MRAS
14:91163869	S_VLDL_FC_	0.0538	-0.287	4.69e-08	8630	TTC7B;RP11-661G16.2
11:61616012	DHA_FA	0.0504	0.292	6.11e-08	8630	FADS2
15:101340611	FAw3_FA	0.0114	-0.661	6.42e-08	8640	RP11-66B24.5
11:61597212	UnSat	0.0476	0.274	7.24e-08	8630	FADS1;FADS2
11:61616012	DHA	0.0504	0.27	8.77e-08	8630	FADS2
11:61616012	FAw3	0.0504	0.268	8.83e-08	8630	FADS2
11:61597972	DHA	0.0518	0.241	1.08e-07	8630	FADS1;FADS2
11:61616012	FAw3_FA	0.0504	0.287	1.22e-07	8630	FADS2
16:57005479	M_HDL_TG_	0.0387	0.287	1.22e-07	8650	CETP
3:39601272	XS_VLDL_C_	0.0679	-0.263	1.3e-07	8640	intergenic
3:39601272	L_VLDL_C_	0.0679	-0.274	1.45e-07	8020	intergenic
6:22722608	L_HDL_PL_	0.0133	0.628	1.49e-07	8440	intergenic
8:19813180	XL_HDL_CE	0.0671	-0.273	2.01e-07	8640	LPL
3:12112384	S_VLDL_TG_	0.0592	0.304	2.19e-07	8640	ACTG1P12;AC026166.1;SYN2
10:67523912	XS_VLDL_PL_	0.114	-0.176	2.65e-07	8650	RP11-222A11.1
10:87820706	XS_VLDL_C_	0.0187	-0.49	2.69e-07	8650	GRID1
11:61597972	FAw3	0.0518	0.23	3.42e-07	8630	FADS1;FADS2
9:134212002	XL_HDL_TG	0.0135	-0.603	4.17e-07	8640	intergenic
16:57005479	M_HDL_C_	0.0387	-0.275	4.37e-07	8650	CETP
9:130598125	XL_HDL_CE	0.0457	-0.294	4.54e-07	8640	ENG;Y_RNA
8:19813180	XL_HDL_C	0.0671	-0.261	4.93e-07	8640	LPL
6:8376617	AcAce	0.0187	0.504	4.98e-07	8610	intergenic
11:45904477	XS_VLDL_C_	0.0755	-0.217	5.12e-07	8640	CRY2;MAPK8IP1
11:61597972	DHA_FA	0.0518	0.243	5.68e-07	8630	FADS1;FADS2
3:39601272	L_VLDL_TG_	0.0679	0.254	6.46e-07	8020	intergenic
3:39601272	XS_VLDL_PL_	0.0679	0.258	6.86e-07	8640	intergenic
3:39601272	XL_HDL_CE	0.0679	-0.249	6.89e-07	8640	intergenic
7:119955344	XL_HDL_CE	0.0551	-0.31	6.97e-07	8620	KCND2
13:88271296	Gp	0.0137	0.625	7.58e-07	8640	MIR4500HG;MIR4500
12:24717347	L_VLDL_CE_	0.0369	-0.351	7.63e-07	8020	LINC00477;RP11-444D3.1
5:156376703	L_VLDL_CE_	0.0981	-0.208	7.82e-07	8020	TIMD4
9:130598125	XL_HDL_C	0.0457	-0.284	8e-07	8640	ENG;Y_RNA
16:57005479	M_HDL_CE_	0.0387	-0.269	8.03e-07	8650	CETP
3:39601272	XS_VLDL_CE_	0.0679	-0.243	8.03e-07	8640	intergenic
20:31549424	XS_VLDL_PL_	0.0201	0.448	8.05e-07	8660	EFCAB8
1:167635557	XL_HDL_CE	0.0328	-0.409	8.18e-07	8590	RCSD1
1:56979076	XL_HDL_TG_	0.0367	0.305	8.52e-07	8490	PPAP2B
11:45787022	M_HDL_L	0.0191	-0.561	8.67e-07	8640	intergenic
19:28069337	IDL_L	0.0677	0.192	8.96e-07	8640	intergenic
7:72021471	XL_HDL_TG_	0.0853	0.205	9.07e-07	8520	TYW1B
14:35185148	Gln	0.0229	0.437	9.12e-07	8620	CFL2
8:99925628	XS_VLDL_C_	0.197	-0.104	9.12e-07	8640	STK3
11:45787022	M_HDL_CE	0.0191	-0.582	9.42e-07	8640	intergenic
5:150001187	M_HDL_PL_	0.0443	-0.257	9.51e-07	8630	SYNPO
11:45787022	M_HDL_C	0.0191	-0.574	1.04e-06	8640	intergenic
2:26821836	Lac	0.0531	0.269	1.06e-06	8630	CIB4
19:56745569	Alb	0.0374	0.303	1.07e-06	8640	ZSCAN5A
19:28069337	ApoB	0.0677	0.192	1.09e-06	8640	intergenic
3:123001494	Gp	0.213	0.149	1.3e-06	8640	ADCY5;RP11-797D24.3;RP11-797D24.4
10:87820706	XS_VLDL_CE_	0.0187	-0.456	1.32e-06	8650	GRID1
19:28069337	IDL_CE	0.0677	0.192	1.32e-06	8640	intergenic
19:28069337	Serum_C	0.0677	0.184	1.32e-06	8640	intergenic
3:39601272	XL_HDL_CE_	0.0679	-0.235	1.36e-06	8540	intergenic
7:27237453	S_VLDL_FC_	0.078	-0.152	1.36e-06	8620	HOXA13;RP1-170O19.14;HOTTIP
19:28069337	L_LDL_L	0.0677	0.187	1.4e-06	8640	intergenic
19:28069337	IDL_C	0.0677	0.191	1.42e-06	8640	intergenic
12:24717347	L_VLDL_TG_	0.0369	0.338	1.46e-06	8020	LINC00477;RP11-444D3.1
19:28069337	FAw6	0.0677	0.178	1.49e-06	8640	intergenic
8:10623884	XL_HDL_CE	0.0647	-0.238	1.49e-06	8640	SOX7;CTD-2135J3.3;PINX1
12:24717347	L_VLDL_C_	0.0369	-0.345	1.52e-06	8020	LINC00477;RP11-444D3.1
5:139139587	XL_HDL_CE	0.0705	-0.228	1.58e-06	8640	intergenic
6:22722608	S_LDL_FC_	0.0133	-0.541	1.66e-06	8590	intergenic
19:28069337	PUFA	0.0677	0.176	1.69e-06	8640	intergenic
19:28069337	IDL_PL	0.0677	0.189	1.71e-06	8640	intergenic
3:12112384	S_VLDL_FC_	0.0592	-0.255	1.73e-06	8640	ACTG1P12;AC026166.1;SYN2
5:150001187	XL_HDL_CE	0.0443	-0.245	1.79e-06	8640	SYNPO
19:28069337	L_LDL_PL	0.0677	0.184	1.89e-06	8640	intergenic
7:119955344	XL_HDL_C	0.0551	-0.295	1.98e-06	8620	KCND2
10:71098376	XL_HDL_CE	0.0597	-0.215	2.05e-06	8650	HK1
8:99925628	XS_VLDL_CE_	0.197	-0.0986	2.06e-06	8640	STK3
2:44232849	XL_HDL_TG_	0.0456	0.249	2.11e-06	8530	intergenic
5:175956271	XL_HDL_L	0.0599	-0.238	2.16e-06	8640	RNF44
16:67682580	XL_HDL_CE	0.11	-0.175	2.23e-06	8650	RLTPR
10:67327167	XS_VLDL_PL_	0.114	-0.159	2.28e-06	8650	RP11-222A11.1
9:130598125	XL_HDL_L	0.0457	-0.262	2.32e-06	8640	ENG;Y_RNA
11:119771843	S_VLDL_FC_	0.0386	-0.26	2.43e-06	8630	intergenic
12:3054457	M_HDL_CE_	0.0205	0.477	2.51e-06	8640	TULP3
10:61372357	XL_HDL_CE	0.0482	-0.292	2.54e-06	8650	RP11-135D11.2
16:57005479	S_HDL_TG_	0.0387	0.251	2.58e-06	8650	CETP
19:28069337	EstC	0.0677	0.177	2.59e-06	8640	intergenic
11:45787022	M_HDL_PL	0.0191	-0.525	2.6e-06	8640	intergenic
1:53965546	Gly	0.0559	0.27	2.61e-06	8270	intergenic
16:67671804	XXL_VLDL_TG	0.0464	-0.311	2.67e-06	8650	CTCF
5:175956271	XL_HDL_PL	0.0599	-0.227	2.68e-06	8640	RNF44
19:28069337	L_LDL_CE	0.0677	0.183	2.71e-06	8640	intergenic
8:67221614	Alb	0.0283	0.359	2.73e-06	8640	intergenic
19:28069337	L_LDL_C	0.0677	0.183	2.75e-06	8640	intergenic
7:72043041	S_VLDL_PL_	0.0812	-0.202	2.8e-06	8620	TYW1B
7:27236493	S_VLDL_FC_	0.0795	-0.147	2.87e-06	8620	HOXA13;RP1-170O19.14;HOTTIP
6:28027688	Alb	0.0706	0.225	2.88e-06	8610	intergenic
8:19865175	XL_HDL_CE	0.0656	-0.212	2.91e-06	8640	intergenic
10:77256581	S_VLDL_TG_	0.0503	0.284	2.92e-06	8650	intergenic
3:12112384	L_VLDL_TG_	0.0592	0.28	2.92e-06	8020	ACTG1P12;AC026166.1;SYN2
19:28069337	LA	0.0677	0.177	2.93e-06	8640	intergenic
6:22722608	M_LDL_FC_	0.0133	-0.521	3e-06	8590	intergenic
15:62121608	Gp	0.162	0.168	3.13e-06	8640	intergenic
19:28069337	S_LDL_PL	0.0677	0.174	3.16e-06	8640	intergenic
11:61597972	FAw3_FA	0.0518	0.228	3.2e-06	8630	FADS1;FADS2
1:167635557	XL_HDL_C	0.0328	-0.38	3.25e-06	8590	RCSD1
5:156376703	L_VLDL_C_	0.0981	-0.198	3.25e-06	8020	TIMD4
19:11242658	S_VLDL_FC_	0.0305	-0.29	3.32e-06	8640	SPC24;LDLR
19:28069337	TotFA	0.0677	0.178	3.4e-06	8640	intergenic
6:29576393	XS_VLDL_C_	0.0935	-0.154	3.4e-06	8610	GABBR1
13:20131135	Ile	0.132	0.13	3.48e-06	8630	MRPS31P2;ESRRAP1
1:179352736	XS_VLDL_CE_	0.0193	-0.404	3.53e-06	8590	AXDND1
6:160625978	Gp	0.0573	0.241	3.58e-06	8610	SLC22A2
5:139139587	XL_HDL_C	0.0705	-0.217	3.67e-06	8640	intergenic
19:28069337	IDL_FC	0.0677	0.184	3.75e-06	8640	intergenic
6:160503656	S_VLDL_PL_	0.116	-0.144	3.75e-06	8610	IGF2R
5:17321707	Gln	0.022	0.466	3.82e-06	8620	intergenic
11:45744189	XL_HDL_TG_	0.0832	0.184	3.83e-06	8530	CTD-2210P24.1
5:175956271	XL_HDL_CE	0.0599	-0.242	3.83e-06	8640	RNF44
10:71098376	XL_HDL_C	0.0597	-0.207	3.86e-06	8650	HK1
19:28069337	M_LDL_PL	0.0677	0.174	3.88e-06	8640	intergenic
19:28069337	L_LDL_FC	0.0677	0.182	3.89e-06	8640	intergenic
16:67671804	XXL_VLDL_L	0.0464	-0.307	3.9e-06	8650	CTCF
7:150674430	XL_HDL_TG_	0.115	0.142	3.93e-06	8520	KCNH2
11:45787022	M_HDL_FC	0.0191	-0.519	3.94e-06	8640	intergenic
16:57031811	M_HDL_TG_	0.0167	0.481	3.96e-06	8650	NLRC5
5:175956271	XL_HDL_C	0.0599	-0.24	3.97e-06	8640	RNF44
7:72083747	XL_HDL_CE	0.0782	-0.213	4.02e-06	8620	TYW1B
6:160503656	XL_HDL_CE	0.116	-0.146	4.03e-06	8610	IGF2R
6:54484788	XS_VLDL_C_	0.0325	-0.338	4.07e-06	8610	RP3-334F4.1
1:210095527	L_VLDL_CE_	0.00822	-0.663	4.09e-06	7980	intergenic
3:30716602	XL_HDL_CE	0.0134	-0.575	4.1e-06	8640	TGFBR2
3:39601272	XL_HDL_C	0.0679	-0.228	4.11e-06	8640	intergenic
1:245379167	S_VLDL_FC_	0.0435	-0.234	4.13e-06	8590	KIF26B;RP11-62I21.1
2:60583518	XL_HDL_TG_	0.0412	0.256	4.13e-06	8530	AC007381.2;AC007381.3
3:123012645	S_VLDL_FC_	0.0711	-0.184	4.14e-06	8640	ADCY5
8:49509249	L_VLDL_C_	0.116	-0.193	4.14e-06	8020	AC026904.1;RP11-770E5.1;RP11-567J20.1
21:47589099	S_VLDL_PL_	0.0667	-0.183	4.15e-06	8640	SPATC1L
15:38663231	L_HDL_FC	0.0148	0.484	4.2e-06	8640	intergenic
19:56745569	XS_VLDL_PL_	0.0374	0.294	4.21e-06	8640	ZSCAN5A
9:127562973	IDL_PL_	0.0206	0.426	4.22e-06	8640	OLFML2A
16:70057868	Ala	0.0394	-0.246	4.23e-06	8650	PDXDC2P
9:104694924	Alb	0.0538	0.251	4.27e-06	8640	intergenic
1:172325029	Gp	0.128	-0.165	4.28e-06	8590	DNM3
19:28069337	XS_VLDL_PL	0.0677	0.18	4.3e-06	8640	intergenic
11:11046259	UnSat	0.00593	-0.826	4.34e-06	8630	intergenic
3:15641971	S_VLDL_PL_	0.0963	-0.174	4.36e-06	8640	BTD;HACL1
3:138100539	XS_VLDL_PL_	0.0845	0.212	4.46e-06	8640	MRAS
3:12112384	L_VLDL_C_	0.0592	-0.281	4.55e-06	8020	ACTG1P12;AC026166.1;SYN2
13:48200100	L_HDL_PL_	0.011	-0.654	4.59e-06	8460	intergenic
6:28968930	Cit	0.0558	0.259	4.67e-06	8550	ZNF311
13:110718463	XL_HDL_FC_	0.024	0.367	4.71e-06	8530	intergenic
14:76446521	XS_VLDL_C_	0.0675	-0.218	4.82e-06	8640	IFT43;TGFB3
8:19865175	XL_HDL_C	0.0656	-0.203	5.02e-06	8640	intergenic
11:45787022	M_HDL_PL_	0.0191	0.543	5.03e-06	8630	intergenic
19:28069337	M_LDL_L	0.0677	0.174	5.1e-06	8640	intergenic
12:3054457	M_HDL_C_	0.0205	0.467	5.15e-06	8640	TULP3
10:67523912	Alb	0.114	-0.146	5.21e-06	8650	RP11-222A11.1
3:39601272	S_VLDL_TG_	0.0679	0.228	5.23e-06	8640	intergenic
19:28069337	LDL_C	0.0677	0.178	5.24e-06	8640	intergenic
2:102774054	L_VLDL_TG_	0.0589	0.259	5.29e-06	8020	IL1R1
15:38663231	L_HDL_C	0.0148	0.479	5.36e-06	8640	intergenic
19:28069337	M_LDL_FC	0.0677	0.174	5.38e-06	8640	intergenic
19:28069337	L_LDL_PL_	0.0677	-0.177	5.39e-06	8640	intergenic
22:36033341	S_VLDL_FC_	0.0517	-0.228	5.4e-06	8660	AL049747.1;MB
10:63389918	XS_VLDL_C_	0.0517	-0.261	5.42e-06	8650	intergenic
6:35176547	XL_HDL_CE	0.0554	-0.239	5.5e-06	8610	intergenic
17:58641118	L_VLDL_FC_	0.0163	0.515	5.53e-06	8020	RP11-15E18.4;RP11-15E18.2;RP11-15E18.3
6:160503656	XL_HDL_TG_	0.116	0.139	5.55e-06	8510	IGF2R
16:28603335	L_VLDL_CE_	0.079	-0.208	5.6e-06	8030	CCDC101;SULT1A2
20:34647457	XL_HDL_CE_	0.0518	-0.24	5.62e-06	8560	intergenic
8:10623884	XL_HDL_C	0.0647	-0.221	5.68e-06	8640	SOX7;CTD-2135J3.3;PINX1
15:38663231	L_HDL_CE	0.0148	0.477	5.84e-06	8640	intergenic
16:67671804	XXL_VLDL_CE	0.0464	-0.307	5.86e-06	8650	CTCF
10:61372357	XL_HDL_C	0.0482	-0.277	5.88e-06	8650	RP11-135D11.2
17:41063466	XS_VLDL_C_	0.0379	-0.299	5.98e-06	8640	G6PC
1:107430595	XS_VLDL_C_	0.0243	-0.458	6.02e-06	8590	intergenic
19:28069337	S_LDL_L	0.0677	0.172	6.09e-06	8640	intergenic
19:28069337	S_LDL_FC	0.0677	0.17	6.22e-06	8640	intergenic
16:19759007	S_VLDL_TG_	0.0692	0.217	6.23e-06	8650	IQCK
3:30716602	XL_HDL_C	0.0134	-0.555	6.29e-06	8640	TGFBR2
7:131865683	XL_HDL_CE	0.0541	-0.244	6.34e-06	8620	PLXNA4
16:67682580	XL_HDL_C	0.11	-0.165	6.35e-06	8650	RLTPR
6:160552803	S_VLDL_PL_	0.126	-0.141	6.46e-06	8610	SLC22A1
16:57005479	L_HDL_CE	0.0387	-0.232	6.5e-06	8650	CETP
11:45904477	XS_VLDL_CE_	0.0755	-0.192	6.58e-06	8640	CRY2;MAPK8IP1
7:129464791	S_VLDL_PL_	0.0349	-0.316	6.67e-06	8620	intergenic
2:76200722	XS_VLDL_PL_	0.0121	0.709	6.72e-06	8630	intergenic
6:160503656	XL_HDL_C	0.116	-0.141	6.79e-06	8610	IGF2R
9:130581723	XL_HDL_CE	0.0425	-0.273	6.8e-06	8640	ENG;RP11-228B15.4
6:160519276	XL_HDL_TG_	0.0539	0.236	6.82e-06	8510	IGF2R;RP11-288H12.3
5:150001187	XL_HDL_C	0.0443	-0.229	6.84e-06	8640	SYNPO
8:49509249	L_VLDL_TG_	0.116	0.185	6.87e-06	8020	AC026904.1;RP11-770E5.1;RP11-567J20.1
15:38663231	L_HDL_L	0.0148	0.473	6.92e-06	8640	intergenic
4:106318456	M_LDL_TG_	0.00957	0.604	6.94e-06	8610	PPA2
12:1050254	M_HDL_TG_	0.0235	-0.336	6.97e-06	8640	RAD52
12:3054457	M_HDL_PL_	0.0205	-0.466	7.01e-06	8640	TULP3
11:45904477	XL_HDL_CE	0.0755	-0.196	7.07e-06	8640	CRY2;MAPK8IP1
19:28069337	SFA	0.0677	0.179	7.31e-06	8640	intergenic
9:127230118	XL_HDL_CE	0.0209	-0.407	7.42e-06	8640	GPR144
5:20304130	XS_VLDL_C_	0.0544	-0.253	7.49e-06	8640	RP11-420O16.2;RP11-420O16.1;CDH18
1:182079986	Lac	0.0235	0.375	7.51e-06	8590	intergenic
16:67671804	XL_VLDL_FC	0.0464	-0.3	7.52e-06	8650	CTCF
6:29576393	L_VLDL_CE_	0.0935	-0.156	7.54e-06	8000	GABBR1
1:245403490	S_VLDL_FC_	0.0486	-0.197	7.56e-06	8590	KIF26B
13:88271296	Ile	0.0137	0.522	7.59e-06	8630	MIR4500HG;MIR4500
5:173280734	S_VLDL_TG_	0.0521	0.269	7.6e-06	8640	intergenic
5:20304130	XL_HDL_CE	0.0544	-0.255	7.62e-06	8640	RP11-420O16.2;RP11-420O16.1;CDH18
2:203753072	Tyr	0.0969	0.176	7.65e-06	8630	WDR12
6:29571545	XS_VLDL_C_	0.0967	-0.152	7.66e-06	8610	GABBR1
12:89136694	XL_HDL_CE	0.0559	0.272	7.67e-06	8640	intergenic
13:101803461	Gly	0.0291	0.32	7.72e-06	8320	NALCN
16:57031811	M_HDL_TG	0.0167	0.464	7.75e-06	8650	NLRC5
19:56745569	S_HDL_C_	0.0374	0.267	7.77e-06	8640	ZSCAN5A
5:1286516	Ala	0.0201	0.354	7.78e-06	8640	TERT
1:151770138	XS_VLDL_C_	0.00898	-0.833	7.86e-06	8590	RP11-98D18.9;LINGO4;RP11-98D18.17
16:57005479	L_HDL_C	0.0387	-0.23	8.05e-06	8650	CETP
19:54785593	L_VLDL_TG_	0.0531	0.277	8.12e-06	8020	MIR4752;LILRB2
1:41500546	Tyr	0.0304	0.328	8.14e-06	8590	SCMH1
11:134869557	Cit	0.0182	0.473	8.14e-06	8570	intergenic
8:19865175	L_HDL_TG_	0.0656	0.191	8.2e-06	8460	intergenic
4:86933202	Ace	0.0115	-0.723	8.23e-06	8630	RP13-514E23.1;MAPK10
16:67671804	XXL_VLDL_C	0.0464	-0.3	8.26e-06	8650	CTCF
12:121483949	XS_VLDL_C_	0.0402	-0.268	8.27e-06	8640	intergenic
8:19856539	HDL_D	0.0618	-0.178	8.29e-06	8640	intergenic
5:175956271	XL_HDL_FC	0.0599	-0.225	8.33e-06	8640	RNF44
9:127230118	XL_HDL_C	0.0209	-0.403	8.33e-06	8640	GPR144
15:50874632	L_VLDL_C_	0.246	0.0884	8.36e-06	8020	TRPM7
8:49509249	L_VLDL_CE_	0.116	-0.186	8.38e-06	8020	AC026904.1;RP11-770E5.1;RP11-567J20.1
3:52290474	XS_VLDL_PL_	0.0725	0.214	8.46e-06	8640	WDR82
5:150001187	XS_VLDL_PL_	0.0443	0.226	8.63e-06	8640	SYNPO
15:25378612	Pyr	0.0231	0.4	8.76e-06	8620	RP11-145P16.3;SNHG14
2:11055298	XL_HDL_CE_	0.0552	-0.219	8.81e-06	8530	KCNF1
3:39601272	XL_HDL_C_	0.0679	-0.212	8.82e-06	8540	intergenic
3:12112384	S_VLDL_C_	0.0592	-0.265	8.87e-06	8640	ACTG1P12;AC026166.1;SYN2
3:15691455	XL_HDL_TG_	0.0778	0.191	8.88e-06	8540	BTD
2:203753072	XL_HDL_CE	0.0969	-0.177	8.91e-06	8630	WDR12
10:61449564	XL_HDL_CE	0.035	-0.339	8.93e-06	8650	SLC16A9
3:184213807	M_HDL_PL_	0.0152	-0.475	9.05e-06	8640	EIF2B5
7:27237453	S_VLDL_PL_	0.078	-0.153	9.08e-06	8620	HOXA13;RP1-170O19.14;HOTTIP
13:88271296	XL_HDL_TG_	0.0137	0.559	9.22e-06	8530	MIR4500HG;MIR4500
3:131420495	XL_HDL_C_	0.0271	-0.356	9.24e-06	8540	CPNE4
9:2640759	XS_VLDL_PL_	0.00774	-0.986	9.27e-06	8640	VLDLR;RP11-125B21.2
15:24050258	XL_HDL_CE_	0.0669	-0.202	9.32e-06	8540	intergenic
6:43115220	XL_HDL_C	0.0434	-0.259	9.45e-06	8610	PTK7
6:160552803	XL_HDL_TG_	0.126	0.138	9.59e-06	8510	SLC22A1
1:151770138	L_VLDL_CE_	0.00898	-0.834	9.79e-06	7980	RP11-98D18.9;LINGO4;RP11-98D18.17
8:19943364	XS_VLDL_C_	0.0219	-0.404	9.82e-06	8640	AC100802.3
19:28069337	XS_VLDL_L	0.0677	0.174	9.87e-06	8640	intergenic
15:58680805	S_VLDL_FC_	0.0372	-0.284	9.92e-06	8640	ALDH1A2

## Sheet: Pooled analysis
Location	Phenotype	Frequency	Beta	P value	N
12:40601708	Crea	0.447	-0.568	0	8640
12:56680531	Crea	0.231	-0.914	2.81e-294	8640
12:91726656	Crea	0.405	-0.541	2.07e-292	8640
1:11925300	Crea	0.392	-0.535	4.15e-288	8590
1:11904076	Crea	0.233	-0.846	2e-270	8590
12:56667298	Crea	0.237	-0.838	7.61e-267	8640
1:120534806	Crea	0.249	-0.799	1.56e-262	8590
1:120594223	Crea	0.261	-0.759	2.68e-259	8590
1:11900825	Crea	0.236	-0.752	3.88e-237	8590
3:138119952	Crea	0.214	-0.812	4.31e-233	8640
11:2847069	Crea	0.254	-0.702	2.7e-228	8630
3:52268246	Crea	0.311	-0.535	7.58e-222	8640
3:52324169	Crea	0.269	-0.632	6.87e-217	8640
11:2844441	Crea	0.201	-0.807	8.25e-215	8630
17:53940001	Crea	0.26	-0.609	1.31e-213	8640
16:68024995	Crea	0.203	-0.826	2.58e-207	8650
12:40601708	Leu	0.447	-0.428	4.36e-204	8640
12:40601708	Phe	0.447	-0.407	2.67e-202	8640
1:161976234	Crea	0.294	-0.496	5.37e-201	8590
17:54053774	Crea	0.231	-0.655	4.85e-198	8640
16:28987653	Crea	0.164	-0.924	1.45e-192	8650
1:11909514	Crea	0.22	-0.701	3.49e-192	8590
12:40601708	Val	0.447	-0.412	2.92e-188	8640
12:40463668	Crea	0.281	-0.547	4.58e-187	8640
13:35852860	Crea	0.321	-0.477	1.53e-186	8630
15:42681199	Crea	0.18	-0.774	2.03e-186	8640
3:123001494	Crea	0.213	-0.73	4.31e-184	8640
12:40601708	S_LDL_FC	0.447	-0.399	3.38e-183	8640
12:56680531	Leu	0.231	-0.718	3.49e-182	8640
11:2839751	Crea	0.186	-0.755	2.14e-171	8630
12:91726656	Leu	0.405	-0.412	3.71e-170	8640
12:56680531	Phe	0.231	-0.662	5.79e-170	8640
12:56667298	Leu	0.237	-0.663	1.82e-168	8640
12:91726656	Phe	0.405	-0.391	8.21e-168	8640
2:89979251	Crea	0.355	0.52	2.01e-167	8630
2:90077496	Crea	0.348	0.528	9.73e-167	8630
12:40601708	S_VLDL_C	0.447	-0.388	1.65e-166	8640
12:91726656	S_LDL_FC	0.405	-0.399	2.07e-165	8640
12:40601708	S_LDL_PL	0.447	-0.372	1.55e-163	8640
12:40601708	S_LDL_L	0.447	-0.375	6.64e-162	8640
1:11925300	Leu	0.392	-0.4	4.63e-161	8590
15:62121608	Crea	0.162	-0.847	1.68e-160	8640
12:40601708	S_VLDL_CE	0.447	-0.381	3.7e-160	8640
1:222897664	Crea	0.269	-0.487	5.64e-160	8590
12:91726656	Val	0.405	-0.399	7.05e-159	8640
12:40601708	M_LDL_FC	0.447	-0.371	2.09e-158	8640
12:40601708	M_LDL_PL	0.447	-0.369	6.27e-158	8640
12:40601708	S_VLDL_FC	0.447	-0.378	3.3e-157	8640
1:11925300	S_LDL_FC	0.392	-0.387	4.99e-157	8590
12:56667298	Phe	0.237	-0.611	1.78e-156	8640
1:109734541	Crea	0.312	-0.392	1.98e-156	8590
12:56680531	Val	0.231	-0.665	7.9e-156	8640
1:11904076	Leu	0.233	-0.641	1.13e-155	8590
12:40601708	XL_HDL_PL_	0.447	0.378	5.87e-155	8540
1:11925300	Phe	0.392	-0.373	7.46e-154	8590
12:66298031	Crea	0.176	-0.683	6.36e-153	8640
12:56680531	S_LDL_FC	0.231	-0.645	1.31e-152	8640
12:40601708	M_LDL_L	0.447	-0.363	1.16e-151	8640
12:40601708	S_LDL_C	0.447	-0.365	3.93e-150	8640
12:40601708	L_LDL_PL_	0.447	0.361	7.37e-150	8640
12:91726656	S_LDL_PL	0.405	-0.374	6.78e-149	8640
1:120534806	Leu	0.249	-0.599	3.6e-148	8590
11:8453594	Crea	0.303	-0.411	3.85e-148	8630
12:91726656	S_LDL_L	0.405	-0.376	3.05e-147	8640
12:56667298	Val	0.237	-0.621	3.51e-147	8640
1:11925300	Val	0.392	-0.382	5e-147	8590
10:113045163	Crea	0.164	-0.719	2.23e-146	8640
15:50789125	Crea	0.263	-0.486	2.59e-146	8640
3:52247110	Crea	0.201	-0.615	4.33e-145	8640
12:56667298	S_LDL_FC	0.237	-0.604	8.26e-145	8640
12:56680531	S_VLDL_C	0.231	-0.64	5.54e-144	8640
1:120534806	Phe	0.249	-0.563	1.23e-143	8590
1:11925300	S_VLDL_C	0.392	-0.378	2.25e-143	8590
12:56680531	S_VLDL_FC	0.231	-0.638	3.25e-143	8640
12:40601708	M_LDL_C	0.447	-0.356	7.13e-143	8640
1:109735416	Crea	0.314	-0.368	7.28e-143	8590
12:40538858	Crea	0.241	-0.504	1.23e-142	8640
12:91726656	M_LDL_FC	0.405	-0.369	1.56e-141	8640
1:11904076	S_LDL_FC	0.233	-0.598	4.44e-141	8590
1:11925300	S_LDL_L	0.392	-0.366	5.98e-141	8590
3:52913279	Crea	0.219	-0.562	1.23e-140	8640
12:40601708	S_LDL_CE	0.447	-0.354	1.68e-140	8640
12:91726656	M_LDL_PL	0.405	-0.366	1.8e-140	8640
2:28557080	Crea	0.194	-0.58	8.65e-140	8630
1:120594223	Phe	0.261	-0.531	1.22e-139	8590
12:40601708	S_VLDL_PL	0.447	-0.358	1.3e-139	8640
1:120594223	Leu	0.261	-0.556	2.62e-139	8590
12:91726656	S_VLDL_C	0.405	-0.374	4.36e-139	8640
1:120534806	Val	0.249	-0.579	1.72e-138	8590
12:40601708	M_LDL_CE	0.447	-0.351	3.08e-138	8640
12:40601708	S_VLDL_L	0.447	-0.357	4.66e-138	8640
1:120534806	S_LDL_FC	0.249	-0.567	4.68e-138	8590
1:11925300	S_LDL_PL	0.392	-0.358	8.23e-138	8590
1:11925300	S_VLDL_FC	0.392	-0.37	2.24e-137	8590
11:2847069	S_LDL_FC	0.254	-0.53	3.54e-137	8640
12:40524180	Crea	0.238	-0.477	4.39e-137	8640
1:11925300	S_VLDL_CE	0.392	-0.37	5.57e-137	8590
12:91726656	S_LDL_C	0.405	-0.366	6.45e-137	8640
1:120594223	S_LDL_FC	0.261	-0.54	1.02e-136	8590
1:11904076	Phe	0.233	-0.574	1.22e-136	8590
12:91726656	M_LDL_L	0.405	-0.362	7.9e-136	8640
12:40601708	LDL_C	0.447	-0.347	1.21e-135	8640
12:56680531	S_LDL_PL	0.231	-0.601	1.3e-135	8640
1:11904076	S_VLDL_C	0.233	-0.598	1.72e-135	8590
12:56680531	S_VLDL_CE	0.231	-0.621	3.35e-135	8640
1:11904076	Val	0.233	-0.597	7.42e-135	8590
12:40601708	ApoB	0.447	-0.351	8.48e-135	8640
12:40601708	XL_HDL_CE_	0.447	-0.353	1.05e-134	8540
16:68285847	Crea	0.182	-0.594	1.14e-134	8650
11:8435078	Crea	0.202	-0.536	1.19e-134	8630
12:56680531	XL_HDL_PL_	0.231	0.624	1.35e-134	8540
12:40601708	S_HDL_PL_	0.447	0.347	2.89e-134	8640
1:11900825	Leu	0.236	-0.564	4.7e-134	8590
1:11925300	M_LDL_FC	0.392	-0.357	6.84e-134	8590
2:28549350	Crea	0.239	-0.48	1.41e-133	8630
12:56680531	S_LDL_L	0.231	-0.603	2.76e-133	8640
3:138119952	Leu	0.214	-0.611	4.56e-133	8640
12:91726656	S_VLDL_FC	0.405	-0.366	5.19e-133	8640
12:91726656	S_VLDL_CE	0.405	-0.366	6.48e-133	8640
12:56667298	S_VLDL_C	0.237	-0.591	6.49e-133	8640
12:91726656	XL_HDL_PL_	0.405	0.369	1.22e-132	8540
12:91726656	L_LDL_PL_	0.405	0.357	1.77e-132	8640
1:11925300	S_LDL_C	0.392	-0.359	2.1e-132	8590
12:40601708	S_HDL_CE	0.447	-0.337	2.3e-132	8640
12:40601708	L_LDL_FC_	0.447	0.346	3.46e-132	8640
1:120594223	Val	0.261	-0.542	3.77e-132	8590
12:40601708	XS_VLDL_FC	0.447	-0.343	2.7e-131	8640
1:11925300	M_LDL_PL	0.392	-0.352	3.98e-131	8590
1:11925300	L_LDL_PL_	0.392	0.354	8.94e-131	8590
1:11904076	S_VLDL_CE	0.233	-0.589	9.15e-131	8590
12:56667298	S_VLDL_FC	0.237	-0.586	9.33e-131	8640
12:40601708	L_LDL_CE	0.447	-0.341	1.62e-130	8640
1:11925300	M_LDL_L	0.392	-0.353	1.7e-130	8590
2:28545109	Crea	0.236	-0.479	5.13e-130	8630
12:40601708	S_HDL_C	0.447	-0.332	1.29e-129	8640
15:50790233	Crea	0.262	-0.441	1.85e-129	8640
1:11900825	S_LDL_FC	0.236	-0.543	1.87e-129	8590
12:56680531	S_VLDL_PL	0.231	-0.61	1.93e-129	8640
20:39733781	Crea	0.212	-0.526	6.67e-129	8660
7:25851885	Crea	0.133	-0.849	7.87e-129	8620
12:40601708	L_LDL_L	0.447	-0.335	1.14e-128	8640
12:91726656	M_LDL_C	0.405	-0.355	1.48e-128	8640
12:91726656	S_LDL_CE	0.405	-0.356	1.69e-128	8640
12:56680531	M_LDL_FC	0.231	-0.592	2.14e-128	8640
1:11925300	XL_HDL_PL_	0.392	0.36	2.34e-128	8490
16:28628143	Crea	0.145	-0.666	3.5e-128	8650
12:56680531	M_LDL_PL	0.231	-0.589	4.92e-128	8640
12:56667298	S_LDL_L	0.237	-0.566	1.7e-127	8640
3:138119952	Phe	0.214	-0.571	2.08e-127	8640
12:56667298	S_LDL_PL	0.237	-0.559	3.61e-127	8640
1:11904076	S_VLDL_FC	0.233	-0.58	4.65e-127	8590
12:40601708	EstC	0.447	-0.326	5.85e-127	8640
1:120534806	XL_HDL_PL_	0.249	0.557	1.94e-126	8490
1:177788008	Crea	0.152	-0.771	3.23e-126	8590
16:67922342	Crea	0.189	-0.532	3.39e-126	8650
12:40601708	IDL_PL_	0.447	0.343	6.57e-126	8640
12:56667298	S_VLDL_CE	0.237	-0.576	8.03e-126	8640
12:40601708	XL_HDL_C_	0.447	-0.341	9.01e-126	8540
3:138119952	S_LDL_FC	0.214	-0.582	1.32e-125	8640
12:56680531	S_VLDL_L	0.231	-0.604	1.57e-125	8640
1:11904076	S_LDL_PL	0.233	-0.558	1.65e-125	8590
12:40601708	PUFA	0.447	-0.316	2.31e-125	8640
12:56667298	XL_HDL_PL_	0.237	0.578	5.33e-125	8540
1:120534806	S_VLDL_C	0.249	-0.551	6.1e-125	8590
12:40601708	L_LDL_C	0.447	-0.333	7.5e-125	8640
12:40601708	HDL3_C	0.447	-0.312	8.18e-125	8640
12:91726656	M_LDL_CE	0.405	-0.351	1.06e-124	8640
1:11925300	S_LDL_CE	0.392	-0.349	1.24e-124	8590
1:11904076	XL_HDL_PL_	0.233	0.578	1.53e-124	8490
1:11904076	S_LDL_L	0.233	-0.562	1.82e-124	8590
1:11925300	M_LDL_C	0.392	-0.348	2.4e-124	8590
1:11925300	S_VLDL_PL	0.392	-0.353	7.06e-124	8590
12:56680531	S_LDL_C	0.231	-0.585	5.67e-123	8640
12:40601708	XS_VLDL_L	0.447	-0.332	6.69e-123	8640
3:52268246	Leu	0.311	-0.396	9.1e-123	8640
12:91726656	S_HDL_PL_	0.405	0.349	9.53e-123	8640
12:56667298	M_LDL_FC	0.237	-0.555	1.5e-122	8640
12:91726656	LDL_C	0.405	-0.347	1.64e-122	8640
12:56680531	M_LDL_L	0.231	-0.579	1.82e-122	8640
12:56680531	L_LDL_PL_	0.231	0.578	4.07e-122	8640
1:120594223	S_VLDL_C	0.261	-0.52	9.48e-122	8590
11:2847069	Phe	0.254	-0.487	1.04e-121	8630
3:52324169	Leu	0.269	-0.471	1.2e-121	8640
6:86656653	Crea	0.141	0.635	1.9e-121	8610
7:44427149	Crea	0.185	-0.589	2.2e-121	8620
1:11806851	Crea	0.127	-0.812	2.24e-121	8590
3:52268246	Phe	0.311	-0.376	2.73e-121	8640
1:11925300	M_LDL_CE	0.392	-0.345	3.58e-121	8590
11:2847069	Leu	0.254	-0.509	3.66e-121	8630
12:40601708	S_LDL_PL_	0.447	0.333	4.65e-121	8620
1:11925300	S_VLDL_L	0.392	-0.35	9.44e-121	8590
12:56667298	M_LDL_PL	0.237	-0.549	1.17e-120	8640
17:53940001	Leu	0.26	-0.456	1.24e-120	8640
2:28607344	Crea	0.141	-0.765	1.27e-120	8630
1:11925300	S_HDL_PL_	0.392	0.344	1.32e-120	8590
1:11904076	M_LDL_PL	0.233	-0.551	1.46e-120	8590
12:56680531	XL_HDL_CE_	0.231	-0.591	2.06e-120	8540
1:11904076	M_LDL_FC	0.233	-0.552	4.67e-120	8590
1:120534806	S_VLDL_CE	0.249	-0.54	9.6e-120	8590
1:120594223	XL_HDL_PL_	0.261	0.519	1.01e-119	8490
12:91726656	ApoB	0.405	-0.348	1.06e-119	8640
11:2844441	Leu	0.201	-0.599	1.49e-119	8630
11:2847069	S_LDL_L	0.254	-0.495	1.57e-119	8640
1:120534806	S_VLDL_FC	0.249	-0.538	2.36e-119	8590
12:40601708	L_LDL_PL	0.447	-0.323	3.52e-119	8640
1:11900825	XL_HDL_PL_	0.236	0.534	4.58e-119	8490
12:56667298	S_LDL_C	0.237	-0.552	6.32e-119	8640
1:120534806	S_LDL_L	0.249	-0.525	1.06e-118	8590
12:91726656	S_HDL_CE	0.405	-0.336	1.47e-118	8640
1:120594223	S_LDL_L	0.261	-0.502	1.5e-118	8590
12:56667298	L_LDL_PL_	0.237	0.547	2.04e-118	8640
1:11900825	Phe	0.236	-0.506	2.98e-118	8590
3:52324169	S_LDL_FC	0.269	-0.455	3.43e-118	8640
12:91726656	S_VLDL_PL	0.405	-0.346	3.91e-118	8640
6:86726013	Crea	0.143	0.625	4.39e-118	8610
16:47223418	Crea	0.17	-0.727	5.33e-118	8650
12:91726656	S_VLDL_L	0.405	-0.348	5.86e-118	8640
1:11900825	Val	0.236	-0.529	7.13e-118	8590
12:56667298	S_VLDL_PL	0.237	-0.559	7.87e-118	8640
16:28987653	Leu	0.164	-0.717	8.32e-118	8650
1:11925300	LDL_C	0.392	-0.338	1.01e-117	8590
3:138119952	Val	0.214	-0.575	1.09e-117	8640
1:11925300	XL_HDL_CE_	0.392	-0.345	1.76e-117	8490
12:91726656	L_LDL_FC_	0.405	0.343	2.13e-117	8640
12:56667298	M_LDL_L	0.237	-0.544	2.59e-117	8640
11:2847069	S_LDL_PL	0.254	-0.485	2.95e-117	8640
1:11900825	S_VLDL_C	0.236	-0.527	3.08e-117	8590
12:40601708	Serum_C	0.447	-0.314	3.23e-117	8640
12:91726656	L_LDL_CE	0.405	-0.339	3.94e-117	8640
1:120534806	XL_HDL_CE_	0.249	-0.536	4.87e-117	8490
1:120594223	S_VLDL_FC	0.261	-0.51	5.43e-117	8590
12:40601708	LDL_D	0.447	0.328	6.8e-117	8640
12:56680531	L_LDL_FC_	0.231	0.575	9.63e-117	8640
1:120594223	S_VLDL_CE	0.261	-0.51	1.51e-116	8590
3:52324169	Phe	0.269	-0.44	1.69e-116	8640
12:91726656	LDL_D	0.405	0.344	2.19e-116	8640
12:40601708	FAw6	0.447	-0.305	2.4e-116	8640
1:27285195	Crea	0.177	-0.595	2.87e-116	8590
1:11925300	XS_VLDL_FC	0.392	-0.338	3.37e-116	8590
11:2847069	S_VLDL_C	0.254	-0.499	3.71e-116	8640
3:38750436	Crea	0.15	-0.704	5.04e-116	8640
1:120534806	M_LDL_FC	0.249	-0.519	5.93e-116	8590
1:11904076	S_LDL_C	0.233	-0.547	8.89e-116	8590
16:28987653	Phe	0.164	-0.679	1.02e-115	8650
12:40601708	HDL_D	0.447	0.323	1.03e-115	8640
17:53940001	S_VLDL_C	0.26	-0.446	1.04e-115	8640
6:86565943	Crea	0.143	0.619	1.16e-115	8610
17:53940001	Phe	0.26	-0.426	1.2e-115	8640
12:56680531	XS_VLDL_FC	0.231	-0.57	1.49e-115	8640
1:120594223	S_LDL_PL	0.261	-0.491	1.56e-115	8590
3:52268246	S_LDL_FC	0.311	-0.376	2.29e-115	8640
11:2847069	Val	0.254	-0.497	2.41e-115	8630
11:2847069	M_LDL_FC	0.254	-0.486	3.75e-115	8640
12:91726656	S_HDL_C	0.405	-0.329	3.94e-115	8640
1:11904076	L_LDL_PL_	0.233	0.541	3.98e-115	8590
1:120594223	M_LDL_FC	0.261	-0.495	4.17e-115	8590
1:11904076	M_LDL_L	0.233	-0.541	4.69e-115	8590
12:91726656	L_LDL_L	0.405	-0.333	5.62e-115	8640
12:40601708	S_LDL_TG	0.447	-0.308	5.84e-115	8640
6:86556917	Crea	0.139	0.63	6.1e-115	8610
12:56680531	M_LDL_C	0.231	-0.566	6.95e-115	8640
1:120534806	S_LDL_PL	0.249	-0.511	1.19e-114	8590
17:53940001	S_LDL_FC	0.26	-0.435	1.32e-114	8640
1:11925300	S_HDL_CE	0.392	-0.329	1.38e-114	8590
12:56680531	S_LDL_CE	0.231	-0.566	1.59e-114	8640
6:28387443	Crea	0.173	-0.557	2.85e-114	8610
12:56667298	S_VLDL_L	0.237	-0.553	3.88e-114	8640
12:91726656	XL_HDL_CE_	0.405	-0.342	6.27e-114	8540
1:11900825	S_LDL_PL	0.236	-0.503	7.14e-114	8590
11:2847069	XL_HDL_PL_	0.254	0.497	9.27e-114	8530
12:56680531	XL_HDL_C_	0.231	-0.573	1.22e-113	8540
1:11904076	S_VLDL_PL	0.233	-0.551	1.25e-113	8590
1:11925300	LDL_D	0.392	0.339	1.45e-113	8590
11:2847069	S_LDL_C	0.254	-0.486	2.57e-113	8640
1:11904076	S_VLDL_L	0.233	-0.553	2.93e-113	8590
3:52268246	Val	0.311	-0.38	3.16e-113	8640
1:120534806	S_LDL_C	0.249	-0.518	3.51e-113	8590
1:11900825	S_VLDL_CE	0.236	-0.519	3.55e-113	8590
3:52324169	Val	0.269	-0.454	3.84e-113	8640
1:11900825	S_LDL_L	0.236	-0.507	6.07e-113	8590
1:120594223	S_LDL_C	0.261	-0.495	8.18e-113	8590
12:40601708	LDL_TG	0.447	-0.296	1.1e-112	8640
11:2844441	S_LDL_FC	0.201	-0.57	1.2e-112	8640
12:56680531	ApoB	0.231	-0.568	1.23e-112	8640
16:68024995	Phe	0.203	-0.578	1.34e-112	8650
1:11925300	ApoB	0.392	-0.336	1.86e-112	8590
12:56667298	XL_HDL_CE_	0.237	-0.548	2.12e-112	8540
1:11925300	L_LDL_FC_	0.392	0.334	2.17e-112	8590
12:40601708	Gln	0.447	-0.324	2.27e-112	8620
1:120534806	L_LDL_PL_	0.249	0.512	2.41e-112	8590
17:54053774	Leu	0.231	-0.489	4.74e-112	8640
1:11909514	Leu	0.22	-0.531	4.94e-112	8590
12:40601708	XS_VLDL_PL	0.447	-0.314	5.05e-112	8640
3:138119952	S_LDL_L	0.214	-0.548	6.17e-112	8640
12:91726656	L_LDL_C	0.405	-0.331	6.52e-112	8640
1:11925300	S_LDL_PL_	0.392	0.335	7.13e-112	8570
1:11925300	L_LDL_CE	0.392	-0.33	8.11e-112	8590
17:53940001	S_VLDL_CE	0.26	-0.439	8.97e-112	8640
12:40601708	IDL_L	0.447	-0.313	9.52e-112	8640
12:40601708	IDL_CE	0.447	-0.317	9.97e-112	8640
1:11925300	S_HDL_C	0.392	-0.323	1.07e-111	8590
1:120534806	XL_HDL_C_	0.249	-0.522	1.34e-111	8490
11:2847069	S_VLDL_FC	0.254	-0.489	1.53e-111	8640
11:2847069	S_VLDL_CE	0.254	-0.489	2.09e-111	8640
3:138119952	S_LDL_PL	0.214	-0.541	2.11e-111	8640
12:56667298	S_LDL_CE	0.237	-0.536	2.72e-111	8640
17:54053774	Phe	0.231	-0.465	2.82e-111	8640
11:2844441	Val	0.201	-0.577	4.61e-111	8630
12:56680531	M_LDL_CE	0.231	-0.558	4.72e-111	8640
12:56667298	M_LDL_C	0.237	-0.534	5.92e-111	8640
1:120594223	L_LDL_PL_	0.261	0.487	7.84e-111	8590
3:138119952	S_VLDL_C	0.214	-0.557	1.26e-110	8640
12:56667298	XS_VLDL_FC	0.237	-0.535	1.74e-110	8640
1:120594223	XL_HDL_CE_	0.261	-0.499	1.94e-110	8490
12:91726656	EstC	0.405	-0.319	3.38e-110	8640
12:91726656	XS_VLDL_FC	0.405	-0.33	3.47e-110	8640
3:52324169	S_VLDL_C	0.269	-0.448	3.78e-110	8640
11:2847069	L_LDL_PL_	0.254	0.476	5.06e-110	8640
1:11900825	S_VLDL_FC	0.236	-0.511	6.31e-110	8590
12:56680531	LDL_C	0.231	-0.553	6.81e-110	8640
16:68024995	S_LDL_FC	0.203	-0.586	8.26e-110	8650
1:11925300	L_LDL_L	0.392	-0.324	8.87e-110	8590
12:40601708	L_LDL_TG	0.447	-0.291	9.25e-110	8640
12:91726656	PUFA	0.405	-0.311	1.41e-109	8640
11:2844441	Phe	0.201	-0.547	1.51e-109	8630
1:11850927	Crea	0.244	-0.39	1.52e-109	8590
3:52268246	S_VLDL_C	0.311	-0.374	1.6e-109	8640
1:11900825	M_LDL_FC	0.236	-0.499	1.87e-109	8590
15:50874632	Crea	0.246	-0.391	1.96e-109	8640
1:120534806	M_LDL_L	0.249	-0.505	2.14e-109	8590
11:2847069	S_HDL_PL_	0.254	0.48	2.17e-109	8630
12:40601708	XS_VLDL_TG	0.447	-0.316	2.19e-109	8640
1:120534806	M_LDL_PL	0.249	-0.503	2.46e-109	8590
12:40601708	M_LDL_PL_	0.447	0.315	2.76e-109	8620
12:91726656	S_LDL_PL_	0.405	0.333	3.48e-109	8620
12:40601708	FAw3	0.447	-0.304	3.6e-109	8640
1:120594223	M_LDL_L	0.261	-0.483	4.19e-109	8590
12:56680531	S_HDL_C	0.231	-0.54	4.55e-109	8640
11:2847069	M_LDL_L	0.254	-0.473	5.21e-109	8640
1:11904076	ApoB	0.233	-0.538	5.42e-109	8590
6:28366262	Crea	0.178	-0.525	5.76e-109	8610
3:52268246	S_VLDL_FC	0.311	-0.373	5.78e-109	8640
11:2847069	M_LDL_PL	0.254	-0.471	6.67e-109	8640
1:120594223	M_LDL_PL	0.261	-0.48	6.97e-109	8590
12:56680531	S_HDL_CE	0.231	-0.542	7.33e-109	8640
17:53940001	S_VLDL_FC	0.26	-0.433	7.68e-109	8640
12:40601708	M_LDL_FC_	0.447	0.312	8.67e-109	8620
1:11900825	M_LDL_PL	0.236	-0.495	1.04e-108	8590
12:91726656	XL_HDL_C_	0.405	-0.333	1.4e-108	8540
1:120534806	XS_VLDL_FC	0.249	-0.51	1.55e-108	8590
1:11904076	M_LDL_C	0.233	-0.53	1.57e-108	8590
11:46699124	Crea	0.171	-0.615	1.71e-108	8630
1:11925300	XL_HDL_C_	0.392	-0.331	1.8e-108	8490
1:11904076	S_LDL_CE	0.233	-0.53	2.69e-108	8590
6:86575796	Crea	0.146	0.591	4.03e-108	8610
3:52324169	S_VLDL_FC	0.269	-0.444	4.18e-108	8640
7:72063671	Crea	0.139	-0.715	4.59e-108	8620
12:40601708	IDL_C	0.447	-0.31	5.25e-108	8640
1:11909514	S_VLDL_C	0.22	-0.521	5.32e-108	8590
6:86573165	Crea	0.146	0.59	5.34e-108	8610
1:11904076	XL_HDL_CE_	0.233	-0.538	9.68e-108	8490
13:35852860	Leu	0.321	-0.359	1.13e-107	8640
12:40601708	M_LDL_TG	0.447	-0.287	1.38e-107	8640
1:11925300	EstC	0.392	-0.314	1.44e-107	8590
1:161976234	Phe	0.294	-0.344	1.45e-107	8590
12:56667298	M_LDL_CE	0.237	-0.527	1.48e-107	8640
12:56680531	HDL3_C	0.231	-0.513	1.61e-107	8640
6:86550985	Crea	0.148	0.587	2.53e-107	8610
17:53940001	Val	0.26	-0.43	2.63e-107	8640
19:19336608	Crea	0.125	-0.741	2.65e-107	8640
3:52342529	Crea	0.124	-0.693	3.83e-107	8640
1:11909514	XL_HDL_PL_	0.22	0.523	4.04e-107	8490
1:11925300	L_LDL_C	0.392	-0.322	4.53e-107	8590
12:56680531	IDL_PL_	0.231	0.56	6.27e-107	8640
1:114377568	Crea	0.109	-0.832	6.42e-107	8590
12:91726656	L_LDL_PL	0.405	-0.321	8.48e-107	8640
1:120534806	S_VLDL_PL	0.249	-0.512	1.07e-106	8590
3:138119952	XL_HDL_PL_	0.214	0.551	1.44e-106	8540
12:91726656	HDL_D	0.405	0.325	1.53e-106	8640
1:11847436	Crea	0.241	-0.373	1.58e-106	8590
1:11925300	PUFA	0.392	-0.305	1.74e-106	8590
3:138119952	S_VLDL_CE	0.214	-0.547	2.16e-106	8640
12:40601708	L_LDL_CE_	0.447	-0.316	2.36e-106	8640
12:56667298	LDL_C	0.237	-0.522	2.74e-106	8640
1:11900825	XL_HDL_CE_	0.236	-0.505	3.17e-106	8490
12:56680531	XS_VLDL_L	0.231	-0.546	3.23e-106	8640
12:40601708	Gly	0.447	-0.31	3.37e-106	8320
11:2847069	S_LDL_CE	0.254	-0.472	4.31e-106	8640
12:56667298	XL_HDL_C_	0.237	-0.532	4.51e-106	8540
16:68024995	Leu	0.203	-0.588	4.56e-106	8650
3:138119952	M_LDL_FC	0.214	-0.534	6.21e-106	8640
12:56667298	L_LDL_FC_	0.237	0.526	6.49e-106	8640
1:120594223	S_HDL_PL_	0.261	0.482	6.68e-106	8590
1:120534806	S_LDL_CE	0.249	-0.502	7.89e-106	8590
1:120594223	S_LDL_CE	0.261	-0.48	1.06e-105	8590
12:56680531	PUFA	0.231	-0.514	1.09e-105	8640
1:11904076	IDL_PL_	0.233	0.536	1.11e-105	8590
1:11900825	S_LDL_C	0.236	-0.495	1.26e-105	8590
20:44554686	Crea	0.135	-0.714	1.47e-105	8660
13:35852860	Val	0.321	-0.356	1.67e-105	8630
1:11904076	XS_VLDL_FC	0.233	-0.525	1.9e-105	8590
12:56680531	S_HDL_PL_	0.231	0.545	2.3e-105	8640
12:40601708	VLDL_C	0.447	-0.313	2.91e-105	8640
1:120534806	M_LDL_C	0.249	-0.5	3.02e-105	8590
1:11904076	M_LDL_CE	0.233	-0.524	3.39e-105	8590
12:40601708	L_LDL_FC	0.447	-0.303	3.87e-105	8640
1:11909514	S_VLDL_CE	0.22	-0.515	4.26e-105	8590
12:56667298	ApoB	0.237	-0.527	4.41e-105	8640
3:52324169	S_LDL_L	0.269	-0.428	4.56e-105	8640
12:56680531	L_LDL_CE	0.231	-0.541	5.12e-105	8640
3:138119952	S_VLDL_FC	0.214	-0.543	5.36e-105	8640
1:120594223	M_LDL_C	0.261	-0.478	5.93e-105	8590
12:56680531	EstC	0.231	-0.525	6.14e-105	8640
11:2847069	LDL_D	0.254	0.477	6.59e-105	8640
3:123001494	S_LDL_FC	0.213	-0.536	6.95e-105	8640
3:138119952	M_LDL_PL	0.214	-0.529	7.06e-105	8640
1:120594223	S_VLDL_PL	0.261	-0.485	7.61e-105	8590
3:138119952	S_LDL_C	0.214	-0.536	8.03e-105	8640
11:2847069	M_LDL_C	0.254	-0.468	8.72e-105	8640
1:11904076	L_LDL_FC_	0.233	0.525	9.76e-105	8590
10:63403235	Crea	0.168	-0.591	1.1e-104	8640
1:11909514	S_LDL_FC	0.22	-0.503	1.22e-104	8590
1:11904076	LDL_C	0.233	-0.52	1.24e-104	8590
1:161976234	S_LDL_FC	0.294	-0.349	1.27e-104	8590
11:2847069	XL_HDL_CE_	0.254	-0.476	1.45e-104	8530
3:52324169	S_VLDL_CE	0.269	-0.437	2.25e-104	8640
1:120594223	XS_VLDL_FC	0.261	-0.478	2.6e-104	8590
12:56680531	L_LDL_L	0.231	-0.533	4.19e-104	8640
1:120594223	XL_HDL_C_	0.261	-0.483	4.68e-104	8490
1:11925300	XS_VLDL_L	0.392	-0.32	5.04e-104	8590
17:54053774	S_VLDL_C	0.231	-0.471	6.4e-104	8640
1:11900825	M_LDL_L	0.236	-0.487	6.52e-104	8590
2:90077496	Leu	0.348	0.413	7.25e-104	8630
1:120534806	S_HDL_PL_	0.249	0.499	7.39e-104	8590
12:56667298	S_HDL_CE	0.237	-0.508	8.81e-104	8640
12:91726656	HDL3_C	0.405	-0.299	1.44e-103	8640
1:120534806	S_VLDL_L	0.249	-0.506	1.49e-103	8590
3:52268246	XL_HDL_PL_	0.311	0.365	2.26e-103	8540
17:53940001	S_LDL_L	0.26	-0.413	2.32e-103	8640
12:56680531	XS_VLDL_TG	0.231	-0.543	3.82e-103	8640
3:123001494	Leu	0.213	-0.543	3.87e-103	8640
12:91726656	Gln	0.405	-0.326	4.1e-103	8620
1:11900825	L_LDL_PL_	0.236	0.485	5.01e-103	8590
3:52268246	S_VLDL_CE	0.311	-0.363	5.14e-103	8640
12:56667298	S_HDL_C	0.237	-0.504	6.87e-103	8640
11:2844441	S_LDL_L	0.201	-0.543	8.23e-103	8640
1:11852300	Crea	0.234	-0.382	9.44e-103	8590
3:52268246	S_LDL_L	0.311	-0.354	1.2e-102	8640
3:52324169	S_LDL_PL	0.269	-0.419	1.2e-102	8640
12:56680531	S_LDL_TG	0.231	-0.515	1.48e-102	8640
12:91726656	Serum_C	0.405	-0.309	1.59e-102	8640
12:56667298	S_HDL_PL_	0.237	0.516	2.02e-102	8640
17:54053774	S_LDL_FC	0.231	-0.459	2.13e-102	8640
6:86662267	Crea	0.152	0.556	2.18e-102	8610
12:91726656	FAw6	0.405	-0.301	3.35e-102	8640
3:138119952	M_LDL_L	0.214	-0.525	4.18e-102	8640
1:11904076	XL_HDL_C_	0.233	-0.523	4.33e-102	8490
1:120534806	M_LDL_CE	0.249	-0.494	4.69e-102	8590
12:91726656	XS_VLDL_L	0.405	-0.318	6.4e-102	8640
1:120534806	S_HDL_CE	0.249	-0.484	6.42e-102	8590
1:120594223	M_LDL_CE	0.261	-0.472	6.73e-102	8590
1:120594223	S_HDL_CE	0.261	-0.463	7.74e-102	8590
11:2847069	M_LDL_CE	0.254	-0.463	1.08e-101	8640
13:35852860	Phe	0.321	-0.333	1.15e-101	8640
2:89979251	Leu	0.355	0.402	1.27e-101	8630
16:68024995	Val	0.203	-0.575	1.32e-101	8650
12:91726656	M_LDL_PL_	0.405	0.319	1.43e-101	8620
3:52324169	XL_HDL_PL_	0.269	0.433	1.52e-101	8540
1:11925300	HDL3_C	0.392	-0.295	1.59e-101	8590
1:11904076	L_LDL_CE	0.233	-0.513	1.68e-101	8590
1:11925300	M_LDL_PL_	0.392	0.317	1.85e-101	8570
12:40601708	LA	0.447	-0.288	2.04e-101	8640
6:86576854	Crea	0.147	0.564	2.42e-101	8610
1:11925300	L_LDL_PL	0.392	-0.311	3.03e-101	8590
6:86592226	Crea	0.151	0.57	3.21e-101	8610
12:56667298	L_LDL_CE	0.237	-0.51	3.41e-101	8640
1:120594223	S_VLDL_L	0.261	-0.479	3.61e-101	8590
17:54053774	Val	0.231	-0.465	3.76e-101	8640
1:161976234	Leu	0.294	-0.35	3.95e-101	8590
1:11862778	Crea	0.152	-0.595	4.66e-101	8590
11:2844441	S_LDL_PL	0.201	-0.533	4.91e-101	8640
1:222897664	S_LDL_FC	0.269	-0.375	1.08e-100	8590
12:40463668	Phe	0.281	-0.38	1.35e-100	8640
12:56667298	HDL3_C	0.237	-0.476	1.54e-100	8640
1:11904076	XS_VLDL_L	0.233	-0.512	1.55e-100	8590
12:40601708	ApoB_ApoA1	0.447	-0.306	1.55e-100	8640
3:138119952	L_LDL_PL_	0.214	0.521	1.67e-100	8640
17:53940001	S_LDL_PL	0.26	-0.403	1.68e-100	8640
12:56680531	L_LDL_C	0.231	-0.528	2.09e-100	8640
17:54053774	S_VLDL_CE	0.231	-0.464	2.31e-100	8640
12:56667298	XS_VLDL_L	0.237	-0.51	2.64e-100	8640
12:56680531	HDL_D	0.231	0.532	3.37e-100	8640
12:56667298	EstC	0.237	-0.492	4.24e-100	8640
1:120534806	LDL_C	0.249	-0.487	4.43e-100	8590
12:56667298	L_LDL_L	0.237	-0.502	4.9e-100	8640
1:11900825	XL_HDL_C_	0.236	-0.489	5.33e-100	8490
11:2847069	S_HDL_CE	0.254	-0.45	5.36e-100	8640
3:52324169	M_LDL_FC	0.269	-0.418	5.74e-100	8640
12:56680531	LDL_D	0.231	0.538	5.97e-100	8640
1:11909514	S_VLDL_FC	0.22	-0.502	6.44e-100	8590
12:40601708	IDL_TG	0.447	-0.287	7.6e-100	8640
11:2847069	S_VLDL_PL	0.254	-0.465	8.13e-100	8640
11:2844441	S_VLDL_C	0.201	-0.547	9.51e-100	8640
16:28987653	Val	0.164	-0.66	9.98e-100	8650
12:91726656	M_LDL_FC_	0.405	0.314	9.99e-100	8620
1:11904076	L_LDL_L	0.233	-0.503	1.14e-99	8590
1:120594223	LDL_C	0.261	-0.465	1.24e-99	8590
1:11925300	Serum_C	0.392	-0.303	1.25e-99	8590
1:120534806	S_HDL_C	0.249	-0.476	1.37e-99	8590
12:91726656	L_LDL_CE_	0.405	-0.321	2.57e-99	8640
11:2847069	LDL_C	0.254	-0.455	2.77e-99	8640
12:56667298	S_LDL_PL_	0.237	0.512	2.84e-99	8620
17:53940001	M_LDL_PL	0.26	-0.403	3.17e-99	8640
12:56680531	S_LDL_PL_	0.231	0.534	3.41e-99	8620
11:2847069	XL_HDL_C_	0.254	-0.463	3.51e-99	8530
17:53940001	M_LDL_FC	0.26	-0.404	4.12e-99	8640
12:56680531	FAw6	0.231	-0.498	5.32e-99	8640
12:40601708	S_HDL_C_	0.447	-0.299	5.58e-99	8640
1:120534806	S_LDL_PL_	0.249	0.492	5.79e-99	8570
3:52324169	S_LDL_C	0.269	-0.419	7.83e-99	8640
3:52268246	S_LDL_PL	0.311	-0.344	8.04e-99	8640
3:52268246	S_VLDL_PL	0.311	-0.357	8.32e-99	8640
13:35852860	S_LDL_FC	0.321	-0.337	9.29e-99	8640
1:11925300	FAw6	0.392	-0.294	9.31e-99	8590
12:40463668	Leu	0.281	-0.395	1.04e-98	8640
1:120594223	S_HDL_C	0.261	-0.453	1.09e-98	8590
1:11925300	HDL_D	0.392	0.312	1.2e-98	8590
3:138119952	S_LDL_CE	0.214	-0.521	1.22e-98	8640
1:11900825	S_LDL_CE	0.236	-0.479	1.33e-98	8590
1:11900825	M_LDL_C	0.236	-0.479	1.42e-98	8590
1:11925300	M_LDL_FC_	0.392	0.311	1.56e-98	8570
1:11925300	S_LDL_TG	0.392	-0.299	2.17e-98	8590
12:56667298	PUFA	0.237	-0.476	2.2e-98	8640
1:11900825	S_VLDL_PL	0.236	-0.486	2.27e-98	8590
12:91726656	IDL_PL_	0.405	0.319	3.48e-98	8640
1:11904076	EstC	0.233	-0.489	3.93e-98	8590
3:52324169	L_LDL_PL_	0.269	0.414	4.43e-98	8640
3:52324169	M_LDL_PL	0.269	-0.412	5.97e-98	8640
16:68202747	Crea	0.16	-0.557	6.06e-98	8650
17:54053774	S_VLDL_FC	0.231	-0.457	6.3e-98	8640
11:2839751	S_LDL_FC	0.186	-0.554	6.82e-98	8640
1:11900825	S_VLDL_L	0.236	-0.487	7.51e-98	8590
1:222897664	S_LDL_PL	0.269	-0.365	7.68e-98	8590
11:2844441	S_VLDL_FC	0.201	-0.542	8.26e-98	8640
12:91726656	S_LDL_TG	0.405	-0.299	8.63e-98	8640
3:123001494	Phe	0.213	-0.504	8.82e-98	8640
17:53940001	S_LDL_C	0.26	-0.405	9.61e-98	8640
1:27575908	Crea	0.143	-0.599	1.17e-97	8590
12:40601708	XL_HDL_PL	0.447	0.293	1.33e-97	8640
6:86649705	Crea	0.154	0.554	1.37e-97	8610
1:11904076	PUFA	0.233	-0.476	1.53e-97	8590
18:57755117	Crea	0.141	-0.598	2.35e-97	8640
3:52268246	L_LDL_PL_	0.311	0.346	2.43e-97	8640
1:11892650	Crea	0.132	-0.687	2.56e-97	8590
3:52324169	S_VLDL_PL	0.269	-0.423	2.77e-97	8640
12:91726656	IDL_L	0.405	-0.307	2.78e-97	8640
16:28987653	S_VLDL_C	0.164	-0.652	3.07e-97	8650
12:56680531	LDL_TG	0.231	-0.487	3.17e-97	8640
3:138119952	M_LDL_C	0.214	-0.517	3.26e-97	8640
1:120594223	LDL_D	0.261	0.468	3.54e-97	8590
3:123001494	Val	0.213	-0.527	3.85e-97	8640
11:2847069	S_VLDL_L	0.254	-0.46	4.04e-97	8640
3:52268246	M_LDL_FC	0.311	-0.345	4.35e-97	8640
12:56667298	L_LDL_C	0.237	-0.499	4.94e-97	8640
1:11904076	L_LDL_C	0.233	-0.5	4.98e-97	8590
11:2847069	XS_VLDL_FC	0.254	-0.452	5.02e-97	8640
17:53940001	S_VLDL_PL	0.26	-0.41	5.29e-97	8640
12:91726656	IDL_CE	0.405	-0.31	5.34e-97	8640
1:11925300	IDL_PL_	0.392	0.315	9.14e-97	8590
11:2844441	M_LDL_FC	0.201	-0.527	9.33e-97	8640
1:11925300	XS_VLDL_PL	0.392	-0.305	1.2e-96	8590
3:52268246	S_LDL_C	0.311	-0.347	1.24e-96	8640
2:90077496	Val	0.348	0.398	1.26e-96	8630
2:89979251	S_LDL_FC	0.355	0.384	1.31e-96	8630
17:53940001	M_LDL_L	0.26	-0.4	1.32e-96	8640
1:161976234	S_LDL_L	0.294	-0.335	1.36e-96	8590
1:120594223	S_LDL_PL_	0.261	0.465	1.71e-96	8570
1:120534806	LDL_D	0.249	0.487	1.72e-96	8590
12:56680531	L_LDL_PL	0.231	-0.514	1.73e-96	8640
6:9255500	Crea	0.0153	-4.92	1.82e-96	8610
12:56680531	Serum_C	0.231	-0.504	1.9e-96	8640
17:53940001	L_LDL_PL_	0.26	0.399	2.08e-96	8640
1:11904076	S_HDL_PL_	0.233	0.502	2.31e-96	8590
3:52324169	M_LDL_L	0.269	-0.411	2.38e-96	8640
15:42681199	Phe	0.18	-0.527	2.44e-96	8640
11:2844441	S_LDL_C	0.201	-0.531	3.19e-96	8640
12:56667298	LDL_D	0.237	0.506	3.24e-96	8640
11:2847069	S_HDL_C	0.254	-0.439	3.45e-96	8640
1:11925300	L_LDL_CE_	0.392	-0.315	3.66e-96	8590
12:56667298	S_LDL_TG	0.237	-0.479	3.92e-96	8640
12:91726656	XS_VLDL_PL	0.405	-0.306	4.72e-96	8640
12:40463668	S_LDL_FC	0.281	-0.381	5.46e-96	8640
20:39623283	Crea	0.153	-0.574	5.79e-96	8660
11:2844441	M_LDL_PL	0.201	-0.523	5.83e-96	8640
17:53940001	S_VLDL_L	0.26	-0.41	5.96e-96	8640
1:11900825	ApoB	0.236	-0.478	6.52e-96	8590
1:161976234	Val	0.294	-0.341	7.1e-96	8590
1:11925300	XS_VLDL_TG	0.392	-0.309	7.14e-96	8590
11:2847069	S_LDL_PL_	0.254	0.454	8.08e-96	8620
16:68024995	S_LDL_L	0.203	-0.546	9.77e-96	8650
3:138119952	XL_HDL_CE_	0.214	-0.522	1.08e-95	8540
12:56667298	IDL_PL_	0.237	0.509	1.13e-95	8640
15:56874924	Crea	0.144	-0.593	1.17e-95	8640
3:52324169	S_VLDL_L	0.269	-0.421	1.19e-95	8640
6:86546123	Crea	0.15	0.556	1.36e-95	8610
12:40601708	XS_VLDL_C	0.447	-0.296	1.46e-95	8640
3:52268246	XL_HDL_CE_	0.311	-0.351	1.65e-95	8540
3:52268246	S_VLDL_L	0.311	-0.352	1.93e-95	8640
1:11900825	M_LDL_CE	0.236	-0.472	2.05e-95	8590
6:86591202	Crea	0.153	0.548	2.24e-95	8610
15:42681199	Leu	0.18	-0.55	2.74e-95	8640
16:68024995	S_LDL_PL	0.203	-0.539	2.94e-95	8650
1:11904076	S_LDL_PL_	0.233	0.504	4.03e-95	8570
1:161976234	S_LDL_PL	0.294	-0.328	4.89e-95	8590
8:11016889	Crea	0.129	0.576	4.9e-95	8640
1:120534806	HDL3_C	0.249	-0.445	5.2e-95	8590
11:2847069	HDL3_C	0.254	-0.418	6.35e-95	8640
12:91726656	LDL_TG	0.405	-0.286	6.7e-95	8640
11:2844441	M_LDL_L	0.201	-0.523	6.91e-95	8640
12:56680531	XS_VLDL_PL	0.231	-0.511	7.22e-95	8640
1:11909514	Val	0.22	-0.489	7.77e-95	8590
2:89979251	Val	0.355	0.388	9.73e-95	8630
1:11909514	XL_HDL_CE_	0.22	-0.492	1.01e-94	8490
11:2844441	S_VLDL_CE	0.201	-0.534	1.06e-94	8640
2:90077496	S_LDL_FC	0.348	0.386	1.09e-94	8630
1:120534806	XS_VLDL_L	0.249	-0.476	1.24e-94	8590
1:11900825	LDL_C	0.236	-0.468	1.26e-94	8590
3:138119952	M_LDL_CE	0.214	-0.511	1.52e-94	8640
12:40601708	IDL_FC	0.447	-0.287	1.67e-94	8640
3:52268246	M_LDL_L	0.311	-0.34	1.86e-94	8640
15:42681199	S_LDL_FC	0.18	-0.536	2.13e-94	8640
1:120437884	Crea	0.144	-0.644	2.27e-94	8590
15:62121608	S_LDL_FC	0.162	-0.63	2.3e-94	8640
12:56680531	L_LDL_TG	0.231	-0.478	2.32e-94	8640
3:52268246	M_LDL_PL	0.311	-0.338	2.49e-94	8640
12:56667298	XS_VLDL_TG	0.237	-0.498	2.63e-94	8640
12:40601708	IDL_PL	0.447	-0.287	2.92e-94	8640
1:222897664	Leu	0.269	-0.37	3.78e-94	8590
1:11925300	LDL_TG	0.392	-0.283	4.13e-94	8590
15:42681199	Val	0.18	-0.546	4.28e-94	8640
12:91726656	IDL_C	0.405	-0.304	4.62e-94	8640
12:40601708	S_HDL_CE_	0.447	-0.293	4.7e-94	8640
3:138119952	S_VLDL_PL	0.214	-0.516	4.8e-94	8640
1:120534806	L_LDL_CE	0.249	-0.473	5.06e-94	8590
1:11900825	L_LDL_FC_	0.236	0.471	5.33e-94	8590
1:120534806	ApoB	0.249	-0.479	6.85e-94	8590
11:2844441	L_LDL_PL_	0.201	0.52	7.15e-94	8640
12:91726656	L_LDL_FC	0.405	-0.301	8.19e-94	8640
16:28987653	S_VLDL_CE	0.164	-0.641	9.18e-94	8650
16:68024995	M_LDL_FC	0.203	-0.541	9.46e-94	8650
1:120594223	L_LDL_CE	0.261	-0.451	1.13e-93	8590
15:42744094	Crea	0.134	-0.646	1.14e-93	8640
1:11909514	Phe	0.22	-0.463	1.6e-93	8590
13:35852860	S_LDL_PL	0.321	-0.324	1.92e-93	8640
1:222897664	Phe	0.269	-0.352	2.09e-93	8590
12:91726656	XS_VLDL_TG	0.405	-0.307	2.11e-93	8640
17:43719143	Crea	0.119	-0.713	2.15e-93	8640
16:28987653	S_LDL_FC	0.164	-0.626	2.7e-93	8650
1:230202028	Crea	0.132	-0.674	3.02e-93	8590
17:53940001	XL_HDL_PL_	0.26	0.403	3.13e-93	8540
1:11925300	IDL_L	0.392	-0.299	3.16e-93	8590
12:40601708	Pyr	0.447	-0.291	3.49e-93	8620
12:40463668	Val	0.281	-0.383	3.65e-93	8640
11:2847069	L_LDL_CE	0.254	-0.441	4.92e-93	8640
12:91726656	FAw3	0.405	-0.295	5.27e-93	8640
3:138119952	LDL_C	0.214	-0.505	6.28e-93	8640
1:222897664	S_LDL_L	0.269	-0.359	6.8e-93	8590
1:120594223	HDL3_C	0.261	-0.421	8.94e-93	8590
3:52324169	S_LDL_CE	0.269	-0.407	1e-92	8640
1:120534806	Gln	0.249	-0.48	1.01e-92	8570
8:11012977	Crea	0.132	0.56	1.11e-92	8640
3:52324169	S_HDL_PL_	0.269	0.408	1.3e-92	8640
17:53940001	S_LDL_CE	0.26	-0.395	1.31e-92	8640
12:56667298	L_LDL_PL	0.237	-0.483	1.45e-92	8640
3:52268246	S_HDL_PL_	0.311	0.341	1.46e-92	8640
1:11904076	L_LDL_PL	0.233	-0.485	1.56e-92	8590
3:138119952	S_VLDL_L	0.214	-0.515	1.65e-92	8640
1:120594223	ApoB	0.261	-0.455	1.7e-92	8590
8:49053165	Crea	0.119	-0.715	1.83e-92	8640
1:11904076	S_HDL_CE	0.233	-0.482	1.87e-92	8590
3:123001494	XL_HDL_PL_	0.213	0.517	2.04e-92	8540
1:161976234	S_VLDL_C	0.294	-0.335	2.26e-92	8590
12:56680531	VLDL_C	0.231	-0.52	2.32e-92	8640
1:11909514	S_LDL_L	0.22	-0.472	2.4e-92	8590
12:56667298	Serum_C	0.237	-0.473	2.56e-92	8640
17:54053774	S_LDL_L	0.231	-0.435	2.62e-92	8640
1:222897664	M_LDL_PL	0.269	-0.357	2.71e-92	8590
12:56667298	FAw6	0.237	-0.462	3e-92	8640
12:40601708	Glc	0.447	-0.294	3.51e-92	8630
1:120534806	L_LDL_L	0.249	-0.463	3.66e-92	8590
1:161976234	S_VLDL_FC	0.294	-0.334	3.93e-92	8590
1:11925300	IDL_CE	0.392	-0.301	4.04e-92	8590
17:53940001	M_LDL_C	0.26	-0.394	4.11e-92	8640
17:53940001	XS_VLDL_FC	0.26	-0.395	5.68e-92	8640
3:138119952	ApoB	0.214	-0.509	5.69e-92	8640
1:11900825	XS_VLDL_FC	0.236	-0.464	6.07e-92	8590
1:11925300	Gln	0.392	-0.306	6.08e-92	8570
11:2847069	EstC	0.254	-0.425	7.19e-92	8640
12:56667298	LDL_TG	0.237	-0.454	7.34e-92	8640
1:120594223	EstC	0.261	-0.433	7.46e-92	8590
12:91726656	Gly	0.405	-0.302	8.69e-92	8320
1:120534806	IDL_PL_	0.249	0.479	8.9e-92	8590
12:40601708	S_HDL_L	0.447	-0.281	8.93e-92	8640
1:120594223	L_LDL_L	0.261	-0.442	9.51e-92	8590
12:56680531	M_LDL_TG	0.231	-0.47	9.53e-92	8640
13:35852860	S_LDL_L	0.321	-0.324	1.23e-91	8640
12:91726656	L_LDL_TG	0.405	-0.28	1.26e-91	8640
11:2847069	ApoB	0.254	-0.444	1.53e-91	8640
1:11925300	FAw3	0.392	-0.291	1.76e-91	8590
11:2839751	Val	0.186	-0.547	2.23e-91	8630
3:52324169	M_LDL_C	0.269	-0.404	2.33e-91	8640
15:50789125	S_LDL_FC	0.263	-0.372	2.34e-91	8640
16:28987653	S_VLDL_FC	0.164	-0.632	2.56e-91	8650
1:120594223	IDL_PL_	0.261	0.457	2.77e-91	8590
16:28987653	XL_HDL_PL_	0.164	0.635	2.77e-91	8550
1:11900825	L_LDL_CE	0.236	-0.46	2.83e-91	8590
12:91726656	S_HDL_C_	0.405	-0.302	3.27e-91	8640
1:11900825	IDL_PL_	0.236	0.471	3.8e-91	8590
6:9267801	Crea	0.0148	-4.93	4.19e-91	8610
12:91726656	LA	0.405	-0.287	4.45e-91	8640
12:66298031	Phe	0.176	-0.498	4.78e-91	8640
12:91726656	XL_HDL_PL	0.405	0.297	4.94e-91	8640
1:120534806	EstC	0.249	-0.451	5.06e-91	8590
1:161976234	L_LDL_PL_	0.294	0.325	5.28e-91	8590
1:120534806	HDL_D	0.249	0.467	5.52e-91	8590
3:123001494	S_VLDL_C	0.213	-0.509	5.74e-91	8640
11:2847069	L_LDL_L	0.254	-0.432	6.24e-91	8640
11:2839751	Leu	0.186	-0.545	6.61e-91	8630
11:2844441	S_LDL_CE	0.201	-0.517	6.68e-91	8640
11:2844441	S_HDL_PL_	0.201	0.518	6.88e-91	8630
3:52268246	LDL_D	0.311	0.343	7.19e-91	8640
12:40601708	TotFA	0.447	-0.276	7.36e-91	8640
1:120594223	XS_VLDL_L	0.261	-0.446	7.6e-91	8590
3:138119952	XS_VLDL_FC	0.214	-0.501	9.59e-91	8640
1:11909514	L_LDL_PL_	0.22	0.468	1.07e-90	8590
12:56667298	XS_VLDL_PL	0.237	-0.48	1.07e-90	8640
3:52268246	S_LDL_CE	0.311	-0.337	1.09e-90	8640
12:91726656	M_LDL_TG	0.405	-0.277	1.14e-90	8640
3:52324169	XL_HDL_CE_	0.269	-0.409	1.17e-90	8540
12:56680531	IDL_L	0.231	-0.498	1.37e-90	8640
1:11904076	Serum_C	0.233	-0.47	1.51e-90	8590
3:123001494	S_LDL_L	0.213	-0.497	1.68e-90	8640
3:138119952	S_HDL_CE	0.214	-0.49	1.68e-90	8640
12:91726656	ApoB_ApoA1	0.405	-0.305	1.77e-90	8640
1:11904076	FAw6	0.233	-0.459	1.92e-90	8590
1:11925300	M_LDL_TG	0.392	-0.276	2.07e-90	8590
1:11925300	L_LDL_FC	0.392	-0.294	2.15e-90	8590
12:56667298	HDL_D	0.237	0.485	2.15e-90	8640
17:54053774	S_LDL_PL	0.231	-0.425	2.31e-90	8640
1:120534806	L_LDL_C	0.249	-0.462	2.57e-90	8590
16:68024995	S_HDL_PL_	0.203	0.538	2.71e-90	8650
12:56680531	Gly	0.231	-0.506	2.88e-90	8320
3:15547970	Crea	0.167	-0.56	2.97e-90	8640
1:120594223	Gln	0.261	-0.453	3.05e-90	8570
1:161976234	S_LDL_C	0.294	-0.326	3.89e-90	8590
1:11904076	S_HDL_C	0.233	-0.473	4.44e-90	8590
1:120534806	L_LDL_FC_	0.249	0.467	4.44e-90	8590
3:15555270	Crea	0.194	-0.452	4.48e-90	8640
1:11925300	L_LDL_TG	0.392	-0.276	4.54e-90	8590
1:11925300	IDL_C	0.392	-0.296	4.86e-90	8590
16:68024995	S_LDL_C	0.203	-0.535	4.87e-90	8650
1:120594223	L_LDL_C	0.261	-0.442	5.13e-90	8590
11:2844441	M_LDL_C	0.201	-0.514	5.24e-90	8640
11:8561002	Crea	0.212	-0.389	5.37e-90	8630
3:52268246	M_LDL_C	0.311	-0.335	5.87e-90	8640
1:161976234	M_LDL_PL	0.294	-0.322	6.04e-90	8590
17:53940001	M_LDL_CE	0.26	-0.39	6.82e-90	8640
3:123001494	L_LDL_PL_	0.213	0.496	7.73e-90	8640
1:11909514	S_LDL_PL	0.22	-0.461	7.75e-90	8590
3:138119952	L_LDL_FC_	0.214	0.501	8.94e-90	8640
12:56680531	IDL_CE	0.231	-0.503	9.13e-90	8640
12:91726656	Pyr	0.405	-0.3	9.64e-90	8620
18:67153636	Crea	0.17	-0.488	1e-89	8640
1:11909514	M_LDL_FC	0.22	-0.465	1.01e-89	8590
15:62121608	Leu	0.162	-0.627	1.39e-89	8640
1:161976234	M_LDL_FC	0.294	-0.322	1.4e-89	8590
12:56667298	M_LDL_PL_	0.237	0.484	1.54e-89	8620
1:11900825	S_HDL_PL_	0.236	0.458	1.58e-89	8590
1:11909514	S_VLDL_PL	0.22	-0.477	1.71e-89	8590
1:161976234	M_LDL_L	0.294	-0.323	1.82e-89	8590
12:56680531	M_LDL_PL_	0.231	0.504	2.06e-89	8620
1:11904076	HDL_D	0.233	0.484	2.13e-89	8590
11:2847069	L_LDL_C	0.254	-0.432	2.18e-89	8640
3:138119952	S_HDL_PL_	0.214	0.497	2.4e-89	8640
1:11925300	S_HDL_C_	0.392	-0.298	2.43e-89	8590
16:68024995	M_LDL_PL	0.203	-0.526	2.45e-89	8650
11:2847069	PUFA	0.254	-0.409	2.63e-89	8630
1:11925300	VLDL_C	0.392	-0.302	2.68e-89	8590
13:35852860	M_LDL_PL	0.321	-0.319	2.69e-89	8640
17:53940001	ApoB	0.26	-0.393	3.15e-89	8640
1:11906068	Crea	0.118	-0.722	3.69e-89	8590
1:120534806	M_LDL_PL_	0.249	0.464	4.12e-89	8570
11:45922690	Crea	0.135	-0.531	4.61e-89	8630
12:56667298	L_LDL_TG	0.237	-0.446	4.71e-89	8640
1:11900825	L_LDL_L	0.236	-0.45	5.19e-89	8590
1:11904076	IDL_CE	0.233	-0.482	5.51e-89	8590
12:40601708	M_LDL_CE_	0.447	-0.289	5.71e-89	8620
1:11904076	VLDL_C	0.233	-0.491	5.9e-89	8590
3:138119952	XL_HDL_C_	0.214	-0.502	6.45e-89	8540
1:11904076	XS_VLDL_PL	0.233	-0.477	6.74e-89	8590
1:11909514	XL_HDL_C_	0.22	-0.475	6.83e-89	8490
6:76943515	Crea	0.133	0.558	7.31e-89	8610
1:120594223	L_LDL_FC_	0.261	0.443	8.13e-89	8590
1:11909514	S_VLDL_L	0.22	-0.477	8.59e-89	8590
3:138119952	L_LDL_CE	0.214	-0.494	9.48e-89	8640
1:222897664	M_LDL_FC	0.269	-0.351	1.04e-88	8590
3:52324169	M_LDL_CE	0.269	-0.399	1.11e-88	8640
6:76929564	Crea	0.132	0.558	1.21e-88	8610
8:10989521	Crea	0.13	0.554	1.29e-88	8640
16:68024995	M_LDL_L	0.203	-0.526	1.38e-88	8650
17:54053774	XL_HDL_PL_	0.231	0.438	1.44e-88	8540
3:123001494	S_VLDL_FC	0.213	-0.503	1.77e-88	8640
1:11904076	HDL3_C	0.233	-0.449	1.79e-88	8590
1:120594223	PUFA	0.261	-0.415	1.82e-88	8590
1:11909514	M_LDL_PL	0.22	-0.46	1.94e-88	8590
16:68024995	S_HDL_CE	0.203	-0.522	2.06e-88	8650
12:56680531	M_LDL_FC_	0.231	0.498	2.11e-88	8620
11:2847069	M_LDL_PL_	0.254	0.434	2.12e-88	8620
11:2847069	L_LDL_FC_	0.254	0.434	2.17e-88	8640
12:56680531	IDL_TG	0.231	-0.478	2.54e-88	8640
3:123001494	M_LDL_FC	0.213	-0.491	2.61e-88	8640
17:53940001	LDL_C	0.26	-0.385	2.81e-88	8640
1:11925300	Gly	0.392	-0.296	3.14e-88	8270
6:86500956	Crea	0.15	0.54	3.46e-88	8610
12:40601708	FreeC	0.447	-0.274	4.11e-88	8640
12:91726656	VLDL_C	0.405	-0.301	4.11e-88	8640
12:40463668	S_LDL_PL	0.281	-0.361	4.22e-88	8640
11:2839751	Phe	0.186	-0.512	4.83e-88	8630
11:2839751	S_LDL_L	0.186	-0.525	5.29e-88	8640
12:56680531	FAw3	0.231	-0.483	5.63e-88	8640
17:54053774	S_VLDL_PL	0.231	-0.435	5.64e-88	8640
1:27690644	Crea	0.109	-0.699	5.79e-88	8590
2:28607344	Phe	0.141	-0.616	6.27e-88	8630
3:138119952	S_HDL_C	0.214	-0.481	6.42e-88	8640
1:120594223	M_LDL_PL_	0.261	0.441	7.85e-88	8570
12:56680531	Gln	0.231	-0.507	8.14e-88	8620
15:50789125	S_LDL_PL	0.263	-0.36	8.86e-88	8640
1:11904076	IDL_L	0.233	-0.472	9.05e-88	8590
16:68024995	S_VLDL_C	0.203	-0.535	9.05e-88	8650
11:2844441	M_LDL_CE	0.201	-0.509	9.24e-88	8640
1:11900825	EstC	0.236	-0.438	9.57e-88	8590
1:120534806	PUFA	0.249	-0.432	9.61e-88	8590
1:11904076	LDL_D	0.233	0.485	1.09e-87	8590
12:56680531	Pyr	0.231	-0.499	1.1e-87	8620
11:8453594	S_LDL_FC	0.303	-0.307	1.13e-87	8640
17:54053774	M_LDL_PL	0.231	-0.422	1.15e-87	8640
17:54053774	L_LDL_PL_	0.231	0.424	1.2e-87	8640
17:54053774	M_LDL_FC	0.231	-0.423	1.3e-87	8640
6:86522370	Crea	0.152	0.535	1.32e-87	8610
3:52268246	M_LDL_CE	0.311	-0.332	1.35e-87	8640
11:2844441	S_VLDL_PL	0.201	-0.515	1.38e-87	8640
16:68024995	XL_HDL_PL_	0.203	0.538	1.43e-87	8550
1:11904076	Gln	0.233	-0.487	1.45e-87	8570
3:138119952	LDL_D	0.214	0.499	1.83e-87	8640
3:52268246	S_HDL_CE	0.311	-0.325	1.97e-87	8640
3:138119952	S_LDL_PL_	0.214	0.497	2.07e-87	8620
11:2844441	XL_HDL_PL_	0.201	0.515	2.22e-87	8530
12:40463668	S_LDL_L	0.281	-0.363	2.53e-87	8640
1:11909514	XS_VLDL_FC	0.22	-0.465	2.65e-87	8590
12:56680531	LA	0.231	-0.473	2.79e-87	8640
1:11904076	XS_VLDL_TG	0.233	-0.481	2.9e-87	8590
17:54053774	S_VLDL_L	0.231	-0.436	3.11e-87	8640
16:68024995	L_LDL_PL_	0.203	0.522	3.6e-87	8650
1:11900825	L_LDL_C	0.236	-0.449	3.7e-87	8590
1:11925300	LA	0.392	-0.279	4.1e-87	8590
1:11900825	LDL_D	0.236	0.458	4.13e-87	8590
3:52268246	XL_HDL_C_	0.311	-0.335	4.31e-87	8540
1:222897664	M_LDL_L	0.269	-0.349	4.36e-87	8590
12:91726656	S_HDL_CE_	0.405	-0.296	4.85e-87	8640
12:56667298	M_LDL_TG	0.237	-0.439	4.94e-87	8640
3:52324169	LDL_D	0.269	0.401	5.13e-87	8640
1:11904076	L_LDL_CE_	0.233	-0.488	5.17e-87	8590
2:89979251	S_LDL_PL	0.355	0.36	5.7e-87	8630
12:56667298	IDL_L	0.237	-0.468	6.81e-87	8640
1:11909514	S_LDL_C	0.22	-0.462	6.85e-87	8590
12:56680531	IDL_C	0.231	-0.492	7.14e-87	8640
3:138119952	EstC	0.214	-0.474	7.36e-87	8640
3:52324169	S_HDL_CE	0.269	-0.387	7.64e-87	8640
13:35852860	M_LDL_FC	0.321	-0.316	7.66e-87	8640
3:123001494	S_VLDL_CE	0.213	-0.498	8.22e-87	8640
1:109734541	Leu	0.312	-0.289	8.35e-87	8590
17:54053774	S_LDL_C	0.231	-0.425	9.93e-87	8640
11:2847069	S_HDL_C_	0.254	-0.429	1.01e-86	8630
3:123001494	XL_HDL_CE_	0.213	-0.501	1.11e-86	8540
3:123001494	S_LDL_C	0.213	-0.491	1.27e-86	8640
3:52324169	LDL_C	0.269	-0.392	1.31e-86	8640
3:138119952	L_LDL_L	0.214	-0.482	1.49e-86	8640
11:2839751	S_LDL_PL	0.186	-0.515	1.52e-86	8640
7:53761339	Crea	0.106	-0.632	1.55e-86	8620
12:87018567	Crea	0.124	-0.676	1.7e-86	8640
1:11904076	S_LDL_TG	0.233	-0.456	1.82e-86	8590
15:42681199	S_LDL_L	0.18	-0.512	1.83e-86	8640
2:203745885	Crea	0.125	-0.605	2.06e-86	8630
11:2844441	S_VLDL_L	0.201	-0.514	2.08e-86	8640
1:11900825	S_HDL_CE	0.236	-0.44	2.25e-86	8590
3:52324169	XS_VLDL_FC	0.269	-0.394	2.34e-86	8640
1:161976234	S_VLDL_CE	0.294	-0.324	2.51e-86	8590
18:67191776	Crea	0.17	-0.471	2.74e-86	8640
1:11900825	S_LDL_PL_	0.236	0.454	2.81e-86	8570
16:28988269	Crea	0.116	-0.599	3.4e-86	8650
16:68024995	S_HDL_C	0.203	-0.513	3.56e-86	8650
1:11909514	M_LDL_L	0.22	-0.456	3.98e-86	8590
12:56667298	IDL_CE	0.237	-0.472	4.55e-86	8640
17:53940001	XS_VLDL_L	0.26	-0.382	4.82e-86	8640
3:138119952	IDL_PL_	0.214	0.498	5e-86	8640
12:56680531	L_LDL_CE_	0.231	-0.503	5.84e-86	8640
12:56667298	M_LDL_FC_	0.237	0.471	6.21e-86	8620
3:50337422	Crea	0.107	-0.755	7e-86	8640
1:11900825	XS_VLDL_L	0.236	-0.448	9.6e-86	8590
13:35852860	M_LDL_L	0.321	-0.314	1.01e-85	8640
1:11925300	ApoB_ApoA1	0.392	-0.296	1.04e-85	8590
17:53940001	S_HDL_PL_	0.26	0.381	1.16e-85	8640
1:177788008	Leu	0.152	-0.628	1.2e-85	8590
3:123001494	S_LDL_PL	0.213	-0.478	1.31e-85	8640
17:54053774	M_LDL_L	0.231	-0.419	1.33e-85	8640
11:2844441	S_HDL_CE	0.201	-0.493	1.36e-85	8640
12:56667298	Gly	0.237	-0.473	1.4e-85	8320
2:90077496	S_LDL_PL	0.348	0.363	1.49e-85	8630
16:68024995	LDL_D	0.203	0.531	1.67e-85	8650
1:11904076	IDL_C	0.233	-0.47	1.84e-85	8590
1:161976234	S_LDL_CE	0.294	-0.318	1.92e-85	8590
3:52268246	S_HDL_C	0.311	-0.32	1.92e-85	8640
1:11904076	ApoB_ApoA1	0.233	-0.481	1.97e-85	8590
3:52268246	L_LDL_FC_	0.311	0.329	2.08e-85	8640
11:2844441	LDL_C	0.201	-0.5	2.2e-85	8640
12:40601708	S_VLDL_FC_	0.447	-0.256	2.21e-85	8640
1:11904076	M_LDL_FC_	0.233	0.471	2.54e-85	8570
16:68024995	S_VLDL_FC	0.203	-0.527	2.54e-85	8650
2:89979251	S_LDL_L	0.355	0.36	2.88e-85	8630
11:8453594	S_LDL_PL	0.303	-0.299	2.95e-85	8640
17:53940001	L_LDL_CE	0.26	-0.379	3.02e-85	8640
1:120594223	Gly	0.261	-0.433	3.12e-85	8270
1:11925300	S_HDL_CE_	0.392	-0.291	3.41e-85	8590
3:52247110	Leu	0.201	-0.466	3.48e-85	8640
11:2847069	XS_VLDL_L	0.254	-0.424	3.59e-85	8640
12:91726656	M_LDL_CE_	0.405	-0.297	4.16e-85	8620
3:52324169	L_LDL_FC_	0.269	0.393	4.73e-85	8640
17:53940001	S_LDL_PL_	0.26	0.384	5.96e-85	8620
3:138119952	PUFA	0.214	-0.457	6.02e-85	8640
3:52324169	S_HDL_C	0.269	-0.381	6.12e-85	8640
3:52324169	ApoB	0.269	-0.394	6.36e-85	8640
2:28549350	Leu	0.239	-0.378	6.8e-85	8630
1:11904076	FAw3	0.233	-0.457	7.37e-85	8590
1:120534806	L_LDL_PL	0.249	-0.445	8.2e-85	8590
12:56667298	VLDL_C	0.237	-0.478	8.22e-85	8640
1:11904076	M_LDL_PL_	0.233	0.473	9.33e-85	8570
1:11900825	PUFA	0.236	-0.42	9.38e-85	8590
1:120534806	XS_VLDL_PL	0.249	-0.446	9.53e-85	8590
11:2839751	M_LDL_FC	0.186	-0.515	9.54e-85	8640
3:138119952	L_LDL_C	0.214	-0.481	9.61e-85	8640
1:109734541	Phe	0.312	-0.273	1.01e-84	8590
12:40463668	M_LDL_FC	0.281	-0.358	1.03e-84	8640
1:161976234	M_LDL_C	0.294	-0.317	1.12e-84	8590
11:2847069	Serum_C	0.254	-0.409	1.13e-84	8640
17:53940001	S_HDL_CE	0.26	-0.371	1.21e-84	8640
1:11925300	M_LDL_CE_	0.392	-0.295	1.23e-84	8570
15:50789125	S_LDL_L	0.263	-0.357	1.31e-84	8640
17:53940001	L_LDL_FC_	0.26	0.38	1.39e-84	8640
11:2844441	LDL_D	0.201	0.507	1.53e-84	8640
3:52268246	S_LDL_PL_	0.311	0.329	1.58e-84	8620
16:68024995	M_LDL_C	0.203	-0.519	1.63e-84	8650
12:56680531	ApoB_ApoA1	0.231	-0.497	1.65e-84	8640
17:53940001	IDL_PL_	0.26	0.386	1.83e-84	8640
1:27285195	S_LDL_FC	0.177	-0.491	1.85e-84	8590
1:120594223	Serum_C	0.261	-0.416	1.91e-84	8590
1:11900825	S_HDL_C	0.236	-0.433	2.01e-84	8590
3:52247110	S_LDL_FC	0.201	-0.454	2.07e-84	8640
2:28557080	Leu	0.194	-0.446	2.16e-84	8630
16:28987653	S_LDL_PL	0.164	-0.588	2.19e-84	8650
12:56680531	L_LDL_FC	0.231	-0.481	2.24e-84	8640
3:52268246	XS_VLDL_FC	0.311	-0.326	2.24e-84	8640
3:52324169	XL_HDL_C_	0.269	-0.393	2.43e-84	8540
17:53940001	XL_HDL_CE_	0.26	-0.384	2.52e-84	8540
12:40463668	M_LDL_PL	0.281	-0.355	2.69e-84	8640
1:120594223	L_LDL_PL	0.261	-0.424	3.1e-84	8590
16:68024995	S_LDL_CE	0.203	-0.518	3.13e-84	8650
12:40601708	S_VLDL_TG	0.447	-0.281	3.41e-84	8640
1:11909514	IDL_PL_	0.22	0.467	3.46e-84	8590
11:8564778	Crea	0.207	-0.383	3.79e-84	8630
3:52268246	LDL_C	0.311	-0.324	3.86e-84	8640
2:90077496	Phe	0.348	0.355	4.2e-84	8630
5:74798156	Crea	0.158	-0.492	4.53e-84	8630
1:120534806	Gly	0.249	-0.45	4.75e-84	8270
1:11900825	HDL_D	0.236	0.444	5.53e-84	8590
1:222897664	S_LDL_C	0.269	-0.345	5.76e-84	8590
1:11904076	LDL_TG	0.233	-0.436	6.72e-84	8590
11:2844441	L_LDL_FC_	0.201	0.5	7.63e-84	8640
13:35852860	S_LDL_C	0.321	-0.313	8.96e-84	8640
2:89979251	M_LDL_FC	0.355	0.357	9.47e-84	8630
2:90077496	S_LDL_L	0.348	0.363	9.58e-84	8630
12:56667298	IDL_C	0.237	-0.464	9.63e-84	8640
15:62121608	Val	0.162	-0.606	1.05e-83	8640
15:42681199	S_VLDL_C	0.18	-0.515	1.15e-83	8640
11:2847069	L_LDL_PL	0.254	-0.414	1.35e-83	8640
12:91726656	IDL_TG	0.405	-0.276	1.37e-83	8640
1:120534806	Serum_C	0.249	-0.433	1.38e-83	8590
1:222897664	S_VLDL_C	0.269	-0.349	1.38e-83	8590
3:123001494	M_LDL_L	0.213	-0.478	1.38e-83	8640
3:123001494	S_HDL_PL_	0.213	0.485	1.41e-83	8640
11:2844441	S_LDL_PL_	0.201	0.502	1.45e-83	8620
17:53940001	L_LDL_L	0.26	-0.371	1.5e-83	8640
2:28549350	Phe	0.239	-0.358	1.53e-83	8630
15:42681199	S_LDL_PL	0.18	-0.498	1.62e-83	8640
1:109734541	S_LDL_FC	0.312	-0.278	1.63e-83	8590
1:120594223	HDL_D	0.261	0.428	1.64e-83	8590
11:2847069	FAw6	0.254	-0.396	1.85e-83	8630
1:222897664	Val	0.269	-0.348	1.99e-83	8590
12:40601708	Ile	0.447	-0.27	1.99e-83	8640
12:56667298	L_LDL_CE_	0.237	-0.476	2.01e-83	8640
15:50790233	S_LDL_FC	0.262	-0.343	2.16e-83	8640
3:52324169	S_LDL_PL_	0.269	0.391	2.21e-83	8620
17:53940001	PUFA	0.26	-0.354	2.23e-83	8640
16:68024995	S_VLDL_CE	0.203	-0.522	2.24e-83	8650
1:120534806	XS_VLDL_TG	0.249	-0.45	2.36e-83	8590
12:56680531	S_VLDL_FC_	0.231	-0.448	2.44e-83	8640
1:11925300	IDL_TG	0.392	-0.274	2.45e-83	8590
1:161976234	S_VLDL_PL	0.294	-0.319	2.55e-83	8590
11:2844441	S_HDL_C	0.201	-0.484	2.74e-83	8640
12:56667298	Gln	0.237	-0.473	3.33e-83	8620
16:28987653	S_LDL_L	0.164	-0.59	3.56e-83	8650
16:28987653	IDL_PL_	0.164	0.611	3.85e-83	8650
12:91726656	IDL_PL	0.405	-0.283	3.94e-83	8640
2:89979251	M_LDL_PL	0.355	0.354	4.9e-83	8630
3:52324169	HDL3_C	0.269	-0.36	5.34e-83	8640
3:138119952	HDL3_C	0.214	-0.447	5.66e-83	8640
13:35852860	S_VLDL_FC	0.321	-0.315	6.13e-83	8640
1:11909514	ApoB	0.22	-0.458	6.15e-83	8590
1:120594223	XS_VLDL_PL	0.261	-0.422	6.24e-83	8590
12:56680531	XL_HDL_PL	0.231	0.478	6.38e-83	8640
1:161976234	M_LDL_CE	0.294	-0.314	6.47e-83	8590
1:11925300	XL_HDL_PL	0.392	0.282	6.65e-83	8590
1:11900825	L_LDL_PL	0.236	-0.434	6.99e-83	8590
16:28987653	XL_HDL_CE_	0.164	-0.606	7.31e-83	8550
12:91726656	IDL_FC	0.405	-0.283	7.41e-83	8640
1:222897664	L_LDL_PL_	0.269	0.34	7.74e-83	8590
2:28545109	Leu	0.236	-0.378	8.08e-83	8630
11:2847069	L_LDL_CE_	0.254	-0.428	8.1e-83	8640
8:99925628	Crea	0.197	-0.387	8.5e-83	8640
12:56680531	S_HDL_L	0.231	-0.473	8.53e-83	8640
1:109734541	Val	0.312	-0.283	8.66e-83	8590
15:62121608	S_LDL_L	0.162	-0.589	8.66e-83	8640
15:42681199	M_LDL_FC	0.18	-0.501	9.61e-83	8640
11:2844441	ApoB	0.201	-0.499	1.05e-82	8640
16:28987653	S_VLDL_PL	0.164	-0.604	1.11e-82	8650
2:90077496	M_LDL_FC	0.348	0.36	1.11e-82	8630
15:42681199	L_LDL_PL_	0.18	0.501	1.15e-82	8640
12:56667298	IDL_TG	0.237	-0.443	1.25e-82	8640
11:2839751	S_LDL_C	0.186	-0.513	1.34e-82	8640
17:53940001	EstC	0.26	-0.361	1.34e-82	8640
1:120594223	S_HDL_C_	0.261	-0.427	1.35e-82	8590
11:2847069	S_HDL_CE_	0.254	-0.42	1.49e-82	8630
1:120594223	XS_VLDL_TG	0.261	-0.429	1.53e-82	8590
10:113045163	S_LDL_FC	0.164	-0.523	1.69e-82	8650
3:138119952	XS_VLDL_L	0.214	-0.478	1.74e-82	8640
2:89979251	Phe	0.355	0.345	2.07e-82	8630
20:39733781	S_LDL_FC	0.212	-0.407	2.33e-82	8660
12:56667298	L_LDL_FC	0.237	-0.456	2.47e-82	8640
1:120594223	FAw6	0.261	-0.401	2.48e-82	8590
11:2847069	IDL_PL_	0.254	0.425	2.76e-82	8640
3:52268246	HDL3_C	0.311	-0.3	3.02e-82	8640
12:56680531	XS_VLDL_C	0.231	-0.486	3.1e-82	8640
1:222897664	S_VLDL_FC	0.269	-0.346	3.14e-82	8590
12:40463668	M_LDL_L	0.281	-0.353	3.16e-82	8640
2:28557080	Phe	0.194	-0.42	3.33e-82	8630
2:90077496	M_LDL_PL	0.348	0.358	3.67e-82	8630
7:150640285	Crea	0.149	-0.526	4.03e-82	8620
1:11900825	L_LDL_CE_	0.236	-0.448	4.49e-82	8590
11:38384838	Crea	0.207	-0.429	4.69e-82	8630
2:28545109	Phe	0.236	-0.359	4.7e-82	8630
1:120534806	L_LDL_CE_	0.249	-0.453	4.72e-82	8590
17:54053774	S_LDL_CE	0.231	-0.414	5.85e-82	8640
13:35852860	L_LDL_PL_	0.321	0.307	6.3e-82	8640
15:42681199	S_VLDL_FC	0.18	-0.509	6.47e-82	8640
1:11909514	M_LDL_C	0.22	-0.449	6.65e-82	8590
3:52268246	ApoB	0.311	-0.324	7.18e-82	8640
11:8453594	S_LDL_L	0.303	-0.296	8.14e-82	8640
16:68024995	M_LDL_CE	0.203	-0.512	8.15e-82	8650
3:123001494	XS_VLDL_FC	0.213	-0.479	9.11e-82	8640
1:161976234	S_VLDL_L	0.294	-0.318	9.45e-82	8590
11:2839751	M_LDL_L	0.186	-0.506	9.81e-82	8640
15:42681199	S_LDL_C	0.18	-0.502	1.11e-81	8640
11:2839751	M_LDL_PL	0.186	-0.503	1.14e-81	8640
17:53940001	L_LDL_C	0.26	-0.37	1.17e-81	8640
16:47223418	Leu	0.17	-0.597	1.51e-81	8650
1:120534806	FAw6	0.249	-0.417	1.56e-81	8590
1:11909514	XS_VLDL_L	0.22	-0.449	1.6e-81	8590
1:11909514	S_LDL_CE	0.22	-0.449	1.61e-81	8590
13:35852860	S_VLDL_C	0.321	-0.313	1.75e-81	8640
1:11904076	L_LDL_TG	0.233	-0.428	1.76e-81	8590
12:56680531	S_VLDL_TG	0.231	-0.49	1.85e-81	8640
3:52324169	L_LDL_CE	0.269	-0.381	2.05e-81	8640
17:53940001	S_HDL_C	0.26	-0.362	2.24e-81	8640
3:123001494	M_LDL_PL	0.213	-0.47	2.28e-81	8640
3:123001494	XL_HDL_C_	0.213	-0.484	2.5e-81	8540
10:37891465	Crea	0.16	-0.476	2.61e-81	8640
11:8453594	M_LDL_PL	0.303	-0.294	2.73e-81	8640
3:138119952	Gln	0.214	-0.483	2.74e-81	8620
11:2839751	L_LDL_PL_	0.186	0.505	2.82e-81	8640
1:11904076	L_LDL_FC	0.233	-0.455	3.05e-81	8590
17:54053774	M_LDL_C	0.231	-0.412	3.14e-81	8640
12:56667298	FAw3	0.237	-0.445	3.54e-81	8640
15:42681199	M_LDL_L	0.18	-0.497	3.65e-81	8640
12:56667298	LA	0.237	-0.437	4.28e-81	8640
1:11925300	IDL_FC	0.392	-0.278	4.29e-81	8590
1:11900825	HDL3_C	0.236	-0.406	4.37e-81	8590
1:120534806	S_HDL_C_	0.249	-0.442	4.61e-81	8590
16:28987653	S_VLDL_L	0.164	-0.601	4.67e-81	8650
1:120594223	L_LDL_CE_	0.261	-0.431	4.73e-81	8590
3:123001494	S_LDL_CE	0.213	-0.476	4.93e-81	8640
16:68024995	HDL3_C	0.203	-0.476	4.96e-81	8650
12:56680531	TotFA	0.231	-0.462	5.04e-81	8640
15:50789125	M_LDL_PL	0.263	-0.348	5.09e-81	8640
15:42681199	M_LDL_PL	0.18	-0.494	5.13e-81	8640
17:54053774	XL_HDL_CE_	0.231	-0.419	5.87e-81	8540
11:2844441	L_LDL_CE	0.201	-0.487	6.21e-81	8640
10:96619025	Crea	0.108	-0.738	6.37e-81	8640
7:44427149	S_LDL_FC	0.185	-0.465	6.96e-81	8620
1:11900825	Serum_C	0.236	-0.421	7.1e-81	8590
12:40463668	S_LDL_C	0.281	-0.353	7.1e-81	8640
1:161976234	L_LDL_FC_	0.294	0.312	7.27e-81	8590
1:222897664	M_LDL_C	0.269	-0.339	1.02e-80	8590
12:40463668	S_VLDL_C	0.281	-0.357	1.1e-80	8640
3:52268246	IDL_PL_	0.311	0.325	1.11e-80	8640
2:28607344	Leu	0.141	-0.618	1.15e-80	8630
15:62121608	Phe	0.162	-0.567	1.17e-80	8640
3:52247110	Phe	0.201	-0.432	1.25e-80	8640
15:62121608	L_LDL_PL_	0.162	0.582	1.54e-80	8640
1:11904076	LA	0.233	-0.438	1.62e-80	8590
1:222897664	L_LDL_FC_	0.269	0.341	1.67e-80	8590
3:138119952	HDL_D	0.214	0.472	1.89e-80	8640
3:52324169	L_LDL_L	0.269	-0.375	2.03e-80	8640
3:123001494	M_LDL_C	0.213	-0.473	2.41e-80	8640
6:160559807	Crea	0.123	-0.654	3.02e-80	8610
3:138119952	L_LDL_PL	0.214	-0.465	3.1e-80	8640
1:11904076	XS_VLDL_C	0.233	-0.462	3.12e-80	8590
12:40463668	L_LDL_PL_	0.281	0.348	3.56e-80	8640
17:54053774	S_HDL_PL_	0.231	0.411	3.58e-80	8640
1:11925300	XS_VLDL_C	0.392	-0.283	3.63e-80	8590
15:62121608	S_LDL_PL	0.162	-0.573	3.65e-80	8640
15:62121608	XL_HDL_PL_	0.162	0.596	4.17e-80	8540
1:109734541	S_VLDL_C	0.312	-0.278	4.18e-80	8590
16:28987653	L_LDL_PL_	0.164	0.58	4.18e-80	8650
2:89979251	S_LDL_C	0.355	0.352	4.36e-80	8630
1:120594223	S_LDL_TG	0.261	-0.402	4.6e-80	8590
20:39733781	S_LDL_PL	0.212	-0.396	4.82e-80	8660
1:222897664	ApoB	0.269	-0.342	4.83e-80	8590
11:2847069	S_LDL_TG	0.254	-0.394	4.88e-80	8640
3:138119952	Serum_C	0.214	-0.455	4.92e-80	8640
12:91726656	S_HDL_L	0.405	-0.276	4.96e-80	8640
1:109735416	S_LDL_FC	0.314	-0.267	5.04e-80	8590
1:11909514	L_LDL_FC_	0.22	0.447	5.24e-80	8590
17:54053774	XS_VLDL_FC	0.231	-0.41	5.54e-80	8640
1:161976234	LDL_C	0.294	-0.307	5.83e-80	8590
12:40601708	S_LDL_CE_	0.447	-0.273	5.87e-80	8620
12:56667298	S_VLDL_FC_	0.237	-0.421	5.89e-80	8640
1:11909514	LDL_C	0.22	-0.443	5.9e-80	8590
11:2844441	XS_VLDL_FC	0.201	-0.486	5.96e-80	8640
1:11904076	Pyr	0.233	-0.459	6.03e-80	8580
15:50790233	S_LDL_PL	0.262	-0.331	6.03e-80	8640
15:62121608	M_LDL_FC	0.162	-0.579	6.31e-80	8640
10:113045163	Leu	0.164	-0.526	6.71e-80	8650
1:11925300	IDL_PL	0.392	-0.276	7.41e-80	8590
11:2844441	PUFA	0.201	-0.458	8.51e-80	8630
12:91726656	Glc	0.405	-0.287	9.67e-80	8630
13:35852860	M_LDL_C	0.321	-0.306	9.91e-80	8640
1:120534806	IDL_L	0.249	-0.431	9.92e-80	8590
16:28987653	M_LDL_PL	0.164	-0.575	1.4e-79	8650
8:49509249	Crea	0.116	-0.709	1.42e-79	8640
11:2844441	L_LDL_L	0.201	-0.478	1.43e-79	8640
1:11909514	M_LDL_CE	0.22	-0.444	1.48e-79	8590
2:89979251	M_LDL_L	0.355	0.348	1.68e-79	8630
15:42681199	S_VLDL_CE	0.18	-0.502	2.08e-79	8640
17:54053774	ApoB	0.231	-0.413	2.23e-79	8640
3:52324169	PUFA	0.269	-0.356	2.29e-79	8640
12:40463668	S_VLDL_FC	0.281	-0.354	2.52e-79	8640
15:50789125	M_LDL_FC	0.263	-0.346	2.6e-79	8640
15:42681199	XL_HDL_PL_	0.18	0.504	2.65e-79	8540
13:35852860	S_LDL_CE	0.321	-0.305	2.81e-79	8640
3:123001494	S_VLDL_PL	0.213	-0.478	3e-79	8640
16:68024995	LDL_C	0.203	-0.502	3.07e-79	8650
1:120534806	IDL_CE	0.249	-0.435	3.18e-79	8590
12:56667298	XS_VLDL_C	0.237	-0.457	3.21e-79	8640
1:161976234	ApoB	0.294	-0.31	3.31e-79	8590
17:54053774	M_LDL_CE	0.231	-0.408	3.55e-79	8640
3:52247110	Val	0.201	-0.449	3.88e-79	8640
1:109735416	Leu	0.314	-0.271	3.9e-79	8590
12:56667298	Pyr	0.237	-0.455	4e-79	8620
6:86656653	Phe	0.141	0.483	4.39e-79	8610
11:2839751	S_HDL_PL_	0.186	0.504	4.46e-79	8630
3:52324169	EstC	0.269	-0.364	4.48e-79	8640
11:2839751	S_VLDL_C	0.186	-0.508	4.75e-79	8640
1:222897664	S_LDL_CE	0.269	-0.335	5.28e-79	8590
1:222897664	S_VLDL_CE	0.269	-0.339	5.32e-79	8590
1:11900825	IDL_CE	0.236	-0.43	5.49e-79	8590
11:8453594	Phe	0.303	-0.284	5.67e-79	8630
2:28557080	Val	0.194	-0.431	5.91e-79	8630
12:56667298	ApoB_ApoA1	0.237	-0.46	6.54e-79	8640
10:113045163	Val	0.164	-0.522	7.26e-79	8640
12:91726656	FreeC	0.405	-0.272	7.61e-79	8640
1:120594223	LDL_TG	0.261	-0.387	7.69e-79	8590
1:11900825	FAw6	0.236	-0.405	9.4e-79	8590
13:35852860	S_HDL_CE	0.321	-0.299	1.08e-78	8640
3:52268246	L_LDL_CE	0.311	-0.313	1.08e-78	8640
3:138119952	FAw6	0.214	-0.44	1.1e-78	8640
16:28987653	XL_HDL_C_	0.164	-0.589	1.12e-78	8550
5:98358852	Crea	0.0977	-0.702	1.2e-78	8630
12:91726656	TotFA	0.405	-0.27	1.36e-78	8640
2:90077496	M_LDL_L	0.348	0.352	1.37e-78	8630
1:120594223	IDL_L	0.261	-0.409	1.41e-78	8590
1:120594223	S_HDL_CE_	0.261	-0.418	1.44e-78	8590
3:52324169	IDL_PL_	0.269	0.383	1.62e-78	8640
20:44577314	Crea	0.123	-0.646	1.64e-78	8660
2:90077496	S_LDL_C	0.348	0.354	1.82e-78	8630
3:52324169	XS_VLDL_L	0.269	-0.375	2.24e-78	8640
13:35852860	L_LDL_FC_	0.321	0.305	2.41e-78	8640
1:222897664	M_LDL_CE	0.269	-0.334	2.58e-78	8590
3:52268246	S_LDL_TG	0.311	-0.301	2.64e-78	8640
11:2847069	XS_VLDL_PL	0.254	-0.402	2.82e-78	8640
1:120534806	M_LDL_FC_	0.249	0.432	3.36e-78	8570
8:11039816	Crea	0.115	0.537	3.36e-78	8640
1:159413824	Crea	0.125	-0.649	3.45e-78	8590
1:222897664	PUFA	0.269	-0.315	3.46e-78	8590
1:11904076	M_LDL_TG	0.233	-0.418	3.96e-78	8590
1:120534806	S_VLDL_FC_	0.249	-0.4	3.97e-78	8590
1:120594223	IDL_CE	0.261	-0.414	4.2e-78	8590
3:52324169	L_LDL_C	0.269	-0.372	4.22e-78	8640
15:62121608	S_LDL_C	0.162	-0.577	4.39e-78	8640
3:138119952	M_LDL_PL_	0.214	0.467	4.53e-78	8620
1:120534806	S_LDL_TG	0.249	-0.415	4.71e-78	8590
1:120594223	M_LDL_FC_	0.261	0.413	4.73e-78	8570
8:11060638	Crea	0.114	0.54	4.94e-78	8640
17:54053774	LDL_C	0.231	-0.403	6.02e-78	8640
3:123001494	M_LDL_CE	0.213	-0.467	6.55e-78	8640
15:42681199	M_LDL_C	0.18	-0.491	6.75e-78	8640
3:138119952	L_LDL_CE_	0.214	-0.475	8.38e-78	8640
10:113045163	Phe	0.164	-0.495	8.41e-78	8640
11:2839751	S_LDL_CE	0.186	-0.499	8.8e-78	8640
16:28987653	M_LDL_FC	0.164	-0.571	8.8e-78	8650
1:120534806	IDL_C	0.249	-0.43	9.63e-78	8590
3:52324169	XS_VLDL_TG	0.269	-0.376	1.07e-77	8640
1:11925300	S_VLDL_FC_	0.392	-0.255	1.12e-77	8590
17:54053774	IDL_PL_	0.231	0.413	1.12e-77	8640
11:2839751	M_LDL_C	0.186	-0.498	1.15e-77	8640
13:35852860	M_LDL_CE	0.321	-0.302	1.39e-77	8640
16:68024995	XL_HDL_CE_	0.203	-0.507	1.39e-77	8550
1:11925300	S_HDL_L	0.392	-0.27	1.56e-77	8590
17:53940001	L_LDL_PL	0.26	-0.357	1.63e-77	8640
3:52913279	S_LDL_FC	0.219	-0.404	1.64e-77	8640
15:42681199	S_LDL_CE	0.18	-0.49	1.71e-77	8640
1:109735416	Phe	0.314	-0.255	1.82e-77	8590
1:11909514	L_LDL_CE	0.22	-0.437	1.84e-77	8590
17:54053774	L_LDL_FC_	0.231	0.405	1.87e-77	8640
8:11076635	Crea	0.115	0.538	1.9e-77	8640
11:8453594	M_LDL_FC	0.303	-0.288	2.02e-77	8640
15:50789125	S_LDL_C	0.263	-0.345	2.09e-77	8640
11:2844441	L_LDL_C	0.201	-0.475	2.14e-77	8640
12:40463668	M_LDL_C	0.281	-0.345	2.15e-77	8640
3:52268246	EstC	0.311	-0.301	2.17e-77	8640
15:50789125	M_LDL_L	0.263	-0.342	2.39e-77	8640
11:2844441	EstC	0.201	-0.462	2.51e-77	8640
17:53940001	FAw6	0.26	-0.342	2.61e-77	8640
3:52268246	L_LDL_L	0.311	-0.307	2.62e-77	8640
15:50790233	S_LDL_L	0.262	-0.329	2.65e-77	8640
11:8551916	Crea	0.203	-0.364	2.85e-77	8630
1:120534806	L_LDL_FC	0.249	-0.425	2.99e-77	8590
17:53940001	HDL3_C	0.26	-0.338	3.06e-77	8640
2:28549350	XL_HDL_PL_	0.239	0.363	3.13e-77	8530
3:138119952	S_LDL_TG	0.214	-0.443	3.13e-77	8640
1:120534806	XL_HDL_PL	0.249	0.425	3.18e-77	8590
1:11900825	M_LDL_PL_	0.236	0.427	3.28e-77	8570
10:96626682	Crea	0.109	-0.714	3.34e-77	8640
1:11900825	IDL_L	0.236	-0.419	3.42e-77	8590
1:109734541	S_VLDL_CE	0.312	-0.273	3.55e-77	8590
1:161976234	XS_VLDL_FC	0.294	-0.303	3.93e-77	8590
11:8453594	Leu	0.303	-0.294	3.93e-77	8630
1:159378594	Crea	0.129	-0.628	4.38e-77	8590
1:120594223	L_LDL_TG	0.261	-0.381	4.39e-77	8590
17:53940001	XS_VLDL_PL	0.26	-0.358	4.45e-77	8640
13:35852860	S_HDL_C	0.321	-0.294	4.81e-77	8640
2:28607344	Val	0.141	-0.604	5.1e-77	8630
15:50789125	Phe	0.263	-0.333	5.19e-77	8640
1:120534806	LDL_TG	0.249	-0.4	5.2e-77	8590
11:2847069	M_LDL_FC_	0.254	0.402	5.39e-77	8620
11:2839751	S_VLDL_FC	0.186	-0.502	5.45e-77	8640
12:91726656	XS_VLDL_C	0.405	-0.279	5.47e-77	8640
3:123001494	LDL_D	0.213	0.471	5.59e-77	8640
20:39733781	Leu	0.212	-0.401	5.89e-77	8660
1:120594223	L_LDL_FC	0.261	-0.405	5.98e-77	8590
15:50789125	Leu	0.263	-0.349	6.51e-77	8640
12:66298031	Leu	0.176	-0.48	6.6e-77	8640
3:52268246	XS_VLDL_TG	0.311	-0.313	6.8e-77	8640
3:123001494	S_LDL_PL_	0.213	0.469	6.81e-77	8620
1:222897664	LDL_C	0.269	-0.33	6.85e-77	8590
11:2847069	IDL_L	0.254	-0.397	7.22e-77	8640
1:11900825	XS_VLDL_PL	0.236	-0.419	7.95e-77	8590
2:55853341	Crea	0.141	0.513	8.52e-77	8630
12:56680531	S_HDL_C_	0.231	-0.467	8.58e-77	8640
1:120534806	S_HDL_CE_	0.249	-0.432	9.06e-77	8590
1:120594223	IDL_C	0.261	-0.408	9.55e-77	8590
11:2847069	IDL_CE	0.254	-0.402	9.97e-77	8640
11:2844441	M_LDL_PL_	0.201	0.478	1.07e-76	8620
17:53940001	XL_HDL_C_	0.26	-0.365	1.12e-76	8540
12:56667298	S_HDL_C_	0.237	-0.447	1.17e-76	8640
6:28501006	Crea	0.117	-0.571	1.27e-76	8610
2:28549350	XL_HDL_CE_	0.239	-0.362	1.28e-76	8530
12:66298031	S_LDL_FC	0.176	-0.469	1.35e-76	8640
11:2847069	XS_VLDL_TG	0.254	-0.405	1.42e-76	8640
12:56680531	M_VLDL_FC_	0.231	-0.458	1.54e-76	8630
1:109734541	S_LDL_PL	0.312	-0.263	1.73e-76	8590
11:8453594	M_LDL_L	0.303	-0.286	1.76e-76	8640
15:42681199	S_HDL_PL_	0.18	0.488	1.8e-76	8640
11:2847069	L_LDL_FC	0.254	-0.397	1.82e-76	8640
1:120534806	XS_VLDL_C	0.249	-0.432	1.84e-76	8590
12:56680531	IDL_FC	0.231	-0.457	1.92e-76	8640
10:96576190	Crea	0.107	-0.712	2.16e-76	8640
1:11909514	S_LDL_PL_	0.22	0.439	2.27e-76	8570
13:35852860	S_HDL_PL_	0.321	0.3	2.29e-76	8640
11:2847069	Gln	0.254	-0.409	2.36e-76	8620
1:161976234	L_LDL_CE	0.294	-0.301	2.42e-76	8590
1:177788008	Phe	0.152	-0.565	2.51e-76	8590
1:120594223	FAw3	0.261	-0.397	2.66e-76	8590
17:53940001	Serum_C	0.26	-0.348	2.68e-76	8640
1:11904076	XL_HDL_PL	0.233	0.441	2.72e-76	8590
1:11900825	VLDL_C	0.236	-0.43	2.82e-76	8590
12:40463668	S_LDL_CE	0.281	-0.343	2.86e-76	8640
12:56680531	IDL_PL	0.231	-0.457	2.88e-76	8640
16:28987653	S_LDL_C	0.164	-0.57	3.19e-76	8650
1:161976234	S_HDL_PL_	0.294	0.302	3.42e-76	8590
4:10383005	Crea	0.129	-0.504	3.46e-76	8630
15:42681199	M_LDL_CE	0.18	-0.487	3.54e-76	8640
11:2839751	S_HDL_CE	0.186	-0.485	3.55e-76	8640
17:53940001	XS_VLDL_TG	0.26	-0.362	3.74e-76	8640
12:40463668	S_VLDL_CE	0.281	-0.347	4.24e-76	8640
3:138119952	XS_VLDL_PL	0.214	-0.454	4.41e-76	8640
1:11925300	S_LDL_CE_	0.392	-0.279	4.59e-76	8570
1:109735416	S_VLDL_C	0.314	-0.265	4.68e-76	8590
16:68024995	S_LDL_PL_	0.203	0.499	5.11e-76	8630
15:62121608	M_LDL_L	0.162	-0.565	5.21e-76	8640
2:89979251	M_LDL_C	0.355	0.343	5.21e-76	8630
3:52324169	S_LDL_TG	0.269	-0.354	5.58e-76	8640
5:74736065	Crea	0.181	-0.411	5.67e-76	8630
3:123001494	LDL_C	0.213	-0.459	5.85e-76	8640
3:123001494	S_VLDL_L	0.213	-0.47	5.98e-76	8640
1:120534806	VLDL_C	0.249	-0.435	6.17e-76	8590
17:53940001	HDL_D	0.26	0.359	6.54e-76	8640
11:8435078	Phe	0.202	-0.38	6.86e-76	8630
20:39733781	S_LDL_L	0.212	-0.39	6.94e-76	8660
15:62121608	M_LDL_PL	0.162	-0.562	7e-76	8640
1:177788008	Val	0.152	-0.591	7.01e-76	8590
12:56680531	Glc	0.231	-0.472	7.05e-76	8630
1:11806851	Leu	0.127	-0.634	7.84e-76	8590
1:11909514	L_LDL_L	0.22	-0.427	8e-76	8590
1:109735416	Val	0.314	-0.265	8.12e-76	8590
1:11900825	IDL_C	0.236	-0.419	8.55e-76	8590
1:120594223	S_VLDL_FC_	0.261	-0.377	8.86e-76	8590
1:120534806	L_LDL_TG	0.249	-0.395	8.92e-76	8590
16:28987653	M_LDL_L	0.164	-0.564	9.46e-76	8650
16:68024995	S_VLDL_PL	0.203	-0.499	9.64e-76	8650
12:56667298	S_HDL_L	0.237	-0.434	9.88e-76	8640
1:161976234	S_LDL_PL_	0.294	0.304	1.12e-75	8570
1:109734541	S_VLDL_FC	0.312	-0.27	1.14e-75	8590
15:62121608	S_VLDL_C	0.162	-0.575	1.29e-75	8640
6:35001136	Crea	0.094	-0.65	1.3e-75	8610
3:138119952	M_LDL_FC_	0.214	0.457	1.31e-75	8620
11:2847069	HDL_D	0.254	0.4	1.33e-75	8640
11:2844441	XL_HDL_CE_	0.201	-0.479	1.48e-75	8530
13:35852860	S_VLDL_CE	0.321	-0.301	1.49e-75	8640
2:89979251	L_LDL_PL_	0.355	-0.339	1.5e-75	8630
1:161976234	LDL_D	0.294	0.304	1.56e-75	8590
3:123001494	S_HDL_CE	0.213	-0.451	1.56e-75	8640
3:52268246	HDL_D	0.311	0.308	1.63e-75	8640
1:161976234	L_LDL_L	0.294	-0.296	1.66e-75	8590
17:54053774	S_LDL_PL_	0.231	0.403	1.81e-75	8620
1:109734541	S_LDL_L	0.312	-0.264	1.92e-75	8590
11:2839751	M_LDL_CE	0.186	-0.492	1.92e-75	8640
4:10386674	Crea	0.125	-0.515	2.11e-75	8630
7:116135253	Crea	0.0881	-0.728	2.23e-75	8620
1:11900825	S_LDL_TG	0.236	-0.403	2.34e-75	8590
11:2839751	S_VLDL_CE	0.186	-0.497	2.38e-75	8640
11:2847069	IDL_C	0.254	-0.397	2.43e-75	8640
1:11900825	Gln	0.236	-0.428	2.46e-75	8570
1:11904076	IDL_TG	0.233	-0.425	2.48e-75	8590
1:11925300	FreeC	0.392	-0.265	2.76e-75	8590
11:2847069	LDL_TG	0.254	-0.371	2.78e-75	8640
2:89979251	S_LDL_CE	0.355	0.342	2.78e-75	8630
3:138119952	IDL_CE	0.214	-0.456	2.92e-75	8640
3:52268246	L_LDL_C	0.311	-0.306	2.92e-75	8640
1:27285195	S_LDL_L	0.177	-0.462	3.25e-75	8590
17:54053774	PUFA	0.231	-0.375	3.71e-75	8640
11:46456344	Crea	0.152	-0.562	3.78e-75	8630
7:25851885	Leu	0.133	-0.641	3.84e-75	8620
12:40463668	M_LDL_CE	0.281	-0.341	3.98e-75	8640
12:40463668	XL_HDL_PL_	0.281	0.347	4.34e-75	8540
1:11900825	M_LDL_FC_	0.236	0.418	4.56e-75	8570
1:222897664	L_LDL_CE	0.269	-0.326	4.58e-75	8590
1:222897664	L_LDL_L	0.269	-0.323	4.62e-75	8590
1:120534806	FAw3	0.249	-0.411	4.72e-75	8590
1:11909514	HDL_D	0.22	0.432	4.77e-75	8590
1:120594223	M_LDL_TG	0.261	-0.375	5.03e-75	8590
12:40601708	M_VLDL_FC_	0.447	-0.256	5.14e-75	8630
3:52268246	PUFA	0.311	-0.289	5.16e-75	8640
12:91726656	S_LDL_CE_	0.405	-0.278	5.2e-75	8620
1:11900825	ApoB_ApoA1	0.236	-0.426	5.5e-75	8590
2:90077496	M_LDL_C	0.348	0.347	5.52e-75	8630
3:52268246	XS_VLDL_L	0.311	-0.307	5.52e-75	8640
17:53940001	IDL_CE	0.26	-0.356	6.24e-75	8640
1:11925300	S_VLDL_TG	0.392	-0.278	6.4e-75	8590
3:52324169	HDL_D	0.269	0.367	6.44e-75	8640
17:54053774	S_HDL_CE	0.231	-0.389	6.53e-75	8640
12:56667298	XL_HDL_PL	0.237	0.436	6.94e-75	8640
12:56667298	IDL_FC	0.237	-0.434	7.15e-75	8640
17:54053774	L_LDL_CE	0.231	-0.395	7.43e-75	8640
1:161976234	XL_HDL_PL_	0.294	0.303	7.75e-75	8490
11:2844441	M_LDL_FC_	0.201	0.47	8.29e-75	8620
1:11925300	TotFA	0.392	-0.262	8.62e-75	8590
17:54053774	XS_VLDL_L	0.231	-0.396	8.71e-75	8640
6:86726013	Phe	0.143	0.469	9.76e-75	8610
12:91726656	S_VLDL_TG	0.405	-0.279	1.04e-74	8640
12:56667298	TotFA	0.237	-0.425	1.07e-74	8640
3:52913279	Phe	0.219	-0.387	1.07e-74	8640
11:2839751	S_HDL_C	0.186	-0.478	1.16e-74	8640
13:35852860	LDL_C	0.321	-0.295	1.17e-74	8640
6:86556917	Phe	0.139	0.479	1.17e-74	8610
1:222897664	EstC	0.269	-0.316	1.2e-74	8590
6:86565943	Phe	0.143	0.468	1.21e-74	8610
11:8435078	Leu	0.202	-0.394	1.22e-74	8630
2:89979251	S_VLDL_C	0.355	0.344	1.25e-74	8630
1:109734541	M_LDL_PL	0.312	-0.261	1.26e-74	8590
2:28545109	XL_HDL_PL_	0.236	0.361	1.44e-74	8530
16:68285847	S_LDL_FC	0.182	-0.428	1.49e-74	8650
17:53940001	S_LDL_TG	0.26	-0.341	1.55e-74	8640
8:11069960	Crea	0.117	0.52	1.58e-74	8640
2:90077496	L_LDL_PL_	0.348	-0.342	1.7e-74	8630
7:44427149	S_LDL_L	0.185	-0.446	1.78e-74	8620
3:138119952	IDL_L	0.214	-0.448	1.8e-74	8640
12:40601708	XS_VLDL_CE	0.447	-0.262	2.08e-74	8640
15:42681199	LDL_C	0.18	-0.479	2.09e-74	8640
15:62121608	S_VLDL_FC	0.162	-0.571	2.14e-74	8640
12:56680531	Ile	0.231	-0.451	2.48e-74	8640
16:68024995	S_VLDL_L	0.203	-0.496	2.63e-74	8650
17:53940001	M_LDL_FC_	0.26	0.354	2.65e-74	8620
11:8453594	S_LDL_C	0.303	-0.284	2.79e-74	8640
15:42681199	LDL_D	0.18	0.488	2.86e-74	8640
1:159409884	Crea	0.128	-0.623	2.9e-74	8590
17:53940001	M_LDL_PL_	0.26	0.356	3.09e-74	8620
3:52913279	Leu	0.219	-0.404	3.45e-74	8640
11:2847069	LA	0.254	-0.377	3.47e-74	8630
16:68024995	PUFA	0.203	-0.46	3.59e-74	8650
16:28628143	Val	0.145	-0.5	3.64e-74	8650
15:50790233	M_LDL_PL	0.262	-0.321	4.31e-74	8640
1:11909514	L_LDL_C	0.22	-0.426	4.46e-74	8590
1:120534806	ApoB_ApoA1	0.249	-0.429	4.52e-74	8590
16:68024995	XS_VLDL_FC	0.203	-0.487	4.67e-74	8650
16:28987653	ApoB	0.164	-0.57	4.76e-74	8650
16:68285847	Leu	0.182	-0.435	5.05e-74	8650
1:11909514	EstC	0.22	-0.414	5.4e-74	8590
1:11909514	S_HDL_PL_	0.22	0.429	5.45e-74	8590
16:68024995	L_LDL_CE	0.203	-0.485	5.45e-74	8650
17:53940001	IDL_L	0.26	-0.349	5.81e-74	8640
1:109734541	M_LDL_FC	0.312	-0.261	5.82e-74	8590
2:90077496	S_VLDL_C	0.348	0.348	6.42e-74	8630
11:2844441	FAw6	0.201	-0.441	6.82e-74	8630
1:11900825	XS_VLDL_TG	0.236	-0.419	7.05e-74	8590
3:52268246	M_LDL_PL_	0.311	0.306	7.07e-74	8620
12:56667298	IDL_PL	0.237	-0.431	7.09e-74	8640
3:52913279	Val	0.219	-0.403	7.18e-74	8640
12:40538858	S_LDL_FC	0.241	-0.351	7.59e-74	8640
2:28549350	Val	0.239	-0.353	7.91e-74	8630
2:89979251	S_VLDL_CE	0.355	0.343	8.42e-74	8630
16:28987653	L_LDL_FC_	0.164	0.566	8.52e-74	8650
16:28987653	XS_VLDL_FC	0.164	-0.563	8.57e-74	8650
2:90077496	S_LDL_CE	0.348	0.344	8.65e-74	8630
7:44427149	S_LDL_PL	0.185	-0.439	8.69e-74	8620
15:50789125	Val	0.263	-0.341	9e-74	8640
2:89979251	M_LDL_CE	0.355	0.339	9.29e-74	8630
3:52324169	L_LDL_PL	0.269	-0.359	9.58e-74	8640
1:222897664	S_VLDL_L	0.269	-0.33	1e-73	8590
17:54053774	XL_HDL_C_	0.231	-0.398	1.03e-73	8540
1:161976234	S_LDL_TG	0.294	-0.284	1.06e-73	8590
11:2844441	L_LDL_PL	0.201	-0.46	1.08e-73	8640
2:28545109	XL_HDL_CE_	0.236	-0.359	1.16e-73	8530
11:2839751	LDL_C	0.186	-0.484	1.18e-73	8640
1:177788008	XL_HDL_PL_	0.152	0.585	1.32e-73	8490
16:68024995	EstC	0.203	-0.469	1.32e-73	8650
13:35852860	S_VLDL_PL	0.321	-0.298	1.4e-73	8640
2:89979251	XL_HDL_PL_	0.355	-0.345	1.41e-73	8530
6:86656653	Leu	0.141	0.488	1.41e-73	8610
11:2844441	S_LDL_TG	0.201	-0.447	1.53e-73	8640
20:39733781	M_LDL_PL	0.212	-0.382	1.56e-73	8660
3:52324169	LDL_TG	0.269	-0.338	1.59e-73	8640
12:40463668	S_HDL_CE	0.281	-0.331	1.69e-73	8640
1:161976234	S_HDL_CE	0.294	-0.29	1.74e-73	8590
1:222897664	S_VLDL_PL	0.269	-0.328	1.74e-73	8590
1:109735416	S_VLDL_CE	0.314	-0.261	1.91e-73	8590
2:55836165	Crea	0.143	0.489	1.95e-73	8630
17:54053774	L_LDL_L	0.231	-0.387	1.96e-73	8640
3:123001494	HDL3_C	0.213	-0.424	1.97e-73	8640
3:138119952	FAw3	0.214	-0.437	1.98e-73	8640
1:11904076	IDL_FC	0.233	-0.432	2.01e-73	8590
1:120594223	VLDL_C	0.261	-0.409	2.02e-73	8590
17:53940001	VLDL_C	0.26	-0.359	2.12e-73	8640
2:28545109	Val	0.236	-0.356	2.16e-73	8630
1:11904076	IDL_PL	0.233	-0.431	2.18e-73	8590
7:44427149	M_LDL_PL	0.185	-0.441	2.2e-73	8620
16:68285847	Phe	0.182	-0.413	2.34e-73	8650
1:120534806	M_LDL_CE_	0.249	-0.428	2.46e-73	8570
11:2847069	FAw3	0.254	-0.381	2.46e-73	8630
5:74734362	Crea	0.184	-0.397	2.46e-73	8630
1:11925300	SFA_FA	0.392	0.272	2.63e-73	8590
17:53940001	L_LDL_CE_	0.26	-0.36	2.65e-73	8640
17:54053774	EstC	0.231	-0.379	2.85e-73	8640
13:35852860	LDL_TG	0.321	-0.274	2.93e-73	8640
11:2844441	XS_VLDL_L	0.201	-0.465	2.99e-73	8640
17:53940001	LDL_TG	0.26	-0.328	3.17e-73	8640
15:62121608	S_LDL_CE	0.162	-0.56	3.21e-73	8640
13:35852860	S_LDL_TG	0.321	-0.282	3.42e-73	8640
15:62121608	XL_HDL_CE_	0.162	-0.57	3.43e-73	8540
15:50790233	M_LDL_FC	0.262	-0.32	3.52e-73	8640
11:2847069	M_LDL_CE_	0.254	-0.401	3.61e-73	8620
2:90077496	S_VLDL_CE	0.348	0.347	3.79e-73	8630
1:11806851	Phe	0.127	-0.594	3.8e-73	8590
10:113045163	S_VLDL_C	0.164	-0.502	4.03e-73	8650
15:50789125	S_LDL_CE	0.263	-0.336	4.08e-73	8640
1:120594223	IDL_TG	0.261	-0.383	4.21e-73	8590
3:52324169	FAw6	0.269	-0.342	4.39e-73	8640
16:68024995	XL_HDL_C_	0.203	-0.491	4.4e-73	8550
1:161976234	PUFA	0.294	-0.278	4.61e-73	8590
16:68024995	L_LDL_L	0.203	-0.477	4.75e-73	8650
7:53946260	Crea	0.0861	-0.694	5.28e-73	8620
15:42681199	S_VLDL_L	0.18	-0.485	5.49e-73	8640
1:161976234	L_LDL_C	0.294	-0.293	5.83e-73	8590
11:2844441	HDL3_C	0.201	-0.433	5.85e-73	8640
3:52324169	Serum_C	0.269	-0.35	6.19e-73	8640
12:56667298	S_VLDL_TG	0.237	-0.445	6.94e-73	8640
1:120534806	M_LDL_TG	0.249	-0.386	7.15e-73	8590
3:138119952	IDL_C	0.214	-0.447	7.18e-73	8640
13:35852860	ApoB	0.321	-0.296	7.84e-73	8640
16:68131732	Crea	0.093	-0.666	7.85e-73	8650
16:28628143	S_LDL_FC	0.145	-0.486	8.1e-73	8650
3:123001494	S_HDL_C	0.213	-0.441	8.22e-73	8640
3:52324169	M_LDL_PL_	0.269	0.363	8.24e-73	8620
12:40538858	Phe	0.241	-0.34	8.78e-73	8640
3:38750436	S_LDL_FC	0.15	-0.539	9.2e-73	8640
2:90077496	M_LDL_CE	0.348	0.342	9.44e-73	8630
1:11900825	L_LDL_FC	0.236	-0.407	1.01e-72	8590
16:28628143	Leu	0.145	-0.495	1.05e-72	8650
1:27285195	M_LDL_FC	0.177	-0.455	1.09e-72	8590
15:42681199	S_LDL_PL_	0.18	0.481	1.09e-72	8620
1:11806851	Val	0.127	-0.62	1.1e-72	8590
7:44427149	M_LDL_FC	0.185	-0.44	1.11e-72	8620
1:109735416	S_LDL_PL	0.314	-0.251	1.14e-72	8590
1:11909514	PUFA	0.22	-0.4	1.18e-72	8590
1:222897664	FAw6	0.269	-0.304	1.2e-72	8590
15:42681199	S_VLDL_PL	0.18	-0.482	1.21e-72	8640
17:53940001	FAw3	0.26	-0.34	1.22e-72	8640
12:56667298	M_LDL_CE_	0.237	-0.443	1.29e-72	8620
12:56667298	S_HDL_CE_	0.237	-0.437	1.35e-72	8640
1:161976234	M_LDL_FC_	0.294	0.294	1.47e-72	8570
1:11925300	Pyr	0.392	-0.268	1.52e-72	8580
7:25851885	XL_HDL_PL_	0.133	0.632	1.6e-72	8520
1:11904076	Gly	0.233	-0.436	1.89e-72	8270
15:62121608	M_LDL_C	0.162	-0.557	1.98e-72	8640
12:40463668	LDL_C	0.281	-0.333	2e-72	8640
11:2847069	M_LDL_TG	0.254	-0.361	2.01e-72	8640
13:35852860	S_VLDL_L	0.321	-0.297	2.02e-72	8640
12:40463668	S_HDL_C	0.281	-0.327	2.09e-72	8640
3:138119952	XS_VLDL_TG	0.214	-0.451	2.16e-72	8640
12:40601708	MUFA	0.447	-0.253	2.34e-72	8640
15:42681199	L_LDL_FC_	0.18	0.477	2.41e-72	8640
11:2844441	HDL_D	0.201	0.463	2.43e-72	8640
1:222897664	XL_HDL_PL_	0.269	0.327	2.52e-72	8490
1:11900825	FAw3	0.236	-0.399	2.58e-72	8590
13:35852860	LDL_D	0.321	0.296	2.58e-72	8640
6:77123667	Crea	0.148	0.475	2.6e-72	8610
2:190376435	Crea	0.0626	-0.992	2.64e-72	8630
20:44554686	Leu	0.135	-0.583	2.78e-72	8660
12:40463668	S_HDL_PL_	0.281	0.335	2.79e-72	8640
11:8453594	S_VLDL_FC	0.303	-0.284	2.8e-72	8640
1:120594223	XS_VLDL_C	0.261	-0.401	2.86e-72	8590
11:2839751	LDL_D	0.186	0.489	2.87e-72	8640
3:52247110	XL_HDL_PL_	0.201	0.431	2.88e-72	8540
17:53940001	Gln	0.26	-0.356	2.9e-72	8620
12:56680531	M_LDL_CE_	0.231	-0.461	2.93e-72	8620
15:50789125	L_LDL_PL_	0.263	0.331	2.99e-72	8640
17:53940001	IDL_C	0.26	-0.348	3.13e-72	8640
16:19743649	Crea	0.103	-0.661	3.19e-72	8650
11:2844441	Serum_C	0.201	-0.447	3.21e-72	8640
11:2844441	XS_VLDL_TG	0.201	-0.465	3.43e-72	8640
3:138119952	LDL_TG	0.214	-0.416	3.51e-72	8640
3:52247110	S_LDL_L	0.201	-0.419	3.7e-72	8640
11:2847069	S_VLDL_FC_	0.254	-0.36	4e-72	8630
1:120594223	M_LDL_CE_	0.261	-0.406	4.01e-72	8570
16:28628143	Phe	0.145	-0.471	4.01e-72	8650
2:89979251	LDL_C	0.355	0.334	4.02e-72	8630
12:56680531	S_HDL_CE_	0.231	-0.454	4.15e-72	8640
11:2847069	L_LDL_TG	0.254	-0.361	4.19e-72	8640
1:109735416	S_LDL_L	0.314	-0.253	4.25e-72	8590
3:52268246	LDL_TG	0.311	-0.28	4.35e-72	8640
1:109734541	M_LDL_L	0.312	-0.258	4.38e-72	8590
1:27285195	S_LDL_PL	0.177	-0.448	4.52e-72	8590
20:39733781	Phe	0.212	-0.371	4.83e-72	8660
1:161976234	EstC	0.294	-0.283	4.93e-72	8590
16:47223418	S_LDL_FC	0.17	-0.549	5.01e-72	8650
15:50789125	M_LDL_C	0.263	-0.333	5.05e-72	8640
1:120534806	LA	0.249	-0.396	5.35e-72	8590
1:120534806	IDL_TG	0.249	-0.398	5.53e-72	8590
1:120594223	LA	0.261	-0.379	5.66e-72	8590
17:54053774	S_HDL_C	0.231	-0.379	5.7e-72	8640
11:2847069	Gly	0.254	-0.391	7.31e-72	8320
11:2839751	S_LDL_PL_	0.186	0.486	7.49e-72	8620
1:222897664	L_LDL_C	0.269	-0.318	7.67e-72	8590
1:120594223	XL_HDL_PL	0.261	0.392	8.01e-72	8590
3:138119952	Gly	0.214	-0.447	8.06e-72	8320
16:67922342	Phe	0.189	-0.378	8.12e-72	8650
15:42681199	ApoB	0.18	-0.477	8.33e-72	8640
12:40601708	S_LDL_C_	0.447	-0.26	8.36e-72	8620
11:8453594	L_LDL_PL_	0.303	0.277	8.79e-72	8640
16:68024995	ApoB	0.203	-0.484	9e-72	8650
3:52247110	S_VLDL_C	0.201	-0.427	9.67e-72	8640
1:11904076	S_HDL_C_	0.233	-0.434	9.76e-72	8590
11:2839751	XL_HDL_PL_	0.186	0.487	1.02e-71	8530
1:11900825	LDL_TG	0.236	-0.381	1.06e-71	8590
13:35852860	L_LDL_L	0.321	-0.287	1.06e-71	8640
1:161976234	M_LDL_PL_	0.294	0.294	1.14e-71	8570
12:40524180	S_LDL_FC	0.238	-0.334	1.14e-71	8640
16:28987653	XS_VLDL_L	0.164	-0.555	1.15e-71	8650
10:113045163	S_LDL_L	0.164	-0.486	1.31e-71	8650
1:27285195	L_LDL_PL_	0.177	0.452	1.32e-71	8590
17:54053774	L_LDL_C	0.231	-0.386	1.32e-71	8640
12:40601708	Tyr	0.447	-0.258	1.4e-71	8640
12:91726656	Ile	0.405	-0.263	1.41e-71	8640
1:27285195	S_LDL_C	0.177	-0.455	1.42e-71	8590
1:109735416	S_VLDL_FC	0.314	-0.257	1.43e-71	8590
13:35852860	L_LDL_CE	0.321	-0.289	1.52e-71	8640
15:62121608	S_VLDL_CE	0.162	-0.56	1.52e-71	8640
6:86726013	Leu	0.143	0.48	1.56e-71	8610
15:50790233	M_LDL_L	0.262	-0.317	1.78e-71	8640
16:67922342	Leu	0.189	-0.395	1.85e-71	8650
13:35852860	M_LDL_TG	0.321	-0.268	1.97e-71	8640
15:50790233	S_LDL_C	0.262	-0.319	2.09e-71	8640
16:28987653	S_LDL_CE	0.164	-0.553	2.32e-71	8650
3:52324169	L_LDL_TG	0.269	-0.332	2.32e-71	8640
1:114377568	S_LDL_FC	0.109	-0.657	2.34e-71	8590
20:39733781	Val	0.212	-0.386	2.44e-71	8660
17:53940001	L_LDL_TG	0.26	-0.322	2.52e-71	8640
1:11900825	XL_HDL_PL	0.236	0.404	2.58e-71	8590
20:44554015	Crea	0.106	-0.622	2.94e-71	8660
12:40538858	S_LDL_PL	0.241	-0.34	3.07e-71	8640
2:90077496	LDL_C	0.348	0.337	3.08e-71	8630
3:52324169	FAw3	0.269	-0.347	3.18e-71	8640
1:11904076	M_LDL_CE_	0.233	-0.44	3.27e-71	8570
20:39733781	M_LDL_FC	0.212	-0.378	3.37e-71	8660
12:56680531	FreeC	0.231	-0.436	3.42e-71	8640
11:8453594	S_VLDL_C	0.303	-0.282	3.47e-71	8640
12:40601708	S_LDL_FC_	0.447	0.252	3.64e-71	8620
16:67922342	Val	0.189	-0.394	3.95e-71	8650
10:67446570	Crea	0.112	-0.571	3.96e-71	8640
16:68024995	L_LDL_C	0.203	-0.474	4.15e-71	8650
10:113045163	M_LDL_FC	0.164	-0.485	4.23e-71	8650
7:44427149	M_LDL_L	0.185	-0.436	4.31e-71	8620
1:11904076	TotFA	0.233	-0.417	4.34e-71	8590
12:66298031	S_LDL_PL	0.176	-0.446	4.64e-71	8640
16:68024995	L_LDL_FC_	0.203	0.479	4.72e-71	8650
7:44427149	Leu	0.185	-0.445	4.81e-71	8620
1:109735416	M_LDL_PL	0.314	-0.25	4.92e-71	8590
15:42681199	S_HDL_CE	0.18	-0.461	5.02e-71	8640
16:68024995	M_LDL_PL_	0.203	0.479	5.5e-71	8630
3:138119952	L_LDL_FC	0.214	-0.437	5.87e-71	8640
11:2847069	VLDL_C	0.254	-0.394	5.98e-71	8640
3:52268246	Serum_C	0.311	-0.289	6.64e-71	8640
1:177788008	S_LDL_FC	0.152	-0.559	7.01e-71	8590
11:8453594	M_LDL_C	0.303	-0.278	7.02e-71	8640
1:109734541	XL_HDL_PL_	0.312	0.263	7.16e-71	8490
1:109735416	M_LDL_FC	0.314	-0.25	7.19e-71	8590
10:113045163	S_VLDL_FC	0.164	-0.494	7.4e-71	8650
1:11925300	Glc	0.392	-0.269	7.95e-71	8580
2:55841640	Crea	0.143	0.484	7.97e-71	8630
1:222897664	S_LDL_TG	0.269	-0.305	8.24e-71	8590
3:52247110	XL_HDL_CE_	0.201	-0.427	8.31e-71	8540
3:52324169	M_LDL_FC_	0.269	0.356	9.03e-71	8620
16:68285847	Val	0.182	-0.425	9.06e-71	8650
1:120594223	ApoB_ApoA1	0.261	-0.401	9.36e-71	8590
12:40538858	Leu	0.241	-0.351	9.72e-71	8640
2:28549350	XL_HDL_C_	0.239	-0.346	1e-70	8530
1:161976234	S_HDL_C	0.294	-0.283	1.01e-70	8590
6:86565943	Leu	0.143	0.478	1.02e-70	8610
1:11909514	VLDL_C	0.22	-0.427	1.06e-70	8590
15:42681199	L_LDL_CE	0.18	-0.467	1.11e-70	8640
3:52324169	XS_VLDL_PL	0.269	-0.352	1.11e-70	8640
15:42681199	Gln	0.18	-0.478	1.12e-70	8620
3:123001494	L_LDL_CE	0.213	-0.444	1.13e-70	8640
3:52268246	M_LDL_FC_	0.311	0.297	1.19e-70	8620
3:52324169	M_LDL_TG	0.269	-0.329	1.19e-70	8640
3:123001494	M_LDL_PL_	0.213	0.447	1.2e-70	8620
7:25851885	S_VLDL_C	0.133	-0.621	1.24e-70	8620
1:222897664	Serum_C	0.269	-0.307	1.46e-70	8590
17:53940001	LDL_D	0.26	0.35	1.46e-70	8640
17:54053774	HDL3_C	0.231	-0.359	1.48e-70	8640
12:40463668	S_VLDL_PL	0.281	-0.335	1.64e-70	8640
12:66298031	S_LDL_L	0.176	-0.449	1.65e-70	8640
1:120534806	IDL_FC	0.249	-0.405	1.66e-70	8590
1:222897664	L_LDL_PL	0.269	-0.313	1.68e-70	8590
10:113045163	S_LDL_PL	0.164	-0.477	1.77e-70	8650
11:2844441	XL_HDL_C_	0.201	-0.461	1.99e-70	8530
6:86556917	Leu	0.139	0.487	2.01e-70	8610
3:52268246	L_LDL_PL	0.311	-0.293	2.05e-70	8640
7:44427149	Phe	0.185	-0.423	2.14e-70	8620
13:35852860	L_LDL_TG	0.321	-0.267	2.22e-70	8640
15:62121608	S_HDL_PL_	0.162	0.551	2.45e-70	8640
3:52247110	M_LDL_FC	0.201	-0.414	2.52e-70	8640
16:68024995	Gln	0.203	-0.483	2.66e-70	8630
1:161976234	XS_VLDL_TG	0.294	-0.291	2.93e-70	8590
11:8453594	S_LDL_CE	0.303	-0.277	2.94e-70	8640
16:28987653	M_LDL_C	0.164	-0.548	2.98e-70	8650
3:138119952	VLDL_C	0.214	-0.449	3e-70	8640
3:52247110	S_HDL_PL_	0.201	0.419	3.09e-70	8640
1:11904076	S_VLDL_TG	0.233	-0.438	3.17e-70	8590
7:44427149	S_LDL_C	0.185	-0.437	3.17e-70	8620
1:11909514	XS_VLDL_PL	0.22	-0.413	3.24e-70	8590
12:56680531	MUFA	0.231	-0.441	3.25e-70	8640
11:2844441	FAw3	0.201	-0.441	3.29e-70	8630
1:109734541	S_LDL_C	0.312	-0.257	3.88e-70	8590
15:62121608	M_LDL_CE	0.162	-0.549	3.93e-70	8640
15:62121608	LDL_D	0.162	0.557	4.04e-70	8640
12:40538858	S_LDL_L	0.241	-0.341	4.28e-70	8640
16:47223418	Val	0.17	-0.553	4.57e-70	8650
20:39733781	M_LDL_L	0.212	-0.375	4.67e-70	8660
6:28387443	Leu	0.173	-0.431	4.76e-70	8610
16:67922342	S_LDL_FC	0.189	-0.383	4.84e-70	8650
11:2844441	LDL_TG	0.201	-0.423	5.09e-70	8640
1:161976234	LDL_TG	0.294	-0.269	5.27e-70	8590
1:11909514	L_LDL_PL	0.22	-0.411	5.39e-70	8590
7:25851885	Phe	0.133	-0.59	5.5e-70	8620
16:47223418	Phe	0.17	-0.527	5.61e-70	8650
2:204165171	Crea	0.109	-0.607	5.91e-70	8630
2:90077496	XL_HDL_PL_	0.348	-0.342	6.1e-70	8530
2:89979251	L_LDL_CE	0.355	0.329	6.66e-70	8630
3:123001494	XS_VLDL_L	0.213	-0.443	6.71e-70	8640
3:123001494	L_LDL_L	0.213	-0.436	6.76e-70	8640
11:8453594	L_LDL_FC_	0.303	0.278	7.05e-70	8640
10:113045163	S_VLDL_CE	0.164	-0.492	7.23e-70	8650
1:120594223	IDL_FC	0.261	-0.386	7.24e-70	8590
1:27285195	M_LDL_L	0.177	-0.446	7.56e-70	8590
15:50789125	M_LDL_CE	0.263	-0.329	8.56e-70	8640
3:52268246	M_LDL_TG	0.311	-0.274	8.59e-70	8640
12:40538858	M_LDL_PL	0.241	-0.339	8.85e-70	8640
17:54053774	Gln	0.231	-0.39	9.44e-70	8620
12:40601708	L_HDL_C_	0.447	0.259	9.78e-70	8460
1:11900825	LA	0.236	-0.385	9.92e-70	8590
10:67523912	Crea	0.114	-0.576	9.98e-70	8640
7:44427149	S_VLDL_C	0.185	-0.441	1.01e-69	8620
6:86573165	Phe	0.146	0.446	1.05e-69	8610
2:89979251	ApoB	0.355	0.333	1.34e-69	8630
15:62121608	LDL_C	0.162	-0.545	1.36e-69	8640
11:8453594	ApoB	0.303	-0.279	1.4e-69	8640
17:54053774	FAw6	0.231	-0.361	1.6e-69	8640
2:89979251	XL_HDL_CE_	0.355	0.335	1.64e-69	8530
12:56667298	M_VLDL_FC_	0.237	-0.418	1.66e-69	8630
3:52342529	Leu	0.124	-0.551	1.68e-69	8640
1:161976234	XS_VLDL_L	0.294	-0.288	1.73e-69	8590
20:39733781	L_LDL_FC_	0.212	0.38	1.74e-69	8660
3:52247110	S_VLDL_CE	0.201	-0.421	1.76e-69	8640
1:161976234	L_LDL_PL	0.294	-0.284	1.82e-69	8590
4:81194090	Crea	0.186	-0.376	1.93e-69	8630
3:138119952	LA	0.214	-0.418	1.95e-69	8640
1:11925300	S_LDL_C_	0.392	-0.267	1.96e-69	8570
3:138119952	S_HDL_C_	0.214	-0.44	1.96e-69	8640
11:2844441	XS_VLDL_PL	0.201	-0.448	2.05e-69	8640
11:2839751	L_LDL_CE	0.186	-0.47	2.13e-69	8640
6:86575796	Phe	0.146	0.446	2.28e-69	8610
16:28987653	PUFA	0.164	-0.515	2.32e-69	8650
2:90077496	L_LDL_CE	0.348	0.333	2.41e-69	8630
3:52268246	FAw6	0.311	-0.279	2.66e-69	8640
12:40463668	L_LDL_FC_	0.281	0.329	2.76e-69	8640
3:52247110	S_LDL_PL	0.201	-0.406	3.4e-69	8640
1:222897664	FAw3	0.269	-0.305	3.61e-69	8590
3:138119952	ApoB_ApoA1	0.214	-0.445	3.81e-69	8640
1:11909514	ApoB_ApoA1	0.22	-0.421	3.9e-69	8590
12:56667298	Glc	0.237	-0.432	3.92e-69	8630
11:2844441	L_LDL_CE_	0.201	-0.462	3.94e-69	8640
3:138119952	L_LDL_TG	0.214	-0.405	4.21e-69	8640
15:62121608	XL_HDL_C_	0.162	-0.552	4.22e-69	8540
3:52247110	L_LDL_PL_	0.201	0.41	4.29e-69	8640
15:42681199	XS_VLDL_FC	0.18	-0.464	4.34e-69	8640
17:53940001	LA	0.26	-0.326	4.36e-69	8640
12:40463668	ApoB	0.281	-0.33	4.53e-69	8640
1:11907648	Crea	0.125	-0.592	4.67e-69	8590
17:53940001	L_LDL_FC	0.26	-0.338	4.67e-69	8640
17:53940001	XS_VLDL_C	0.26	-0.345	4.88e-69	8640
1:11900825	L_LDL_TG	0.236	-0.373	4.93e-69	8590
1:11909514	XS_VLDL_TG	0.22	-0.416	5.76e-69	8590
12:40463668	PUFA	0.281	-0.308	5.79e-69	8640
1:109735416	M_LDL_L	0.314	-0.247	6.06e-69	8590
11:2839751	L_LDL_L	0.186	-0.464	6.24e-69	8640
3:123001494	EstC	0.213	-0.425	6.29e-69	8640
12:56667298	FreeC	0.237	-0.411	6.5e-69	8640
15:42681199	L_LDL_L	0.18	-0.456	6.92e-69	8640
11:46699124	Phe	0.171	-0.461	6.99e-69	8630
17:54053774	HDL_D	0.231	0.381	7.01e-69	8640
2:90077496	ApoB	0.348	0.337	7.25e-69	8630
2:504243	Crea	0.114	-0.583	7.31e-69	8630
1:11909514	IDL_CE	0.22	-0.413	7.32e-69	8590
11:8453594	M_LDL_CE	0.303	-0.275	7.52e-69	8640
3:52247110	S_LDL_C	0.201	-0.413	7.83e-69	8640
12:40463668	L_LDL_CE	0.281	-0.325	8.01e-69	8640
1:222897664	XS_VLDL_FC	0.269	-0.313	8.12e-69	8590
17:53940001	ApoB_ApoA1	0.26	-0.347	8.6e-69	8640
12:40463668	S_VLDL_L	0.281	-0.332	8.61e-69	8640
3:52324169	VLDL_C	0.269	-0.358	8.62e-69	8640
12:40463668	Gln	0.281	-0.333	8.77e-69	8620
1:27285195	M_LDL_PL	0.177	-0.44	8.92e-69	8590
20:39733781	S_LDL_C	0.212	-0.374	9.14e-69	8660
13:35852860	PUFA	0.321	-0.268	9.44e-69	8630
15:42681199	S_HDL_C	0.18	-0.451	1.08e-68	8640
12:40463668	L_LDL_L	0.281	-0.321	1.15e-68	8640
11:2839751	PUFA	0.186	-0.443	1.16e-68	8630
15:55645661	Crea	0.0778	-0.721	1.16e-68	8640
17:53940001	M_LDL_TG	0.26	-0.315	1.19e-68	8640
3:52913279	S_LDL_L	0.219	-0.38	1.23e-68	8640
1:222897664	LDL_TG	0.269	-0.291	1.36e-68	8590
15:62121608	XS_VLDL_FC	0.162	-0.543	1.37e-68	8640
16:68024995	FAw6	0.203	-0.443	1.46e-68	8650
16:68024995	S_HDL_C_	0.203	-0.47	1.46e-68	8650
13:35852860	L_LDL_C	0.321	-0.283	1.48e-68	8640
6:34797241	Crea	0.105	-0.534	1.63e-68	8610
1:109734541	M_LDL_C	0.312	-0.254	1.66e-68	8590
3:52268246	L_LDL_TG	0.311	-0.272	1.66e-68	8640
11:2847069	ApoB_ApoA1	0.254	-0.387	1.68e-68	8640
3:123001494	IDL_PL_	0.213	0.448	1.72e-68	8640
10:113045163	S_HDL_CE	0.164	-0.472	1.75e-68	8650
11:8453594	Val	0.303	-0.277	1.75e-68	8630
11:2844441	Gln	0.201	-0.458	1.87e-68	8620
20:39733781	L_LDL_PL_	0.212	0.37	1.94e-68	8660
3:52913279	S_VLDL_C	0.219	-0.387	1.94e-68	8640
1:11909514	S_HDL_CE	0.22	-0.403	2.05e-68	8590
12:56667298	Ile	0.237	-0.415	2.09e-68	8640
17:54053774	S_LDL_TG	0.231	-0.364	2.17e-68	8640
12:66298031	M_LDL_PL	0.176	-0.44	2.22e-68	8640
3:138119952	M_LDL_TG	0.214	-0.402	2.3e-68	8640
12:40463668	LDL_D	0.281	0.33	2.33e-68	8640
7:25851885	XL_HDL_CE_	0.133	-0.614	2.36e-68	8520
3:123001494	L_LDL_C	0.213	-0.435	2.46e-68	8640
7:44427149	S_VLDL_CE	0.185	-0.437	2.47e-68	8620
12:40463668	XS_VLDL_FC	0.281	-0.325	2.48e-68	8640
12:66298031	M_LDL_FC	0.176	-0.442	2.5e-68	8640
12:91726656	S_LDL_C_	0.405	-0.267	2.5e-68	8620
3:52324169	IDL_L	0.269	-0.345	2.54e-68	8640
3:138119952	XL_HDL_PL	0.214	0.43	2.58e-68	8640
11:2847069	IDL_FC	0.254	-0.374	2.7e-68	8640
11:2839751	S_VLDL_PL	0.186	-0.474	2.77e-68	8640
11:2839751	M_LDL_PL_	0.186	0.471	2.82e-68	8620
1:109734541	L_LDL_PL_	0.312	0.251	2.88e-68	8590
3:52268246	XS_VLDL_PL	0.311	-0.29	2.91e-68	8640
2:28545109	XL_HDL_C_	0.236	-0.344	2.96e-68	8530
10:113045163	M_LDL_PL	0.164	-0.473	3.21e-68	8650
11:2844441	S_HDL_C_	0.201	-0.45	3.22e-68	8630
15:50789125	LDL_D	0.263	0.33	3.61e-68	8640
2:89979251	L_LDL_L	0.355	0.321	3.65e-68	8630
1:11900825	XS_VLDL_C	0.236	-0.403	3.74e-68	8590
1:11904076	FreeC	0.233	-0.411	3.79e-68	8590
6:34771820	Crea	0.111	-0.5	3.86e-68	8610
6:28366262	Leu	0.178	-0.409	3.96e-68	8610
3:38750436	Leu	0.15	-0.532	4.03e-68	8640
12:66298031	S_HDL_CE	0.176	-0.438	4.05e-68	8640
1:11909514	Serum_C	0.22	-0.397	4.26e-68	8590
11:2847069	XS_VLDL_C	0.254	-0.382	4.59e-68	8640
16:28987653	M_LDL_CE	0.164	-0.54	4.62e-68	8650
15:42681199	XL_HDL_CE_	0.18	-0.467	4.65e-68	8540
12:40538858	Val	0.241	-0.344	4.91e-68	8640
16:28987653	LDL_C	0.164	-0.538	5e-68	8650
16:68024995	Serum_C	0.203	-0.452	5.05e-68	8650
6:28366262	XL_HDL_PL_	0.178	0.411	5.22e-68	8510
1:161976234	FAw6	0.294	-0.269	5.38e-68	8590
17:54053774	XS_VLDL_TG	0.231	-0.381	5.43e-68	8640
1:11904076	S_HDL_CE_	0.233	-0.424	5.71e-68	8590
2:89979251	EstC	0.355	0.314	5.82e-68	8630
6:86656653	Val	0.141	0.469	5.83e-68	8610
7:25851885	S_VLDL_CE	0.133	-0.609	6.04e-68	8620
6:28387443	S_LDL_FC	0.173	-0.415	6.24e-68	8610
12:40524180	S_LDL_PL	0.238	-0.321	6.3e-68	8640
10:22360446	Crea	0.0347	-1.57	6.32e-68	8640
16:67827247	Crea	0.0738	-0.876	6.35e-68	8650
10:113045163	S_LDL_C	0.164	-0.478	6.52e-68	8650
7:44427149	M_LDL_C	0.185	-0.43	6.55e-68	8620
1:161976234	M_LDL_TG	0.294	-0.263	6.71e-68	8590
2:90077496	EstC	0.348	0.32	6.86e-68	8630
11:2839751	XS_VLDL_FC	0.186	-0.467	7.12e-68	8640
2:90077496	L_LDL_L	0.348	0.326	7.33e-68	8630
12:40463668	HDL3_C	0.281	-0.302	7.45e-68	8640
3:52324169	S_HDL_C_	0.269	-0.35	7.5e-68	8640
1:27285195	Leu	0.177	-0.449	7.68e-68	8590
6:86550985	Phe	0.148	0.439	8.05e-68	8610
15:50789125	PUFA	0.263	-0.306	8.37e-68	8640
7:25851885	S_VLDL_FC	0.133	-0.608	8.43e-68	8620
17:54053774	LDL_D	0.231	0.383	8.85e-68	8640
16:28987653	FAw3	0.164	-0.524	8.86e-68	8650
3:123001494	ApoB	0.213	-0.44	8.92e-68	8640
1:120534806	Pyr	0.249	-0.404	9e-68	8580
12:66298031	S_HDL_C	0.176	-0.435	9.03e-68	8640
2:28607344	S_LDL_FC	0.141	-0.555	9.15e-68	8630
1:11909514	IDL_L	0.22	-0.404	9.2e-68	8590
1:120534806	S_HDL_L	0.249	-0.394	9.26e-68	8590
17:54053774	Serum_C	0.231	-0.365	9.57e-68	8640
11:2844441	IDL_PL_	0.201	0.456	9.64e-68	8640
15:50790233	S_LDL_CE	0.262	-0.312	1.02e-67	8640
6:28366262	S_LDL_FC	0.178	-0.4	1.02e-67	8610
13:35852860	EstC	0.321	-0.273	1.04e-67	8640
15:50789125	LDL_C	0.263	-0.322	1.05e-67	8640
3:52247110	S_VLDL_FC	0.201	-0.415	1.05e-67	8640
12:40601708	L_HDL_CE_	0.447	0.254	1.1e-67	8460
1:11909514	XS_VLDL_C	0.22	-0.413	1.12e-67	8590
17:54053774	L_LDL_PL	0.231	-0.372	1.16e-67	8640
3:52268246	S_HDL_C_	0.311	-0.293	1.18e-67	8640
5:98442871	Crea	0.091	-0.718	1.22e-67	8630
15:42681199	L_LDL_C	0.18	-0.456	1.36e-67	8640
3:52268246	Gly	0.311	-0.292	1.37e-67	8320
10:113045163	M_LDL_L	0.164	-0.473	1.39e-67	8650
11:2839751	HDL3_C	0.186	-0.435	1.41e-67	8640
15:62121608	S_LDL_PL_	0.162	0.545	1.42e-67	8620
11:2844441	IDL_L	0.201	-0.44	1.47e-67	8640
2:28607344	S_VLDL_C	0.141	-0.565	1.48e-67	8630
3:138119952	Pyr	0.214	-0.434	1.53e-67	8620
1:161976234	Serum_C	0.294	-0.274	1.55e-67	8590
12:40538858	M_LDL_FC	0.241	-0.335	1.57e-67	8640
1:11909514	HDL3_C	0.22	-0.382	1.62e-67	8590
1:109734541	S_VLDL_PL	0.312	-0.256	1.66e-67	8590
7:44427149	L_LDL_PL_	0.185	0.425	1.69e-67	8620
1:11909514	L_LDL_CE_	0.22	-0.418	1.7e-67	8590
1:222897664	M_LDL_FC_	0.269	0.31	1.73e-67	8570
1:27285195	S_LDL_CE	0.177	-0.443	1.82e-67	8590
1:11900825	S_HDL_C_	0.236	-0.398	1.89e-67	8590
16:68024995	L_LDL_PL	0.203	-0.458	1.98e-67	8650
15:50790233	M_LDL_C	0.262	-0.31	2.31e-67	8640
12:40601708	PC	0.447	-0.229	2.45e-67	8640
2:28549350	S_VLDL_C	0.239	-0.336	2.49e-67	8630
3:52268246	Gln	0.311	-0.296	2.51e-67	8620
1:161976234	XS_VLDL_PL	0.294	-0.28	2.62e-67	8590
1:120534806	IDL_PL	0.249	-0.395	2.67e-67	8590
16:68024995	HDL_D	0.203	0.465	2.7e-67	8650
1:109735416	S_LDL_C	0.314	-0.246	3.09e-67	8590
3:52324169	ApoB_ApoA1	0.269	-0.353	3.15e-67	8640
12:40538858	M_LDL_L	0.241	-0.335	3.22e-67	8640
15:50789125	S_VLDL_FC	0.263	-0.325	3.37e-67	8640
6:86592226	Phe	0.151	0.437	3.4e-67	8610
17:53940001	IDL_TG	0.26	-0.323	3.41e-67	8640
11:8453594	LDL_C	0.303	-0.27	3.62e-67	8640
12:40463668	EstC	0.281	-0.312	3.78e-67	8640
12:40601708	SFA_FA	0.447	0.249	3.79e-67	8640
1:177788008	S_VLDL_C	0.152	-0.555	3.84e-67	8590
2:28557080	S_LDL_FC	0.194	-0.389	3.92e-67	8630
2:89979251	S_VLDL_FC	0.355	0.326	3.92e-67	8630
11:2839751	EstC	0.186	-0.448	4.1e-67	8640
1:27285195	M_LDL_C	0.177	-0.441	4.13e-67	8590
12:91726656	S_VLDL_FC_	0.405	-0.238	4.22e-67	8640
1:161976234	L_LDL_TG	0.294	-0.262	4.24e-67	8590
3:52324169	IDL_CE	0.269	-0.347	4.28e-67	8640
1:11909514	FAw6	0.22	-0.385	4.32e-67	8590
11:2844441	L_LDL_TG	0.201	-0.412	4.33e-67	8640
2:89979251	L_LDL_C	0.355	0.321	4.33e-67	8630
6:28387443	S_VLDL_C	0.173	-0.421	4.4e-67	8610
16:28987653	S_LDL_TG	0.164	-0.515	4.5e-67	8650
13:35852860	S_LDL_PL_	0.321	0.284	4.79e-67	8620
10:113045163	S_HDL_C	0.164	-0.465	4.85e-67	8650
17:54053774	Gly	0.231	-0.375	5.06e-67	8320
6:28387443	XL_HDL_PL_	0.173	0.423	5.23e-67	8510
1:11909514	S_HDL_C	0.22	-0.397	5.25e-67	8590
11:2844441	M_LDL_TG	0.201	-0.411	5.29e-67	8640
1:120534806	S_LDL_CE_	0.249	-0.408	5.47e-67	8570
17:54053774	M_LDL_PL_	0.231	0.377	5.54e-67	8620
1:11909514	M_LDL_PL_	0.22	0.409	5.61e-67	8570
11:2839751	S_VLDL_L	0.186	-0.471	6.47e-67	8640
1:11900825	M_LDL_TG	0.236	-0.365	6.79e-67	8590
11:2839751	L_LDL_C	0.186	-0.461	7.18e-67	8640
3:52268246	Pyr	0.311	-0.291	7.26e-67	8620
1:109734541	XS_VLDL_FC	0.312	-0.252	7.4e-67	8590
1:222897664	M_LDL_TG	0.269	-0.286	7.94e-67	8590
1:109734541	S_VLDL_L	0.312	-0.256	8.3e-67	8590
17:54053774	M_LDL_FC_	0.231	0.374	8.4e-67	8620
13:35852860	M_LDL_FC_	0.321	0.28	8.44e-67	8620
12:40601708	TotCho	0.447	-0.23	8.59e-67	8640
11:2839751	ApoB	0.186	-0.467	9.02e-67	8640
7:44427149	S_LDL_CE	0.185	-0.426	9.55e-67	8620
3:52268246	L_LDL_CE_	0.311	-0.296	1.01e-66	8640
3:52247110	HDL3_C	0.201	-0.381	1.06e-66	8640
13:35852860	L_LDL_PL	0.321	-0.277	1.07e-66	8640
1:109734541	M_LDL_CE	0.312	-0.251	1.08e-66	8590
12:40524180	S_LDL_L	0.238	-0.322	1.09e-66	8640
1:27575908	S_LDL_FC	0.143	-0.478	1.13e-66	8590
3:52913279	S_LDL_PL	0.219	-0.37	1.14e-66	8640
2:90077496	L_LDL_C	0.348	0.326	1.33e-66	8630
3:52913279	M_LDL_FC	0.219	-0.374	1.35e-66	8640
15:50789125	S_VLDL_C	0.263	-0.324	1.42e-66	8640
3:52268246	VLDL_C	0.311	-0.295	1.42e-66	8640
15:50789125	S_HDL_CE	0.263	-0.315	1.43e-66	8640
6:28366262	S_VLDL_C	0.178	-0.404	1.49e-66	8610
16:68024995	Gly	0.203	-0.462	1.52e-66	8330
11:2847069	S_LDL_CE_	0.254	-0.381	1.53e-66	8620
2:28545109	S_VLDL_C	0.236	-0.338	1.58e-66	8630
3:52324169	L_LDL_FC	0.269	-0.341	1.62e-66	8640
[truncated: 188,166 more rows]

## Sheet: NFBC Joint model
Location	Phenotype	Frequency	Beta	P value	N
1:11900825	JointModel	0.236	NA	0	7190
1:11904076	JointModel	0.233	NA	0	7190
1:11909514	JointModel	0.22	NA	0	7190
1:11925300	JointModel	0.392	NA	0	7190
1:119471908	JointModel	0.000147	NA	0	3530
1:120450346	JointModel	4.52e-05	NA	0	3530
1:120534806	JointModel	0.249	NA	0	7190
1:120594223	JointModel	0.261	NA	0	7190
1:161976234	JointModel	0.294	NA	0	7190
1:179363275	JointModel	0.000224	NA	0	3650
1:214678400	JointModel	0.000334	NA	0	3650
1:222836786	JointModel	0.000694	NA	0	3530
1:75044403	JointModel	1.84e-05	NA	0	3530
10:94249507	JointModel	0.000577	NA	0	3580
11:2839751	JointModel	0.186	NA	0	7230
11:2844441	JointModel	0.201	NA	0	7230
11:2847069	JointModel	0.254	NA	0	7230
11:34877761	JointModel	8.82e-05	NA	0	3650
11:34886417	JointModel	0.000157	NA	0	3650
11:34889989	JointModel	4.8e-05	NA	0	3650
12:113357209	JointModel	0.00133	NA	0	3650
12:113368734	JointModel	0.00134	NA	0	3650
12:40463668	JointModel	0.281	NA	0	7230
12:40601708	JointModel	0.447	NA	0	7230
12:56191592	JointModel	0.000367	NA	0	3580
12:56667298	JointModel	0.237	NA	0	7230
12:56680531	JointModel	0.231	NA	0	7230
12:71556333	JointModel	0.000228	NA	0	3580
12:91726656	JointModel	0.405	NA	0	7230
13:35852860	JointModel	0.321	NA	0	7230
13:77949478	JointModel	5.35e-05	NA	0	3650
15:42634209	JointModel	0.000459	NA	0	3570
15:42681199	JointModel	0.18	NA	0	7230
15:62121608	JointModel	0.162	NA	0	7230
15:66382247	JointModel	0.000963	NA	0	3570
16:28987653	JointModel	0.164	NA	0	7240
16:68024995	JointModel	0.203	NA	0	7240
17:33388126	JointModel	0.000135	NA	0	3580
17:53940001	JointModel	0.26	NA	0	7230
17:54053774	JointModel	0.231	NA	0	7230
19:12621993	JointModel	0.000199	NA	0	3580
2:89979251	JointModel	0.355	NA	0	7220
3:123001494	JointModel	0.213	NA	0	7230
3:138119952	JointModel	0.214	NA	0	7230
3:52247110	JointModel	0.201	NA	0	7230
3:52268246	JointModel	0.311	NA	0	7230
3:52324169	JointModel	0.269	NA	0	7230
5:153064231	JointModel	2.8e-05	NA	0	3650
5:16110431	JointModel	5.86e-05	NA	0	3650
6:11297661	JointModel	0.000748	NA	0	3640
6:11306153	JointModel	0.00101	NA	0	3640
6:24589562	JointModel	9.51e-06	NA	0	3640
6:28671723	JointModel	0.000225	NA	0	3570
6:28671723	JointModel	0.000225	NA	0	7210
6:6731606	JointModel	0.000886	NA	0	3570
7:130146619	JointModel	0.000313	NA	0	3570
7:71783116	JointModel	1.37e-05	NA	0	3650
8:101394250	JointModel	3.67e-05	NA	0	3650
8:127650064	JointModel	1.03e-05	NA	0	3650
8:127650064	JointModel	1.03e-05	NA	0	7230
9:86105020	JointModel	0.000546	NA	0	3570
9:96283304	JointModel	1.07e-05	NA	0	3660
10:83515878	JointModel	1.93e-05	NA	1.68e-310	3660
3:11234185	JointModel	2.02e-05	NA	0	3660
3:141362225	JointModel	0.000497	NA	0	3660
3:176294153	JointModel	8.21e-06	NA	0	3660
17:78145618	JointModel	3.66e-05	NA	8.09e-307	3650
16:25381812	JointModel	0.000728	NA	1.02e-306	3660
1:222897664	JointModel	0.269	NA	2.92e-306	7190
4:99443938	JointModel	3.04e-05	NA	2.97e-306	3650
1:82751201	JointModel	0.000715	NA	1.34e-305	3650
7:25851885	JointModel	0.133	NA	2.08e-303	7220
3:141361654	JointModel	0.000164	NA	5.32e-303	3660
2:28549350	JointModel	0.239	NA	1.61e-299	7220
3:56418973	JointModel	0.000811	NA	4.22e-296	3660
2:28545109	JointModel	0.236	NA	1.33e-295	7220
18:51962166	JointModel	0.000189	NA	5.26e-295	3660
20:53469107	JointModel	0.000901	NA	5.17e-292	3660
13:100782092	JointModel	0.000756	NA	2.74e-291	3650
1:109734541	JointModel	0.312	NA	4.42e-289	7190
1:177788008	JointModel	0.152	NA	8.32e-286	7190
6:53172759	JointModel	4.31e-05	NA	2.84e-285	3640
20:13247500	JointModel	0.000858	NA	2.15e-284	3660
6:160572866	JointModel	0.000862	NA	5.5e-283	3640
4:139387890	JointModel	5.14e-05	NA	2.05e-282	3650
15:50789125	JointModel	0.263	NA	3.83e-280	7230
2:187697883	JointModel	0.000683	NA	1.34e-279	7220
2:28607344	JointModel	0.141	NA	6.49e-279	7220
16:47223418	JointModel	0.17	NA	4.52e-275	7240
1:11806851	JointModel	0.127	NA	1.32e-269	7190
8:19868480	JointModel	2.27e-05	NA	3.76e-269	3580
5:65090545	JointModel	2.32e-05	NA	2.2e-268	3650
9:82032456	JointModel	0.0019	NA	2.74e-268	3660
3:2856723	JointModel	0.000595	NA	2.44e-265	3660
1:27285195	JointModel	0.177	NA	3.1e-265	7190
11:101409478	JointModel	0.00107	NA	3.73e-261	3650
11:101431122	JointModel	0.00107	NA	3.73e-261	3650
11:101411611	JointModel	0.0011	NA	1.21e-260	3650
6:23643261	JointModel	0.00161	NA	2.99e-260	3640
11:101412039	JointModel	0.00107	NA	4.18e-259	3650
2:28557080	JointModel	0.194	NA	2.02e-258	7220
11:101416602	JointModel	0.00123	NA	2.39e-258	3650
11:8453594	JointModel	0.303	NA	5.94e-257	7230
3:82214617	JointModel	0.000492	NA	6.25e-256	3660
12:66298031	JointModel	0.176	NA	9.08e-256	7230
22:29929627	JointModel	0.000197	NA	3.57e-255	3660
1:109735416	JointModel	0.314	NA	5.21e-253	7190
20:39733781	JointModel	0.212	NA	4.56e-250	7250
11:92809205	JointModel	0.00157	NA	6.36e-247	3650
15:48759291	JointModel	0.000475	NA	1.33e-245	3660
17:45292434	JointModel	0.00054	NA	3.86e-245	3650
10:31682592	JointModel	0.00014	NA	1.58e-244	3660
15:50790233	JointModel	0.262	NA	2.77e-244	7230
15:51463624	JointModel	0.000742	NA	4.95e-242	3660
20:18974853	JointModel	5.4e-05	NA	6.45e-242	3660
22:34105222	JointModel	1.81e-05	NA	1.53e-241	3660
2:173327249	JointModel	8.76e-06	NA	2.58e-241	3660
12:22856575	JointModel	0.00069	NA	2.69e-241	3650
3:131429611	JointModel	0.00073	NA	2.96e-241	3660
3:131433326	JointModel	0.00073	NA	2.96e-241	3660
3:134636524	JointModel	4.24e-05	NA	2.96e-241	3660
17:48900875	JointModel	1.03e-05	NA	2.99e-241	3650
13:28996960	JointModel	1.75e-05	NA	3.06e-241	3650
13:49446638	JointModel	1.02e-05	NA	3.06e-241	3650
13:49449182	JointModel	1.53e-05	NA	3.06e-241	3650
12:22863971	JointModel	0.000134	NA	3.73e-241	3650
12:3788222	JointModel	1.02e-05	NA	3.73e-241	3650
10:118908050	JointModel	0.000345	NA	4.44e-241	3660
14:59313653	JointModel	0.000578	NA	4.6e-241	3650
7:120716537	JointModel	9.54e-06	NA	6.73e-241	3650
7:156874750	JointModel	1.83e-05	NA	6.73e-241	3650
7:48920484	JointModel	0.000172	NA	6.73e-241	3650
7:95250806	JointModel	0.00015	NA	6.73e-241	3650
7:95259612	JointModel	1.1e-05	NA	6.73e-241	3650
15:57975031	JointModel	1.16e-05	NA	1.2e-240	3660
15:89548106	JointModel	0.00032	NA	1.2e-240	3660
18:5670735	JointModel	1.89e-05	NA	1.23e-240	3660
7:151608112	JointModel	0.000164	NA	1.86e-240	3650
5:153044456	JointModel	0.000836	NA	3.15e-240	3650
15:51454932	JointModel	0.000735	NA	3.39e-240	3660
1:175849898	JointModel	0.000613	NA	6.04e-240	3650
7:151594907	JointModel	0.000759	NA	1.49e-239	3650
3:131427185	JointModel	0.000806	NA	2.19e-239	3660
3:38750436	JointModel	0.15	NA	4.02e-239	7230
12:40538858	JointModel	0.241	NA	6.35e-239	7230
11:64412877	JointModel	0.000329	NA	6.94e-239	3650
6:24804776	JointModel	1.71e-05	NA	2.46e-238	3640
17:78143248	JointModel	0.0018	NA	2.84e-238	3650
2:187644547	JointModel	0.00053	NA	3.45e-238	3660
15:69439784	JointModel	0.000224	NA	5.95e-238	3660
7:44427149	JointModel	0.185	NA	4.95e-236	7220
11:30166240	JointModel	0.00045	NA	2.08e-234	3650
1:156351066	JointModel	0.00123	NA	5.55e-234	3650
17:64270436	JointModel	0.000635	NA	1.12e-233	3580
20:44554686	JointModel	0.135	NA	1.73e-233	7250
7:72063671	JointModel	0.139	NA	2.65e-232	7220
17:64270436	JointModel	0.000635	NA	1.65e-231	7230
4:171180273	JointModel	0.0011	NA	4.82e-231	3650
1:117686271	JointModel	0.000178	NA	2.2e-228	3650
6:92620641	JointModel	4.71e-05	NA	3.31e-228	3640
11:101433161	JointModel	0.00119	NA	5.21e-228	3650
1:230202028	JointModel	0.132	NA	3.81e-227	7190
2:56902709	JointModel	0.0052	NA	9.3e-227	3570
15:35117508	JointModel	0.000506	NA	1.23e-226	3660
2:56902709	JointModel	0.0052	NA	5.07e-226	7220
4:139394964	JointModel	0.00018	NA	1.09e-225	3650
10:71432146	JointModel	2.28e-05	NA	1.12e-224	3660
9:16009322	JointModel	0.000913	NA	4.46e-223	3660
1:11850927	JointModel	0.244	NA	1.85e-222	7190
12:40524180	JointModel	0.238	NA	4.41e-222	7230
6:3705355	JointModel	0.00099	NA	6.15e-222	3640
2:187664331	JointModel	0.000594	NA	2.1e-221	3660
20:39106402	JointModel	0.00166	NA	8.64e-221	3580
16:68285847	JointModel	0.182	NA	1.37e-220	7240
5:157845832	JointModel	0.000991	NA	1.57e-220	3580
10:94246513	JointModel	0.000111	NA	1.62e-220	3580
11:16879885	JointModel	2.38e-05	NA	2.27e-220	3580
11:27476462	JointModel	9.01e-05	NA	2.27e-220	3580
11:27671986	JointModel	0.000599	NA	2.27e-220	3580
11:36347702	JointModel	4.76e-05	NA	2.27e-220	3580
11:92710402	JointModel	6.12e-05	NA	2.27e-220	3580
15:62137301	JointModel	0.00169	NA	4.33e-220	3570
16:19892306	JointModel	9.56e-05	NA	4.62e-220	3580
16:19893179	JointModel	0.0015	NA	4.62e-220	3580
16:19942928	JointModel	0.00104	NA	4.62e-220	3580
16:19981446	JointModel	0.000245	NA	4.62e-220	3580
2:79450503	JointModel	0.00127	NA	8.87e-220	3660
12:121243960	JointModel	0.00159	NA	9.52e-220	3580
12:121252112	JointModel	7.21e-05	NA	9.52e-220	3580
12:121294910	JointModel	0.000163	NA	9.52e-220	3580
16:19981974	JointModel	0.000224	NA	1.2e-219	3580
5:157891155	JointModel	0.000856	NA	1.58e-219	3580
10:112971557	JointModel	0.0017	NA	1.67e-219	3580
2:169803870	JointModel	0.00136	NA	2.99e-219	3570
2:194928174	JointModel	0.00168	NA	2.99e-219	3570
16:28628143	JointModel	0.145	NA	3.01e-219	7240
19:50502912	JointModel	0.000642	NA	3.52e-219	3650
6:11292289	JointModel	0.00103	NA	3.95e-219	3640
11:128975246	JointModel	0.00139	NA	6.82e-219	3650
17:33228887	JointModel	0.000113	NA	6.93e-219	3580
13:104345535	JointModel	0.000225	NA	7.37e-219	3650
16:67922342	JointModel	0.189	NA	1.75e-218	7240
3:12243801	JointModel	0.000985	NA	3.91e-218	3580
17:37685806	JointModel	0.000749	NA	6.1e-218	3580
1:11862778	JointModel	0.152	NA	8.56e-218	7190
17:64269463	JointModel	0.000681	NA	1.58e-217	3580
5:157742538	JointModel	0.000248	NA	1.3e-216	3580
6:28387443	JointModel	0.173	NA	5.73e-216	7210
10:23342159	JointModel	0.000142	NA	5.75e-216	3660
2:33737244	JointModel	0.000779	NA	9.59e-216	3570
11:46699124	JointModel	0.171	NA	7.32e-215	7230
2:33737244	JointModel	0.000779	NA	7.73e-214	7220
3:131450887	JointModel	0.000299	NA	1.39e-212	3660
3:38789950	JointModel	0.00174	NA	1.72e-211	3580
9:107373929	JointModel	0.00022	NA	8.93e-211	3660
8:125246937	JointModel	0.000113	NA	3.68e-210	3650
3:6771475	JointModel	9.13e-06	NA	1.63e-209	3660
12:121233159	JointModel	0.000156	NA	2.55e-209	3580
6:28366262	JointModel	0.178	NA	2.62e-208	7210
8:27110324	JointModel	3.19e-05	NA	3.62e-208	3580
18:57855620	JointModel	0.00186	NA	3.77e-208	3580
9:22085028	JointModel	0.00187	NA	5.94e-208	3570
17:64270436	JointModel	0.000635	NA	1e-207	7230
9:28409036	JointModel	0.00187	NA	1.05e-207	3570
18:57929998	JointModel	0.00091	NA	1.07e-206	3580
18:43093607	JointModel	0.00114	NA	1.26e-206	3660
19:19372906	JointModel	0.000357	NA	1.52e-206	3580
1:11847436	JointModel	0.241	NA	2.55e-206	7190
9:8704192	JointModel	0.000235	NA	4.82e-206	3660
6:106992008	JointModel	0.000148	NA	5.57e-206	3570
6:51120911	JointModel	0.000209	NA	5.57e-206	3570
1:11906068	JointModel	0.118	NA	3.45e-205	7190
11:8435078	JointModel	0.202	NA	8.95e-205	7230
16:72018860	JointModel	8.93e-05	NA	1.82e-204	3580
1:11852300	JointModel	0.234	NA	9.13e-203	7190
15:42744094	JointModel	0.134	NA	9e-202	7230
17:66837198	JointModel	9.55e-05	NA	1.1e-199	3580
6:160532075	JointModel	0.00101	NA	1.19e-199	3570
16:68150527	JointModel	0.00194	NA	2.03e-199	3580
3:52342529	JointModel	0.124	NA	1.26e-198	7230
13:32197584	JointModel	0.000528	NA	1.77e-198	3650
13:32215940	JointModel	0.000528	NA	1.77e-198	3650
13:32225592	JointModel	0.000528	NA	1.77e-198	3650
13:32242471	JointModel	0.000528	NA	1.77e-198	3650
13:32283662	JointModel	0.000528	NA	1.77e-198	3650
13:32291079	JointModel	0.000528	NA	1.77e-198	3650
13:32305370	JointModel	0.000528	NA	1.77e-198	3650
13:32310075	JointModel	0.000528	NA	1.77e-198	3650
13:32316977	JointModel	0.000528	NA	1.77e-198	3650
13:32324793	JointModel	0.000528	NA	1.77e-198	3650
13:32329155	JointModel	0.000528	NA	1.77e-198	3650
13:32339465	JointModel	0.000528	NA	1.77e-198	3650
13:32345208	JointModel	0.000528	NA	1.77e-198	3650
13:32355432	JointModel	0.000528	NA	1.77e-198	3650
13:32383225	JointModel	0.000528	NA	1.77e-198	3650
13:32413678	JointModel	0.000528	NA	1.77e-198	3650
13:32426730	JointModel	0.000528	NA	1.77e-198	3650
13:32429355	JointModel	0.000528	NA	1.77e-198	3650
13:32432193	JointModel	0.000528	NA	1.77e-198	3650
13:32433799	JointModel	0.000528	NA	1.77e-198	3650
13:32475273	JointModel	0.000528	NA	1.77e-198	3650
13:32483206	JointModel	0.000528	NA	1.77e-198	3650
13:32312161	JointModel	0.000531	NA	1.84e-198	3650
7:151611360	JointModel	0.000471	NA	2.44e-198	3650
10:95905334	JointModel	0.00251	NA	2.77e-197	3580
1:27575908	JointModel	0.143	NA	3.6e-197	7190
3:42652674	JointModel	0.00148	NA	6.77e-197	3660
6:11192575	JointModel	0.000968	NA	2.38e-196	3640
13:40480447	JointModel	0.000681	NA	5.94e-196	3650
17:43719143	JointModel	0.119	NA	6.85e-196	7230
6:86656653	JointModel	0.141	NA	1.75e-195	7210
9:79765692	JointModel	0.00188	NA	2.83e-195	3570
2:33737244	JointModel	0.000779	NA	1.77e-194	7220
14:59338759	JointModel	0.00181	NA	2.13e-194	3650
13:39969261	JointModel	8.08e-05	NA	7.3e-194	3650
1:114377568	JointModel	0.109	NA	2.42e-193	7190
6:134193665	JointModel	0.000164	NA	4.69e-193	3570
10:63403235	JointModel	0.168	NA	1.18e-192	7240
14:50429412	JointModel	0.00147	NA	4.88e-192	3650
19:19388446	JointModel	0.000128	NA	5.28e-192	3580
19:19336608	JointModel	0.125	NA	1.36e-191	7230
16:12491754	JointModel	2.26e-05	NA	2.53e-189	3660
2:176636201	JointModel	0.00117	NA	7.44e-189	3660
2:187697883	JointModel	0.000683	NA	3.62e-188	3660
6:16481618	JointModel	0.000646	NA	1.55e-187	3640
6:86565943	JointModel	0.143	NA	6.91e-187	7210
2:187697883	JointModel	0.000683	NA	4.14e-186	7220
6:160559807	JointModel	0.123	NA	5.04e-186	7210
6:86556917	JointModel	0.139	NA	1.9e-185	7210
6:86726013	JointModel	0.143	NA	4.81e-185	7210
20:44577314	JointModel	0.123	NA	2.32e-184	7250
8:49509249	JointModel	0.116	NA	4.43e-184	7230
2:176641602	JointModel	0.00255	NA	1.24e-183	3660
1:159413824	JointModel	0.125	NA	1.08e-181	7190
11:45766254	JointModel	0.000202	NA	3.52e-181	3580
3:50337422	JointModel	0.107	NA	9.85e-181	7230
6:86575796	JointModel	0.146	NA	5.7e-180	7210
1:159378594	JointModel	0.129	NA	1.46e-179	7190
3:38790358	JointModel	0.00104	NA	1.5e-179	3580
6:86573165	JointModel	0.146	NA	1.52e-179	7210
11:45712820	JointModel	0.00179	NA	2.12e-179	3580
1:11907648	JointModel	0.125	NA	1.15e-178	7190
20:15450279	JointModel	0.00283	NA	1.97e-178	3660
2:182422924	JointModel	0.00188	NA	1.4e-177	3660
7:7535381	JointModel	0.00378	NA	2.65e-177	3650
9:75005186	JointModel	0.000179	NA	4.54e-177	3660
10:96619025	JointModel	0.108	NA	1.3e-176	7240
4:157167891	JointModel	0.0017	NA	1.01e-175	3650
15:56874924	JointModel	0.144	NA	4.96e-175	7230
6:86576854	JointModel	0.147	NA	4.87e-174	7210
2:134727667	JointModel	0.00159	NA	1.49e-173	3660
18:57764382	JointModel	4.71e-05	NA	3.54e-173	3580
1:159409884	JointModel	0.128	NA	2.06e-172	7190
8:49053165	JointModel	0.119	NA	2.63e-172	7230
4:85283718	JointModel	0.00139	NA	6.21e-172	3650
7:150640285	JointModel	0.149	NA	1.74e-171	7220
7:137479043	JointModel	0.00185	NA	7.2e-171	3650
6:9255500	JointModel	0.0153	NA	1.47e-169	7210
3:15555270	JointModel	0.194	NA	3e-169	7230
10:96576190	JointModel	0.107	NA	2.94e-167	7240
6:86550985	JointModel	0.148	NA	2.71e-166	7210
4:46381221	JointModel	1.11e-05	NA	8.78e-166	3650
4:74811199	JointModel	0.000425	NA	8.78e-166	3650
9:106854958	JointModel	0.00083	NA	1.13e-165	3660
14:24363541	JointModel	1.45e-05	NA	1.21e-165	3650
6:11305230	JointModel	0.00161	NA	1.51e-165	3640
1:242938372	JointModel	6.66e-05	NA	1.59e-165	3650
3:7607033	JointModel	0.000511	NA	1.71e-165	3660
3:7607044	JointModel	1.36e-05	NA	1.71e-165	3660
12:87018567	JointModel	0.124	NA	1.97e-165	7230
5:82782892	JointModel	2.43e-05	NA	2.11e-165	3650
9:106850851	JointModel	0.000227	NA	2.14e-165	3660
10:111984756	JointModel	6.43e-05	NA	2.27e-165	3660
11:86664506	JointModel	1.2e-05	NA	2.55e-165	3650
11:86669535	JointModel	4.1e-05	NA	2.55e-165	3650
6:166267327	JointModel	1.04e-05	NA	8.04e-165	3640
6:24771469	JointModel	6.83e-05	NA	8.04e-165	3640
6:28189389	JointModel	0.000471	NA	8.04e-165	3640
6:35110705	JointModel	0.000157	NA	8.04e-165	3640
1:247752367	JointModel	0.0014	NA	2.59e-164	3650
11:45960335	JointModel	0.0037	NA	3.08e-164	3580
15:51472021	JointModel	0.00136	NA	3.24e-164	3660
10:96626682	JointModel	0.109	NA	6.2e-164	7240
18:57755117	JointModel	0.141	NA	2.45e-162	7230
15:50874632	JointModel	0.246	NA	1.24e-161	7230
5:171644830	JointModel	0.0012	NA	5.95e-161	3650
22:30793137	JointModel	0.000897	NA	5.93e-160	3660
6:86662267	JointModel	0.152	NA	7.99e-160	7210
7:39383090	JointModel	0.000287	NA	1.78e-159	3650
1:120437884	JointModel	0.144	NA	3.87e-159	7190
11:46456344	JointModel	0.152	NA	5.31e-159	7230
20:56916376	JointModel	0.00296	NA	5.35e-159	3660
3:15547970	JointModel	0.167	NA	1.48e-158	7230
8:11016889	JointModel	0.129	NA	2.25e-158	7230
2:16433074	JointModel	0.00169	NA	3.36e-157	3660
9:82032352	JointModel	0.00237	NA	7.81e-157	3660
6:86592226	JointModel	0.151	NA	2.14e-156	7210
3:135960485	JointModel	0.00259	NA	9.98e-156	3660
6:86649705	JointModel	0.154	NA	1.21e-155	7210
8:49484905	JointModel	0.121	NA	8.01e-154	7230
7:151590285	JointModel	0.00092	NA	3.18e-153	3650
6:9267801	JointModel	0.0148	NA	3.48e-153	7210
4:90114138	JointModel	0.000533	NA	3.42e-152	3650
3:110993694	JointModel	0.00287	NA	3.57e-152	3660
6:86546123	JointModel	0.15	NA	2.89e-151	7210
2:203613531	JointModel	0.00136	NA	1.05e-150	3570
1:210459801	JointModel	3.24e-05	NA	7.43e-150	3650
1:120494795	JointModel	0.00122	NA	2.79e-149	3530
6:76943515	JointModel	0.133	NA	5.57e-149	7210
8:10989521	JointModel	0.13	NA	8.77e-149	7230
1:11892650	JointModel	0.132	NA	1.03e-148	7190
2:504243	JointModel	0.114	NA	2.24e-148	7220
6:160090193	JointModel	3.78e-05	NA	7.25e-148	3640
18:67153636	JointModel	0.17	NA	8.37e-148	7230
15:68716776	JointModel	0.00276	NA	8.45e-148	3660
6:76929564	JointModel	0.132	NA	2.63e-147	7210
6:86591202	JointModel	0.153	NA	7.92e-147	7210
20:44554015	JointModel	0.106	NA	9.13e-147	7250
14:74402850	JointModel	0.000255	NA	1.04e-146	3580
4:119874487	JointModel	1.08e-05	NA	1.92e-146	3650
21:35626505	JointModel	0.000754	NA	3.7e-146	3580
1:222826847	JointModel	0.000724	NA	4.48e-146	3530
1:120459404	JointModel	0.000133	NA	6.04e-146	3530
13:20681101	JointModel	0.00214	NA	1.13e-145	3580
11:27457751	JointModel	0.000834	NA	1.93e-145	3580
6:86500956	JointModel	0.15	NA	1.44e-144	7210
8:11012977	JointModel	0.132	NA	3.23e-144	7230
20:8980101	JointModel	6.13e-05	NA	1.02e-143	3660
13:32221841	JointModel	0.00652	NA	1.45e-143	3650
5:74863036	JointModel	0.00277	NA	1.61e-143	3580
6:86522370	JointModel	0.152	NA	9.9e-143	7210
11:38384838	JointModel	0.207	NA	4.49e-142	7230
6:109123629	JointModel	3.74e-05	NA	8.37e-142	3640
13:32221841	JointModel	0.00652	NA	2.62e-141	7230
10:37891465	JointModel	0.16	NA	3.12e-141	7240
6:154461123	JointModel	0.00147	NA	3.57e-141	3640
11:45922690	JointModel	0.135	NA	4.31e-141	7230
7:151598925	JointModel	0.0011	NA	6.44e-141	3650
3:165442806	JointModel	0.000116	NA	1.93e-140	3660
12:66449972	JointModel	0.000585	NA	2.88e-140	3650
5:73767581	JointModel	2.12e-05	NA	1.44e-139	3650
14:53866690	JointModel	0.00028	NA	3.17e-139	3650
13:94226586	JointModel	0.000291	NA	5.79e-139	3650
13:31298688	JointModel	0.00166	NA	1.35e-138	3650
11:16862316	JointModel	0.00123	NA	3.43e-138	3580
20:39623283	JointModel	0.153	NA	3.77e-138	7250
5:82774904	JointModel	4.35e-05	NA	5.91e-138	3650
16:68202747	JointModel	0.16	NA	3.8e-137	7240
16:19743649	JointModel	0.103	NA	8.68e-137	7240
18:67191776	JointModel	0.17	NA	1.09e-136	7230
15:68780263	JointModel	0.00251	NA	2.94e-136	3660
11:45787685	JointModel	0.000871	NA	6.79e-136	3580
19:19377716	JointModel	0.000805	NA	7.47e-136	3580
9:21952824	JointModel	1.06e-05	NA	8.14e-136	3570
8:131813922	JointModel	0.0013	NA	1.08e-135	3650
1:95134589	JointModel	0.00273	NA	2.93e-135	3530
8:135648397	JointModel	0.000139	NA	5.75e-135	3650
5:157839769	JointModel	0.00227	NA	1.51e-134	3580
5:153044744	JointModel	0.00168	NA	2.26e-134	3650
12:71560994	JointModel	6.01e-05	NA	2.94e-134	3580
1:157891565	JointModel	0.00358	NA	4.23e-134	3650
7:54558397	JointModel	0.000896	NA	4.93e-134	3650
2:203745885	JointModel	0.125	NA	7e-134	7220
17:68335330	JointModel	0.000868	NA	3e-133	3580
8:19922621	JointModel	0.000885	NA	4.61e-133	3580
3:166869208	JointModel	0.000786	NA	3.5e-132	3660
10:29327415	JointModel	0.0018	NA	7.91e-132	3660
1:27690644	JointModel	0.109	NA	1.43e-131	7190
18:57930922	JointModel	0.000126	NA	5.8e-131	3580
8:11060638	JointModel	0.114	NA	2.55e-130	7230
12:8211187	JointModel	0.00252	NA	8.23e-130	3650
16:67608980	JointModel	0.00231	NA	2.28e-129	3580
11:100508599	JointModel	0.0876	NA	3.92e-129	7230
3:24766256	JointModel	0.00112	NA	5.55e-129	3660
5:53509186	JointModel	2.54e-05	NA	8.76e-128	3650
8:99925628	JointModel	0.197	NA	1.28e-127	7230
1:57627203	JointModel	0.00148	NA	2.15e-127	3650
8:11039816	JointModel	0.115	NA	3.12e-127	7230
16:67682580	JointModel	0.11	NA	5.64e-127	7240
7:42668807	JointModel	0.000949	NA	6.77e-127	3650
15:96724361	JointModel	0.0012	NA	1.72e-126	3660
6:28501006	JointModel	0.117	NA	2.2e-126	7210
17:43751913	JointModel	0.105	NA	6.85e-126	7230
10:12275947	JointModel	0.00444	NA	1.31e-125	3580
5:74798156	JointModel	0.158	NA	1.55e-125	7230
11:66570749	JointModel	4.11e-05	NA	4.58e-125	3650
3:105966316	JointModel	0.0022	NA	9.71e-125	3580
16:54733001	JointModel	0.000655	NA	1.85e-123	3660
4:164276897	JointModel	0.00102	NA	2.13e-123	3650
7:7531268	JointModel	0.00443	NA	2.47e-123	3650
2:203628977	JointModel	0.000923	NA	8.21e-123	3570
19:19409028	JointModel	0.00449	NA	1.11e-122	3580
10:123235872	JointModel	0.00108	NA	4.64e-122	3660
16:57468408	JointModel	0.000735	NA	4.7e-122	3580
20:39680962	JointModel	0.00206	NA	6.3e-122	3580
4:10386674	JointModel	0.125	NA	1.7e-121	7230
4:10383005	JointModel	0.129	NA	2.52e-121	7230
6:37417556	JointModel	0.00196	NA	2.84e-121	3640
17:58921974	JointModel	0.0871	NA	1.24e-120	7230
6:77123667	JointModel	0.148	NA	1.54e-120	7210
16:28988269	JointModel	0.116	NA	2.05e-120	7240
1:86062911	JointModel	0.00124	NA	6.07e-120	3650
10:94525506	JointModel	0.00216	NA	7.01e-120	3580
4:157160921	JointModel	0.00172	NA	8.12e-120	3650
7:137490778	JointModel	0.00353	NA	1.19e-119	3650
2:229999411	JointModel	0.00351	NA	2.27e-119	3570
8:75004222	JointModel	7.23e-05	NA	1.03e-118	3650
16:19743703	JointModel	0.0967	NA	1.38e-118	7240
8:11076635	JointModel	0.115	NA	1.46e-118	7230
10:29356437	JointModel	0.00149	NA	2.96e-118	3580
10:94525506	JointModel	0.00216	NA	1.93e-117	7240
12:95814397	JointModel	0.00273	NA	2.21e-117	3580
15:69418724	JointModel	0.00124	NA	3.17e-117	3660
12:101155636	JointModel	0.00159	NA	5.57e-116	3650
11:8561002	JointModel	0.212	NA	5.74e-116	7230
7:116135253	JointModel	0.0881	NA	8.2e-116	7220
20:8107397	JointModel	0.0028	NA	1.37e-115	3660
4:22946063	JointModel	0.00218	NA	2.25e-115	3650
5:98442871	JointModel	0.091	NA	8.02e-115	7230
8:11069960	JointModel	0.117	NA	1.08e-114	7230
6:28302784	JointModel	0.095	NA	2.28e-114	7210
12:24447954	JointModel	1.93e-05	NA	1.16e-113	3580
8:17427541	JointModel	0.000999	NA	1.16e-113	3580
11:125592843	JointModel	0.00304	NA	2.12e-113	3650
1:227087243	JointModel	0.00291	NA	5.22e-113	3650
1:177803087	JointModel	4.12e-05	NA	6.42e-113	3530
5:156376703	JointModel	0.0981	NA	9.78e-113	7230
7:53761339	JointModel	0.106	NA	2.15e-112	7220
20:39672446	JointModel	0.00042	NA	2.94e-112	3580
11:45906830	JointModel	0.11	NA	3.13e-112	7230
21:35288558	JointModel	0.000722	NA	3.9e-112	3660
16:89615765	JointModel	0.107	NA	7.41e-112	7240
6:4656097	JointModel	0.00123	NA	1.94e-111	3640
5:98358852	JointModel	0.0977	NA	2.38e-111	7230
4:123764508	JointModel	0.000236	NA	3.33e-111	7230
1:242936169	JointModel	0.00149	NA	3.72e-111	3650
4:74218542	JointModel	0.00178	NA	3.96e-111	3650
17:44865439	JointModel	0.102	NA	5.08e-111	7230
3:15688794	JointModel	0.00837	NA	6.62e-111	7230
1:181645227	JointModel	2.52e-05	NA	1.36e-110	3650
4:104054686	JointModel	1.59e-05	NA	1.97e-110	3650
4:130442983	JointModel	0.000436	NA	1.97e-110	3650
4:15145180	JointModel	5.71e-05	NA	1.97e-110	3650
4:15147119	JointModel	0.000367	NA	1.97e-110	3650
1:95123749	JointModel	0.00344	NA	2.54e-110	3530
7:150678080	JointModel	0.113	NA	5.37e-110	7220
2:151344984	JointModel	0.00013	NA	5.63e-110	3660
8:122514351	JointModel	1.97e-05	NA	6.06e-110	3650
10:96743108	JointModel	0.0854	NA	6.13e-110	7240
3:46299765	JointModel	0.000819	NA	6.13e-110	3660
15:26895081	JointModel	0.00437	NA	6.28e-110	3570
6:44631292	JointModel	1.42e-05	NA	6.76e-110	3640
18:19839011	JointModel	1.08e-05	NA	8.36e-110	3660
18:40996805	JointModel	2.01e-05	NA	8.36e-110	3660
5:60957135	JointModel	1.66e-05	NA	1.01e-109	3650
11:45612867	JointModel	0.000787	NA	1.11e-109	3650
11:5755605	JointModel	0.000516	NA	1.11e-109	3650
11:88033661	JointModel	0.00015	NA	1.11e-109	3650
1:75016441	JointModel	0.000626	NA	1.52e-109	3530
18:19992466	JointModel	0.000165	NA	1.73e-109	3660
6:160552803	JointModel	0.126	NA	1.85e-109	7210
4:15120374	JointModel	7e-05	NA	3.06e-109	3650
11:45606983	JointModel	0.000816	NA	3.79e-109	3650
1:242936169	JointModel	0.00149	NA	3.91e-109	7190
11:45600662	JointModel	0.000906	NA	4.69e-109	3650
11:88060499	JointModel	0.000417	NA	5.74e-109	3650
10:94525506	JointModel	0.00216	NA	7.4e-109	7240
11:18419534	JointModel	0.00422	NA	1.21e-108	3650
2:203453788	JointModel	0.0887	NA	2.46e-108	7220
14:34162773	JointModel	0.00587	NA	2.83e-108	3580
21:35281421	JointModel	0.00221	NA	3.77e-108	3660
11:34278873	JointModel	0.000552	NA	5.87e-108	3650
13:110816040	JointModel	0.00147	NA	8.42e-108	3580
14:34162773	JointModel	0.00587	NA	8.69e-108	7230
10:12187130	JointModel	0.00389	NA	2.27e-107	3580
11:88060499	JointModel	0.000417	NA	8.01e-107	7230
6:34771820	JointModel	0.111	NA	8.26e-107	7210
3:15688794	JointModel	0.00837	NA	8.43e-107	3580
6:160506462	JointModel	0.0867	NA	1.48e-106	7210
4:67705746	JointModel	0.00108	NA	1.55e-106	3650
16:67827247	JointModel	0.0738	NA	1.69e-106	7240
1:120570948	JointModel	0.0922	NA	1.86e-106	7190
11:8564778	JointModel	0.207	NA	2.28e-106	7230
22:24894856	JointModel	0.00191	NA	2.41e-106	3660
17:33322322	JointModel	0.095	NA	2.42e-106	7230
16:4270021	JointModel	0.0962	NA	2.6e-106	7240
6:34697767	JointModel	0.146	NA	3.76e-106	7210
1:62839142	JointModel	0.00249	NA	5.55e-106	3530
1:183161729	JointModel	2.05e-05	NA	6.19e-106	3650
2:230014441	JointModel	0.00364	NA	8.74e-106	3570
3:179642067	JointModel	0.00153	NA	1.25e-105	3660
9:28408787	JointModel	0.00211	NA	2.94e-105	3570
16:68131732	JointModel	0.093	NA	3.42e-105	7240
2:165536686	JointModel	0.032	NA	4.16e-105	7220
8:10720969	JointModel	0.0729	NA	1.43e-104	7230
2:55853341	JointModel	0.141	NA	1.91e-104	7220
4:90227976	JointModel	0.0022	NA	2.58e-104	3650
6:16122912	JointModel	0.000496	NA	4.32e-104	3570
6:28450437	JointModel	0.135	NA	5.14e-104	7210
6:34797241	JointModel	0.105	NA	5.68e-104	7210
15:55645661	JointModel	0.0778	NA	9.65e-104	7230
5:148343086	JointModel	0.00128	NA	1.12e-103	3650
7:124590871	JointModel	0.0018	NA	1.17e-103	3650
1:62838390	JointModel	0.00252	NA	1.25e-103	3530
6:28333030	JointModel	0.00149	NA	1.31e-103	3640
2:127578744	JointModel	0.00324	NA	1.35e-103	3660
2:55836165	JointModel	0.143	NA	1.46e-103	7220
5:129385674	JointModel	0.000899	NA	2.55e-103	3650
15:44474906	JointModel	0.0434	NA	2.74e-103	7230
6:28448086	JointModel	0.135	NA	3.86e-103	7210
3:46336185	JointModel	0.00131	NA	5.71e-103	3660
7:99009978	JointModel	0.113	NA	8.26e-103	7220
8:49424260	JointModel	0.124	NA	1.4e-102	7230
16:68152035	JointModel	0.00385	NA	1.57e-102	3580
11:116272249	JointModel	0.00139	NA	3.99e-102	3650
1:38733788	JointModel	0.000226	NA	1.2e-101	3650
21:35799449	JointModel	0.00522	NA	1.4e-101	3580
6:37415125	JointModel	0.00236	NA	1.97e-101	3640
4:85289117	JointModel	0.00137	NA	2.35e-101	3650
16:49348754	JointModel	9.2e-06	NA	5.71e-101	3660
14:48051690	JointModel	0.0024	NA	7.17e-101	3650
3:37992540	JointModel	0.0807	NA	1.37e-100	7230
11:77405814	JointModel	0.00254	NA	1.57e-100	3650
5:171641500	JointModel	0.00104	NA	1.65e-100	3650
3:138100539	JointModel	0.0845	NA	2.94e-100	7230
1:203695836	JointModel	0.00215	NA	8.04e-100	3650
6:28447915	JointModel	0.135	NA	1.04e-99	7210
2:55841640	JointModel	0.143	NA	6.47e-99	7220
11:8551916	JointModel	0.203	NA	1.21e-98	7230
12:44180295	JointModel	0.0149	NA	1.48e-98	7230
19:34859896	JointModel	0.00153	NA	1.83e-98	3580
6:28325308	JointModel	0.106	NA	2.03e-98	7210
7:124586301	JointModel	0.00222	NA	4.9e-98	3650
1:11825544	JointModel	0.105	NA	6e-98	7190
19:35673243	JointModel	8.95e-06	NA	6.62e-98	3650
6:28333166	JointModel	0.00121	NA	1.58e-97	3640
2:204165171	JointModel	0.109	NA	2.03e-97	7220
4:123775767	JointModel	0.0019	NA	2.28e-97	3650
3:41943724	JointModel	0.144	NA	4.46e-97	7230
9:77312690	JointModel	0.00108	NA	7.14e-97	3660
20:5339502	JointModel	0.000611	NA	7.44e-97	3660
14:71174444	JointModel	0.0028	NA	7.91e-97	3650
6:35001136	JointModel	0.094	NA	8.57e-97	7210
3:122984010	JointModel	3.79e-05	NA	8.61e-97	3580
3:24758368	JointModel	0.000911	NA	1.33e-96	3660
2:203753072	JointModel	0.0969	NA	1.36e-96	7220
6:108561974	JointModel	0.000238	NA	1.59e-96	3640
11:45827350	JointModel	0.118	NA	2.52e-96	7230
6:1901247	JointModel	0.00462	NA	3.8e-96	3570
1:11884586	JointModel	0.000697	NA	4.61e-96	3530
18:29134482	JointModel	0.00136	NA	5.67e-96	3660
3:37945154	JointModel	0.0783	NA	1.53e-95	7230
10:71092803	JointModel	0.0961	NA	1.83e-95	7240
11:26722523	JointModel	6.47e-05	NA	4.46e-95	3650
5:44805926	JointModel	0.17	NA	6.47e-95	7230
5:65629780	JointModel	0.00151	NA	7e-95	3650
1:212951364	JointModel	0.0831	NA	9.35e-95	7190
6:28185726	JointModel	5.84e-05	NA	1.47e-94	3640
6:28441634	JointModel	0.135	NA	2.78e-94	7210
15:68780783	JointModel	0.00268	NA	2.89e-94	3660
7:98804967	JointModel	0.0856	NA	3.97e-94	7220
2:190376435	JointModel	0.0626	NA	5.4e-94	7220
5:74736065	JointModel	0.181	NA	8.71e-94	7230
12:129481599	JointModel	0.00169	NA	1.08e-93	3650
6:28495962	JointModel	0.124	NA	1.51e-93	7210
7:50313352	JointModel	0.00279	NA	4.3e-93	7220
10:22360446	JointModel	0.0347	NA	6.39e-93	7240
17:37389308	JointModel	0.000899	NA	8.9e-93	3580
15:43661802	JointModel	0.0851	NA	1.33e-92	7230
1:114438951	JointModel	9.92e-06	NA	1.47e-92	3650
1:157302093	JointModel	8.43e-05	NA	1.47e-92	3650
1:157330887	JointModel	5.21e-05	NA	1.47e-92	3650
1:157337663	JointModel	0.000808	NA	1.47e-92	3650
1:74338530	JointModel	4.96e-05	NA	1.47e-92	3650
1:211769893	JointModel	0.00084	NA	1.56e-92	3650
17:64741387	JointModel	0.000521	NA	1.74e-92	3650
17:59277614	JointModel	0.0654	NA	3.42e-92	7230
13:98223320	JointModel	0.0019	NA	5.24e-92	3580
12:121723987	JointModel	0.0352	NA	6.14e-92	7230
15:68780783	JointModel	0.00268	NA	6.26e-92	7230
7:38457144	JointModel	1.84e-05	NA	6.7e-92	3650
2:200391076	JointModel	0.00384	NA	7.02e-92	3660
8:118846051	JointModel	0.107	NA	7.18e-92	7230
11:132033531	JointModel	8.52e-06	NA	8.01e-92	3650
6:28333997	JointModel	0.000954	NA	8.84e-92	3640
7:53946260	JointModel	0.0861	NA	9.14e-92	7220
5:145710848	JointModel	9.98e-06	NA	9.77e-92	3650
5:163356165	JointModel	1.25e-05	NA	9.77e-92	3650
5:176659570	JointModel	0.000235	NA	9.77e-92	3650
5:176669030	JointModel	2.41e-05	NA	9.77e-92	3650
3:102787456	JointModel	0.000531	NA	1.04e-91	3660
18:50547251	JointModel	1.46e-05	NA	1.06e-91	3660
8:104117437	JointModel	1.49e-05	NA	1.14e-91	3650
8:107163978	JointModel	1.16e-05	NA	1.14e-91	3650
8:57645857	JointModel	0.000276	NA	1.16e-91	3650
4:157162251	JointModel	0.00141	NA	1.18e-91	3650
1:62853146	JointModel	0.131	NA	1.22e-91	7190
12:27902532	JointModel	2.48e-05	NA	1.26e-91	3650
12:27911100	JointModel	0.000109	NA	1.26e-91	3650
13:105424546	JointModel	7.87e-05	NA	1.31e-91	3650
9:120520136	JointModel	1.24e-05	NA	1.34e-91	3660
9:129753351	JointModel	0.00074	NA	1.34e-91	3660
9:129767526	JointModel	6.42e-05	NA	1.34e-91	3660
10:17014984	JointModel	4.56e-05	NA	1.44e-91	3660
10:89944820	JointModel	1.12e-05	NA	1.44e-91	3660
12:66899026	JointModel	2.56e-05	NA	1.48e-91	3580
13:89196184	JointModel	0.000574	NA	1.51e-91	3650
15:43658935	JointModel	0.0872	NA	1.74e-91	7230
14:46327520	JointModel	1.4e-05	NA	1.79e-91	3650
11:45935253	JointModel	0.116	NA	1.86e-91	7230
10:24991406	JointModel	0.000802	NA	2.11e-91	3660
2:211895267	JointModel	0.000731	NA	2.19e-91	3660
2:222130384	JointModel	9.92e-06	NA	2.19e-91	3660
2:26791454	JointModel	2.4e-05	NA	2.19e-91	3660
17:33428487	JointModel	2.01e-05	NA	2.28e-91	3580
4:37445885	JointModel	0.000472	NA	2.34e-91	3650
4:37463593	JointModel	0.000139	NA	2.34e-91	3650
4:24682569	JointModel	0.000177	NA	2.91e-91	3650
1:196105786	JointModel	0.00325	NA	2.92e-91	3530
6:160476267	JointModel	0.00017	NA	2.92e-91	3640
6:39779862	JointModel	1.01e-05	NA	2.92e-91	3640
3:25774670	JointModel	1.83e-05	NA	2.93e-91	3580
4:154099728	JointModel	0.000848	NA	3.8e-91	3650
15:43575624	JointModel	0.0875	NA	5.21e-91	7230
15:78911230	JointModel	8.54e-05	NA	5.71e-91	3660
8:19954384	JointModel	0.00231	NA	5.78e-91	3580
5:3513485	JointModel	0.000686	NA	6.29e-91	3650
4:171013833	JointModel	0.000184	NA	9.24e-91	3650
3:37952594	JointModel	0.0837	NA	1.03e-90	7230
4:166764043	JointModel	0.000114	NA	1.03e-90	3650
6:41934647	JointModel	0.000949	NA	1.11e-90	3640
3:37940408	JointModel	0.0848	NA	1.28e-90	7230
1:11828319	JointModel	0.11	NA	1.92e-90	7190
1:72187464	JointModel	3.12e-05	NA	1.96e-90	3530
10:19062256	JointModel	3.91e-05	NA	2e-90	3660
14:50923249	JointModel	0.000833	NA	2.03e-90	3650
14:56511463	JointModel	0.00045	NA	3.31e-90	3650
5:74734362	JointModel	0.184	NA	3.32e-90	7230
17:68288328	JointModel	0.0899	NA	4.1e-90	7230
4:123764508	JointModel	0.000236	NA	7.54e-90	3650
11:24772667	JointModel	0.000155	NA	8.61e-90	3650
5:77183087	JointModel	0.000895	NA	1.51e-89	3650
3:93584473	JointModel	0.0243	NA	1.52e-89	7230
5:171634899	JointModel	0.00133	NA	1.65e-89	3650
4:6284633	JointModel	0.131	NA	2.73e-89	7230
6:85196330	JointModel	0.000284	NA	3.61e-89	3640
13:102773019	JointModel	0.101	NA	4.02e-89	7230
3:15639444	JointModel	0.0849	NA	6.43e-89	7230
2:502023	JointModel	0.0809	NA	6.63e-89	7220
6:160506462	JointModel	0.00097	NA	7.63e-89	3640
19:3155736	JointModel	0.00091	NA	1.15e-88	3650
13:97978485	JointModel	0.0012	NA	1.58e-88	3650
11:88060499	JointModel	0.000417	NA	1.62e-88	7230
13:97973721	JointModel	0.00121	NA	2.16e-88	3650
4:123764508	JointModel	0.000236	NA	2.7e-88	7230
3:7856946	JointModel	0.000952	NA	2.81e-88	3660
14:72382876	JointModel	0.00101	NA	3.64e-88	3650
18:43104212	JointModel	0.00142	NA	3.8e-88	3660
14:50950067	JointModel	0.0013	NA	3.84e-88	3650
2:55806313	JointModel	0.126	NA	9e-88	7220
13:97989721	JointModel	0.00131	NA	1.02e-87	3650
13:97971230	JointModel	0.00132	NA	1.28e-87	3650
1:230207433	JointModel	0.0996	NA	1.67e-87	7190
1:212985840	JointModel	0.0665	NA	1.89e-87	7190
2:55886602	JointModel	0.122	NA	2.28e-87	7220
13:33565152	JointModel	0.00115	NA	2.57e-87	3650
15:43724646	JointModel	0.0842	NA	2.86e-87	7230
1:109696968	JointModel	0.189	NA	1.17e-86	7190
1:164475576	JointModel	0.00181	NA	1.91e-86	7190
5:34957444	JointModel	6.5e-05	NA	3.19e-86	3650
1:109696056	JointModel	0.186	NA	3.62e-86	7190
2:55892261	JointModel	0.12	NA	4e-86	7220
3:7859163	JointModel	0.000192	NA	1.26e-85	3660
8:95157195	JointModel	0.00157	NA	1.7e-85	3650
14:35714499	JointModel	0.00129	NA	2.62e-85	3650
14:34025195	JointModel	0.00511	NA	2.71e-85	3580
3:37914922	JointModel	0.0806	NA	3.45e-85	7230
6:10345571	JointModel	0.0018	NA	4.02e-85	3640
6:9137281	JointModel	0.0133	NA	7.8e-85	7210
11:46734384	JointModel	0.116	NA	8.37e-85	7230
7:50313352	JointModel	0.00279	NA	2.02e-84	3650
6:86647106	JointModel	0.174	NA	2.24e-84	7210
8:135942955	JointModel	0.000184	NA	2.71e-84	3650
3:38019428	JointModel	0.0718	NA	2.95e-84	7230
7:72074150	JointModel	0.0891	NA	3.27e-84	7220
3:50270165	JointModel	0.0819	NA	6.68e-84	7230
7:72169613	JointModel	0.0907	NA	7.22e-84	7220
4:81194090	JointModel	0.186	NA	7.59e-84	7230
14:76903733	JointModel	0.00163	NA	1.18e-83	3650
5:156430372	JointModel	0.00471	NA	1.44e-83	3580
16:57000242	JointModel	0.00024	NA	1.57e-83	3580
5:80313117	JointModel	0.00189	NA	1.76e-83	3650
6:41814760	JointModel	0.00226	NA	1.88e-83	3640
3:15641971	JointModel	0.0963	NA	2.11e-83	7230
7:26418709	JointModel	8.26e-05	NA	2.2e-83	3650
1:109685273	JointModel	0.139	NA	2.38e-83	7190
1:119493865	JointModel	0.000891	NA	2.9e-83	3530
5:156347214	JointModel	0.0022	NA	6.71e-83	3580
3:71681950	JointModel	0.00172	NA	1.15e-82	3660
21:34470824	JointModel	0.00455	NA	1.97e-82	3580
19:47007231	JointModel	0.00301	NA	2.01e-82	3650
15:62137114	JointModel	0.00291	NA	2.43e-82	3570
6:86610717	JointModel	0.175	NA	2.63e-82	7210
15:92698684	JointModel	0.00738	NA	2.69e-82	3570
1:203712996	JointModel	0.00232	NA	3.36e-82	3650
9:3649190	JointModel	0.000653	NA	5.07e-82	3660
9:3669956	JointModel	0.000653	NA	5.07e-82	3660
9:3676560	JointModel	0.000653	NA	5.07e-82	3660
9:3689790	JointModel	0.000653	NA	5.07e-82	3660
3:41960006	JointModel	0.146	NA	5.7e-82	7230
4:29524988	JointModel	0.000177	NA	7.65e-82	3650
12:31411199	JointModel	0.000272	NA	9.13e-82	3580
3:195852026	JointModel	0.00308	NA	1.67e-81	3660
9:3673041	JointModel	0.000703	NA	1.83e-81	3660
2:190417446	JointModel	0.0603	NA	1.86e-81	7220
1:106054301	JointModel	0.125	NA	2.06e-81	7190
7:72139093	JointModel	0.0891	NA	2.11e-81	7220
6:77097008	JointModel	0.158	NA	3.4e-81	7210
6:160503656	JointModel	0.116	NA	3.86e-81	7210
5:156336698	JointModel	0.000341	NA	5.73e-81	3580
1:11941484	JointModel	0.123	NA	5.78e-81	7190
10:54531235	JointModel	0.000245	NA	5.84e-81	3660
8:19952553	JointModel	1.28e-05	NA	6.59e-81	3580
1:238931277	JointModel	0.000247	NA	6.88e-81	3650
6:1866779	JointModel	0.00449	NA	8.89e-81	3570
2:55894247	JointModel	0.122	NA	1.22e-80	7220
20:34079200	JointModel	0.000242	NA	1.35e-80	3660
20:21918447	JointModel	0.186	NA	1.41e-80	7250
3:41996136	JointModel	0.145	NA	2.56e-80	7230
7:129694738	JointModel	0.0737	NA	4.36e-80	7220
9:96276135	JointModel	0.00147	NA	4.88e-80	3660
6:86612519	JointModel	0.175	NA	6.13e-80	7210
11:88044444	JointModel	7.7e-05	NA	8.84e-80	3650
8:19949300	JointModel	0.0952	NA	8.9e-80	7230
21:35802238	JointModel	0.000131	NA	9.01e-80	3580
11:30036177	JointModel	0.00197	NA	9.84e-80	3650
6:86648436	JointModel	0.175	NA	1.01e-79	7210
9:3650174	JointModel	0.000676	NA	1.97e-79	3660
17:63448491	JointModel	0.00268	NA	2.82e-79	3650
14:58552645	JointModel	0.00079	NA	3.08e-79	3650
11:30035236	JointModel	0.00195	NA	3.2e-79	3650
3:46312539	JointModel	0.000918	NA	3.32e-79	3660
6:11316438	JointModel	0.00153	NA	5.83e-79	3640
7:124600505	JointModel	0.00376	NA	5.83e-79	3650
10:114782287	JointModel	0.079	NA	6.45e-79	7240
10:94209531	JointModel	0.00249	NA	7.17e-79	3580
6:102250872	JointModel	0.000236	NA	7.84e-79	3640
5:160411895	JointModel	0.0038	NA	1.72e-78	7230
6:1775863	JointModel	0.00417	NA	2.18e-78	3570
1:106025908	JointModel	0.128	NA	2.33e-78	7190
4:174760546	JointModel	0.000678	NA	2.37e-78	3650
5:160447362	JointModel	0.00177	NA	2.74e-78	3650
12:93768342	JointModel	0.00678	NA	5.62e-78	3580
1:222829162	JointModel	0.00193	NA	9.19e-78	3530
6:51376704	JointModel	0.00331	NA	9.26e-78	3640
21:33382492	JointModel	0.00266	NA	1e-77	3660
11:10021791	JointModel	0.178	NA	1.44e-77	7230
6:129678863	JointModel	0.000767	NA	5.75e-77	3640
3:169127872	JointModel	0.000349	NA	6.1e-77	3580
3:131433979	JointModel	0.00139	NA	6.98e-77	3660
15:62117505	JointModel	0.00218	NA	7.08e-77	3570
1:210540505	JointModel	0.00409	NA	7.2e-77	3650
17:27959903	JointModel	0.0922	NA	8.06e-77	7230
13:75039904	JointModel	3.14e-05	NA	1.14e-76	3650
22:47938564	JointModel	0.00102	NA	1.7e-76	3660
8:124076688	JointModel	4.28e-05	NA	1.98e-76	3650
14:50442658	JointModel	0.00154	NA	2.49e-76	3650
6:154457493	JointModel	0.00113	NA	3.49e-76	3640
11:123994008	JointModel	0.00189	NA	3.82e-76	3650
4:11506584	JointModel	0.00272	NA	7.85e-76	3650
9:87647100	JointModel	1.18e-05	NA	8.75e-76	3660
7:72083747	JointModel	0.0782	NA	1.43e-75	7220
6:34531300	JointModel	0.00179	NA	1.48e-75	3640
6:125010883	JointModel	0.0129	NA	1.5e-75	3570
1:94657769	JointModel	7.52e-05	NA	1.81e-75	7190
10:38619174	JointModel	0.0744	NA	2.13e-75	7240
1:27180829	JointModel	0.0633	NA	3.01e-75	7190
14:62366535	JointModel	0.000978	NA	3.07e-75	3650
17:37591422	JointModel	0.0056	NA	4.29e-75	3580
6:28354250	JointModel	0.0945	NA	4.37e-75	7210
12:107704705	JointModel	0.00245	NA	4.72e-75	3650
1:110359882	JointModel	0.00781	NA	5.87e-75	3530
14:96227199	JointModel	0.00132	NA	6.1e-75	3650
1:47441156	JointModel	0.000463	NA	6.37e-75	3650
11:88272183	JointModel	0.000845	NA	7.52e-75	3650
3:15691455	JointModel	0.0778	NA	7.57e-75	7230
6:125010883	JointModel	0.0129	NA	1.3e-74	7210
11:27693991	JointModel	0.000996	NA	1.34e-74	3580
15:92707569	JointModel	0.00793	NA	1.45e-74	3570
2:203431804	JointModel	0.101	NA	1.46e-74	7220
6:144481767	JointModel	0.0116	NA	1.54e-74	3640
4:157168163	JointModel	0.00215	NA	2.32e-74	3650
17:33334112	JointModel	0.079	NA	2.43e-74	7230
6:14926320	JointModel	0.000388	NA	3.38e-74	3640
6:164323637	JointModel	0.000322	NA	3.38e-74	3640
1:74974020	JointModel	0.00056	NA	3.56e-74	3530
1:99209727	JointModel	1.73e-05	NA	3.93e-74	3650
22:44203745	JointModel	2.09e-05	NA	5.36e-74	3660
2:185689671	JointModel	0.000911	NA	6.13e-74	3660
1:19119851	JointModel	0.0034	NA	6.15e-74	3650
1:236672004	JointModel	1.01e-05	NA	6.46e-74	3650
1:41115608	JointModel	0.000386	NA	6.46e-74	3650
17:27962393	JointModel	0.0928	NA	6.88e-74	7230
10:10607497	JointModel	1.36e-05	NA	6.95e-74	3660
2:185771745	JointModel	0.000915	NA	7.48e-74	3660
12:7418257	JointModel	1e-05	NA	8.57e-74	3650
15:92707569	JointModel	0.00793	NA	1.14e-73	7230
6:28358320	JointModel	0.0964	NA	1.14e-73	7210
3:46339812	JointModel	0.00203	NA	1.19e-73	3660
7:32836846	JointModel	5.51e-05	NA	1.27e-73	3650
20:25892571	JointModel	0.168	NA	1.46e-73	7250
2:64342469	JointModel	0.00386	NA	1.55e-73	3660
3:15589591	JointModel	0.0701	NA	1.79e-73	7230
6:28494327	JointModel	0.127	NA	2.2e-73	7210
6:28484869	JointModel	0.127	NA	2.33e-73	7210
7:72043041	JointModel	0.0812	NA	2.72e-73	7220
16:9170248	JointModel	3.29e-05	NA	2.92e-73	3660
6:28346910	JointModel	0.0942	NA	2.92e-73	7210
17:33336914	JointModel	0.0747	NA	2.95e-73	7230
5:160390969	JointModel	0.00165	NA	3.12e-73	3650
4:121898664	JointModel	0.000655	NA	3.56e-73	3650
18:33059065	JointModel	0.00041	NA	3.95e-73	3580
20:44614969	JointModel	0.112	NA	3.96e-73	7250
5:44383272	JointModel	0.000949	NA	7.48e-73	3580
6:28358893	JointModel	0.0962	NA	7.6e-73	7210
15:78994653	JointModel	0.00083	NA	1.35e-72	3570
11:40673627	JointModel	0.00105	NA	1.72e-72	3580
11:40694574	JointModel	0.00105	NA	1.72e-72	3580
11:40845782	JointModel	0.00105	NA	1.72e-72	3580
11:40883024	JointModel	0.00105	NA	1.72e-72	3580
11:41004707	JointModel	0.00105	NA	1.72e-72	3580
6:110647920	JointModel	0.000804	NA	1.77e-72	3640
11:8406278	JointModel	0.000626	NA	1.88e-72	3580
2:212832434	JointModel	0.00104	NA	2.01e-72	3570
1:68757334	JointModel	0.000701	NA	2.38e-72	3650
6:144481767	JointModel	0.0116	NA	2.39e-72	7210
18:48873826	JointModel	0.00238	NA	2.92e-72	3660
6:28408258	JointModel	0.118	NA	3.76e-72	7210
6:28461221	JointModel	0.128	NA	3.8e-72	7210
8:19813180	JointModel	0.0671	NA	5.75e-72	7230
6:28391465	JointModel	0.117	NA	9.46e-72	7210
1:11814631	JointModel	0.0732	NA	1.11e-71	7190
5:129100953	JointModel	0.0891	NA	1.14e-71	7230
5:160411895	JointModel	0.0038	NA	1.16e-71	3650
18:45497478	JointModel	0.00297	NA	1.38e-71	3660
13:74659642	JointModel	0.00227	NA	1.48e-71	3650
6:28483482	JointModel	0.126	NA	1.91e-71	7210
3:74703689	JointModel	0.00179	NA	2.14e-71	3660
13:75581361	JointModel	0.0016	NA	2.93e-71	7230
6:86458777	JointModel	0.12	NA	3.23e-71	7210
2:2637735	JointModel	0.0044	NA	3.63e-71	3660
3:131434259	JointModel	0.00153	NA	3.63e-71	3660
8:39330157	JointModel	0.293	NA	4.81e-71	7230
18:33059065	JointModel	0.00041	NA	5.36e-71	7230
14:102744489	JointModel	0.0201	NA	6.26e-71	7230
1:172325029	JointModel	0.128	NA	7.09e-71	7190
20:59142595	JointModel	0.000241	NA	7.57e-71	3660
13:20131135	JointModel	0.132	NA	7.98e-71	7230
20:34390527	JointModel	0.0818	NA	1.27e-70	7250
11:12137982	JointModel	0.000336	NA	1.82e-70	3650
14:71162467	JointModel	0.00252	NA	2.04e-70	3650
7:115997006	JointModel	0.00284	NA	2.4e-70	3570
15:78934318	JointModel	0.0129	NA	7.39e-70	3570
6:89314769	JointModel	0.000554	NA	7.97e-70	3640
17:64229386	JointModel	0.00165	NA	1.2e-69	3580
9:113536274	JointModel	1.66e-05	NA	1.22e-69	3660
5:109000325	JointModel	0.00068	NA	3.24e-69	3650
13:102460341	JointModel	0.000183	NA	4.09e-69	3650
21:30915007	JointModel	0.000505	NA	4.13e-69	3660
14:96222770	JointModel	0.0014	NA	4.78e-69	3650
1:95220414	JointModel	0.00301	NA	4.83e-69	3530
13:97788294	JointModel	0.00653	NA	6.15e-69	3650
6:28403603	JointModel	0.118	NA	8.68e-69	7210
14:59243484	JointModel	6.07e-06	NA	1.21e-68	3650
1:95220414	JointModel	0.00301	NA	1.22e-68	7190
3:120179828	JointModel	0.00441	NA	1.53e-68	3660
3:41915616	JointModel	0.138	NA	1.67e-68	7230
3:7856288	JointModel	0.00179	NA	1.74e-68	3660
6:15684445	JointModel	0.000581	NA	2.05e-68	3640
17:64216815	JointModel	0.0465	NA	2.53e-68	7230
10:67327167	JointModel	0.114	NA	2.7e-68	7240
9:19593084	JointModel	0.00334	NA	5.11e-68	3660
11:5015571	JointModel	0.00209	NA	5.45e-68	3650
9:107266943	JointModel	0.000421	NA	5.86e-68	3660
2:36284939	JointModel	0.00241	NA	6.44e-68	3660
9:113538122	JointModel	0.000141	NA	7.43e-68	3660
6:86474368	JointModel	0.123	NA	7.75e-68	7210
7:72021471	JointModel	0.0853	NA	8.35e-68	7220
3:151293638	JointModel	0.00115	NA	1.07e-67	3660
1:120452036	JointModel	0.000121	NA	1.44e-67	3530
10:67446570	JointModel	0.112	NA	1.8e-67	7240
5:170140188	JointModel	0.00113	NA	2.12e-67	3650
15:26835901	JointModel	0.00535	NA	2.59e-67	3570
3:25898413	JointModel	0.00126	NA	2.6e-67	3660
13:102794587	JointModel	0.096	NA	2.85e-67	7230
19:34296711	JointModel	0.00128	NA	3.17e-67	3580
9:107645210	JointModel	0.00177	NA	3.33e-67	3570
9:77305933	JointModel	0.00163	NA	3.34e-67	3660
2:55877113	JointModel	0.127	NA	3.73e-67	7220
7:150674430	JointModel	0.115	NA	4.25e-67	7220
1:57966528	JointModel	0.000874	NA	5.01e-67	3650
16:67647820	JointModel	0.00064	NA	5.42e-67	3580
2:32541438	JointModel	0.0611	NA	6.39e-67	7220
8:19830921	JointModel	0.0731	NA	6.39e-67	7230
8:52739150	JointModel	1.15e-05	NA	7.27e-67	3580
1:99214618	JointModel	7.23e-05	NA	7.46e-67	3650
9:16185090	JointModel	2.17e-05	NA	7.84e-67	3570
13:106928014	JointModel	0.0014	NA	8.7e-67	3650
18:57914497	JointModel	1.76e-05	NA	8.74e-67	3580
5:167596923	JointModel	0.00244	NA	1.26e-66	3650
6:41876335	JointModel	0.00269	NA	1.38e-66	3640
7:54039947	JointModel	0.0682	NA	1.54e-66	7220
5:110964218	JointModel	1.01e-05	NA	1.57e-66	3580
3:167340292	JointModel	0.00149	NA	1.73e-66	3660
2:126030717	JointModel	0.00114	NA	2.45e-66	3660
1:119525788	JointModel	0.0794	NA	3.27e-66	7190
6:93913200	JointModel	0.00299	NA	3.84e-66	3570
12:121476423	JointModel	0.0879	NA	4.12e-66	7230
14:59308241	JointModel	0.000416	NA	4.71e-66	3650
12:22852285	JointModel	0.00078	NA	7.87e-66	3650
14:96225618	JointModel	0.00206	NA	1.03e-65	3650
10:94319992	JointModel	0.079	NA	1.79e-65	7240
9:410312	JointModel	1.7e-05	NA	2.86e-65	3660
15:87458272	JointModel	0.000467	NA	2.96e-65	3660
18:74256556	JointModel	0.00523	NA	2.97e-65	3660
1:110355307	JointModel	0.00866	NA	4.43e-65	3530
11:61604782	JointModel	0.118	NA	5.03e-65	3580
10:95940103	JointModel	0.00446	NA	6.25e-65	3580
20:10302333	JointModel	0.00284	NA	7.16e-65	3660
10:67523912	JointModel	0.114	NA	1.19e-64	7240
1:75058032	JointModel	0.00038	NA	1.69e-64	3530
17:43945100	JointModel	0.00176	NA	1.84e-64	3650
15:96719229	JointModel	0.00388	NA	1.87e-64	7230
20:15488842	JointModel	0.002	NA	2.36e-64	3660
8:119020964	JointModel	0.0828	NA	2.9e-64	7230
11:131053786	JointModel	0.00051	NA	3.31e-64	3650
6:163296684	JointModel	0.00711	NA	3.36e-64	3570
18:35827384	JointModel	0.00532	NA	3.61e-64	3580
4:48459365	JointModel	1.42e-05	NA	3.94e-64	3650
18:35837576	JointModel	0.00553	NA	5.63e-64	3580
6:86264374	JointModel	0.0964	NA	6.36e-64	7210
15:42723407	JointModel	0.0865	NA	6.56e-64	7230
16:19759007	JointModel	0.0692	NA	7.43e-64	7240
6:6376547	JointModel	1.81e-05	NA	7.54e-64	3640
1:110366083	JointModel	0.00914	NA	7.91e-64	3530
20:45165858	JointModel	0.00207	NA	8.04e-64	3660
9:94927735	JointModel	0.0493	NA	8.8e-64	7230
19:19335083	JointModel	0.0581	NA	9.01e-64	7230
13:24717489	JointModel	0.00223	NA	9.23e-64	3650
1:119485771	JointModel	0.00912	NA	1.57e-63	3530
18:48878293	JointModel	0.00204	NA	1.64e-63	3660
1:11835935	JointModel	0.183	NA	1.65e-63	7190
1:11936324	JointModel	0.0716	NA	1.99e-63	7190
20:13830382	JointModel	0.000739	NA	2.15e-63	3660
1:110366083	JointModel	0.00914	NA	2.46e-63	7190
20:45179495	JointModel	0.00276	NA	2.48e-63	3660
22:47837513	JointModel	0.00015	NA	2.54e-63	3660
1:119491764	JointModel	0.00212	NA	2.67e-63	3530
4:175458289	JointModel	0.000292	NA	3.23e-63	3650
17:38195495	JointModel	0.00244	NA	3.74e-63	3650
9:35975125	JointModel	0.011	NA	3.76e-63	3660
7:36132714	JointModel	0.00173	NA	4.2e-63	3650
10:38316216	JointModel	0.105	NA	4.38e-63	7240
21:16084002	JointModel	0.00021	NA	4.99e-63	3660
15:96719229	JointModel	0.00388	NA	5.95e-63	3660
1:27164335	JointModel	0.046	NA	1.09e-62	7190
11:10024311	JointModel	0.166	NA	1.21e-62	7230
2:203693102	JointModel	0.00193	NA	1.45e-62	3570
1:62839097	JointModel	0.00273	NA	1.56e-62	3530
11:36447430	JointModel	0.00146	NA	1.56e-62	3650
16:34779801	JointModel	0.0277	NA	1.96e-62	7240
10:24996710	JointModel	0.000349	NA	2.19e-62	3660
4:14391806	JointModel	0.000319	NA	2.5e-62	3650
3:41764300	JointModel	0.137	NA	2.87e-62	7230
12:121858086	JointModel	0.00286	NA	3.51e-62	3580
2:153129366	JointModel	0.0036	NA	3.93e-62	3660
11:61604967	JointModel	0.114	NA	4.49e-62	3580
10:1546782	JointModel	0.000129	NA	5.04e-62	3660
15:91830481	JointModel	0.00513	NA	7.27e-62	3660
22:33082043	JointModel	0.00104	NA	8e-62	3660
14:21968876	JointModel	0.00233	NA	8.59e-62	3650
15:81135449	JointModel	0.000202	NA	1.14e-61	3660
22:48808860	JointModel	0.00211	NA	1.27e-61	3660
8:19003304	JointModel	1.92e-05	NA	1.39e-61	3650
8:3389173	JointModel	0.00071	NA	1.39e-61	3650
8:9817931	JointModel	2.03e-05	NA	1.39e-61	3650
1:94657769	JointModel	7.52e-05	NA	1.48e-61	3650
6:28417222	JointModel	0.121	NA	1.49e-61	7210
11:61605215	JointModel	0.0706	NA	1.62e-61	3580
18:35839525	JointModel	0.00593	NA	1.73e-61	3580
7:139719184	JointModel	0.00109	NA	1.89e-61	3650
3:24227175	JointModel	0.00762	NA	2.15e-61	3580
1:202562427	JointModel	0.00101	NA	2.33e-61	3650
1:238932322	JointModel	3.78e-05	NA	2.33e-61	3650
1:39120658	JointModel	1.89e-05	NA	2.33e-61	3650
3:5126013	JointModel	0.00112	NA	2.43e-61	3660
9:35975125	JointModel	0.011	NA	2.5e-61	7230
5:36047701	JointModel	6.24e-05	NA	2.71e-61	3650
5:64798082	JointModel	0.000102	NA	2.71e-61	3650
3:56479466	JointModel	0.00177	NA	2.83e-61	3660
3:103452733	JointModel	3.68e-05	NA	2.96e-61	3660
3:103465219	JointModel	1.12e-05	NA	2.96e-61	3660
3:112951348	JointModel	5.02e-05	NA	2.96e-61	3660
3:156122299	JointModel	7.26e-05	NA	2.96e-61	3660
3:190265429	JointModel	1.79e-05	NA	2.96e-61	3660
12:123164553	JointModel	6.28e-05	NA	3.08e-61	3650
7:105689148	JointModel	1.14e-05	NA	3.14e-61	3650
7:130969771	JointModel	0.000797	NA	3.14e-61	3650
7:130979676	JointModel	0.000146	NA	3.14e-61	3650
7:66253571	JointModel	2.97e-05	NA	3.14e-61	3650
16:66395544	JointModel	0.000649	NA	3.5e-61	3660
20:26073030	JointModel	0.153	NA	3.53e-61	7250
11:27670108	JointModel	0.025	NA	3.77e-61	7230
3:96746928	JointModel	0.0011	NA	3.84e-61	3660
9:126476963	JointModel	5.38e-05	NA	3.96e-61	3660
20:49961976	JointModel	0.000436	NA	4.53e-61	3660
20:34116282	JointModel	0.00111	NA	4.65e-61	3660
4:140693870	JointModel	0.001	NA	4.97e-61	3650
12:101150984	JointModel	0.00205	NA	5.33e-61	3650
1:247752161	JointModel	0.00254	NA	5.64e-61	3650
3:96771233	JointModel	0.000532	NA	5.72e-61	3660
2:7833821	JointModel	0.00101	NA	5.92e-61	3660
1:38674870	JointModel	0.00187	NA	6.16e-61	3650
20:44564682	JointModel	0.0426	NA	6.25e-61	7250
4:140686645	JointModel	0.00043	NA	6.56e-61	3650
18:34098590	JointModel	1.57e-05	NA	6.68e-61	3660
18:34106818	JointModel	3.69e-05	NA	6.68e-61	3660
1:209247368	JointModel	0.00575	NA	7.22e-61	3650
11:45771009	JointModel	0.0707	NA	7.29e-61	7230
4:100985201	JointModel	0.00248	NA	7.77e-61	3650
2:56133040	JointModel	0.000887	NA	7.99e-61	3660
2:127604576	JointModel	0.00288	NA	8.07e-61	3660
16:66384782	JointModel	0.000386	NA	9.5e-61	3660
10:6153297	JointModel	0.00112	NA	9.59e-61	3660
11:113355736	JointModel	6.66e-05	NA	1.07e-60	3650
11:3964724	JointModel	0.000359	NA	1.07e-60	3650
3:142593955	JointModel	0.000937	NA	1.08e-60	3660
8:20030045	JointModel	0.000695	NA	1.08e-60	3650
1:38680372	JointModel	0.00185	NA	1.09e-60	3650
12:56318043	JointModel	0.000226	NA	1.15e-60	3650
6:1776383	JointModel	0.00391	NA	1.28e-60	3570
21:35634586	JointModel	0.0755	NA	1.41e-60	7240
13:75972846	JointModel	0.000843	NA	1.42e-60	3650
18:45298230	JointModel	0.000847	NA	1.42e-60	3660
2:127583622	JointModel	0.00299	NA	1.47e-60	3660
3:138106698	JointModel	0.0777	NA	1.6e-60	7230
6:3717124	JointModel	0.00191	NA	1.67e-60	3640
2:216850582	JointModel	0.00137	NA	1.74e-60	3660
1:38668093	JointModel	0.00205	NA	1.81e-60	3650
9:78308057	JointModel	0.00834	NA	1.94e-60	3570
11:36447430	JointModel	0.00146	NA	2.23e-60	7230
12:62221157	JointModel	0.00272	NA	2.23e-60	3580
15:89972177	JointModel	0.000251	NA	2.27e-60	3660
22:24896838	JointModel	0.00194	NA	2.43e-60	3660
16:4267605	JointModel	0.0822	NA	2.51e-60	7240
11:36446216	JointModel	0.00186	NA	2.67e-60	3650
11:36458617	JointModel	0.00186	NA	2.76e-60	3650
6:28411244	JointModel	0.12	NA	2.86e-60	7210
17:46548667	JointModel	3.43e-05	NA	3.35e-60	3650
18:10290985	JointModel	0.00188	NA	3.44e-60	3660
11:61604814	JointModel	0.112	NA	3.63e-60	3580
9:82243701	JointModel	0.00308	NA	3.98e-60	3570
11:61605215	JointModel	0.0706	NA	4.35e-60	7230
21:35804143	JointModel	2.26e-05	NA	5.64e-60	3580
10:90802843	JointModel	0.00886	NA	5.68e-60	3580
15:56774898	JointModel	0.0639	NA	6.4e-60	7230
6:35404437	JointModel	0.075	NA	6.59e-60	7210
6:972898	JointModel	0.00117	NA	6.59e-60	3640
15:68781340	JointModel	0.00315	NA	7.37e-60	3660
1:94657769	JointModel	7.52e-05	NA	7.98e-60	7190
11:61605499	JointModel	0.111	NA	8.28e-60	3580
8:19890612	JointModel	1.18e-05	NA	8.87e-60	7230
5:97982179	JointModel	0.0958	NA	8.89e-60	7230
6:38910375	JointModel	3.86e-05	NA	1.05e-59	3640
6:38913177	JointModel	1.99e-05	NA	1.05e-59	3640
6:948181	JointModel	0.00117	NA	1.05e-59	3640
6:972155	JointModel	0.00117	NA	1.05e-59	3640
6:979803	JointModel	0.00117	NA	1.05e-59	3640
10:95718037	JointModel	0.00283	NA	1.14e-59	3660
6:982165	JointModel	0.00126	NA	1.14e-59	3640
19:42133653	JointModel	2.2e-05	NA	1.15e-59	3650
1:13785062	JointModel	0.0689	NA	1.23e-59	7190
12:76797452	JointModel	0.000553	NA	1.35e-59	3580
4:81183900	JointModel	0.0699	NA	1.35e-59	7230
6:34507311	JointModel	0.0667	NA	1.41e-59	7210
6:980237	JointModel	0.00117	NA	1.42e-59	3640
6:951816	JointModel	0.00117	NA	1.87e-59	3640
6:140417609	JointModel	0.00154	NA	2.14e-59	3640
18:35876335	JointModel	0.00651	NA	2.74e-59	3580
19:56373462	JointModel	0.00185	NA	3.17e-59	3650
22:25467406	JointModel	0.0812	NA	3.21e-59	7250
1:167718499	JointModel	0.000612	NA	3.52e-59	3650
10:15333431	JointModel	0.00071	NA	3.69e-59	3660
11:9961296	JointModel	9.37e-05	NA	3.83e-59	3580
1:11857711	JointModel	0.073	NA	3.97e-59	7190
3:44612050	JointModel	0.00459	NA	4.01e-59	3660
7:72187256	JointModel	0.105	NA	4.2e-59	7220
2:36288320	JointModel	0.0022	NA	4.35e-59	3660
8:116409058	JointModel	0.00568	NA	5.15e-59	3580
6:1764324	JointModel	0.00384	NA	5.94e-59	3570
4:57162619	JointModel	0.00116	NA	6.4e-59	3650
1:61164831	JointModel	0.00343	NA	6.41e-59	3530
10:12238610	JointModel	0.0751	NA	7.73e-59	7240
5:164621218	JointModel	1.12e-05	NA	7.95e-59	3650
10:125661410	JointModel	1.76e-05	NA	8.1e-59	3660
21:35802223	JointModel	0.000789	NA	8.34e-59	3580
6:29230577	JointModel	0.0974	NA	1.15e-58	7210
18:57940535	JointModel	7.31e-05	NA	1.2e-58	3580
20:3599516	JointModel	0.000667	NA	1.26e-58	3660
2:216848255	JointModel	0.0014	NA	1.4e-58	3660
10:119421127	JointModel	0.00612	NA	1.94e-58	3660
12:107708020	JointModel	0.00271	NA	2.18e-58	3650
5:66544879	JointModel	0.0192	NA	2.18e-58	7230
3:44577236	JointModel	0.0026	NA	2.19e-58	3660
8:122936664	JointModel	0.00358	NA	2.86e-58	3580
1:204705517	JointModel	0.00142	NA	4.19e-58	3650
1:183279029	JointModel	0.00175	NA	4.87e-58	3650
20:34152782	JointModel	0.0789	NA	5.62e-58	7250
1:163535283	JointModel	0.00512	NA	7.38e-58	3650
13:33748778	JointModel	0.000514	NA	7.39e-58	3650
14:42336575	JointModel	0.000173	NA	1.34e-57	3650
13:24720097	JointModel	0.00292	NA	1.51e-57	3650
5:110176128	JointModel	0.0014	NA	1.66e-57	3650
1:97940170	JointModel	0.0759	NA	1.67e-57	7190
12:113008333	JointModel	9.97e-05	NA	1.91e-57	3650
1:161880482	JointModel	0.0487	NA	2.88e-57	7190
7:129655876	JointModel	0.0781	NA	3.54e-57	7220
12:17572242	JointModel	0.00306	NA	3.83e-57	3650
6:29236722	JointModel	0.0978	NA	4.81e-57	7210
1:62860310	JointModel	0.0685	NA	5.01e-57	7190
6:149622136	JointModel	0.000685	NA	5.02e-57	3640
19:34309532	JointModel	0.0209	NA	5.26e-57	3580
16:49361181	JointModel	0.00268	NA	6.36e-57	3660
12:121858080	JointModel	0.00263	NA	7.35e-57	3580
5:173772593	JointModel	0.0024	NA	7.38e-57	3650
6:16106738	JointModel	0.00446	NA	8.55e-57	3570
2:110524250	JointModel	0.00348	NA	9.2e-57	3660
1:163535283	JointModel	0.00512	NA	1.13e-56	7190
6:53361276	JointModel	0.00127	NA	1.2e-56	3640
8:73689033	JointModel	0.00165	NA	1.4e-56	3650
8:10729177	JointModel	0.00649	NA	1.42e-56	7230
17:44081064	JointModel	0.0533	NA	2.02e-56	7230
2:230043717	JointModel	0.00517	NA	2.03e-56	3570
5:20462452	JointModel	0.000844	NA	2.07e-56	3650
2:231250415	JointModel	0.0027	NA	2.11e-56	3660
11:45767321	JointModel	0.00288	NA	2.33e-56	3580
8:146003567	JointModel	0.0816	NA	2.65e-56	7230
19:56369189	JointModel	0.00012	NA	2.67e-56	3650
5:20367267	JointModel	0.00213	NA	2.78e-56	3650
11:44843923	JointModel	0.005	NA	3.21e-56	3650
15:42903115	JointModel	0.0474	NA	3.36e-56	7230
3:24166164	JointModel	0.00897	NA	3.53e-56	3580
18:33059065	JointModel	0.00041	NA	3.91e-56	7230
11:88045583	JointModel	0.00103	NA	4.93e-56	3650
5:35994012	JointModel	0.0039	NA	5.37e-56	3580
11:45821115	JointModel	0.00288	NA	5.74e-56	3580
2:28600458	JointModel	0.091	NA	5.8e-56	7220
19:34309532	JointModel	0.0209	NA	6.06e-56	7230
6:16115795	JointModel	0.0803	NA	6.14e-56	7210
9:82010265	JointModel	0.00151	NA	6.16e-56	3660
11:134876110	JointModel	7.73e-05	NA	7.09e-56	3650
6:41792545	JointModel	0.00267	NA	9.86e-56	3640
1:10125765	JointModel	0.0249	NA	1.14e-55	7190
3:137970907	JointModel	0.103	NA	1.15e-55	7230
8:10623884	JointModel	0.0647	NA	1.17e-55	7230
12:87185603	JointModel	0.108	NA	1.25e-55	7230
17:38952254	JointModel	0.000722	NA	1.36e-55	3650
2:190933006	JointModel	0.101	NA	1.49e-55	7220
5:128049456	JointModel	0.00314	NA	1.54e-55	3580
5:99229298	JointModel	0.063	NA	1.55e-55	7230
20:2605308	JointModel	0.00724	NA	1.56e-55	3660
2:64308048	JointModel	0.00214	NA	1.91e-55	3660
4:149147823	JointModel	0.00237	NA	2.02e-55	3650
13:100178627	JointModel	0.000962	NA	2.13e-55	3650
2:2587538	JointModel	0.00313	NA	2.52e-55	3660
13:106923495	JointModel	0.00147	NA	3.12e-55	3650
18:76114242	JointModel	0.000238	NA	3.46e-55	3660
1:203734985	JointModel	0.00269	NA	4.35e-55	3650
15:96705400	JointModel	0.00179	NA	5.14e-55	3660
15:53669574	JointModel	0.000121	NA	5.77e-55	3660
14:76446521	JointModel	0.0675	NA	6.03e-55	7230
5:32772043	JointModel	0.0704	NA	6.53e-55	7230
2:27385275	JointModel	0.0513	NA	7e-55	7220
3:170547447	JointModel	0.0615	NA	7.04e-55	7230
10:94521565	JointModel	0.00628	NA	8.14e-55	3580
8:38977806	JointModel	0.000419	NA	8.42e-55	3650
3:71672306	JointModel	0.00237	NA	9.22e-55	3660
9:3691940	JointModel	0.00076	NA	9.6e-55	3660
3:41795841	JointModel	0.139	NA	1.05e-54	7230
11:5597633	JointModel	0.00124	NA	1.3e-54	3650
6:29213070	JointModel	0.0988	NA	1.31e-54	7210
4:103930511	JointModel	0.105	NA	2.3e-54	7230
5:18258265	JointModel	0.00137	NA	2.46e-54	3650
1:215025255	JointModel	0.00546	NA	2.5e-54	3650
2:6566543	JointModel	0.00367	NA	2.52e-54	3660
2:139092061	JointModel	0.00107	NA	2.57e-54	3660
16:28583215	JointModel	0.0779	NA	2.78e-54	7240
1:95113046	JointModel	0.00339	NA	2.84e-54	3530
17:68327938	JointModel	0.00663	NA	3.35e-54	3580
1:214603631	JointModel	1.07e-05	NA	5.23e-54	3650
13:95714495	JointModel	3.9e-05	NA	6.93e-54	3650
12:8230161	JointModel	5.03e-05	NA	7.27e-54	3650
11:45750184	JointModel	0.0711	NA	9.18e-54	7230
1:206939904	JointModel	0.0175	NA	1.1e-53	7190
7:119955344	JointModel	0.0551	NA	1.26e-53	7220
6:165452463	JointModel	0.0238	NA	1.28e-53	7210
1:163528747	JointModel	0.00512	NA	1.31e-53	3650
6:16114706	JointModel	0.0802	NA	1.37e-53	7210
1:95203212	JointModel	0.00325	NA	1.41e-53	7190
1:203729422	JointModel	0.0026	NA	1.6e-53	3650
1:97115049	JointModel	0.073	NA	1.62e-53	7190
11:45744189	JointModel	0.0832	NA	1.63e-53	7230
10:29405387	JointModel	9.24e-05	NA	2.12e-53	7240
14:35871093	JointModel	0.0102	NA	2.19e-53	3580
4:148435446	JointModel	0.0669	NA	2.53e-53	7230
7:116288118	JointModel	0.0742	NA	3.58e-53	7220
5:143822828	JointModel	0.00321	NA	3.76e-53	3650
20:34090519	JointModel	0.0701	NA	3.77e-53	7250
7:130108148	JointModel	0.00136	NA	3.91e-53	3650
5:160412665	JointModel	0.0014	NA	4.3e-53	3650
11:33905371	JointModel	0.00327	NA	4.34e-53	3650
15:91855581	JointModel	0.00495	NA	4.42e-53	3660
20:34127871	JointModel	0.0748	NA	4.97e-53	7250
15:84582124	JointModel	0.00253	NA	5.29e-53	3660
1:230214319	JointModel	0.0657	NA	5.42e-53	7190
16:4162760	JointModel	0.00155	NA	5.42e-53	3660
11:27406844	JointModel	0.00219	NA	7.03e-53	3580
11:27639326	JointModel	0.00028	NA	7.8e-53	3580
15:55912528	JointModel	0.0241	NA	9.06e-53	7230
10:70799421	JointModel	0.00208	NA	9.71e-53	3660
4:18017730	JointModel	0.0655	NA	1.04e-52	7230
3:135956305	JointModel	0.00393	NA	1.05e-52	3660
6:108960025	JointModel	0.00382	NA	1.13e-52	3640
1:203709034	JointModel	0.00255	NA	1.49e-52	3650
5:34890728	JointModel	0.0026	NA	1.57e-52	3650
3:12112384	JointModel	0.0592	NA	1.59e-52	7230
7:130007381	JointModel	0.0736	NA	1.7e-52	7220
1:116859356	JointModel	8.68e-05	NA	1.77e-52	7190
1:91785202	JointModel	0.00179	NA	1.81e-52	3530
15:99855009	JointModel	1.43e-05	NA	1.96e-52	3660
22:40546633	JointModel	0.00199	NA	1.98e-52	3580
8:108224687	JointModel	0.00172	NA	2.33e-52	3650
11:125877075	JointModel	0.000683	NA	2.41e-52	3650
11:125864326	JointModel	0.000807	NA	2.45e-52	3650
15:43852043	JointModel	0.0895	NA	2.66e-52	7230
2:196196134	JointModel	0.00131	NA	2.68e-52	3660
16:28584937	JointModel	0.0758	NA	3.11e-52	7240
3:25550743	JointModel	0.00323	NA	3.4e-52	3660
6:86278691	JointModel	0.0944	NA	3.41e-52	7210
7:78092596	JointModel	0.00586	NA	3.61e-52	3570
1:201742756	JointModel	0.00187	NA	3.84e-52	3650
18:66651966	JointModel	0.227	NA	3.94e-52	7230
13:42302943	JointModel	0.00287	NA	4.53e-52	3650
5:142078069	JointModel	0.0481	NA	4.67e-52	7230
2:46363699	JointModel	0.00318	NA	4.73e-52	3660
3:170558706	JointModel	0.00152	NA	6.06e-52	3580
1:211824797	JointModel	2.5e-05	NA	6.61e-52	3650
15:92719267	JointModel	0.0095	NA	7.17e-52	3570
1:193439482	JointModel	0.000262	NA	7.26e-52	3650
16:9141051	JointModel	5.61e-05	NA	8.21e-52	3660
11:125857745	JointModel	0.000687	NA	1.04e-51	3650
2:69520743	JointModel	0.000288	NA	1.04e-51	3660
14:35871093	JointModel	0.0102	NA	1.1e-51	7230
15:24050258	JointModel	0.0669	NA	1.17e-51	7230
8:10614275	JointModel	0.0728	NA	1.24e-51	7230
7:19353580	JointModel	0.0034	NA	1.36e-51	3650
14:91163869	JointModel	0.0538	NA	1.48e-51	7230
8:107210629	JointModel	0.00458	NA	1.48e-51	3650
6:41882123	JointModel	0.00309	NA	1.73e-51	3640
5:139139587	JointModel	0.0705	NA	2.2e-51	7230
3:42195217	JointModel	2e-05	NA	2.31e-51	3660
14:24165672	JointModel	7.87e-06	NA	2.84e-51	3650
17:28246358	JointModel	0.112	NA	3.69e-51	7230
16:85352698	JointModel	0.00713	NA	3.73e-51	3580
11:45904477	JointModel	0.0755	NA	3.99e-51	7230
11:46745003	JointModel	0.0797	NA	4.01e-51	7230
7:137763501	JointModel	0.00322	NA	4.48e-51	3650
5:20367364	JointModel	0.00236	NA	4.85e-51	3650
1:171187987	JointModel	0.00342	NA	4.89e-51	3650
17:68328772	JointModel	0.00261	NA	5.38e-51	3580
16:28508716	JointModel	0.079	NA	5.5e-51	7240
5:96462244	JointModel	0.000383	NA	5.55e-51	3650
4:181600334	JointModel	0.00644	NA	5.81e-51	3580
12:87177972	JointModel	0.104	NA	6.15e-51	7230
8:124862503	JointModel	0.00298	NA	6.95e-51	3650
3:44593620	JointModel	0.00246	NA	7.01e-51	3660
18:34184197	JointModel	0.00139	NA	7.55e-51	3660
8:27021007	JointModel	0.00302	NA	8.16e-51	3650
5:173401662	JointModel	0.0819	NA	9.57e-51	7230
18:57398775	JointModel	0.00188	NA	1.02e-50	3660
2:20338020	JointModel	0.0024	NA	1.23e-50	3660
2:119544022	JointModel	0.00393	NA	1.25e-50	3660
1:17869179	JointModel	0.0551	NA	1.51e-50	7190
6:108563390	JointModel	0.000155	NA	1.51e-50	3640
11:38231760	JointModel	0.0953	NA	1.56e-50	7230
1:207440851	JointModel	2.31e-05	NA	1.64e-50	3650
7:41476799	JointModel	0.0104	NA	2.06e-50	3570
1:238262266	JointModel	0.00459	NA	2.29e-50	3530
8:10729177	JointModel	0.00649	NA	2.34e-50	7230
1:119486430	JointModel	0.0117	NA	2.53e-50	3530
10:95044356	JointModel	0.00182	NA	2.93e-50	3660
9:19600840	JointModel	0.00917	NA	3.26e-50	7230
11:125869402	JointModel	0.000656	NA	4.08e-50	3650
22:40581822	JointModel	0.00195	NA	4.19e-50	3580
18:76741423	JointModel	0.08	NA	4.56e-50	7230
15:79394577	JointModel	0.00471	NA	4.86e-50	3660
5:156384953	JointModel	0.0018	NA	5.38e-50	3580
9:107657070	JointModel	0.0931	NA	6.25e-50	7230
1:181768985	JointModel	0.00156	NA	6.31e-50	3650
15:23886941	JointModel	0.087	NA	6.4e-50	7230
5:174930452	JointModel	0.00177	NA	6.95e-50	3650
11:33903814	JointModel	0.00325	NA	7.43e-50	3650
11:6134006	JointModel	0.00265	NA	8.18e-50	3650
3:62709377	JointModel	0.00432	NA	9.52e-50	3660
11:125976526	JointModel	0.00115	NA	9.84e-50	3650
3:46323859	JointModel	0.00194	NA	1e-49	3660
6:29235193	JointModel	0.0994	NA	1.29e-49	7210
6:11497662	JointModel	0.0018	NA	1.35e-49	3640
22:32567306	JointModel	0.00371	NA	1.36e-49	3660
13:110831866	JointModel	0.0814	NA	1.4e-49	7230
12:115921838	JointModel	0.00285	NA	1.43e-49	3650
11:92674422	JointModel	0.00318	NA	1.45e-49	3580
18:57913363	JointModel	9.21e-05	NA	1.48e-49	3580
17:41046440	JointModel	0.0359	NA	1.5e-49	7230
8:20699089	JointModel	0.000597	NA	1.72e-49	3650
17:77331446	JointModel	1.66e-05	NA	1.73e-49	3650
12:12529865	JointModel	0.00293	NA	1.75e-49	3580
3:52268866	JointModel	0.0705	NA	1.75e-49	7230
18:76089907	JointModel	0.00237	NA	2.21e-49	3660
8:19909393	JointModel	0.000948	NA	2.28e-49	3580
20:47913578	JointModel	0.00197	NA	2.3e-49	3660
3:161547411	JointModel	0.00634	NA	2.32e-49	3660
6:21402434	JointModel	0.000117	NA	2.36e-49	3640
4:174745607	JointModel	0.000903	NA	2.4e-49	3650
6:80895869	JointModel	0.00552	NA	2.79e-49	3640
1:25554719	JointModel	1.4e-05	NA	3.38e-49	3530
1:47873684	JointModel	0.00137	NA	3.48e-49	3650
4:96354161	JointModel	0.0034	NA	4.09e-49	3580
11:27613282	JointModel	0.000276	NA	4.1e-49	3580
11:45839243	JointModel	0.00103	NA	4.22e-49	3580
16:7311775	JointModel	6.34e-05	NA	4.35e-49	3580
1:246308279	JointModel	0.00198	NA	4.87e-49	3650
7:21940960	JointModel	0.000908	NA	4.95e-49	3650
6:3560781	JointModel	0.00325	NA	5e-49	3640
8:101671221	JointModel	3.54e-05	NA	5.08e-49	3650
4:81201472	JointModel	0.000433	NA	5.56e-49	3580
3:187198852	JointModel	0.000954	NA	5.62e-49	3580
6:28502550	JointModel	0.0726	NA	5.72e-49	7210
2:153161312	JointModel	0.00469	NA	6.58e-49	3660
15:50816425	JointModel	0.000699	NA	6.66e-49	3570
15:50823530	JointModel	2.16e-05	NA	6.66e-49	3570
1:95203212	JointModel	0.00325	NA	6.7e-49	7190
6:51374756	JointModel	0.00256	NA	8.09e-49	3640
2:37855222	JointModel	4.96e-05	NA	8.7e-49	3660
2:97377883	JointModel	0.0669	NA	9.22e-49	7220
16:52022684	JointModel	0.00291	NA	9.72e-49	3660
7:25871109	JointModel	0.0724	NA	1.03e-48	7220
3:5890820	JointModel	0.00466	NA	1.05e-48	3660
20:44656774	JointModel	0.000125	NA	1.13e-48	3580
10:29677048	JointModel	0.00386	NA	1.15e-48	3660
1:119486463	JointModel	0.0122	NA	1.19e-48	3530
1:183169690	JointModel	5.84e-05	NA	1.3e-48	3650
8:86511775	JointModel	9.62e-05	NA	1.51e-48	3650
14:76444767	JointModel	0.07	NA	1.69e-48	7230
19:19413491	JointModel	0.00306	NA	1.69e-48	3580
15:91857951	JointModel	0.00544	NA	1.74e-48	3660
3:38843963	JointModel	4.4e-05	NA	1.79e-48	3580
17:33225402	JointModel	0.000284	NA	2.08e-48	3580
11:27504714	JointModel	0.00105	NA	2.34e-48	3580
1:97198331	JointModel	0.0741	NA	2.44e-48	7190
2:20591123	JointModel	0.00577	NA	2.56e-48	7220
7:73133241	JointModel	0.0705	NA	2.69e-48	7220
17:68306837	JointModel	0.0763	NA	2.71e-48	7230
19:38377564	JointModel	0.000889	NA	2.87e-48	3650
19:38370500	JointModel	0.000891	NA	2.92e-48	3650
6:160485194	JointModel	9.18e-05	NA	3.19e-48	3570
6:160532335	JointModel	1.23e-05	NA	3.19e-48	3570
6:6726266	JointModel	8.28e-05	NA	3.19e-48	3570
21:35651150	JointModel	1.51e-05	NA	3.54e-48	3580
4:143295246	JointModel	0.000825	NA	3.58e-48	3650
9:107662494	JointModel	0.0712	NA	3.63e-48	7230
10:128905995	JointModel	0.0001	NA	3.74e-48	3580
17:64231722	JointModel	0.00013	NA	3.78e-48	3580
3:15683166	JointModel	0.00033	NA	3.86e-48	3580
3:15683714	JointModel	0.000267	NA	3.86e-48	3580
3:169122851	JointModel	0.000441	NA	3.86e-48	3580
3:3104303	JointModel	3.19e-05	NA	3.86e-48	3580
18:73398117	JointModel	0.00664	NA	4.64e-48	3660
18:43104717	JointModel	0.00195	NA	5.77e-48	3660
11:12894315	JointModel	0.00284	NA	5.9e-48	3650
13:110818598	JointModel	0.0566	NA	6.06e-48	7230
10:102118954	JointModel	0.00656	NA	7.34e-48	3660
5:32771812	JointModel	0.0673	NA	7.61e-48	7230
13:73163823	JointModel	0.00114	NA	8.09e-48	3650
6:34520267	JointModel	0.0614	NA	8.39e-48	7210
12:50171926	JointModel	0.0677	NA	8.84e-48	7230
8:40192910	JointModel	0.00173	NA	8.84e-48	3580
8:17520235	JointModel	0.000168	NA	9.07e-48	3650
12:106494345	JointModel	0.00243	NA	1.04e-47	3650
4:84284198	JointModel	0.00237	NA	1.14e-47	3650
8:11094751	JointModel	0.0686	NA	1.51e-47	7230
8:119923873	JointModel	0.0707	NA	1.54e-47	7230
13:110869422	JointModel	0.0052	NA	1.69e-47	3650
6:34503338	JointModel	0.0619	NA	1.93e-47	7210
11:45793023	JointModel	0.0779	NA	1.96e-47	7230
3:131460188	JointModel	0.00257	NA	2.33e-47	3660
4:169754830	JointModel	0.00197	NA	2.34e-47	3650
20:34243017	JointModel	0.0721	NA	2.6e-47	7250
1:110415838	JointModel	0.00843	NA	2.7e-47	3530
3:139405342	JointModel	0.00379	NA	2.9e-47	3660
1:95203212	JointModel	0.00325	NA	3.39e-47	3530
1:163535283	JointModel	0.00512	NA	3.41e-47	7190
11:61595564	JointModel	0.0616	NA	3.71e-47	7230
10:61340890	JointModel	0.049	NA	4.18e-47	7240
2:234689090	JointModel	0.00192	NA	4.68e-47	3660
6:28992184	JointModel	0.0688	NA	5.21e-47	7210
6:54980902	JointModel	0.00407	NA	5.59e-47	3640
4:139396007	JointModel	0.00103	NA	5.87e-47	3650
20:34171324	JointModel	0.0743	NA	6.73e-47	7250
16:82731804	JointModel	0.000679	NA	7.44e-47	3660
4:148445429	JointModel	0.0572	NA	7.44e-47	7230
18:23548683	JointModel	0.0648	NA	7.57e-47	7230
14:28944223	JointModel	0.00065	NA	8.19e-47	3650
16:10117555	JointModel	2.48e-05	NA	8.76e-47	3660
1:172349921	JointModel	0.0991	NA	9.05e-47	7190
10:114754088	JointModel	0.0661	NA	9.84e-47	7240
9:129749240	JointModel	0.00152	NA	1.03e-46	3660
9:89122187	JointModel	4.32e-05	NA	1.05e-46	3660
9:89142905	JointModel	9.26e-06	NA	1.05e-46	3660
8:124743796	JointModel	0.0347	NA	1.13e-46	7230
9:13047925	JointModel	0.0039	NA	1.14e-46	3570
3:20141655	JointModel	8.18e-05	NA	1.19e-46	3660
3:15692959	JointModel	0.0624	NA	1.37e-46	7230
3:118461040	JointModel	0.000412	NA	1.4e-46	3660
11:24750980	JointModel	1.39e-05	NA	1.45e-46	3650
2:27386799	JointModel	0.0465	NA	1.56e-46	7220
18:36069446	JointModel	0.00549	NA	1.66e-46	3580
6:86306069	JointModel	0.0996	NA	1.69e-46	7210
7:116137892	JointModel	0.0525	NA	1.92e-46	7220
4:6861051	JointModel	0.00285	NA	2.15e-46	3650
4:160331540	JointModel	0.00474	NA	2.16e-46	3650
5:173782172	JointModel	0.00318	NA	2.17e-46	3650
20:10307626	JointModel	0.00404	NA	2.24e-46	3660
2:75039614	JointModel	0.00356	NA	2.32e-46	3660
11:61605215	JointModel	0.0706	NA	2.33e-46	7230
18:8781531	JointModel	0.000245	NA	2.41e-46	3660
18:35695704	JointModel	0.00975	NA	2.54e-46	3580
1:222738970	JointModel	0.126	NA	2.6e-46	7190
7:19755224	JointModel	0.000267	NA	2.99e-46	3650
9:107645080	JointModel	0.00119	NA	3.18e-46	3570
6:29355148	JointModel	0.0672	NA	3.48e-46	7210
17:46574491	JointModel	0.014	NA	3.58e-46	3650
10:105299611	JointModel	1.16e-05	NA	3.85e-46	3660
17:25787234	JointModel	0.000145	NA	4.14e-46	3650
18:8473022	JointModel	0.00338	NA	5.5e-46	3660
12:66626157	JointModel	0.00234	NA	5.75e-46	3580
1:195790658	JointModel	0.00748	NA	5.91e-46	3530
8:19935341	JointModel	0.000327	NA	6.01e-46	3580
1:192888345	JointModel	1.31e-05	NA	6.31e-46	3650
12:68757839	JointModel	0.00232	NA	6.61e-46	3650
12:121403724	JointModel	0.0774	NA	8.57e-46	7230
10:16463310	JointModel	0.00325	NA	8.74e-46	3660
11:132815368	JointModel	3.73e-05	NA	1.23e-45	3650
1:38694395	JointModel	0.0025	NA	1.26e-45	3650
14:77720741	JointModel	4.14e-05	NA	1.35e-45	3650
22:46080852	JointModel	0.00349	NA	1.55e-45	3660
5:174950674	JointModel	0.00181	NA	1.59e-45	3650
18:57357024	JointModel	0.0782	NA	1.68e-45	7230
7:78320848	JointModel	0.00199	NA	1.78e-45	3650
10:122003502	JointModel	0.00364	NA	1.8e-45	3580
14:76816376	JointModel	0.00974	NA	1.86e-45	3580
6:116360141	JointModel	0.00289	NA	2.07e-45	3640
14:63401585	JointModel	0.00191	NA	2.08e-45	3650
2:169756702	JointModel	0.00186	NA	2.35e-45	3570
3:75390501	JointModel	0.0693	NA	2.49e-45	7230
4:138578594	JointModel	0.00456	NA	2.55e-45	3650
18:57957731	JointModel	0.00107	NA	2.66e-45	3580
6:29114621	JointModel	0.0751	NA	2.73e-45	7210
8:11118527	JointModel	0.0866	NA	2.77e-45	7230
8:11157460	JointModel	0.0882	NA	3.01e-45	7230
3:169138430	JointModel	0.06	NA	3.12e-45	7230
16:27978718	JointModel	0.000807	NA	3.44e-45	3660
16:67655133	JointModel	0.111	NA	3.45e-45	7240
2:127342981	JointModel	0.00364	NA	3.45e-45	3660
10:53352299	JointModel	0.00104	NA	3.73e-45	3660
18:45264035	JointModel	0.000333	NA	3.76e-45	3660
10:127804764	JointModel	2.18e-05	NA	3.8e-45	3660
5:32487636	JointModel	0.00112	NA	4.1e-45	3650
18:33313399	JointModel	0.003	NA	4.29e-45	3580
3:6018667	JointModel	0.00288	NA	4.49e-45	3660
16:48823691	JointModel	0.00284	NA	4.69e-45	3660
19:15197780	JointModel	1.57e-05	NA	4.89e-45	3650
2:79140963	JointModel	0.000955	NA	4.96e-45	3660
2:79146708	JointModel	5.31e-05	NA	4.96e-45	3660
16:57103579	JointModel	0.00328	NA	5.06e-45	3660
3:6018739	JointModel	0.0028	NA	5.1e-45	3660
22:41830611	JointModel	8.42e-05	NA	5.18e-45	3660
16:22972898	JointModel	0.00186	NA	5.4e-45	3660
14:86127799	JointModel	1.77e-05	NA	5.74e-45	3650
4:160319418	JointModel	0.00482	NA	5.82e-45	3650
6:43352980	JointModel	0.00107	NA	5.91e-45	7210
15:69991417	JointModel	3.74e-05	NA	6.15e-45	3660
3:156259485	JointModel	0.00268	NA	6.15e-45	3660
18:53316832	JointModel	0.000176	NA	6.2e-45	3660
4:26783024	JointModel	4.78e-05	NA	7.31e-45	3650
4:32951542	JointModel	7.65e-05	NA	7.31e-45	3650
11:132031224	JointModel	0.000491	NA	8.67e-45	3650
3:151438247	JointModel	1.16e-05	NA	9.43e-45	3660
3:171827563	JointModel	7.19e-05	NA	9.43e-45	3660
3:74563488	JointModel	7.08e-05	NA	9.43e-45	3660
18:57906687	JointModel	0.000126	NA	1.08e-44	3580
11:113504913	JointModel	0.00304	NA	1.14e-44	3650
1:164475576	JointModel	0.00181	NA	1.18e-44	3650
5:115922669	JointModel	3.46e-05	NA	1.18e-44	7230
17:43777313	JointModel	0.0792	NA	1.24e-44	7230
3:143288587	JointModel	0.00491	NA	1.24e-44	3660
9:105991505	JointModel	0.000998	NA	1.36e-44	3660
9:28389498	JointModel	7.92e-05	NA	1.36e-44	3660
5:32482683	JointModel	0.00107	NA	1.41e-44	3650
5:32496007	JointModel	0.00107	NA	1.41e-44	3650
10:70800623	JointModel	0.00142	NA	1.49e-44	3660
21:39363949	JointModel	5.92e-05	NA	1.59e-44	3660
1:161930476	JointModel	8.33e-05	NA	1.61e-44	3650
1:199600936	JointModel	2.29e-05	NA	1.61e-44	3650
1:199610398	JointModel	5.31e-05	NA	1.61e-44	3650
1:232050653	JointModel	0.000815	NA	1.61e-44	3650
19:46900824	JointModel	4.49e-05	NA	1.62e-44	3650
5:20304130	JointModel	0.0544	NA	1.62e-44	7230
6:10163968	JointModel	1.07e-05	NA	1.75e-44	3640
8:70381185	JointModel	4.23e-05	NA	1.83e-44	3650
5:32490559	JointModel	0.00107	NA	1.89e-44	3650
7:149362009	JointModel	0.00187	NA	1.89e-44	3650
1:95776788	JointModel	7.07e-06	NA	2.39e-44	3650
4:119950186	JointModel	1.39e-05	NA	2.46e-44	3650
6:28712663	JointModel	0.064	NA	2.51e-44	7210
13:104348344	JointModel	0.00105	NA	2.57e-44	3650
7:112607001	JointModel	0.0377	NA	2.74e-44	7220
4:169769793	JointModel	0.00244	NA	2.86e-44	3650
14:25291975	JointModel	0.00011	NA	2.98e-44	3650
17:46574491	JointModel	0.014	NA	3.14e-44	7230
2:68525880	JointModel	0.000223	NA	3.14e-44	3660
6:110654605	JointModel	0.000982	NA	4.04e-44	3640
1:164475576	JointModel	0.00181	NA	4.4e-44	7190
12:74445607	JointModel	0.0815	NA	4.71e-44	7230
11:126003326	JointModel	0.000273	NA	4.85e-44	3650
3:52290474	JointModel	0.0725	NA	5.22e-44	7230
6:82595959	JointModel	0.000676	NA	5.25e-44	3640
11:27693554	JointModel	0.00262	NA	5.36e-44	3580
2:28570398	JointModel	0.0731	NA	5.47e-44	7220
19:38373478	JointModel	0.000944	NA	5.99e-44	3650
1:47609489	JointModel	5.39e-05	NA	6.25e-44	3650
3:96140650	JointModel	0.00261	NA	6.4e-44	3660
3:39601272	JointModel	0.0679	NA	6.95e-44	7230
13:72910800	JointModel	0.000185	NA	8.16e-44	3650
1:19124368	JointModel	0.00387	NA	8.88e-44	3650
6:124940213	JointModel	0.000538	NA	9.03e-44	3640
4:138578594	JointModel	0.00456	NA	9.31e-44	7230
9:113580133	JointModel	0.000432	NA	9.69e-44	3660
3:6027244	JointModel	0.00278	NA	9.96e-44	3660
13:105490049	JointModel	0.00114	NA	1.05e-43	3650
22:33051132	JointModel	0.000972	NA	1.07e-43	3580
14:33348423	JointModel	4.65e-05	NA	1.15e-43	3650
12:48681097	JointModel	0.000341	NA	1.17e-43	3650
16:79843036	JointModel	0.000315	NA	1.25e-43	3660
1:14109114	JointModel	0.000473	NA	1.26e-43	3650
17:68328302	JointModel	0.00298	NA	1.28e-43	3580
18:36791383	JointModel	0.000133	NA	1.3e-43	3660
9:111348635	JointModel	0.00249	NA	1.51e-43	3660
22:47993307	JointModel	7.62e-05	NA	1.61e-43	3660
13:110831837	JointModel	0.0784	NA	1.7e-43	7230
2:128726477	JointModel	1.76e-05	NA	1.74e-43	3660
2:47374397	JointModel	8.67e-05	NA	1.74e-43	3660
4:182528430	JointModel	4.15e-05	NA	1.8e-43	3650
10:122003502	JointModel	0.00364	NA	1.86e-43	7240
3:190341439	JointModel	2.99e-05	NA	1.86e-43	3660
5:139096690	JointModel	0.0645	NA	1.86e-43	7230
20:6039909	JointModel	0.000109	NA	1.88e-43	3660
12:98415410	JointModel	2.94e-05	NA	1.93e-43	3650
4:74236264	JointModel	0.00282	NA	1.96e-43	3650
5:151876462	JointModel	2.65e-05	NA	1.97e-43	3650
5:57214817	JointModel	9.06e-06	NA	1.97e-43	3650
14:33942839	JointModel	7.38e-05	NA	1.99e-43	3650
17:25785742	JointModel	0.000114	NA	2.02e-43	3650
9:33612583	JointModel	0.0624	NA	2.1e-43	7230
20:49025587	JointModel	0.00899	NA	2.22e-43	3660
8:19890612	JointModel	2.16e-05	NA	2.32e-43	3650
8:57101799	JointModel	0.000673	NA	2.35e-43	3580
6:160485060	JointModel	0.000519	NA	2.52e-43	3570
7:29889180	JointModel	3.4e-05	NA	2.58e-43	3650
8:11136046	JointModel	0.0881	NA	2.75e-43	7230
6:71714075	JointModel	0.00017	NA	2.95e-43	3640
1:100206801	JointModel	1.97e-05	NA	2.96e-43	3650
1:7880683	JointModel	0.000106	NA	2.96e-43	3650
4:146870683	JointModel	0.00029	NA	3.27e-43	3650
4:146875551	JointModel	5.17e-05	NA	3.27e-43	3650
19:11832283	JointModel	0.000421	NA	3.61e-43	3650
19:17025292	JointModel	1.77e-05	NA	3.61e-43	3650
18:35835503	JointModel	0.00726	NA	3.71e-43	3580
15:57057885	JointModel	0.0689	NA	3.79e-43	7230
5:157717906	JointModel	0.0633	NA	3.81e-43	7230
19:11839011	JointModel	0.000526	NA	4.44e-43	3650
4:41222917	JointModel	0.00526	NA	4.56e-43	3580
8:19890612	JointModel	1.18e-05	NA	4.91e-43	3650
14:34162773	JointModel	0.00587	NA	5.62e-43	7230
12:121400205	JointModel	0.0782	NA	5.64e-43	7230
19:11797308	JointModel	0.000331	NA	5.81e-43	3650
6:86247759	JointModel	0.103	NA	6.13e-43	7210
7:96457119	JointModel	6.54e-05	NA	7.12e-43	3650
8:11160752	JointModel	0.0854	NA	7.14e-43	7230
2:16907892	JointModel	0.000203	NA	7.15e-43	3660
9:109291610	JointModel	0.0447	NA	7.21e-43	7230
4:119944319	JointModel	0.0011	NA	7.48e-43	3650
2:203497786	JointModel	0.0653	NA	7.53e-43	7220
4:181638467	JointModel	0.00738	NA	7.89e-43	3580
12:68461640	JointModel	0.000235	NA	7.94e-43	3650
7:78319728	JointModel	0.00107	NA	8.32e-43	3650
16:28536473	JointModel	5.71e-05	NA	9.74e-43	3580
6:27998258	JointModel	0.00505	NA	9.86e-43	7210
9:12925921	JointModel	0.00504	NA	1.09e-42	3570
6:16384665	JointModel	0.00122	NA	1.1e-42	3640
7:126665052	JointModel	0.000856	NA	1.16e-42	3650
4:181552732	JointModel	0.00722	NA	1.21e-42	3580
19:49253389	JointModel	0.000436	NA	1.22e-42	3650
22:47989391	JointModel	0.000232	NA	1.24e-42	3660
9:35043291	JointModel	0.000526	NA	1.31e-42	3660
1:97199355	JointModel	0.069	NA	1.39e-42	7190
2:142125733	JointModel	0.0567	NA	1.51e-42	7220
6:160625978	JointModel	0.0573	NA	1.74e-42	7210
6:88959729	JointModel	4.42e-05	NA	1.79e-42	3640
12:93736901	JointModel	0.00963	NA	1.84e-42	3580
7:73121347	JointModel	0.0635	NA	1.96e-42	7220
3:24268906	JointModel	0.0106	NA	2.06e-42	3580
5:74717767	JointModel	0.00103	NA	2.09e-42	3580
19:45433699	JointModel	0.000431	NA	2.15e-42	3580
1:67750474	JointModel	0.00959	NA	2.17e-42	3530
2:169757432	JointModel	0.00522	NA	2.21e-42	3570
16:85296204	JointModel	0.00643	NA	2.27e-42	3580
21:16148021	JointModel	4.49e-05	NA	2.28e-42	3660
1:119485922	JointModel	0.0112	NA	2.66e-42	3530
9:4305320	JointModel	0.065	NA	2.73e-42	7230
12:93734450	JointModel	0.00799	NA	3.16e-42	3580
7:23903279	JointModel	0.00634	NA	3.66e-42	3650
14:76443579	JointModel	0.0656	NA	3.67e-42	7230
1:195916887	JointModel	0.00798	NA	3.7e-42	3530
15:79533372	JointModel	0.00233	NA	3.78e-42	3660
5:115833853	JointModel	0.00202	NA	3.79e-42	3650
17:28296327	JointModel	0.107	NA	3.9e-42	7230
7:52162898	JointModel	0.0019	NA	3.98e-42	3650
6:14906120	JointModel	0.00205	NA	4.04e-42	3640
10:12230922	JointModel	0.0446	NA	5.21e-42	7240
11:8503743	JointModel	0.071	NA	6.13e-42	7230
10:113032726	JointModel	0.0718	NA	6.45e-42	7240
18:22946362	JointModel	0.00736	NA	6.61e-42	3580
1:63457259	JointModel	0.00191	NA	7.65e-42	3650
16:28603335	JointModel	0.079	NA	7.69e-42	7240
19:10135687	JointModel	0.000258	NA	8.65e-42	3650
6:29178606	JointModel	0.0722	NA	8.86e-42	7210
3:156491160	JointModel	0.0027	NA	9.57e-42	3660
2:34211167	JointModel	0.00732	NA	9.8e-42	3660
11:27495259	JointModel	0.0686	NA	9.9e-42	7230
1:109573814	JointModel	0.067	NA	1.03e-41	7190
6:159963386	JointModel	0.000216	NA	1.03e-41	3640
8:19890612	JointModel	1.18e-05	NA	1.1e-41	7230
1:170174046	JointModel	0.0421	NA	1.17e-41	7190
11:12941852	JointModel	0.00194	NA	1.17e-41	3650
10:4288645	JointModel	0.0554	NA	1.21e-41	7240
20:62249275	JointModel	0.0515	NA	1.51e-41	7250
1:154761068	JointModel	0.00517	NA	1.65e-41	3650
1:193489169	JointModel	0.00181	NA	1.82e-41	3650
16:28615708	JointModel	0.13	NA	1.86e-41	7240
20:10304374	JointModel	0.00319	NA	1.98e-41	3660
4:122397006	JointModel	1.63e-05	NA	2.08e-41	3650
18:76095227	JointModel	0.0102	NA	2.22e-41	3660
5:65519426	JointModel	0.00351	NA	2.31e-41	3650
4:32606701	JointModel	0.00162	NA	2.59e-41	3650
1:23765472	JointModel	0.0526	NA	2.7e-41	7190
15:43554226	JointModel	0.0455	NA	2.73e-41	7230
5:57149357	JointModel	0.000144	NA	2.92e-41	3650
6:86228109	JointModel	0.105	NA	3.46e-41	7210
9:85905060	JointModel	6.2e-05	NA	3.51e-41	3660
13:24897901	JointModel	0.0572	NA	3.53e-41	7230
1:172189889	JointModel	0.114	NA	3.56e-41	7190
4:148448870	JointModel	0.0562	NA	3.81e-41	7230
1:46438076	JointModel	0.0761	NA	4.05e-41	7190
1:23175994	JointModel	0.000752	NA	4.08e-41	3650
8:116429663	JointModel	0.0153	NA	4.15e-41	3580
19:34332765	JointModel	0.0507	NA	4.24e-41	7230
7:25901639	JointModel	0.0587	NA	4.25e-41	7220
12:65195977	JointModel	0.000241	NA	4.4e-41	3650
5:56960742	JointModel	0.03	NA	5.04e-41	7230
17:33274257	JointModel	0.0618	NA	5.58e-41	7230
2:127592790	JointModel	0.00309	NA	5.69e-41	3660
18:37997073	JointModel	2.51e-05	NA	5.98e-41	3660
18:37999748	JointModel	8.52e-05	NA	5.98e-41	3660
3:171811872	JointModel	7.1e-05	NA	5.99e-41	3660
18:35350522	JointModel	0.00398	NA	6.1e-41	3660
8:126479522	JointModel	0.0533	NA	6.21e-41	7230
2:76554077	JointModel	0.00118	NA	6.72e-41	3660
1:234344093	JointModel	0.000324	NA	6.77e-41	3650
2:12431440	JointModel	9.4e-05	NA	6.81e-41	3660
2:54122956	JointModel	0.000303	NA	6.81e-41	3660
4:148429750	JointModel	0.067	NA	7.66e-41	7230
2:6717572	JointModel	0.00264	NA	8.94e-41	3660
1:119486518	JointModel	0.0131	NA	9.46e-41	3530
10:3939728	JointModel	0.000368	NA	9.56e-41	3660
4:160321481	JointModel	0.00487	NA	1.04e-40	3650
9:6544766	JointModel	0.00157	NA	1.05e-40	3660
7:51709304	JointModel	0.00552	NA	1.16e-40	3650
6:86205323	JointModel	0.0968	NA	1.18e-40	7210
13:24696368	JointModel	0.00113	NA	1.19e-40	3650
5:35923014	JointModel	0.000202	NA	1.19e-40	3650
17:33217202	JointModel	0.037	NA	1.23e-40	7230
4:124066948	JointModel	0.0592	NA	1.23e-40	7230
9:10923290	JointModel	0.000772	NA	1.28e-40	3660
15:42701688	JointModel	0.0722	NA	1.45e-40	7230
8:24120287	JointModel	0.00115	NA	1.52e-40	3650
1:111875202	JointModel	0.000898	NA	1.57e-40	3650
9:140042320	JointModel	0.0931	NA	1.61e-40	7230
6:107651425	JointModel	1.21e-05	NA	1.72e-40	3640
6:26114372	JointModel	1.79e-05	NA	1.72e-40	3640
15:43822828	JointModel	0.0713	NA	1.75e-40	7230
16:20983446	JointModel	0.00707	NA	1.75e-40	3580
6:79489783	JointModel	0.000739	NA	1.77e-40	3640
6:9388388	JointModel	0.000139	NA	1.77e-40	3640
1:181605165	JointModel	0.000138	NA	1.82e-40	3650
15:99679655	JointModel	6.38e-05	NA	1.88e-40	3660
16:26640406	JointModel	0.000663	NA	1.92e-40	3660
1:246590002	JointModel	0.000593	NA	1.97e-40	3650
14:69039588	JointModel	0.0112	NA	2.02e-40	3650
16:28342496	JointModel	0.0714	NA	2.05e-40	7240
1:111869487	JointModel	0.000903	NA	2.06e-40	3650
9:12947238	JointModel	0.00411	NA	2.13e-40	3570
5:142171097	JointModel	0.0523	NA	2.14e-40	7230
7:91320854	JointModel	0.00127	NA	2.22e-40	3650
4:45157325	JointModel	0.0706	NA	2.55e-40	7230
1:9887628	JointModel	0.0322	NA	2.58e-40	7190
3:1192829	JointModel	0.00187	NA	2.6e-40	3660
3:1175575	JointModel	0.00186	NA	2.7e-40	3660
3:1183679	JointModel	0.00186	NA	2.7e-40	3660
14:34562893	JointModel	0.000978	NA	2.71e-40	3650
6:29253756	JointModel	0.104	NA	2.76e-40	7210
7:106090090	JointModel	2.33e-05	NA	3.11e-40	3650
19:10132290	JointModel	6.54e-05	NA	3.18e-40	3650
6:29104935	JointModel	0.0827	NA	3.24e-40	7210
6:28716345	JointModel	0.0654	NA	3.25e-40	7210
18:57828993	JointModel	0.000886	NA	3.36e-40	3580
18:57829228	JointModel	0.000886	NA	3.36e-40	3580
5:32506848	JointModel	0.00116	NA	3.37e-40	3650
12:30644401	JointModel	0.000909	NA	3.48e-40	3650
1:110412092	JointModel	0.00902	NA	3.74e-40	3530
8:116429663	JointModel	0.0153	NA	3.93e-40	7230
18:45493026	JointModel	0.00262	NA	3.97e-40	3660
4:121073220	JointModel	0.00621	NA	4.25e-40	3650
18:57945105	JointModel	0.0777	NA	4.43e-40	7230
7:158500805	JointModel	0.0845	NA	4.51e-40	7220
10:94492716	JointModel	0.00204	NA	4.65e-40	7240
20:34522060	JointModel	0.0668	NA	4.73e-40	7250
10:4915778	JointModel	0.000168	NA	4.97e-40	3660
3:137921067	JointModel	2.13e-05	NA	4.99e-40	3580
11:27693491	JointModel	0.00281	NA	5.04e-40	3580
9:134342938	JointModel	0.0716	NA	5.36e-40	7230
5:98593453	JointModel	0.0546	NA	5.9e-40	7230
6:160503656	JointModel	0.000292	NA	6.23e-40	3640
10:112283719	JointModel	0.000379	NA	6.45e-40	3660
6:163266802	JointModel	0.0109	NA	6.5e-40	3570
17:33351917	JointModel	0.000752	NA	6.75e-40	3580
7:129657882	JointModel	0.0724	NA	6.98e-40	7220
2:32495471	JointModel	0.0436	NA	7.78e-40	7220
7:72150196	JointModel	0.00399	NA	7.79e-40	3570
2:113442808	JointModel	0.00305	NA	8.45e-40	3660
13:24695891	JointModel	0.00128	NA	9.04e-40	3650
19:54792759	JointModel	0.00215	NA	1.06e-39	3580
1:161064008	JointModel	0.0491	NA	1.15e-39	7190
1:28450288	JointModel	0.00284	NA	1.17e-39	3650
17:28531793	JointModel	0.0678	NA	1.18e-39	7230
3:5126391	JointModel	0.00177	NA	1.27e-39	3660
12:74522056	JointModel	0.0891	NA	1.42e-39	7230
10:61115114	JointModel	0.0386	NA	1.64e-39	7240
5:173772593	JointModel	0.0197	NA	1.67e-39	3650
1:163538237	JointModel	0.0053	NA	1.68e-39	3650
7:129909554	JointModel	0.000391	NA	1.68e-39	3570
18:57829135	JointModel	0.000933	NA	1.71e-39	3580
7:47914739	JointModel	0.00233	NA	1.77e-39	3650
10:1848263	JointModel	0.00304	NA	1.84e-39	3660
18:76095227	JointModel	0.0102	NA	1.92e-39	7230
16:82865479	JointModel	0.00041	NA	1.93e-39	3660
14:32185930	JointModel	0.00592	NA	2.12e-39	3580
18:47630910	JointModel	5.32e-05	NA	2.14e-39	3660
20:44643592	JointModel	0.0477	NA	2.24e-39	7250
22:46087170	JointModel	0.00265	NA	2.46e-39	3660
16:54603152	JointModel	0.00354	NA	2.55e-39	3660
6:80079559	JointModel	0.000111	NA	2.64e-39	3640
6:86415813	JointModel	0.0981	NA	2.65e-39	7210
4:166759021	JointModel	6.47e-05	NA	2.73e-39	3650
13:32189143	JointModel	0.00128	NA	2.97e-39	3650
12:57107154	JointModel	0.0437	NA	3.43e-39	7230
10:94353278	JointModel	0.0627	NA	3.48e-39	7240
17:43781747	JointModel	0.0669	NA	4.11e-39	7230
3:168670179	JointModel	0.0557	NA	4.27e-39	7230
10:29332617	JointModel	0.00274	NA	4.65e-39	3660
2:185767854	JointModel	0.0021	NA	4.84e-39	3660
3:38184021	JointModel	0.055	NA	5.05e-39	7230
17:60812041	JointModel	0.00196	NA	5.36e-39	7230
2:77712607	JointModel	0.000496	NA	5.45e-39	3660
6:41881949	JointModel	0.00298	NA	5.48e-39	3640
11:45905605	JointModel	0.0741	NA	5.54e-39	7230
2:197135806	JointModel	0.00277	NA	6.02e-39	3660
8:10731271	JointModel	0.0138	NA	6.03e-39	3580
10:102833064	JointModel	0.0617	NA	6.52e-39	7240
1:119464386	JointModel	3.09e-05	NA	6.55e-39	3530
19:19382136	JointModel	0.0121	NA	6.58e-39	3580
3:52242902	JointModel	0.0603	NA	8e-39	7230
6:86308731	JointModel	0.102	NA	8.13e-39	7210
6:29177102	JointModel	0.0734	NA	8.16e-39	7210
6:3569274	JointModel	0.00352	NA	9.42e-39	3640
6:37394873	JointModel	0.00353	NA	9.83e-39	3640
7:118070496	JointModel	0.00427	NA	9.96e-39	3650
2:169756930	JointModel	0.00228	NA	1.13e-38	3570
10:114808902	JointModel	0.0592	NA	1.15e-38	7240
14:69039588	JointModel	0.0112	NA	1.16e-38	7230
2:39008949	JointModel	0.0497	NA	1.2e-38	7220
11:61603228	JointModel	0.108	NA	1.21e-38	3580
8:11097804	JointModel	0.0707	NA	1.21e-38	7230
6:2030894	JointModel	0.00531	NA	1.24e-38	3570
4:48198986	JointModel	3.05e-05	NA	1.57e-38	3650
4:90223345	JointModel	0.00207	NA	1.63e-38	3650
9:100861387	JointModel	0.00211	NA	1.82e-38	3660
2:169756714	JointModel	0.00217	NA	1.84e-38	3570
12:66182101	JointModel	0.00384	NA	2.05e-38	3580
3:12116620	JointModel	0.0519	NA	2.12e-38	7230
6:29179237	JointModel	0.0787	NA	2.15e-38	7210
22:26245805	JointModel	0.000662	NA	2.51e-38	3580
5:7717396	JointModel	0.00113	NA	2.68e-38	3650
2:169756937	JointModel	0.00213	NA	2.9e-38	3570
2:169765737	JointModel	0.00369	NA	3.03e-38	3570
6:52439859	JointModel	0.000116	NA	3.16e-38	3640
6:52443067	JointModel	0.000123	NA	3.16e-38	3640
12:121479265	JointModel	0.0583	NA	3.22e-38	7230
8:10729177	JointModel	0.00649	NA	3.22e-38	3580
16:67643527	JointModel	0.000688	NA	3.28e-38	3580
8:19866274	JointModel	0.0008	NA	3.54e-38	3580
9:111354918	JointModel	0.00249	NA	3.59e-38	3660
1:195873259	JointModel	0.00811	NA	3.72e-38	3530
11:63215072	JointModel	0.000874	NA	3.86e-38	3650
12:20214966	JointModel	0.0601	NA	3.91e-38	7230
10:119425908	JointModel	0.00703	NA	3.96e-38	3660
10:12187121	JointModel	0.00423	NA	4.15e-38	3580
1:204572071	JointModel	0.00491	NA	4.25e-38	3650
2:200347991	JointModel	0.00383	NA	4.57e-38	3660
20:34544647	JointModel	0.0649	NA	5.1e-38	7250
5:173772593	JointModel	0.0197	NA	5.28e-38	7230
16:83430254	JointModel	0.00211	NA	5.29e-38	3660
10:113036387	JointModel	0.000271	NA	5.46e-38	3580
8:37000273	JointModel	0.0485	NA	5.74e-38	7230
17:65638648	JointModel	0.0556	NA	6.25e-38	7230
13:106362169	JointModel	0.00412	NA	6.36e-38	3580
17:77078109	JointModel	0.0556	NA	6.69e-38	7230
8:10675623	JointModel	0.0663	NA	6.94e-38	7230
18:6541369	JointModel	0.000569	NA	7.6e-38	3660
16:52037601	JointModel	0.00388	NA	8.19e-38	3660
11:61603358	JointModel	0.107	NA	8.31e-38	3580
7:73097654	JointModel	0.0858	NA	8.51e-38	7220
18:6536852	JointModel	0.000699	NA	8.92e-38	3660
10:12258056	JointModel	0.0625	NA	8.98e-38	7240
1:182888797	JointModel	1.2e-05	NA	9.41e-38	3650
6:34527019	JointModel	0.0505	NA	9.57e-38	7210
4:70677967	JointModel	0.000506	NA	1.02e-37	3650
2:231178876	JointModel	0.00168	NA	1.03e-37	3660
18:6547010	JointModel	0.000569	NA	1.04e-37	3660
3:63459125	JointModel	0.00106	NA	1.05e-37	3660
1:95220414	JointModel	0.00301	NA	1.15e-37	7190
6:29155749	JointModel	0.0726	NA	1.26e-37	7210
6:140001648	JointModel	4.55e-05	NA	1.28e-37	3640
2:190810062	JointModel	0.0994	NA	1.29e-37	7220
8:11103895	JointModel	0.0723	NA	1.6e-37	7230
8:31075055	JointModel	0.00435	NA	1.74e-37	3650
4:89050998	JointModel	0.00121	NA	1.82e-37	3650
11:61603510	JointModel	0.106	NA	1.89e-37	3580
15:62106862	JointModel	0.0609	NA	1.97e-37	7230
2:183026612	JointModel	0.00463	NA	2.05e-37	3660
6:160519276	JointModel	0.0539	NA	2.13e-37	7210
8:4634475	JointModel	0.01	NA	2.21e-37	3650
5:114390121	JointModel	0.000575	NA	2.29e-37	3580
9:72273898	JointModel	0.00278	NA	2.3e-37	3660
2:151334461	JointModel	0.00229	NA	2.41e-37	3660
19:4800103	JointModel	0.000273	NA	2.58e-37	3650
19:56677299	JointModel	0.03	NA	2.63e-37	7230
11:91097178	JointModel	0.0892	NA	2.96e-37	7230
1:222866149	JointModel	0.000812	NA	3.02e-37	3530
11:61601908	JointModel	0.109	NA	3.05e-37	3580
11:102795606	JointModel	0.0462	NA	3.08e-37	7230
10:94953696	JointModel	0.000223	NA	3.12e-37	3660
1:119487155	JointModel	0.0161	NA	3.32e-37	3530
11:33899956	JointModel	0.00412	NA	3.37e-37	3650
13:24727026	JointModel	0.00213	NA	3.46e-37	3650
4:155047531	JointModel	0.00444	NA	3.49e-37	3650
15:26283851	JointModel	0.000625	NA	4.05e-37	3660
10:95945919	JointModel	0.00363	NA	4.37e-37	3580
8:32419119	JointModel	0.00262	NA	4.45e-37	3650
12:99692007	JointModel	0.0014	NA	4.69e-37	3650
10:94008580	JointModel	0.000165	NA	4.74e-37	3660
12:121388962	JointModel	0.0825	NA	4.81e-37	7230
2:88784492	JointModel	0.0336	NA	4.93e-37	7220
17:59359889	JointModel	0.0377	NA	5.52e-37	7230
20:56252956	JointModel	0.0121	NA	5.66e-37	3580
20:13220348	JointModel	0.00206	NA	5.77e-37	3660
8:3170594	JointModel	0.0645	NA	5.79e-37	7230
6:29141743	JointModel	0.0715	NA	6.11e-37	7210
8:124831834	JointModel	0.0395	NA	6.33e-37	7230
10:79742617	JointModel	3.96e-05	NA	6.42e-37	3660
2:95444917	JointModel	0.183	NA	6.48e-37	7220
5:77182655	JointModel	0.00246	NA	6.56e-37	3650
4:45732500	JointModel	0.000253	NA	6.87e-37	3650
11:61602168	JointModel	0.108	NA	7.37e-37	3580
2:36309662	JointModel	0.00194	NA	1.01e-36	3660
7:83578842	JointModel	0.00188	NA	1.01e-36	3650
13:52454822	JointModel	0.0485	NA	1.02e-36	7230
11:92036731	JointModel	0.000186	NA	1.03e-36	3650
15:71901228	JointModel	0.00284	NA	1.07e-36	3660
2:30638474	JointModel	0.000408	NA	1.1e-36	3660
4:86959896	JointModel	0.000879	NA	1.13e-36	3580
21:35633530	JointModel	0.0564	NA	1.26e-36	7240
5:173359051	JointModel	0.0764	NA	1.36e-36	7230
18:10280326	JointModel	0.00212	NA	1.44e-36	3660
11:61601381	JointModel	0.111	NA	1.53e-36	3580
18:6547131	JointModel	0.000597	NA	1.61e-36	3660
11:61604324	JointModel	0.106	NA	1.76e-36	3580
6:122878720	JointModel	0.00024	NA	1.89e-36	3640
17:43945288	JointModel	0.00277	NA	2.01e-36	3650
2:190827023	JointModel	0.102	NA	2.1e-36	7220
7:146681505	JointModel	0.00868	NA	2.1e-36	3570
18:47133828	JointModel	0.0624	NA	2.29e-36	7230
1:195945395	JointModel	0.00847	NA	2.33e-36	3530
11:27483778	JointModel	0.000692	NA	2.35e-36	3580
20:44540178	JointModel	0.0796	NA	2.44e-36	7250
11:61601872	JointModel	0.111	NA	2.59e-36	3580
15:52709287	JointModel	0.0683	NA	2.68e-36	7230
12:31050201	JointModel	0.00265	NA	2.73e-36	3650
10:61346166	JointModel	0.0401	NA	2.79e-36	7240
[truncated: 24,779 more rows]

## Sheet: NFBC Joint VS
Location	Model			Joint P value	N	Lipid signature	P values	Phenotype count
1:119471908	JointModel	0.000147	NA	0	3530	Alb;ApoB_ApoA1;EstC;FreeC;HDL2_C;IDL_C_;IDL_CE_;IDL_FC_;IDL_FC;IDL_PL_;IDL_PL;IDL_TG;L_HDL_C_;L_HDL_PL;L_HDL_TG;L_LDL_C;L_LDL_CE;L_LDL_FC;L_LDL_L;L_LDL_PL;L_LDL_TG_;L_LDL_TG;L_VLDL_FC_;LDL_C;LDL_D;LDL_TG;M_HDL_CE_;M_HDL_FC;M_HDL_TG;M_LDL_C_;M_LDL_CE_;M_LDL_FC_;M_LDL_L;M_LDL_PL_;M_LDL_PL;M_LDL_TG_;M_LDL_TG;M_VLDL_C_;M_VLDL_PL_;M_VLDL_TG_;S_HDL_C;S_HDL_CE;S_LDL_CE_;S_LDL_FC_;S_LDL_L;S_LDL_PL_;S_LDL…	0.000456;1.31e-06;3.66e-07;1.24e-05;3.9e-10;6.52e-77;2e-05;7.69e-12;4.55e-18;0.000126;5.48e-06;2.15e-66;3.99e-09;5.01e-31;3.02e-17;0.00124;3.82e-13;2.37e-08;3.81e-06;2.7e-14;0.000359;4.66e-26;0.00598;5.41e-31;7.71e-09;3.91e-111;0.000224;8.19e-05;8.66e-10;3.42e-26;5.85e-24;1.01e-36;5.41e-34;9.46e-11;3.97e-18;5.03e-34;1.38e-110;5.27e-08;5.34e-08;7.25e-07;4.33e-12;5.35e-15;2.04e-08;8.48e-09;6.31e-07…	62
1:120450346	JointModel	4.52e-05	NA	0	3530	ApoB_ApoA1;EstC;FreeC;HDL2_C;IDL_C_;IDL_FC_;IDL_FC;IDL_PL;IDL_TG;L_HDL_C_;L_HDL_PL;L_HDL_TG;L_LDL_C;L_LDL_CE;L_LDL_FC;L_LDL_L;L_LDL_PL;L_LDL_TG_;L_LDL_TG;LDL_C;LDL_D;LDL_TG;M_HDL_CE_;M_HDL_FC;M_HDL_TG;M_LDL_C_;M_LDL_CE_;M_LDL_FC_;M_LDL_L;M_LDL_PL_;M_LDL_PL;M_LDL_TG_;M_LDL_TG;M_VLDL_C_;M_VLDL_PL_;M_VLDL_TG_;S_HDL_C;S_HDL_CE;S_LDL_CE_;S_LDL_FC_;S_LDL_L;S_LDL_PL_;S_LDL_PL;S_LDL_TG_;S_LDL_TG;Serum_C;…	3.98e-08;2.58e-06;8.08e-05;3.71e-09;2.51e-103;4.12e-23;4.37e-18;5.22e-05;2.26e-86;1.1e-07;3.14e-31;2.69e-18;0.000391;1.83e-12;1.43e-08;1.09e-05;1.38e-11;6.91e-05;2.74e-30;1.17e-28;6.36e-11;3.91e-118;8.13e-06;1.76e-07;3.94e-06;2.51e-23;6.58e-21;1.55e-38;1.48e-33;4.61e-10;2.27e-15;2.45e-39;2.7e-118;2.31e-08;5.36e-09;3.03e-07;1.7e-14;3.01e-17;6.26e-08;1.87e-10;2.15e-06;3.87e-06;4.63e-10;8.95e-27;1.3…	53
1:120534806	JointModel	0.249	NA	0	7190	Ace;Ala;ApoA1;Crea;FAw3_FA;FAw3;FAw6;Gln;Gly;Gp;His;IDL_C_;Ile;L_LDL_C;L_LDL_PL;L_LDL_TG_;L_VLDL_PL;LA;Leu;M_HDL_C_;M_HDL_CE_;M_HDL_FC_;M_HDL_PL;M_LDL_TG_;M_LDL_TG;M_VLDL_PL_;M_VLDL_TG_;Phe;Pyr;S_HDL_FC_;S_HDL_FC;S_VLDL_C;SM;TotCho;UnSat;VLDL_C;XL_HDL_C;XL_HDL_CE;XL_HDL_L;XL_VLDL_FC;XL_VLDL_L;XL_VLDL_PL;XS_VLDL_TG_;XS_VLDL_TG;XXL_VLDL_PL_;XXL_VLDL_PL	1.95e-09;6.35e-09;4.11e-13;2.51e-13;5.28e-09;3.05e-07;2.53e-18;4.22e-19;5.52e-07;5.8e-37;3.45e-11;6.81e-17;4e-15;7.81e-05;0.0038;1.4e-20;0.0005;8.73e-14;1.76e-13;1.64e-08;1.53e-16;1.42e-11;3.29e-05;5.56e-08;1.8e-08;5.32e-11;6.1e-11;2.03e-19;5.52e-15;4.13e-08;2.17e-05;2.84e-12;1.61e-08;1.27e-06;6.13e-05;1.01e-06;9.61e-11;6.61e-08;1.44e-10;2.17e-14;0.000522;8.21e-05;1.43e-08;3.8e-05;2.17e-07;0.00496	46
1:161976234	JointModel	0.294	NA	0	7190	Ace;Ala;ApoA1;Crea;DHA_FA;DHA;FAw3_FA;FAw3;FAw6;Gln;Gp;HDL3_C;His;Ile;L_VLDL_C_;LA;M_HDL_CE_;M_HDL_FC_;M_HDL_FC;M_VLDL_C_;M_VLDL_CE_;M_VLDL_TG_;Phe;Pyr;S_VLDL_FC;S_VLDL_PL_;S_VLDL_PL;SM;TotCho;TotFA;VLDL_TG;XL_HDL_FC_;XS_VLDL_CE;XXL_VLDL_FC;XXL_VLDL_PL;XXL_VLDL_TG_	0.00025;2.07e-07;5.83e-21;2.93e-21;5.41e-05;0.000104;2.45e-08;1.8e-07;9.5e-14;7.55e-18;4.41e-25;4.35e-05;6.29e-08;8.06e-05;9.39e-07;3.24e-10;3.27e-20;0.00052;1.22e-05;1.28e-11;2.2e-08;2.18e-06;1.4e-28;4.1e-13;1.31e-06;4.08e-07;1.53e-14;1.27e-07;8.78e-10;0.00447;4.29e-19;4.88e-05;3.47e-19;3.45e-16;3.09e-09;6.79e-11	36
1:222836786	JointModel	0.000694	NA	0	3530	Alb;ApoB_ApoA1;EstC;FreeC;HDL2_C;IDL_C_;IDL_CE_;IDL_FC_;IDL_FC;IDL_PL_;IDL_PL;IDL_TG;L_HDL_C_;L_HDL_PL;L_HDL_TG;L_LDL_C;L_LDL_CE;L_LDL_FC;L_LDL_L;L_LDL_PL;L_LDL_TG_;L_LDL_TG;L_VLDL_FC_;LDL_C;LDL_D;LDL_TG;M_HDL_CE_;M_HDL_FC;M_HDL_TG;M_LDL_C_;M_LDL_CE_;M_LDL_FC_;M_LDL_L;M_LDL_PL_;M_LDL_PL;M_LDL_TG_;M_LDL_TG;M_VLDL_C_;M_VLDL_PL_;M_VLDL_TG_;S_HDL_C;S_HDL_CE;S_LDL_CE_;S_LDL_FC_;S_LDL_L;S_LDL_PL_;S_LDL…	0.000456;1.31e-06;3.66e-07;1.24e-05;3.9e-10;6.52e-77;2e-05;7.69e-12;4.55e-18;0.000126;5.48e-06;2.15e-66;3.99e-09;5.01e-31;3.02e-17;0.00124;3.82e-13;2.37e-08;3.81e-06;2.7e-14;0.000359;4.66e-26;0.00598;5.41e-31;7.71e-09;3.91e-111;0.000224;8.19e-05;8.66e-10;3.42e-26;5.85e-24;1.01e-36;5.41e-34;9.46e-11;3.97e-18;5.03e-34;1.38e-110;5.27e-08;5.34e-08;7.25e-07;4.33e-12;5.35e-15;2.04e-08;8.48e-09;6.31e-07…	62
1:75044403	JointModel	1.84e-05	NA	0	3530	Alb;ApoB_ApoA1;EstC;FreeC;HDL2_C;IDL_C_;IDL_CE_;IDL_FC_;IDL_FC;IDL_PL_;IDL_PL;IDL_TG;L_HDL_C_;L_HDL_PL;L_HDL_TG;L_LDL_C;L_LDL_CE;L_LDL_FC;L_LDL_L;L_LDL_PL;L_LDL_TG_;L_LDL_TG;L_VLDL_FC_;LDL_C;LDL_D;LDL_TG;M_HDL_CE_;M_HDL_FC;M_HDL_TG;M_LDL_C_;M_LDL_CE_;M_LDL_FC_;M_LDL_L;M_LDL_PL_;M_LDL_PL;M_LDL_TG_;M_LDL_TG;M_VLDL_C_;M_VLDL_PL_;M_VLDL_TG_;S_HDL_C;S_HDL_CE;S_LDL_CE_;S_LDL_FC_;S_LDL_L;S_LDL_PL_;S_LDL…	0.000456;1.31e-06;3.66e-07;1.24e-05;3.9e-10;6.52e-77;2e-05;7.69e-12;4.55e-18;0.000126;5.48e-06;2.15e-66;3.99e-09;5.01e-31;3.02e-17;0.00124;3.82e-13;2.37e-08;3.81e-06;2.7e-14;0.000359;4.66e-26;0.00598;5.41e-31;7.71e-09;3.91e-111;0.000224;8.19e-05;8.66e-10;3.42e-26;5.85e-24;1.01e-36;5.41e-34;9.46e-11;3.97e-18;5.03e-34;1.38e-110;5.27e-08;5.34e-08;7.25e-07;4.33e-12;5.35e-15;2.04e-08;8.48e-09;6.31e-07…	62
10:113045163	JointModel	0.164	NA	0	7240	Ace;Ala;ApoA1;Crea;FAw3;Gln;Gly;Gp;His;IDL_TG_;Ile;L_LDL_TG_;L_VLDL_TG;LA;M_HDL_FC_;M_HDL_PL_;M_HDL_PL;M_LDL_CE_;Phe;PUFA;Pyr;S_HDL_L;S_LDL_C_;S_LDL_CE_;SM;TotCho;Val;XL_HDL_PL_;XL_HDL_TG_;XS_VLDL_TG_;XXL_VLDL_C	1.4e-05;4.65e-08;8.86e-06;3.71e-11;0.00543;3.36e-11;0.00123;1.27e-21;0.000955;2.86e-09;9.69e-13;1.97e-08;7.92e-06;1.59e-07;4.5e-05;8.82e-17;8.86e-19;1.44e-05;2.34e-11;6.69e-11;3.47e-09;9.6e-12;0.00148;1.33e-05;2.01e-07;0.000179;1.55e-10;3.36e-07;7.87e-07;1.16e-08;0.0038	31
10:94249507	JointModel	0.000577	NA	0	3580	Alb;EstC;FreeC;HDL3_C;IDL_C_;IDL_CE_;IDL_FC_;IDL_FC;IDL_PL_;IDL_PL;IDL_TG;L_HDL_C_;L_HDL_PL;L_HDL_TG;L_LDL_C_;L_LDL_C;L_LDL_CE;L_LDL_FC;L_LDL_L;L_LDL_PL;L_LDL_TG_;L_LDL_TG;LDL_C;LDL_D;LDL_TG;M_HDL_CE_;M_HDL_FC;M_HDL_L;M_HDL_PL;M_HDL_TG;M_LDL_C_;M_LDL_CE_;M_LDL_FC_;M_LDL_FC;M_LDL_L;M_LDL_PL_;M_LDL_PL;M_LDL_TG_;M_LDL_TG;M_VLDL_C_;M_VLDL_PL_;M_VLDL_TG_;S_HDL_C;S_HDL_CE;S_LDL_CE_;S_LDL_FC_;S_LDL_L;S_…	0.00454;1.3e-09;2.03e-07;0.00419;1.05e-62;5.63e-05;1.23e-11;1.13e-14;6.27e-05;7.94e-09;1.89e-61;3.1e-12;1.8e-16;1.68e-12;8.77e-05;0.00157;1.65e-15;2.4e-08;3.35e-06;2.7e-07;1.63e-07;5.26e-25;1.45e-31;1.15e-07;2.67e-107;5.75e-15;3.36e-07;3.58e-08;0.0003;9.6e-17;4.64e-18;5.56e-26;1.49e-36;0.00183;1.97e-32;9.25e-10;3.17e-07;7.99e-36;5.12e-110;1.61e-08;6.86e-07;3.41e-07;3.09e-10;4.01e-17;3.18e-10;4.41…	63
11:2839751	JointModel	0.186	NA	0	7230	Ace;ApoB;Crea;FAw6;Gln;Gp;His;IDL_C_;IDL_C;IDL_PL;Ile;L_LDL_C_;L_LDL_FC;L_LDL_L;LA;M_HDL_FC_;M_HDL_PL;M_LDL_TG;Phe;S_HDL_TG_;S_VLDL_FC_;S_VLDL_FC;S_VLDL_PL_;S_VLDL_PL;Serum_C;SM;TotCho;TotPG;Val;VLDL_TG;XL_VLDL_FC;XL_VLDL_L	2.8e-05;9.3e-22;4.87e-15;1.47e-16;6.58e-12;1.28e-26;4.5e-07;1.74e-08;3.55e-06;1.27e-11;1.51e-08;2.11e-15;1.75e-13;5.58e-36;2.41e-12;1.47e-11;3.79e-18;0.00115;9.08e-17;1.66e-06;0.000105;9.13e-05;2.78e-08;1.98e-05;3.24e-06;6.91e-16;0.0001;1.13e-05;6.26e-08;9.44e-07;6.32e-06;2.67e-06	32
11:2844441	JointModel	0.201	NA	0	7230	Ace;Ala;ApoA1;ApoB;Crea;FAw6;Gln;Gly;Gp;His;IDL_L;IDL_PL;Ile;L_LDL_FC;LA;Leu;M_HDL_PL_;M_LDL_CE_;M_LDL_L;M_LDL_PL_;M_VLDL_FC_;M_VLDL_PL_;Phe;Pyr;S_VLDL_CE;S_VLDL_FC_;S_VLDL_FC;S_VLDL_PL_;S_VLDL_PL;SM;TotCho;TotPG;XL_HDL_C;XL_HDL_CE	1.5e-08;8.58e-07;5.02e-15;4.92e-15;7.68e-19;6.55e-14;9.87e-10;0.000434;5.94e-39;1.32e-10;5.45e-12;2.54e-09;3.17e-10;7.34e-07;5.23e-11;1.62e-12;1.8e-16;3.48e-17;4.01e-30;6.36e-08;0.000444;4.58e-07;2.06e-09;3.2e-12;1.32e-12;3.75e-07;1.35e-06;1.85e-06;8.2e-06;3.88e-10;1.28e-08;4.96e-09;0.000138;0.000477	34
12:56191592	JointModel	0.000367	NA	0	3580	EstC;FreeC;IDL_C_;IDL_CE_;IDL_FC_;IDL_FC;IDL_PL_;IDL_PL;IDL_TG;L_HDL_C_;L_HDL_PL;L_HDL_TG;L_LDL_C;L_LDL_CE;L_LDL_FC;L_LDL_L;L_LDL_PL;L_LDL_TG_;L_LDL_TG;LDL_C;LDL_D;LDL_TG;M_HDL_CE_;M_HDL_FC;M_HDL_L;M_HDL_TG;M_LDL_C_;M_LDL_CE_;M_LDL_FC_;M_LDL_L;M_LDL_PL_;M_LDL_PL;M_LDL_TG_;M_LDL_TG;M_VLDL_C_;M_VLDL_PL_;M_VLDL_TG_;S_HDL_C;S_HDL_CE;S_LDL_CE_;S_LDL_FC_;S_LDL_L;S_LDL_PL_;S_LDL_PL;S_LDL_TG_;S_LDL_TG;S_…	4.29e-09;7.59e-07;2.94e-66;1.01e-05;7.37e-10;3.8e-17;1.06e-07;1.78e-11;1.25e-59;5.95e-14;1.81e-21;8.05e-14;0.000441;5.73e-17;6.48e-08;3.88e-09;1.27e-15;6.04e-05;2.62e-28;5.57e-32;1.95e-06;2.46e-112;1.46e-14;6.3e-09;2.23e-05;3.45e-15;2.82e-22;7.6e-20;1.78e-31;5.52e-30;3.1e-07;1.12e-14;2.46e-31;3.09e-114;7.75e-09;1.07e-06;2.66e-07;4.28e-11;7.26e-17;1.22e-06;8.12e-06;6.48e-09;3.57e-07;2.01e-08;6.39e…	57
12:71556333	JointModel	0.000228	NA	0	3580	ApoA1;EstC;FreeC;HDL2_C;IDL_C_;IDL_CE_;IDL_FC_;IDL_FC;IDL_PL_;IDL_PL;IDL_TG;L_HDL_C_;L_HDL_PL;L_HDL_TG;L_LDL_C;L_LDL_CE;L_LDL_FC;L_LDL_L;L_LDL_PL;L_LDL_TG_;L_LDL_TG;L_VLDL_FC_;LDL_C;LDL_D;LDL_TG;M_HDL_CE_;M_HDL_L;M_HDL_TG;M_LDL_C_;M_LDL_CE_;M_LDL_FC_;M_LDL_L;M_LDL_PL_;M_LDL_PL;M_LDL_TG_;M_LDL_TG;M_VLDL_C_;M_VLDL_PL_;M_VLDL_TG_;S_HDL_C;S_HDL_CE;S_LDL_CE_;S_LDL_FC_;S_LDL_L;S_LDL_PL_;S_LDL_PL;S_LDL_…	0.000282;8.27e-08;5.25e-06;3.8e-16;2.28e-81;0.000531;3.82e-14;4.55e-20;4.68e-06;6.13e-07;2.19e-63;1.52e-05;1.42e-28;9.05e-21;0.000235;4.85e-18;3.42e-09;2.35e-08;3.83e-17;7.88e-05;4.43e-28;0.00425;5.55e-34;1.47e-09;1.17e-114;7.73e-12;0.00176;9.99e-06;3.56e-22;1.12e-19;2.6e-28;1.01e-31;3.58e-09;2.54e-15;3.88e-37;2.17e-115;8.37e-07;4.18e-07;9.05e-06;4.64e-09;5.33e-12;1.11e-05;1.19e-05;1.22e-08;0.000…	60
15:42634209	JointModel	0.000459	NA	0	3570	EstC;FreeC;IDL_C_;IDL_CE_;IDL_FC_;IDL_FC;IDL_PL_;IDL_PL;IDL_TG;L_HDL_C_;L_HDL_PL;L_HDL_TG;L_LDL_C;L_LDL_CE;L_LDL_FC;L_LDL_L;L_LDL_PL;L_LDL_TG_;L_LDL_TG;LDL_C;LDL_D;LDL_TG;M_HDL_CE_;M_HDL_FC;M_HDL_L;M_HDL_TG;M_LDL_C_;M_LDL_CE_;M_LDL_FC_;M_LDL_L;M_LDL_PL_;M_LDL_PL;M_LDL_TG_;M_LDL_TG;M_VLDL_C_;M_VLDL_PL_;M_VLDL_TG_;S_HDL_C;S_HDL_CE;S_LDL_CE_;S_LDL_FC_;S_LDL_L;S_LDL_PL_;S_LDL_PL;S_LDL_TG_;S_LDL_TG;S_…	1.23e-08;2.1e-06;1.71e-66;1.54e-05;1.8e-12;2.72e-20;1.04e-06;2.51e-11;5.72e-58;2.95e-13;6.46e-22;2.63e-12;0.000791;1.27e-16;9.48e-10;5.81e-11;1.23e-14;9.32e-05;8.47e-29;5.8e-31;3.42e-07;2e-112;4.85e-15;3.23e-09;2.34e-05;3.94e-14;3.36e-21;9.02e-19;3.75e-31;2.55e-31;4.97e-07;2e-15;1.22e-30;2.86e-114;2.85e-09;2.58e-07;7.74e-08;2.08e-13;9.63e-21;4.03e-06;4.47e-05;5.9e-08;3.03e-07;1.7e-07;5.06e-23;4.2…	56
15:42681199	JointModel	0.18	NA	0	7230	Ace;Ala;Crea;FAw6;Gln;Gp;HDL_C;HDL2_C;His;IDL_L;Ile;L_HDL_FC_;LA;M_HDL_C;M_HDL_CE;M_HDL_PL;M_HDL_TG;M_VLDL_L;M_VLDL_PL_;Phe;Pyr;S_HDL_FC;S_HDL_TG_;S_LDL_PL;S_LDL_TG_;S_VLDL_C;S_VLDL_FC;S_VLDL_TG;Serum_C;SM;VLDL_D;XXL_VLDL_C_;XXL_VLDL_CE_;XXL_VLDL_FC;XXL_VLDL_TG	8.88e-08;4.05e-06;3.47e-15;5.76e-34;6e-20;4.14e-26;0.00173;7.99e-06;9.59e-05;5.21e-05;0.000103;0.000721;4.8e-27;2.14e-05;0.000529;6.15e-12;3.11e-05;7.96e-26;1.18e-10;1.99e-27;8.3e-14;0.000155;1.66e-12;1.16e-13;1.03e-12;3.43e-11;0.000173;1.28e-06;1.05e-05;2.09e-09;1.02e-10;9.85e-06;8.71e-06;5.32e-17;7.71e-16	35
15:66382247	JointModel	0.000963	NA	0	3570	EstC;FreeC;HDL2_C;IDL_C_;IDL_FC_;IDL_FC;IDL_PL;IDL_TG;L_HDL_PL;L_HDL_TG;L_LDL_C;L_LDL_CE;L_LDL_FC;L_LDL_L;L_LDL_PL;L_LDL_TG_;L_LDL_TG;LDL_C;LDL_D;LDL_TG;M_HDL_CE_;M_LDL_C_;M_LDL_CE_;M_LDL_FC_;M_LDL_L;M_LDL_PL;M_LDL_TG_;M_LDL_TG;M_VLDL_C_;M_VLDL_PL_;M_VLDL_TG_;S_HDL_C;S_HDL_CE;S_LDL_FC_;S_LDL_L;S_LDL_PL;S_LDL_TG_;S_LDL_TG;S_VLDL_PL;S_VLDL_TG_;S_VLDL_TG;Serum_C;XL_HDL_CE;XS_VLDL_C_;XS_VLDL_CE_;XS_V…	1.24e-05;0.0013;8.54e-17;1.05e-96;1.02e-09;6.74e-16;4.8e-09;5.24e-63;4.21e-18;6.14e-15;0.000645;1.23e-12;0.000339;6.63e-06;1.41e-09;3.34e-06;7.87e-24;5.5e-23;2.14e-09;2.02e-99;2.91e-08;5.86e-20;1.46e-14;2.61e-47;1.15e-38;2.02e-17;1.81e-38;2.86e-101;6.63e-06;0.000138;1.08e-05;5.29e-07;1.81e-09;9.97e-09;3.79e-05;2.39e-33;5.91e-22;8.18e-35;8.36e-08;4.15e-07;8.06e-08;9.09e-07;1.8e-13;3.28e-34;1.15e-1…	49
17:33388126	JointModel	0.000135	NA	0	3580	Alb;EstC;FreeC;HDL3_C;IDL_C_;IDL_CE_;IDL_FC_;IDL_FC;IDL_PL_;IDL_PL;IDL_TG;L_HDL_C_;L_HDL_FC_;L_HDL_PL;L_HDL_TG;L_LDL_C_;L_LDL_C;L_LDL_CE;L_LDL_FC;L_LDL_L;L_LDL_PL;L_LDL_TG_;L_LDL_TG;L_VLDL_FC_;LDL_C;LDL_D;LDL_TG;M_HDL_CE_;M_HDL_FC;M_HDL_L;M_HDL_PL;M_HDL_TG;M_LDL_C_;M_LDL_CE_;M_LDL_FC_;M_LDL_FC;M_LDL_L;M_LDL_PL_;M_LDL_PL;M_LDL_TG_;M_LDL_TG;M_VLDL_C_;M_VLDL_PL_;M_VLDL_TG_;S_HDL_C;S_HDL_CE;S_LDL_CE_…	0.00565;3.42e-09;8.75e-07;0.000281;3.74e-65;7.38e-05;1.66e-06;1.55e-13;1.21e-05;3.43e-07;1.35e-62;1.04e-13;0.000255;4.44e-11;1.08e-14;0.00012;0.000487;1.25e-17;1.49e-08;6.99e-06;4.55e-08;1.79e-08;3.2e-26;1.72e-09;6.53e-34;2.05e-06;4.92e-112;9.36e-15;3.05e-06;9.64e-09;2.08e-05;5.95e-11;3.19e-24;7.42e-28;4.47e-38;0.00149;1.03e-32;8.02e-09;6.48e-07;5.1e-37;2.26e-107;2.71e-09;2.36e-07;4.14e-08;1.04e-…	64
19:12621993	JointModel	0.000199	NA	0	3580	ApoA1;FreeC;HDL_C;HDL2_C;IDL_C_;IDL_CE_;IDL_FC_;IDL_FC;IDL_TG_;IDL_TG;L_HDL_C_;L_HDL_CE_;L_HDL_CE;L_HDL_FC_;L_HDL_L;L_HDL_PL_;L_HDL_PL;L_LDL_C_;L_LDL_CE_;L_LDL_FC_;L_LDL_FC;L_LDL_PL_;L_LDL_PL;L_LDL_TG;LDL_C;LDL_TG;M_HDL_FC_;M_HDL_FC;M_HDL_L;M_LDL_C_;M_LDL_C;M_LDL_CE_;M_LDL_CE;M_LDL_FC_;M_LDL_L;M_LDL_PL;M_LDL_TG_;M_LDL_TG;M_VLDL_FC;PC;S_HDL_C_;S_HDL_CE_;S_HDL_FC_;S_LDL_C_;S_LDL_C;S_LDL_CE_;S_LDL_C…	5.12e-07;1.3e-09;2.91e-10;3.05e-06;7.42e-26;3.36e-20;6e-05;1.59e-05;6.99e-12;5.07e-06;3.94e-74;2.53e-67;2.71e-12;6.91e-76;2.83e-27;6.98e-26;5.19e-32;1.39e-21;6.57e-08;9.86e-42;5.45e-73;0.000124;9.39e-25;7.76e-07;7.7e-14;0.000682;7.57e-52;1.68e-51;1.75e-39;3.18e-18;0.000217;7.24e-43;7.05e-12;2.98e-38;5.84e-08;1.51e-13;4.44e-17;7.69e-06;8.73e-09;0.000135;1.42e-32;6.81e-33;9.62e-18;1.88e-144;4.52e-0…	70
2:89979251	JointModel	0.355	NA	0	7220	Ala;ApoA1;Crea;FAw6;Gln;Gly;Gp;HDL_TG;HDL3_C;L_VLDL_FC;L_VLDL_L;LA;LDL_D;LDL_TG;M_HDL_PL_;M_LDL_C_;M_VLDL_C;M_VLDL_CE;M_VLDL_PL;MUFA_FA;PC;Phe;Pyr;S_LDL_C_;S_LDL_FC;S_LDL_PL;S_VLDL_CE;S_VLDL_TG;SM;TG_PG;TotFA;Tyr;XL_HDL_C;XL_HDL_L;XS_VLDL_L;XS_VLDL_TG_;XS_VLDL_TG	0.000337;2.02e-22;4.65e-14;2.09e-08;6.27e-05;2.15e-05;1.44e-13;7.09e-06;3.24e-07;0.000101;6.7e-05;4.55e-08;1.05e-09;7.31e-11;2.18e-19;0.00122;9.14e-08;4.89e-08;1.04e-08;2.32e-07;1.33e-20;1.88e-09;2.81e-06;5.37e-08;4.24e-09;1.14e-19;2.62e-05;1.47e-08;1.03e-05;0.000352;3.96e-19;0.00059;1.82e-08;1.21e-06;0.00201;1.27e-11;3.21e-21	37
2:90077496	JointModel	0.348	NA	0	7220	Ala;ApoA1;Crea;FAw6;Gly;Gp;HDL_TG;IDL_TG;L_HDL_TG_;L_LDL_FC;L_LDL_L;L_VLDL_FC;LA;LDL_D;LDL_TG;M_VLDL_C;M_VLDL_CE;M_VLDL_PL;MUFA_FA;Phe;Pyr;S_LDL_CE;S_LDL_PL;S_VLDL_CE;S_VLDL_TG;SM;TG_PG;TotCho;TotFA;VLDL_TG;XL_HDL_CE_;XS_VLDL_C	1.06e-05;0.000512;7.48e-22;1.38e-19;5.88e-09;6.99e-12;6.8e-19;7.13e-05;8.52e-08;4.12e-07;0.000377;0.000378;3.9e-17;1.66e-19;1.74e-06;2.52e-07;2e-10;0.000256;5.32e-08;3.77e-10;8.7e-10;0.000841;4.37e-16;1.84e-05;1.55e-08;3.24e-11;3.71e-05;5.6e-15;1.84e-17;4.34e-05;0.000208;2.11e-15	32
3:123001494	JointModel	0.213	NA	0	7230	Ace;Ala;Crea;FAw3_FA;FAw3;FAw6;Gln;Gly;Gp;His;IDL_C_;IDL_TG;Ile;L_VLDL_C_;LA;Leu;M_HDL_C_;M_HDL_CE_;M_HDL_FC_;M_HDL_FC;M_LDL_CE_;M_VLDL_FC_;M_VLDL_FC;Phe;Pyr;S_HDL_FC_;S_VLDL_CE_;S_VLDL_PL;S_VLDL_TG_;SM;TotCho;XL_HDL_C;XL_HDL_CE;XL_HDL_PL_;XL_VLDL_FC;XL_VLDL_L;XS_VLDL_C;XS_VLDL_CE;XS_VLDL_PL;XS_VLDL_TG	1.6e-07;7.23e-08;4.91e-11;3.33e-10;1.61e-09;1.64e-16;5.94e-07;6.75e-05;2.66e-30;1.29e-07;3.62e-09;6.39e-20;5.95e-08;2.24e-05;6.29e-13;5.31e-11;6.19e-05;8.07e-08;4.37e-08;2.9e-06;1.36e-06;1.23e-14;9.83e-07;2.5e-10;5.38e-10;2.61e-09;3.16e-12;2.15e-19;2.89e-10;1.2e-13;8.53e-07;2.93e-06;2.95e-08;4.24e-20;2.61e-05;0.000781;1.9e-05;4.83e-08;9.66e-08;6.29e-09	40
3:138119952	JointModel	0.214	NA	0	7230	Ace;Ala;ApoA1;Crea;FAw6;Gln;Gly;Gp;HDL3_C;His;IDL_CE;IDL_FC;Ile;L_LDL_FC;LA;Leu;M_HDL_FC_;M_HDL_PL_;M_LDL_CE_;M_VLDL_PL_;Phe;Pyr;S_HDL_TG_;S_LDL_FC;S_LDL_PL_;S_LDL_PL;S_LDL_TG_;S_VLDL_CE;SM;TotFA;VLDL_C;XL_VLDL_CE;XL_VLDL_FC;XL_VLDL_L;XS_VLDL_CE;XS_VLDL_L;XS_VLDL_PL;XXL_VLDL_C_;XXL_VLDL_FC;XXL_VLDL_PL_;XXL_VLDL_PL	5.32e-09;7.33e-12;2.24e-37;3.8e-14;2.92e-31;5.24e-08;1.88e-06;2.27e-31;4.37e-07;7.72e-06;5.1e-05;5.95e-07;4.01e-11;5.33e-10;2.26e-26;2.14e-07;8.93e-08;5.09e-14;2.14e-09;1.11e-10;5.07e-16;5.07e-15;5.51e-05;4.23e-09;3.72e-14;2.34e-22;2.35e-06;2.18e-11;2.03e-07;0.000489;5.28e-07;7.44e-08;8.96e-09;1.68e-19;9.7e-07;1.5e-05;5.86e-10;1.76e-06;1.28e-14;0.000138;6.45e-14	41
6:28671723	JointModel	0.000225	NA	0	3570	EstC;FreeC;HDL2_C;IDL_C_;IDL_FC_;IDL_FC;IDL_PL;IDL_TG;L_HDL_C_;L_HDL_PL;L_HDL_TG;L_LDL_C;L_LDL_CE;L_LDL_FC;L_LDL_L;L_LDL_PL;L_LDL_TG_;L_LDL_TG;LDL_C;LDL_D;LDL_TG;M_HDL_CE_;M_HDL_TG;M_LDL_C_;M_LDL_CE_;M_LDL_FC_;M_LDL_L;M_LDL_PL_;M_LDL_PL;M_LDL_TG_;M_LDL_TG;M_VLDL_C_;M_VLDL_PL_;M_VLDL_TG_;S_HDL_C;S_HDL_CE;S_LDL_CE_;S_LDL_FC_;S_LDL_L;S_LDL_PL_;S_LDL_PL;S_LDL_TG_;S_LDL_TG;Serum_C;Serum_TG;XL_HDL_C;XL…	5.32e-07;2.93e-05;1.95e-20;4.18e-113;4.47e-16;1.55e-13;0.0004;1.6e-74;0.000301;2.38e-28;3.13e-15;0.000132;4.04e-17;0.000151;0.000295;7.28e-13;4.11e-05;1.11e-31;1.47e-33;1.5e-09;1.23e-117;4.7e-11;1.02e-09;1.01e-22;2.35e-22;7.85e-43;3.74e-34;2.38e-08;1.13e-12;1.57e-40;3.4e-122;7.59e-06;4.79e-05;9.13e-05;5.5e-07;4.11e-09;5.66e-09;2.47e-10;1.69e-08;1.76e-06;8.21e-13;4.36e-26;1.17e-24;3.82e-08;6.11e-0…	54
6:28671723	JointModel	0.000225	NA	0	7210	ApoB;DHA_FA;DHA;IDL_C_;IDL_CE_;IDL_FC;IDL_L;IDL_PL;IDL_TG_;IDL_TG;L_HDL_C_;L_HDL_CE_;L_HDL_CE;L_LDL_C_;L_LDL_CE_;L_LDL_CE;L_LDL_FC_;L_LDL_FC;L_LDL_L;L_LDL_PL_;L_LDL_PL;L_LDL_TG_;L_LDL_TG;LDL_C;LDL_D;LDL_TG;M_HDL_C_;M_HDL_TG;M_LDL_C_;M_LDL_C;M_LDL_CE_;M_LDL_FC_;M_LDL_L;M_LDL_PL_;M_LDL_PL;M_LDL_TG_;M_LDL_TG;S_HDL_C;S_HDL_CE;S_LDL_C;S_LDL_CE_;S_LDL_L;S_LDL_PL;S_LDL_TG_;S_LDL_TG;S_VLDL_L;S_VLDL_PL_;S…	3.41e-11;9.34e-07;9.69e-07;7.87e-59;5.25e-13;1.41e-08;1.18e-08;2.64e-09;0.00413;1.3e-40;1.72e-10;0.000306;8.57e-14;3.88e-17;0.00183;3.07e-27;3.61e-06;0.000901;4.78e-08;0.00047;1.32e-05;1.81e-07;6.65e-69;1.37e-52;4.16e-06;3.32e-153;3.83e-23;5.88e-10;3.01e-08;8.96e-06;8.59e-16;1.82e-27;1.62e-05;0.000572;1.67e-05;2.44e-50;1.31e-96;7.04e-10;3.55e-13;1.57e-05;8.97e-05;3.58e-20;1.58e-28;4.83e-30;1.17e-…	58
[truncated: 10,128 more rows]

## Sheet: Inflation factors
Phenotype	NFBC 1986	NFBC 1966
AcAce	1.01865	1.0815
Ace	0.995203	1.09142
Ala	1.00922	1.03291
Alb	1.06675	1.27648
ApoA1	0.945005	1.2105
ApoB	0.945005	1.22674
ApoB_ApoA1	0.99986	1.09142
Cit	1.17852	1.17852
Crea	1.057	1.057
DHA	0.866795	1.11651
DHA_FA	0.949492	0.936078
EstC	0.875251	1.24315
[truncated: 195 more rows]
