# Supplementary material for: Plasma metabolomic signatures for copy number variants and COVID-19 risk loci in Northern Finland populations
Source: Sci Rep. 2025 Apr 16;15:13172. doi: 10.1038/s41598-025-94839-9 (PMC12003712; doi:10.1038/s41598-025-94839-9)
Supplement: Supplementary file 5 — Supplementary Material 5 [file 41598_2025_94839_MOESM5_ESM.xlsx]

## Sheet: Sheet1
Supplementary table 4. COVID-19 GWAS studies. Annotations for UK biobank COVID-19 GWAS study names
Two analyses (06/05/2020 or earlier):
Positive COVID-19 tests vs. Negative only COVID-19 tests (files with name whites)
Positive COVID-19 tests vs. All UKBioBank EA with either negative tests or no known tests (files with name “ALLwhites”)
Eighteen analyses (06/18/2020):
COVID-19 positive vs. COVID-19 negative in ALL UKBB tested samples (files with name UKBB_covid19_ALLtested)
COVID-19 positive vs. COVID-19 negative or untested in ALL UKBB samples (files with name UKBB_covid19_ALL)
COVID-19 positive vs. COVID-19 negative in European (EUR) UKBB tested samples (files with name UKBB_covid19_EURtested)
COVID-19 positive vs. COVID-19 negative or untested in European (EUR) UKBB samples (files with name UKBB_covid19_EUR)
COVID-19 positive vs. COVID-19 negative in ALL Female UKBB tested samples (files with name UKBB_covid19_ALLtested_F)
COVID-19 positive vs. COVID-19 negative or untested in ALL Female UKBB samples (files with name UKBB_covid19_ALL_F)
COVID-19 positive vs. COVID-19 negative in European (EUR) Female UKBB tested samples (files with name UKBB_covid19_EURtested_F)
COVID-19 positive vs. COVID-19 negative or untested in European (EUR) Female UKBB samples (files with name UKBB_covid19_EUR_F)
COVID-19 positive vs. COVID-19 negative in ALL Male UKBB tested samples (files with name UKBB_covid19_ALLtested_M)
COVID-19 positive vs. COVID-19 negative or untested in ALL Male UKBB samples (files with name UKBB_covid19_ALL_M)
COVID-19 positive vs. COVID-19 negative in European (EUR) Male UKBB tested samples (files with name UKBB_covid19_EURtested_M)
COVID-19 positive vs. COVID-19 negative or untested in European (EUR) Male UKBB samples (files with name UKBB_covid19_EUR_M)
COVID-19 positive vs. COVID-19 negative in African (AFR) UKBB tested samples (files with name UKBB_covid19_AFRtested)
COVID-19 positive vs. COVID-19 negative or untested in African (AFR) UKBB samples (files with name UKBB_covid19_AFR)
COVID-19 positive vs. COVID-19 negative in South Asian (SAS) UKBB tested samples (files with name UKBB_covid19_SAStested)
COVID-19 positive vs. COVID-19 negative or untested in South Asian (SAS) UKBB samples (files with name UKBB_covid19_SAS)
COVID-19 positive vs. COVID-19 negative in OTHERS ancestry UKBB tested samples (files with name UKBB_covid19_OTHERStested)
COVID-19 positive vs. COVID-19 negative or untested in OTHERS ancestry UKBB samples (files with name UKBB_covid19_OTHERS)
Six COVID-19 death analyses in addition to above 18 analyses (07/14/2020):
COVID-19 death vs. COVID-19 negative or untested in ALL UKBB samples (files with name UKBB_death_ALL)
COVID-19 death vs. COVID-19 negative or untested in European (EUR) UKBB samples (files with name UKBB_death_EUR)
COVID-19 death vs. COVID-19 positive survivors in ALL UKBB tested positive samples (files with name UKBB_death_ALLpstv)
COVID-19 death vs. COVID-19 positive survivors in European (EUR) UKBB tested positive samples (files with name UKBB_death_EURpstv)
COVID-19 death vs. COVID-19 positive survivors and negative in ALL UKBB tested samples (files with name UKBB_death_ALLtested)
COVID-19 death vs. COVID-19 positive survivors and negative in European (EUR) UKBB tested samples (files with name UKBB_death_EURtested)
Two analyses in addition to the above 24 analyses (08/04/2020):
COVID-19 positive vs. COVID-19 negative in non-European (nEUR) UKBB tested samples (files with name UKBB_covid19_nEURtested)
COVID-19 positive vs. COVID-19 negative or untested in non-European (nEUR) UKBB samples (files with name UKBB_covid19_nEUR)
Twenty-one hospitalized COVID-19 analyses (11/03/2020):
Hospitalized COVID-19 positive vs. non-hospitalized COVID-19 positive in ALL UKBB tested positive samples (files with name UKBB_hsptl_ALLpstv)
Hospitalized COVID-19 positive vs. non-hospitalized COVID-19 positive or COVID-19 negative in ALL UKBB tested samples (files with name UKBB_hsptl_ALLtested)
Hospitalized COVID-19 positive vs. non-hospitalized COVID-19 positive, COVID-19 negative or untested in ALL UKBB samples (files with name UKBB_hsptl_ALL)
Hospitalized COVID-19 positive vs. non-hospitalized COVID-19 positive in European (EUR) UKBB tested positive samples (files with name UKBB_hsptl_EURpstv)
Hospitalized COVID-19 positive vs. non-hospitalized COVID-19 positive or COVID-19 negative in EUR UKBB tested samples (files with name UKBB_hsptl_EURtested)
Hospitalized COVID-19 positive vs. non-hospitalized COVID-19 positive, COVID-19 negative or untested in EUR UKBB samples (files with name UKBB_hsptl_EUR)
Hospitalized COVID-19 positive vs. non-hospitalized COVID-19 positive in non-European (nEUR) UKBB tested positive samples (files with name UKBB_hsptl_nEURpstv)
Hospitalized COVID-19 positive vs. non-hospitalized COVID-19 positive or COVID-19 negative in nEUR UKBB tested samples (files with name UKBB_hsptl_nEURtested)
Hospitalized COVID-19 positive vs. non-hospitalized COVID-19 positive, COVID-19 negative or untested in nEUR UKBB samples (files with name UKBB_hsptl_nEUR)
Hospitalized COVID-19 positive vs. non-hospitalized COVID-19 positive in ALL Female UKBB tested positive samples (files with name UKBB_hsptl_ALLpstv_F)
Hospitalized COVID-19 positive vs. non-hospitalized COVID-19 positive or COVID-19 negative in ALL Female UKBB tested samples (files with name UKBB_hsptl_ALLtested_F)
Hospitalized COVID-19 positive vs. non-hospitalized COVID-19 positive, COVID-19 negative or untested in ALL Female UKBB samples (files with name UKBB_hsptl_ALL_F)
Hospitalized COVID-19 positive vs. non-hospitalized COVID-19 positive in EUR Female UKBB tested positive samples (files with name UKBB_hsptl_EURpstv_F)
Hospitalized COVID-19 positive vs. non-hospitalized COVID-19 positive or COVID-19 negative in EUR Female UKBB tested samples (files with name UKBB_hsptl_EURtested_F)
Hospitalized COVID-19 positive vs. non-hospitalized COVID-19 positive, COVID-19 negative or untested in EUR Female UKBB samples (files with name UKBB_hsptl_EUR_F)
Hospitalized COVID-19 positive vs. non-hospitalized COVID-19 positive in ALL Male UKBB tested positive samples (files with name UKBB_hsptl_ALLpstv_M)
Hospitalized COVID-19 positive vs. non-hospitalized COVID-19 positive or COVID-19 negative in ALL Male UKBB tested samples (files with name UKBB_hsptl_ALLtested_M)
Hospitalized COVID-19 positive vs. non-hospitalized COVID-19 positive, COVID-19 negative or untested in ALL Male UKBB samples (files with name UKBB_hsptl_ALL_M)
Hospitalized COVID-19 positive vs. non-hospitalized COVID-19 positive in EUR Male UKBB tested positive samples (files with name UKBB_hsptl_EURpstv_M)
Hospitalized COVID-19 positive vs. non-hospitalized COVID-19 positive or COVID-19 negative in EUR Male UKBB tested samples (files with name UKBB_hsptl_EURtested_M)
Hospitalized COVID-19 positive vs. non-hospitalized COVID-19 positive, COVID-19 negative or untested in EUR Male UKBB samples (files with name UKBB_hsptl_EUR_M)
Eighteen severe COVID-19 analyses (11/03/2020):
Severe COVID-19 positive vs. non-severe COVID-19 positive in ALL UKBB tested positive samples (files with name UKBB_severe_ALLpstv)
Severe COVID-19 positive vs. non-severe COVID-19 positive or COVID-19 negative in ALL UKBB tested samples (files with name UKBB_severe_ALLtested)
Severe COVID-19 positive vs. non-severe COVID-19 positive, COVID-19 negative or untested in ALL UKBB samples (files with name UKBB_severe_ALL)
Severe COVID-19 positive vs. non-severe COVID-19 positive in European (EUR) UKBB tested positive samples (files with name UKBB_severe_EURpstv)
Severe COVID-19 positive vs. non-severe COVID-19 positive or COVID-19 negative in EUR UKBB tested samples (files with name UKBB_severe_EURtested)
Severe COVID-19 positive vs. non-severe COVID-19 positive, COVID-19 negative or untested in EUR UKBB samples (files with name UKBB_severe_EUR)
Severe COVID-19 positive vs. non-severe COVID-19 positive in ALL Female UKBB tested positive samples (files with name UKBB_severe_ALLpstv_F)
Severe COVID-19 positive vs. non-severe COVID-19 positive or COVID-19 negative in ALL Female UKBB tested samples (files with name UKBB_severe_ALLtested_F)
Severe COVID-19 positive vs. non-severe COVID-19 positive, COVID-19 negative or untested in ALL Female UKBB samples (files with name UKBB_severe_ALL_F)
Severe COVID-19 positive vs. non-severe COVID-19 positive in EUR Female UKBB tested positive samples (files with name UKBB_severe_EURpstv_F)
Severe COVID-19 positive vs. non-severe COVID-19 positive or COVID-19 negative in EUR Female UKBB tested samples (files with name UKBB_severe_EURtested_F)
Severe COVID-19 positive vs. non-severe COVID-19 positive, COVID-19 negative or untested in EUR Female UKBB samples (files with name UKBB_severe_EUR_F)
Severe COVID-19 positive vs. non-severe COVID-19 positive in ALL Male UKBB tested positive samples (files with name UKBB_severe_ALLpstv_M)
Severe COVID-19 positive vs. non-severe COVID-19 positive or COVID-19 negative in ALL Male UKBB tested samples (files with name UKBB_severe_ALLtested_M)
Severe COVID-19 positive vs. non-severe COVID-19 positive, COVID-19 negative or untested in ALL Male UKBB samples (files with name UKBB_severe_ALL_M)
Severe COVID-19 positive vs. non-severe COVID-19 positive in EUR Male UKBB tested positive samples (files with name UKBB_severe_EURpstv_M)
Severe COVID-19 positive vs. non-severe COVID-19 positive or COVID-19 negative in EUR Male UKBB tested samples (files with name UKBB_severe_EURtested_M)
Severe COVID-19 positive vs. non-severe COVID-19 positive, COVID-19 negative or untested in EUR Male UKBB samples (files with name UKBB_severe_EUR_M)
Two additional COVID-19 analyses (02/24/2021):
COVID-19 positive vs. COVID-19 negative in East Asian (EAS) UKBB tested samples (files with name UKBB_covid19_EAStested)
COVID-19 positive vs. COVID-19 negative or untested in East Asian (EAS) UKBB samples (files with name UKBB_covid19_EAS)
Nine additional hospitalized COVID-19 analyses (02/24/2021):
Hospitalized COVID-19 positive vs. non-hospitalized COVID-19 positive in African (AFR) UKBB tested positive samples (files with name UKBB_hsptl_AFRpstv)
Hospitalized COVID-19 positive vs. non-hospitalized COVID-19 positive or COVID-19 negative in AFR UKBB tested samples (files with name UKBB_hsptl_AFRtested)
Hospitalized COVID-19 positive vs. non-hospitalized COVID-19 positive, COVID-19 negative or untested in AFR UKBB samples (files with name UKBB_hsptl_AFR)
Hospitalized COVID-19 positive vs. non-hospitalized COVID-19 positive in South Asian (SAS) UKBB tested positive samples (files with name UKBB_hsptl_SASpstv)
Hospitalized COVID-19 positive vs. non-hospitalized COVID-19 positive or COVID-19 negative in SAS UKBB tested samples (files with name UKBB_hsptl_SAStested)
Hospitalized COVID-19 positive vs. non-hospitalized COVID-19 positive, COVID-19 negative or untested in SAS UKBB samples (files with name UKBB_hsptl_SAS)
Hospitalized COVID-19 positive vs. non-hospitalized COVID-19 positive in other ancestry (OTHERS) UKBB tested positive samples (files with name UKBB_hsptl_OTHERSpstv)
Hospitalized COVID-19 positive vs. non-hospitalized COVID-19 positive or COVID-19 negative in OTHERS UKBB tested samples (files with name UKBB_hsptl_OTHERStested)
Hospitalized COVID-19 positive vs. non-hospitalized COVID-19 positive, COVID-19 negative or untested in OTHERS UKBB samples (files with name UKBB_hsptl_OTHERS)
