# Supplementary material for: Plasma metabolomic signatures for copy number variants and COVID-19 risk loci in Northern Finland populations
Source: Sci Rep. 2025 Apr 16;15:13172. doi: 10.1038/s41598-025-94839-9 (PMC12003712; doi:10.1038/s41598-025-94839-9)
Supplement: Supplementary file 6 — Supplementary Material 6 [file 41598_2025_94839_MOESM6_ESM.xlsx]

## Sheet: LRR Pooled analysis
Supplementary table 5. Signature comparison. Genome wide signature comparison of OAS1, LZTFL1, ACSL1 and NFIX
Query locus:	3:45923085	RP11-852E15.1;LZTFL1;CCR9	Query signature length: 42	LRR NFBC 1966	Gp;Phe;Pyr;S_HDL_FC_;M_VLDL_FC_;Lac;S_LDL_TG_;XXL_VLDL_FC_;S_VLDL_FC_;Leu;S_HDL_TG;S_HDL_FC;L_LDL_TG_;S_LDL_TG;HDL_TG;M_LDL_TG_;HDL3_C;L_LDL_TG;LDL_TG;M_LDL_TG;MUFA;LA;PC;FAw6;IDL_TG_;L_LDL_C_;S_HDL_TG_;L_VLDL_FC_;S_VLDL_FC;IDL_TG;TotFA;SM;S_VLDL_PL;XS_VLDL_TG;PUFA;XS_VLDL_TG_;TotPG;TotCho;M_HDL_TG;Serum_TG;M_HDL_CE_;Glc
Reference dataset: LRR Pooled analysis
All genome wide signature overlap count list - distinct set only	41;40;39;38;37;36;35;34;33;32;31;30;29;28;27;26;25;24;23;22;21;20;19;18;17;16;15;14;13;12;11;10;9;8;7;6;5;4;3;2;1;0
Overlap results
Location	Overlap count	Gene	Reference signature length	Reference signature
4:185710859	41	ACSL1	194	L_HDL_PL_;XL_HDL_C;SFA;XL_VLDL_PL;FAw3_FA;L_HDL_FC;LDL_D;HDL3_C;IDL_TG_;M_VLDL_L;XL_VLDL_FC;M_VLDL_CE_;IDL_TG;IDL_PL;PC;XXL_VLDL_TG_;Phe;Alb;M_VLDL_FC_;XL_HDL_PL_;IDL_C_;ApoB_ApoA1;Tyr;L_LDL_FC_;EstC;S_LDL_CE_;M_VLDL_C;SM;L_VLDL_C_;Gln;S_HDL_CE_;XS_VLDL_PL;VLDL_D;L_LDL_TG_;S_LDL_TG_;M_LDL_CE_;Leu;MUFA;L_LDL_TG;XXL_VLDL_FC_;M_HDL_C_;M_LDL_L;M_LDL_CE;Lac;L_HDL_CE_;L_HDL_PL;TotPG;FAw6_FA;XL_HDL_CE;L…
12:113341598	34	RPH3A;RP1-71H24.1;OAS1	157	L_HDL_PL_;XL_HDL_C;SFA;FAw3_FA;L_HDL_FC;LDL_D;HDL3_C;M_VLDL_L;IDL_TG;IDL_PL;PC;XXL_VLDL_TG_;Phe;Alb;M_VLDL_FC_;XL_HDL_PL_;ApoB_ApoA1;Tyr;S_LDL_CE_;L_LDL_FC_;EstC;M_VLDL_C;Gln;S_HDL_CE_;XS_VLDL_PL;S_LDL_TG_;M_LDL_CE_;Leu;MUFA;L_LDL_TG;M_LDL_L;M_LDL_CE;Lac;L_HDL_CE_;L_HDL_PL;TotPG;XL_HDL_CE;L_HDL_C_;XL_HDL_C_;S_HDL_PL_;S_HDL_L;S_LDL_PL_;XS_VLDL_CE;S_VLDL_PL_;XXL_VLDL_CE_;S_VLDL_PL;L_LDL_PL_;Ace;XS_…
19:13122612	33	CTC-239J10.1;NFIX	160	L_HDL_PL_;XL_HDL_C;SFA;FAw3_FA;L_HDL_FC;LDL_D;HDL3_C;M_VLDL_L;M_VLDL_CE_;IDL_PL;IDL_TG;PC;XXL_VLDL_TG_;Phe;Alb;M_VLDL_FC_;XL_HDL_PL_;ApoB_ApoA1;Tyr;S_LDL_CE_;L_LDL_FC_;EstC;M_VLDL_C;SM;Gln;S_HDL_CE_;XS_VLDL_PL;S_LDL_TG_;M_LDL_CE_;Leu;MUFA;L_LDL_TG;M_LDL_L;M_LDL_CE;Lac;L_HDL_CE_;L_HDL_PL;TotPG;XL_HDL_CE;L_HDL_C_;XL_HDL_C_;S_HDL_PL_;S_HDL_L;S_LDL_PL_;M_HDL_FC_;XS_VLDL_CE;S_VLDL_PL;L_LDL_PL_;Ace;L_V…
12:121479265	37	OASL	177	L_HDL_PL_;XL_HDL_C;SFA;XL_VLDL_PL;FAw3_FA;L_HDL_FC;LDL_D;HDL3_C;M_VLDL_L;XL_VLDL_FC;IDL_PL;IDL_TG;PC;XXL_VLDL_TG_;Phe;Alb;M_VLDL_FC_;XL_HDL_PL_;IDL_C_;ApoB_ApoA1;Tyr;EstC;L_LDL_FC_;SM;S_LDL_CE_;M_VLDL_C;Gln;S_HDL_CE_;XS_VLDL_PL;S_LDL_TG_;M_LDL_CE_;Leu;MUFA;L_LDL_TG;XXL_VLDL_FC_;M_LDL_L;XL_VLDL_TG;M_LDL_CE;Lac;L_HDL_CE_;L_HDL_PL;TotPG;L_HDL_C_;XL_HDL_C_;S_HDL_PL_;S_HDL_L;S_LDL_PL_;M_HDL_FC_;XS_VLD…
12:121471931	40	OASL	177	L_HDL_PL_;SFA;XL_VLDL_PL;FAw3_FA;L_HDL_FC;LDL_D;HDL3_C;IDL_TG_;M_VLDL_L;XL_VLDL_FC;IDL_TG;IDL_PL;PC;XXL_VLDL_TG_;Phe;Alb;M_VLDL_FC_;XL_HDL_PL_;IDL_C_;ApoB_ApoA1;Tyr;EstC;L_LDL_FC_;SM;M_VLDL_C;S_LDL_CE_;L_VLDL_C_;Gln;S_HDL_CE_;XS_VLDL_PL;L_LDL_TG_;S_LDL_TG_;M_LDL_CE_;Leu;MUFA;L_LDL_TG;XXL_VLDL_FC_;M_LDL_L;M_LDL_CE;Lac;L_HDL_CE_;L_HDL_PL;TotPG;L_HDL_C_;XL_HDL_C_;S_HDL_PL_;S_HDL_L;S_LDL_PL_;M_HDL_FC…
19:13103638	37	NFIX	173	L_HDL_PL_;SFA;XL_VLDL_PL;FAw3_FA;L_HDL_FC;LDL_D;HDL3_C;M_VLDL_L;XL_VLDL_FC;IDL_PL;IDL_TG;PC;XXL_VLDL_TG_;Phe;Alb;M_VLDL_FC_;XL_HDL_PL_;IDL_C_;ApoB_ApoA1;Tyr;EstC;L_LDL_FC_;SM;S_LDL_CE_;M_VLDL_C;S_HDL_CE_;Gln;XS_VLDL_PL;S_LDL_TG_;M_LDL_CE_;Leu;MUFA;L_LDL_TG;XXL_VLDL_FC_;M_LDL_L;XL_VLDL_TG;M_LDL_CE;Lac;L_HDL_CE_;L_HDL_PL;TotPG;L_HDL_C_;XL_HDL_C_;S_HDL_PL_;S_HDL_L;S_LDL_PL_;M_HDL_FC_;XS_VLDL_CE;S_VL…
4:185708595	40	ACSL1	181	L_HDL_PL_;XL_HDL_C;SFA;XL_VLDL_PL;FAw3_FA;L_HDL_FC;LDL_D;HDL3_C;IDL_TG_;M_VLDL_L;XL_VLDL_FC;IDL_TG;IDL_PL;PC;XXL_VLDL_TG_;Phe;Alb;M_VLDL_FC_;XL_HDL_PL_;IDL_C_;ApoB_ApoA1;Tyr;EstC;L_LDL_FC_;S_LDL_CE_;SM;M_VLDL_C;L_VLDL_C_;Gln;S_HDL_CE_;XS_VLDL_PL;L_LDL_TG_;S_LDL_TG_;M_LDL_CE_;Leu;MUFA;L_LDL_TG;XXL_VLDL_FC_;M_LDL_L;M_LDL_CE;Lac;L_HDL_CE_;L_HDL_PL;TotPG;L_HDL_C_;XL_HDL_C_;S_HDL_PL_;S_HDL_L;S_LDL_PL_…
12:121476423	30	OASL	126	L_HDL_PL_;XL_HDL_C;L_HDL_FC;LDL_D;IDL_TG_;M_VLDL_L;IDL_TG;IDL_PL;Phe;M_VLDL_FC_;XL_HDL_PL_;ApoB_ApoA1;Tyr;S_LDL_CE_;L_LDL_FC_;EstC;M_VLDL_C;S_HDL_CE_;Gln;XS_VLDL_PL;S_LDL_TG_;M_LDL_CE_;Leu;MUFA;L_LDL_TG;M_LDL_L;M_LDL_CE;Lac;L_HDL_CE_;L_HDL_PL;TotPG;L_HDL_C_;XL_HDL_C_;S_HDL_PL_;S_HDL_L;S_LDL_PL_;XS_VLDL_CE;XXL_VLDL_CE_;S_VLDL_PL;L_LDL_PL_;XS_VLDL_CE_;XS_VLDL_L;LDL_TG;XS_VLDL_C;S_LDL_PL;IDL_PL_;M_L…
4:185687373	16	ACSL1	67	XL_HDL_CE;XL_HDL_C;XL_VLDL_PL;SFA;TotCho;Val;XXL_VLDL_PL;HDL3_C;XXL_VLDL_C;Gp;XS_VLDL_CE;S_VLDL_PL_;XL_VLDL_FC;L_HDL_TG;L_VLDL_FC_;PC;XXL_VLDL_TG_;XL_HDL_CE_;Ile;IDL_C;M_VLDL_FC_;XL_HDL_PL_;XL_VLDL_C;HDL_TG;XS_VLDL_L;EstC;SM;XS_VLDL_C;XXL_VLDL_L;S_VLDL_C;S_VLDL_CE;M_VLDL_C;S_LDL_PL;IDL_PL_;FAw3;XXL_VLDL_CE;XXL_VLDL_PL_;Cit;ApoB;LA;L_HDL_TG_;S_HDL_FC_;IDL_L;TotFA;Leu;MUFA;L_VLDL_FC;XXL_VLDL_TG;XXL…
4:185714289	35	ACSL1	154	SFA;XL_VLDL_PL;LDL_D;HDL3_C;M_VLDL_L;XL_VLDL_FC;IDL_PL;IDL_TG;PC;XXL_VLDL_TG_;Phe;Alb;M_VLDL_FC_;XL_HDL_PL_;ApoB_ApoA1;Tyr;EstC;L_LDL_FC_;SM;M_VLDL_C;S_LDL_CE_;Gln;S_HDL_CE_;XS_VLDL_PL;M_LDL_CE_;Leu;MUFA;L_LDL_TG;XXL_VLDL_FC_;M_LDL_L;M_LDL_CE;Lac;L_HDL_CE_;TotPG;L_HDL_C_;XL_HDL_C_;S_HDL_PL_;S_HDL_L;S_LDL_PL_;M_HDL_FC_;XS_VLDL_CE;S_VLDL_PL_;S_VLDL_PL;L_LDL_PL_;L_VLDL_FC_;XS_VLDL_CE_;XL_VLDL_C;XS_V…
19:13109908	41	NFIX	186	L_HDL_PL_;XL_HDL_C;SFA;XL_VLDL_PL;FAw3_FA;L_HDL_FC;LDL_D;HDL3_C;IDL_TG_;M_VLDL_L;XL_VLDL_FC;IDL_TG;IDL_PL;PC;XXL_VLDL_TG_;Phe;Alb;M_VLDL_FC_;XL_HDL_PL_;IDL_C_;ApoB_ApoA1;Tyr;EstC;L_LDL_FC_;S_LDL_CE_;SM;M_VLDL_C;L_VLDL_C_;Gln;S_HDL_CE_;XS_VLDL_PL;L_LDL_TG_;S_LDL_TG_;M_LDL_CE_;Leu;MUFA;L_LDL_TG;XXL_VLDL_FC_;M_HDL_C_;M_LDL_L;XL_VLDL_TG;M_LDL_CE;Lac;L_HDL_CE_;L_HDL_PL;TotPG;XL_HDL_CE;L_HDL_C_;XL_HDL_…
4:185737843	30	RP11-701P16.2;ACSL1	113	SFA;XL_VLDL_PL;LDL_D;HDL3_C;XL_VLDL_FC;IDL_TG;IDL_PL;PC;XXL_VLDL_TG_;Phe;Alb;M_VLDL_FC_;XL_HDL_PL_;EstC;SM;L_LDL_FC_;M_VLDL_C;XS_VLDL_PL;Leu;MUFA;L_LDL_TG;XXL_VLDL_FC_;M_LDL_L;M_LDL_CE;L_HDL_CE_;TotPG;L_HDL_C_;XL_HDL_C_;S_HDL_PL_;S_HDL_L;M_HDL_FC_;S_LDL_PL_;XS_VLDL_CE;S_VLDL_PL;L_LDL_PL_;L_VLDL_FC_;XS_VLDL_CE_;XS_VLDL_L;LDL_TG;XS_VLDL_C;S_LDL_PL;IDL_PL_;M_LDL_FC;XXL_VLDL_PL_;M_LDL_TG;ApoB;S_LDL_C…
Query locus:	3:45877712	LZTFL1	Query signature length: 51	LRR NFBC 1966	Gp;Phe;Pyr;Leu;XXL_VLDL_FC_;M_VLDL_FC_;HDL3_C;S_VLDL_FC_;S_HDL_FC;S_HDL_FC_;HDL_TG;S_HDL_TG;SM;PC;Lac;FAw6;LA;S_LDL_TG;S_LDL_TG_;L_VLDL_FC_;L_LDL_TG;LDL_TG;Glc;PUFA;MUFA;TotFA;TotCho;TotPG;M_LDL_TG;L_LDL_TG_;S_VLDL_FC;Ile;Val;S_VLDL_PL;IDL_TG;SFA;XS_VLDL_TG;M_LDL_TG_;S_HDL_L;XL_HDL_TG;S_VLDL_C;ApoA1;S_HDL_TG_;M_HDL_TG;Ala;XXL_VLDL_PL_;DHA;Serum_TG;S_VLDL_L;L_HDL_TG;His
Reference dataset: LRR Pooled analysis
All genome wide signature overlap count list - distinct set only	50;49;48;47;46;45;44;43;42;41;40;39;38;37;36;35;34;33;32;31;30;29;28;27;26;25;24;23;22;21;20;19;18;17;16;15;14;13;12;11;10;9;8;7;6;5;4;3;2;1;0
Overlap results
Location	Overlap count	Gene	Reference signature length	Reference signature
4:185710859	50	ACSL1	194	L_HDL_PL_;XL_HDL_C;SFA;XL_VLDL_PL;FAw3_FA;L_HDL_FC;LDL_D;HDL3_C;IDL_TG_;M_VLDL_L;XL_VLDL_FC;M_VLDL_CE_;IDL_TG;IDL_PL;PC;XXL_VLDL_TG_;Phe;Alb;M_VLDL_FC_;XL_HDL_PL_;IDL_C_;ApoB_ApoA1;Tyr;L_LDL_FC_;EstC;S_LDL_CE_;M_VLDL_C;SM;L_VLDL_C_;Gln;S_HDL_CE_;XS_VLDL_PL;VLDL_D;L_LDL_TG_;S_LDL_TG_;M_LDL_CE_;Leu;MUFA;L_LDL_TG;XXL_VLDL_FC_;M_HDL_C_;M_LDL_L;M_LDL_CE;Lac;L_HDL_CE_;L_HDL_PL;TotPG;FAw6_FA;XL_HDL_CE;L…
12:113341598	42	RPH3A;RP1-71H24.1;OAS1	157	L_HDL_PL_;XL_HDL_C;SFA;FAw3_FA;L_HDL_FC;LDL_D;HDL3_C;M_VLDL_L;IDL_TG;IDL_PL;PC;XXL_VLDL_TG_;Phe;Alb;M_VLDL_FC_;XL_HDL_PL_;ApoB_ApoA1;Tyr;S_LDL_CE_;L_LDL_FC_;EstC;M_VLDL_C;Gln;S_HDL_CE_;XS_VLDL_PL;S_LDL_TG_;M_LDL_CE_;Leu;MUFA;L_LDL_TG;M_LDL_L;M_LDL_CE;Lac;L_HDL_CE_;L_HDL_PL;TotPG;XL_HDL_CE;L_HDL_C_;XL_HDL_C_;S_HDL_PL_;S_HDL_L;S_LDL_PL_;XS_VLDL_CE;S_VLDL_PL_;XXL_VLDL_CE_;S_VLDL_PL;L_LDL_PL_;Ace;XS_…
19:13122612	43	CTC-239J10.1;NFIX	160	L_HDL_PL_;XL_HDL_C;SFA;FAw3_FA;L_HDL_FC;LDL_D;HDL3_C;M_VLDL_L;M_VLDL_CE_;IDL_PL;IDL_TG;PC;XXL_VLDL_TG_;Phe;Alb;M_VLDL_FC_;XL_HDL_PL_;ApoB_ApoA1;Tyr;S_LDL_CE_;L_LDL_FC_;EstC;M_VLDL_C;SM;Gln;S_HDL_CE_;XS_VLDL_PL;S_LDL_TG_;M_LDL_CE_;Leu;MUFA;L_LDL_TG;M_LDL_L;M_LDL_CE;Lac;L_HDL_CE_;L_HDL_PL;TotPG;XL_HDL_CE;L_HDL_C_;XL_HDL_C_;S_HDL_PL_;S_HDL_L;S_LDL_PL_;M_HDL_FC_;XS_VLDL_CE;S_VLDL_PL;L_LDL_PL_;Ace;L_V…
12:121479265	46	OASL	177	L_HDL_PL_;XL_HDL_C;SFA;XL_VLDL_PL;FAw3_FA;L_HDL_FC;LDL_D;HDL3_C;M_VLDL_L;XL_VLDL_FC;IDL_PL;IDL_TG;PC;XXL_VLDL_TG_;Phe;Alb;M_VLDL_FC_;XL_HDL_PL_;IDL_C_;ApoB_ApoA1;Tyr;EstC;L_LDL_FC_;SM;S_LDL_CE_;M_VLDL_C;Gln;S_HDL_CE_;XS_VLDL_PL;S_LDL_TG_;M_LDL_CE_;Leu;MUFA;L_LDL_TG;XXL_VLDL_FC_;M_LDL_L;XL_VLDL_TG;M_LDL_CE;Lac;L_HDL_CE_;L_HDL_PL;TotPG;L_HDL_C_;XL_HDL_C_;S_HDL_PL_;S_HDL_L;S_LDL_PL_;M_HDL_FC_;XS_VLD…
12:121471931	47	OASL	177	L_HDL_PL_;SFA;XL_VLDL_PL;FAw3_FA;L_HDL_FC;LDL_D;HDL3_C;IDL_TG_;M_VLDL_L;XL_VLDL_FC;IDL_TG;IDL_PL;PC;XXL_VLDL_TG_;Phe;Alb;M_VLDL_FC_;XL_HDL_PL_;IDL_C_;ApoB_ApoA1;Tyr;EstC;L_LDL_FC_;SM;M_VLDL_C;S_LDL_CE_;L_VLDL_C_;Gln;S_HDL_CE_;XS_VLDL_PL;L_LDL_TG_;S_LDL_TG_;M_LDL_CE_;Leu;MUFA;L_LDL_TG;XXL_VLDL_FC_;M_LDL_L;M_LDL_CE;Lac;L_HDL_CE_;L_HDL_PL;TotPG;L_HDL_C_;XL_HDL_C_;S_HDL_PL_;S_HDL_L;S_LDL_PL_;M_HDL_FC…
19:13103638	46	NFIX	173	L_HDL_PL_;SFA;XL_VLDL_PL;FAw3_FA;L_HDL_FC;LDL_D;HDL3_C;M_VLDL_L;XL_VLDL_FC;IDL_PL;IDL_TG;PC;XXL_VLDL_TG_;Phe;Alb;M_VLDL_FC_;XL_HDL_PL_;IDL_C_;ApoB_ApoA1;Tyr;EstC;L_LDL_FC_;SM;S_LDL_CE_;M_VLDL_C;S_HDL_CE_;Gln;XS_VLDL_PL;S_LDL_TG_;M_LDL_CE_;Leu;MUFA;L_LDL_TG;XXL_VLDL_FC_;M_LDL_L;XL_VLDL_TG;M_LDL_CE;Lac;L_HDL_CE_;L_HDL_PL;TotPG;L_HDL_C_;XL_HDL_C_;S_HDL_PL_;S_HDL_L;S_LDL_PL_;M_HDL_FC_;XS_VLDL_CE;S_VL…
4:185708595	47	ACSL1	181	L_HDL_PL_;XL_HDL_C;SFA;XL_VLDL_PL;FAw3_FA;L_HDL_FC;LDL_D;HDL3_C;IDL_TG_;M_VLDL_L;XL_VLDL_FC;IDL_TG;IDL_PL;PC;XXL_VLDL_TG_;Phe;Alb;M_VLDL_FC_;XL_HDL_PL_;IDL_C_;ApoB_ApoA1;Tyr;EstC;L_LDL_FC_;S_LDL_CE_;SM;M_VLDL_C;L_VLDL_C_;Gln;S_HDL_CE_;XS_VLDL_PL;L_LDL_TG_;S_LDL_TG_;M_LDL_CE_;Leu;MUFA;L_LDL_TG;XXL_VLDL_FC_;M_LDL_L;M_LDL_CE;Lac;L_HDL_CE_;L_HDL_PL;TotPG;L_HDL_C_;XL_HDL_C_;S_HDL_PL_;S_HDL_L;S_LDL_PL_…
12:121476423	31	OASL	126	L_HDL_PL_;XL_HDL_C;L_HDL_FC;LDL_D;IDL_TG_;M_VLDL_L;IDL_TG;IDL_PL;Phe;M_VLDL_FC_;XL_HDL_PL_;ApoB_ApoA1;Tyr;S_LDL_CE_;L_LDL_FC_;EstC;M_VLDL_C;S_HDL_CE_;Gln;XS_VLDL_PL;S_LDL_TG_;M_LDL_CE_;Leu;MUFA;L_LDL_TG;M_LDL_L;M_LDL_CE;Lac;L_HDL_CE_;L_HDL_PL;TotPG;L_HDL_C_;XL_HDL_C_;S_HDL_PL_;S_HDL_L;S_LDL_PL_;XS_VLDL_CE;XXL_VLDL_CE_;S_VLDL_PL;L_LDL_PL_;XS_VLDL_CE_;XS_VLDL_L;LDL_TG;XS_VLDL_C;S_LDL_PL;IDL_PL_;M_L…
4:185687373	25	ACSL1	67	XL_HDL_CE;XL_HDL_C;XL_VLDL_PL;SFA;TotCho;Val;XXL_VLDL_PL;HDL3_C;XXL_VLDL_C;Gp;XS_VLDL_CE;S_VLDL_PL_;XL_VLDL_FC;L_HDL_TG;L_VLDL_FC_;PC;XXL_VLDL_TG_;XL_HDL_CE_;Ile;IDL_C;M_VLDL_FC_;XL_HDL_PL_;XL_VLDL_C;HDL_TG;XS_VLDL_L;EstC;SM;XS_VLDL_C;XXL_VLDL_L;S_VLDL_C;S_VLDL_CE;M_VLDL_C;S_LDL_PL;IDL_PL_;FAw3;XXL_VLDL_CE;XXL_VLDL_PL_;Cit;ApoB;LA;L_HDL_TG_;S_HDL_FC_;IDL_L;TotFA;Leu;MUFA;L_VLDL_FC;XXL_VLDL_TG;XXL…
4:185714289	45	ACSL1	154	SFA;XL_VLDL_PL;LDL_D;HDL3_C;M_VLDL_L;XL_VLDL_FC;IDL_PL;IDL_TG;PC;XXL_VLDL_TG_;Phe;Alb;M_VLDL_FC_;XL_HDL_PL_;ApoB_ApoA1;Tyr;EstC;L_LDL_FC_;SM;M_VLDL_C;S_LDL_CE_;Gln;S_HDL_CE_;XS_VLDL_PL;M_LDL_CE_;Leu;MUFA;L_LDL_TG;XXL_VLDL_FC_;M_LDL_L;M_LDL_CE;Lac;L_HDL_CE_;TotPG;L_HDL_C_;XL_HDL_C_;S_HDL_PL_;S_HDL_L;S_LDL_PL_;M_HDL_FC_;XS_VLDL_CE;S_VLDL_PL_;S_VLDL_PL;L_LDL_PL_;L_VLDL_FC_;XS_VLDL_CE_;XL_VLDL_C;XS_V…
19:13109908	48	NFIX	186	L_HDL_PL_;XL_HDL_C;SFA;XL_VLDL_PL;FAw3_FA;L_HDL_FC;LDL_D;HDL3_C;IDL_TG_;M_VLDL_L;XL_VLDL_FC;IDL_TG;IDL_PL;PC;XXL_VLDL_TG_;Phe;Alb;M_VLDL_FC_;XL_HDL_PL_;IDL_C_;ApoB_ApoA1;Tyr;EstC;L_LDL_FC_;S_LDL_CE_;SM;M_VLDL_C;L_VLDL_C_;Gln;S_HDL_CE_;XS_VLDL_PL;L_LDL_TG_;S_LDL_TG_;M_LDL_CE_;Leu;MUFA;L_LDL_TG;XXL_VLDL_FC_;M_HDL_C_;M_LDL_L;XL_VLDL_TG;M_LDL_CE;Lac;L_HDL_CE_;L_HDL_PL;TotPG;XL_HDL_CE;L_HDL_C_;XL_HDL_…
4:185737843	41	RP11-701P16.2;ACSL1	113	SFA;XL_VLDL_PL;LDL_D;HDL3_C;XL_VLDL_FC;IDL_TG;IDL_PL;PC;XXL_VLDL_TG_;Phe;Alb;M_VLDL_FC_;XL_HDL_PL_;EstC;SM;L_LDL_FC_;M_VLDL_C;XS_VLDL_PL;Leu;MUFA;L_LDL_TG;XXL_VLDL_FC_;M_LDL_L;M_LDL_CE;L_HDL_CE_;TotPG;L_HDL_C_;XL_HDL_C_;S_HDL_PL_;S_HDL_L;M_HDL_FC_;S_LDL_PL_;XS_VLDL_CE;S_VLDL_PL;L_LDL_PL_;L_VLDL_FC_;XS_VLDL_CE_;XS_VLDL_L;LDL_TG;XS_VLDL_C;S_LDL_PL;IDL_PL_;M_LDL_FC;XXL_VLDL_PL_;M_LDL_TG;ApoB;S_LDL_C…
Query locus:	3:45882792	LZTFL1	Query signature length: 39	LRR NFBC 1966	Gp;Phe;Pyr;Leu;S_HDL_FC_;XXL_VLDL_FC_;M_VLDL_FC_;S_LDL_TG_;HDL3_C;S_HDL_FC;Lac;S_HDL_TG;S_VLDL_FC_;HDL_TG;L_VLDL_FC_;S_LDL_TG;Glc;LA;L_LDL_TG_;FAw6;PC;LDL_TG;L_LDL_TG;SM;M_LDL_TG;M_LDL_TG_;MUFA;PUFA;S_VLDL_FC;TotFA;TotCho;Ile;S_HDL_TG_;Val;S_VLDL_PL;TotPG;XL_HDL_TG;XS_VLDL_TG;IDL_TG
Reference dataset: LRR Pooled analysis
All genome wide signature overlap count list - distinct set only	38;37;36;35;34;33;32;31;30;29;28;27;26;25;24;23;22;21;20;19;18;17;16;15;14;13;12;11;10;9;8;7;6;5;4;3;2;1;0
Overlap results
Location	Overlap count	Gene	Reference signature length	Reference signature
4:185710859	38	ACSL1	194	L_HDL_PL_;XL_HDL_C;SFA;XL_VLDL_PL;FAw3_FA;L_HDL_FC;LDL_D;HDL3_C;IDL_TG_;M_VLDL_L;XL_VLDL_FC;M_VLDL_CE_;IDL_TG;IDL_PL;PC;XXL_VLDL_TG_;Phe;Alb;M_VLDL_FC_;XL_HDL_PL_;IDL_C_;ApoB_ApoA1;Tyr;L_LDL_FC_;EstC;S_LDL_CE_;M_VLDL_C;SM;L_VLDL_C_;Gln;S_HDL_CE_;XS_VLDL_PL;VLDL_D;L_LDL_TG_;S_LDL_TG_;M_LDL_CE_;Leu;MUFA;L_LDL_TG;XXL_VLDL_FC_;M_HDL_C_;M_LDL_L;M_LDL_CE;Lac;L_HDL_CE_;L_HDL_PL;TotPG;FAw6_FA;XL_HDL_CE;L…
12:113341598	32	RPH3A;RP1-71H24.1;OAS1	157	L_HDL_PL_;XL_HDL_C;SFA;FAw3_FA;L_HDL_FC;LDL_D;HDL3_C;M_VLDL_L;IDL_TG;IDL_PL;PC;XXL_VLDL_TG_;Phe;Alb;M_VLDL_FC_;XL_HDL_PL_;ApoB_ApoA1;Tyr;S_LDL_CE_;L_LDL_FC_;EstC;M_VLDL_C;Gln;S_HDL_CE_;XS_VLDL_PL;S_LDL_TG_;M_LDL_CE_;Leu;MUFA;L_LDL_TG;M_LDL_L;M_LDL_CE;Lac;L_HDL_CE_;L_HDL_PL;TotPG;XL_HDL_CE;L_HDL_C_;XL_HDL_C_;S_HDL_PL_;S_HDL_L;S_LDL_PL_;XS_VLDL_CE;S_VLDL_PL_;XXL_VLDL_CE_;S_VLDL_PL;L_LDL_PL_;Ace;XS_…
19:13122612	33	CTC-239J10.1;NFIX	160	L_HDL_PL_;XL_HDL_C;SFA;FAw3_FA;L_HDL_FC;LDL_D;HDL3_C;M_VLDL_L;M_VLDL_CE_;IDL_PL;IDL_TG;PC;XXL_VLDL_TG_;Phe;Alb;M_VLDL_FC_;XL_HDL_PL_;ApoB_ApoA1;Tyr;S_LDL_CE_;L_LDL_FC_;EstC;M_VLDL_C;SM;Gln;S_HDL_CE_;XS_VLDL_PL;S_LDL_TG_;M_LDL_CE_;Leu;MUFA;L_LDL_TG;M_LDL_L;M_LDL_CE;Lac;L_HDL_CE_;L_HDL_PL;TotPG;XL_HDL_CE;L_HDL_C_;XL_HDL_C_;S_HDL_PL_;S_HDL_L;S_LDL_PL_;M_HDL_FC_;XS_VLDL_CE;S_VLDL_PL;L_LDL_PL_;Ace;L_V…
12:121479265	35	OASL	177	L_HDL_PL_;XL_HDL_C;SFA;XL_VLDL_PL;FAw3_FA;L_HDL_FC;LDL_D;HDL3_C;M_VLDL_L;XL_VLDL_FC;IDL_PL;IDL_TG;PC;XXL_VLDL_TG_;Phe;Alb;M_VLDL_FC_;XL_HDL_PL_;IDL_C_;ApoB_ApoA1;Tyr;EstC;L_LDL_FC_;SM;S_LDL_CE_;M_VLDL_C;Gln;S_HDL_CE_;XS_VLDL_PL;S_LDL_TG_;M_LDL_CE_;Leu;MUFA;L_LDL_TG;XXL_VLDL_FC_;M_LDL_L;XL_VLDL_TG;M_LDL_CE;Lac;L_HDL_CE_;L_HDL_PL;TotPG;L_HDL_C_;XL_HDL_C_;S_HDL_PL_;S_HDL_L;S_LDL_PL_;M_HDL_FC_;XS_VLD…
12:121471931	36	OASL	177	L_HDL_PL_;SFA;XL_VLDL_PL;FAw3_FA;L_HDL_FC;LDL_D;HDL3_C;IDL_TG_;M_VLDL_L;XL_VLDL_FC;IDL_TG;IDL_PL;PC;XXL_VLDL_TG_;Phe;Alb;M_VLDL_FC_;XL_HDL_PL_;IDL_C_;ApoB_ApoA1;Tyr;EstC;L_LDL_FC_;SM;M_VLDL_C;S_LDL_CE_;L_VLDL_C_;Gln;S_HDL_CE_;XS_VLDL_PL;L_LDL_TG_;S_LDL_TG_;M_LDL_CE_;Leu;MUFA;L_LDL_TG;XXL_VLDL_FC_;M_LDL_L;M_LDL_CE;Lac;L_HDL_CE_;L_HDL_PL;TotPG;L_HDL_C_;XL_HDL_C_;S_HDL_PL_;S_HDL_L;S_LDL_PL_;M_HDL_FC…
19:13103638	35	NFIX	173	L_HDL_PL_;SFA;XL_VLDL_PL;FAw3_FA;L_HDL_FC;LDL_D;HDL3_C;M_VLDL_L;XL_VLDL_FC;IDL_PL;IDL_TG;PC;XXL_VLDL_TG_;Phe;Alb;M_VLDL_FC_;XL_HDL_PL_;IDL_C_;ApoB_ApoA1;Tyr;EstC;L_LDL_FC_;SM;S_LDL_CE_;M_VLDL_C;S_HDL_CE_;Gln;XS_VLDL_PL;S_LDL_TG_;M_LDL_CE_;Leu;MUFA;L_LDL_TG;XXL_VLDL_FC_;M_LDL_L;XL_VLDL_TG;M_LDL_CE;Lac;L_HDL_CE_;L_HDL_PL;TotPG;L_HDL_C_;XL_HDL_C_;S_HDL_PL_;S_HDL_L;S_LDL_PL_;M_HDL_FC_;XS_VLDL_CE;S_VL…
4:185708595	36	ACSL1	181	L_HDL_PL_;XL_HDL_C;SFA;XL_VLDL_PL;FAw3_FA;L_HDL_FC;LDL_D;HDL3_C;IDL_TG_;M_VLDL_L;XL_VLDL_FC;IDL_TG;IDL_PL;PC;XXL_VLDL_TG_;Phe;Alb;M_VLDL_FC_;XL_HDL_PL_;IDL_C_;ApoB_ApoA1;Tyr;EstC;L_LDL_FC_;S_LDL_CE_;SM;M_VLDL_C;L_VLDL_C_;Gln;S_HDL_CE_;XS_VLDL_PL;L_LDL_TG_;S_LDL_TG_;M_LDL_CE_;Leu;MUFA;L_LDL_TG;XXL_VLDL_FC_;M_LDL_L;M_LDL_CE;Lac;L_HDL_CE_;L_HDL_PL;TotPG;L_HDL_C_;XL_HDL_C_;S_HDL_PL_;S_HDL_L;S_LDL_PL_…
12:121476423	26	OASL	126	L_HDL_PL_;XL_HDL_C;L_HDL_FC;LDL_D;IDL_TG_;M_VLDL_L;IDL_TG;IDL_PL;Phe;M_VLDL_FC_;XL_HDL_PL_;ApoB_ApoA1;Tyr;S_LDL_CE_;L_LDL_FC_;EstC;M_VLDL_C;S_HDL_CE_;Gln;XS_VLDL_PL;S_LDL_TG_;M_LDL_CE_;Leu;MUFA;L_LDL_TG;M_LDL_L;M_LDL_CE;Lac;L_HDL_CE_;L_HDL_PL;TotPG;L_HDL_C_;XL_HDL_C_;S_HDL_PL_;S_HDL_L;S_LDL_PL_;XS_VLDL_CE;XXL_VLDL_CE_;S_VLDL_PL;L_LDL_PL_;XS_VLDL_CE_;XS_VLDL_L;LDL_TG;XS_VLDL_C;S_LDL_PL;IDL_PL_;M_L…
4:185687373	19	ACSL1	67	XL_HDL_CE;XL_HDL_C;XL_VLDL_PL;SFA;TotCho;Val;XXL_VLDL_PL;HDL3_C;XXL_VLDL_C;Gp;XS_VLDL_CE;S_VLDL_PL_;XL_VLDL_FC;L_HDL_TG;L_VLDL_FC_;PC;XXL_VLDL_TG_;XL_HDL_CE_;Ile;IDL_C;M_VLDL_FC_;XL_HDL_PL_;XL_VLDL_C;HDL_TG;XS_VLDL_L;EstC;SM;XS_VLDL_C;XXL_VLDL_L;S_VLDL_C;S_VLDL_CE;M_VLDL_C;S_LDL_PL;IDL_PL_;FAw3;XXL_VLDL_CE;XXL_VLDL_PL_;Cit;ApoB;LA;L_HDL_TG_;S_HDL_FC_;IDL_L;TotFA;Leu;MUFA;L_VLDL_FC;XXL_VLDL_TG;XXL…
4:185714289	34	ACSL1	154	SFA;XL_VLDL_PL;LDL_D;HDL3_C;M_VLDL_L;XL_VLDL_FC;IDL_PL;IDL_TG;PC;XXL_VLDL_TG_;Phe;Alb;M_VLDL_FC_;XL_HDL_PL_;ApoB_ApoA1;Tyr;EstC;L_LDL_FC_;SM;M_VLDL_C;S_LDL_CE_;Gln;S_HDL_CE_;XS_VLDL_PL;M_LDL_CE_;Leu;MUFA;L_LDL_TG;XXL_VLDL_FC_;M_LDL_L;M_LDL_CE;Lac;L_HDL_CE_;TotPG;L_HDL_C_;XL_HDL_C_;S_HDL_PL_;S_HDL_L;S_LDL_PL_;M_HDL_FC_;XS_VLDL_CE;S_VLDL_PL_;S_VLDL_PL;L_LDL_PL_;L_VLDL_FC_;XS_VLDL_CE_;XL_VLDL_C;XS_V…
19:13109908	37	NFIX	186	L_HDL_PL_;XL_HDL_C;SFA;XL_VLDL_PL;FAw3_FA;L_HDL_FC;LDL_D;HDL3_C;IDL_TG_;M_VLDL_L;XL_VLDL_FC;IDL_TG;IDL_PL;PC;XXL_VLDL_TG_;Phe;Alb;M_VLDL_FC_;XL_HDL_PL_;IDL_C_;ApoB_ApoA1;Tyr;EstC;L_LDL_FC_;S_LDL_CE_;SM;M_VLDL_C;L_VLDL_C_;Gln;S_HDL_CE_;XS_VLDL_PL;L_LDL_TG_;S_LDL_TG_;M_LDL_CE_;Leu;MUFA;L_LDL_TG;XXL_VLDL_FC_;M_HDL_C_;M_LDL_L;XL_VLDL_TG;M_LDL_CE;Lac;L_HDL_CE_;L_HDL_PL;TotPG;XL_HDL_CE;L_HDL_C_;XL_HDL_…
4:185737843	32	RP11-701P16.2;ACSL1	113	SFA;XL_VLDL_PL;LDL_D;HDL3_C;XL_VLDL_FC;IDL_TG;IDL_PL;PC;XXL_VLDL_TG_;Phe;Alb;M_VLDL_FC_;XL_HDL_PL_;EstC;SM;L_LDL_FC_;M_VLDL_C;XS_VLDL_PL;Leu;MUFA;L_LDL_TG;XXL_VLDL_FC_;M_LDL_L;M_LDL_CE;L_HDL_CE_;TotPG;L_HDL_C_;XL_HDL_C_;S_HDL_PL_;S_HDL_L;M_HDL_FC_;S_LDL_PL_;XS_VLDL_CE;S_VLDL_PL;L_LDL_PL_;L_VLDL_FC_;XS_VLDL_CE_;XS_VLDL_L;LDL_TG;XS_VLDL_C;S_LDL_PL;IDL_PL_;M_LDL_FC;XXL_VLDL_PL_;M_LDL_TG;ApoB;S_LDL_C…
Query locus:	3:45865006	LZTFL1	Query signature length: 26	LRR NFBC 1966	Gp;Pyr;Phe;S_HDL_FC_;XXL_VLDL_FC_;Leu;S_HDL_FC;M_VLDL_FC_;S_LDL_TG_;S_HDL_TG;S_VLDL_FC_;L_LDL_TG_;L_VLDL_FC_;HDL_TG;HDL3_C;L_LDL_C_;M_LDL_TG_;Glc;S_LDL_TG;Lac;S_HDL_TG_;M_LDL_C_;L_LDL_TG;LDL_TG;IDL_TG_;S_LDL_C_
Reference dataset: LRR Pooled analysis
All genome wide signature overlap count list - distinct set only	25;24;23;22;21;20;19;18;17;16;15;14;13;12;11;10;9;8;7;6;5;4;3;2;1;0
Overlap results
Location	Overlap count	Gene	Reference signature length	Reference signature
4:185710859	25	ACSL1	194	L_HDL_PL_;XL_HDL_C;SFA;XL_VLDL_PL;FAw3_FA;L_HDL_FC;LDL_D;HDL3_C;IDL_TG_;M_VLDL_L;XL_VLDL_FC;M_VLDL_CE_;IDL_TG;IDL_PL;PC;XXL_VLDL_TG_;Phe;Alb;M_VLDL_FC_;XL_HDL_PL_;IDL_C_;ApoB_ApoA1;Tyr;L_LDL_FC_;EstC;S_LDL_CE_;M_VLDL_C;SM;L_VLDL_C_;Gln;S_HDL_CE_;XS_VLDL_PL;VLDL_D;L_LDL_TG_;S_LDL_TG_;M_LDL_CE_;Leu;MUFA;L_LDL_TG;XXL_VLDL_FC_;M_HDL_C_;M_LDL_L;M_LDL_CE;Lac;L_HDL_CE_;L_HDL_PL;TotPG;FAw6_FA;XL_HDL_CE;L…
12:113341598	19	RPH3A;RP1-71H24.1;OAS1	157	L_HDL_PL_;XL_HDL_C;SFA;FAw3_FA;L_HDL_FC;LDL_D;HDL3_C;M_VLDL_L;IDL_TG;IDL_PL;PC;XXL_VLDL_TG_;Phe;Alb;M_VLDL_FC_;XL_HDL_PL_;ApoB_ApoA1;Tyr;S_LDL_CE_;L_LDL_FC_;EstC;M_VLDL_C;Gln;S_HDL_CE_;XS_VLDL_PL;S_LDL_TG_;M_LDL_CE_;Leu;MUFA;L_LDL_TG;M_LDL_L;M_LDL_CE;Lac;L_HDL_CE_;L_HDL_PL;TotPG;XL_HDL_CE;L_HDL_C_;XL_HDL_C_;S_HDL_PL_;S_HDL_L;S_LDL_PL_;XS_VLDL_CE;S_VLDL_PL_;XXL_VLDL_CE_;S_VLDL_PL;L_LDL_PL_;Ace;XS_…
19:13122612	19	CTC-239J10.1;NFIX	160	L_HDL_PL_;XL_HDL_C;SFA;FAw3_FA;L_HDL_FC;LDL_D;HDL3_C;M_VLDL_L;M_VLDL_CE_;IDL_PL;IDL_TG;PC;XXL_VLDL_TG_;Phe;Alb;M_VLDL_FC_;XL_HDL_PL_;ApoB_ApoA1;Tyr;S_LDL_CE_;L_LDL_FC_;EstC;M_VLDL_C;SM;Gln;S_HDL_CE_;XS_VLDL_PL;S_LDL_TG_;M_LDL_CE_;Leu;MUFA;L_LDL_TG;M_LDL_L;M_LDL_CE;Lac;L_HDL_CE_;L_HDL_PL;TotPG;XL_HDL_CE;L_HDL_C_;XL_HDL_C_;S_HDL_PL_;S_HDL_L;S_LDL_PL_;M_HDL_FC_;XS_VLDL_CE;S_VLDL_PL;L_LDL_PL_;Ace;L_V…
12:121479265	21	OASL	177	L_HDL_PL_;XL_HDL_C;SFA;XL_VLDL_PL;FAw3_FA;L_HDL_FC;LDL_D;HDL3_C;M_VLDL_L;XL_VLDL_FC;IDL_PL;IDL_TG;PC;XXL_VLDL_TG_;Phe;Alb;M_VLDL_FC_;XL_HDL_PL_;IDL_C_;ApoB_ApoA1;Tyr;EstC;L_LDL_FC_;SM;S_LDL_CE_;M_VLDL_C;Gln;S_HDL_CE_;XS_VLDL_PL;S_LDL_TG_;M_LDL_CE_;Leu;MUFA;L_LDL_TG;XXL_VLDL_FC_;M_LDL_L;XL_VLDL_TG;M_LDL_CE;Lac;L_HDL_CE_;L_HDL_PL;TotPG;L_HDL_C_;XL_HDL_C_;S_HDL_PL_;S_HDL_L;S_LDL_PL_;M_HDL_FC_;XS_VLD…
12:121471931	24	OASL	177	L_HDL_PL_;SFA;XL_VLDL_PL;FAw3_FA;L_HDL_FC;LDL_D;HDL3_C;IDL_TG_;M_VLDL_L;XL_VLDL_FC;IDL_TG;IDL_PL;PC;XXL_VLDL_TG_;Phe;Alb;M_VLDL_FC_;XL_HDL_PL_;IDL_C_;ApoB_ApoA1;Tyr;EstC;L_LDL_FC_;SM;M_VLDL_C;S_LDL_CE_;L_VLDL_C_;Gln;S_HDL_CE_;XS_VLDL_PL;L_LDL_TG_;S_LDL_TG_;M_LDL_CE_;Leu;MUFA;L_LDL_TG;XXL_VLDL_FC_;M_LDL_L;M_LDL_CE;Lac;L_HDL_CE_;L_HDL_PL;TotPG;L_HDL_C_;XL_HDL_C_;S_HDL_PL_;S_HDL_L;S_LDL_PL_;M_HDL_FC…
19:13103638	21	NFIX	173	L_HDL_PL_;SFA;XL_VLDL_PL;FAw3_FA;L_HDL_FC;LDL_D;HDL3_C;M_VLDL_L;XL_VLDL_FC;IDL_PL;IDL_TG;PC;XXL_VLDL_TG_;Phe;Alb;M_VLDL_FC_;XL_HDL_PL_;IDL_C_;ApoB_ApoA1;Tyr;EstC;L_LDL_FC_;SM;S_LDL_CE_;M_VLDL_C;S_HDL_CE_;Gln;XS_VLDL_PL;S_LDL_TG_;M_LDL_CE_;Leu;MUFA;L_LDL_TG;XXL_VLDL_FC_;M_LDL_L;XL_VLDL_TG;M_LDL_CE;Lac;L_HDL_CE_;L_HDL_PL;TotPG;L_HDL_C_;XL_HDL_C_;S_HDL_PL_;S_HDL_L;S_LDL_PL_;M_HDL_FC_;XS_VLDL_CE;S_VL…
4:185708595	24	ACSL1	181	L_HDL_PL_;XL_HDL_C;SFA;XL_VLDL_PL;FAw3_FA;L_HDL_FC;LDL_D;HDL3_C;IDL_TG_;M_VLDL_L;XL_VLDL_FC;IDL_TG;IDL_PL;PC;XXL_VLDL_TG_;Phe;Alb;M_VLDL_FC_;XL_HDL_PL_;IDL_C_;ApoB_ApoA1;Tyr;EstC;L_LDL_FC_;S_LDL_CE_;SM;M_VLDL_C;L_VLDL_C_;Gln;S_HDL_CE_;XS_VLDL_PL;L_LDL_TG_;S_LDL_TG_;M_LDL_CE_;Leu;MUFA;L_LDL_TG;XXL_VLDL_FC_;M_LDL_L;M_LDL_CE;Lac;L_HDL_CE_;L_HDL_PL;TotPG;L_HDL_C_;XL_HDL_C_;S_HDL_PL_;S_HDL_L;S_LDL_PL_…
12:121476423	18	OASL	126	L_HDL_PL_;XL_HDL_C;L_HDL_FC;LDL_D;IDL_TG_;M_VLDL_L;IDL_TG;IDL_PL;Phe;M_VLDL_FC_;XL_HDL_PL_;ApoB_ApoA1;Tyr;S_LDL_CE_;L_LDL_FC_;EstC;M_VLDL_C;S_HDL_CE_;Gln;XS_VLDL_PL;S_LDL_TG_;M_LDL_CE_;Leu;MUFA;L_LDL_TG;M_LDL_L;M_LDL_CE;Lac;L_HDL_CE_;L_HDL_PL;TotPG;L_HDL_C_;XL_HDL_C_;S_HDL_PL_;S_HDL_L;S_LDL_PL_;XS_VLDL_CE;XXL_VLDL_CE_;S_VLDL_PL;L_LDL_PL_;XS_VLDL_CE_;XS_VLDL_L;LDL_TG;XS_VLDL_C;S_LDL_PL;IDL_PL_;M_L…
4:185687373	7	ACSL1	67	XL_HDL_CE;XL_HDL_C;XL_VLDL_PL;SFA;TotCho;Val;XXL_VLDL_PL;HDL3_C;XXL_VLDL_C;Gp;XS_VLDL_CE;S_VLDL_PL_;XL_VLDL_FC;L_HDL_TG;L_VLDL_FC_;PC;XXL_VLDL_TG_;XL_HDL_CE_;Ile;IDL_C;M_VLDL_FC_;XL_HDL_PL_;XL_VLDL_C;HDL_TG;XS_VLDL_L;EstC;SM;XS_VLDL_C;XXL_VLDL_L;S_VLDL_C;S_VLDL_CE;M_VLDL_C;S_LDL_PL;IDL_PL_;FAw3;XXL_VLDL_CE;XXL_VLDL_PL_;Cit;ApoB;LA;L_HDL_TG_;S_HDL_FC_;IDL_L;TotFA;Leu;MUFA;L_VLDL_FC;XXL_VLDL_TG;XXL…
4:185714289	20	ACSL1	154	SFA;XL_VLDL_PL;LDL_D;HDL3_C;M_VLDL_L;XL_VLDL_FC;IDL_PL;IDL_TG;PC;XXL_VLDL_TG_;Phe;Alb;M_VLDL_FC_;XL_HDL_PL_;ApoB_ApoA1;Tyr;EstC;L_LDL_FC_;SM;M_VLDL_C;S_LDL_CE_;Gln;S_HDL_CE_;XS_VLDL_PL;M_LDL_CE_;Leu;MUFA;L_LDL_TG;XXL_VLDL_FC_;M_LDL_L;M_LDL_CE;Lac;L_HDL_CE_;TotPG;L_HDL_C_;XL_HDL_C_;S_HDL_PL_;S_HDL_L;S_LDL_PL_;M_HDL_FC_;XS_VLDL_CE;S_VLDL_PL_;S_VLDL_PL;L_LDL_PL_;L_VLDL_FC_;XS_VLDL_CE_;XL_VLDL_C;XS_V…
19:13109908	25	NFIX	186	L_HDL_PL_;XL_HDL_C;SFA;XL_VLDL_PL;FAw3_FA;L_HDL_FC;LDL_D;HDL3_C;IDL_TG_;M_VLDL_L;XL_VLDL_FC;IDL_TG;IDL_PL;PC;XXL_VLDL_TG_;Phe;Alb;M_VLDL_FC_;XL_HDL_PL_;IDL_C_;ApoB_ApoA1;Tyr;EstC;L_LDL_FC_;S_LDL_CE_;SM;M_VLDL_C;L_VLDL_C_;Gln;S_HDL_CE_;XS_VLDL_PL;L_LDL_TG_;S_LDL_TG_;M_LDL_CE_;Leu;MUFA;L_LDL_TG;XXL_VLDL_FC_;M_HDL_C_;M_LDL_L;XL_VLDL_TG;M_LDL_CE;Lac;L_HDL_CE_;L_HDL_PL;TotPG;XL_HDL_CE;L_HDL_C_;XL_HDL_…
4:185737843	15	RP11-701P16.2;ACSL1	113	SFA;XL_VLDL_PL;LDL_D;HDL3_C;XL_VLDL_FC;IDL_TG;IDL_PL;PC;XXL_VLDL_TG_;Phe;Alb;M_VLDL_FC_;XL_HDL_PL_;EstC;SM;L_LDL_FC_;M_VLDL_C;XS_VLDL_PL;Leu;MUFA;L_LDL_TG;XXL_VLDL_FC_;M_LDL_L;M_LDL_CE;L_HDL_CE_;TotPG;L_HDL_C_;XL_HDL_C_;S_HDL_PL_;S_HDL_L;M_HDL_FC_;S_LDL_PL_;XS_VLDL_CE;S_VLDL_PL;L_LDL_PL_;L_VLDL_FC_;XS_VLDL_CE_;XS_VLDL_L;LDL_TG;XS_VLDL_C;S_LDL_PL;IDL_PL_;M_LDL_FC;XXL_VLDL_PL_;M_LDL_TG;ApoB;S_LDL_C…
Query locus:	3:45863267	LZTFL1	Query signature length: 35	LRR NFBC 1966	Gp;Phe;Pyr;S_HDL_FC_;Leu;XXL_VLDL_FC_;M_VLDL_FC_;S_HDL_FC;S_HDL_TG;S_LDL_TG_;Lac;L_LDL_TG_;HDL_TG;L_LDL_C_;S_VLDL_FC_;M_LDL_TG_;IDL_TG_;L_VLDL_FC_;S_HDL_TG_;S_LDL_TG;M_HDL_TG;S_LDL_C_;Glc;XS_VLDL_TG_;Ile;L_LDL_TG;HDL3_C;XS_VLDL_TG;S_VLDL_PL;LDL_TG;S_VLDL_FC;M_LDL_C_;MUFA;IDL_FC_;Serum_TG
Reference dataset: LRR Pooled analysis
All genome wide signature overlap count list - distinct set only	34;33;32;31;30;29;28;27;26;25;24;23;22;21;20;19;18;17;16;15;14;13;12;11;10;9;8;7;6;5;4;3;2;1;0
Overlap results
Location	Overlap count	Gene	Reference signature length	Reference signature
4:185710859	34	ACSL1	194	L_HDL_PL_;XL_HDL_C;SFA;XL_VLDL_PL;FAw3_FA;L_HDL_FC;LDL_D;HDL3_C;IDL_TG_;M_VLDL_L;XL_VLDL_FC;M_VLDL_CE_;IDL_TG;IDL_PL;PC;XXL_VLDL_TG_;Phe;Alb;M_VLDL_FC_;XL_HDL_PL_;IDL_C_;ApoB_ApoA1;Tyr;L_LDL_FC_;EstC;S_LDL_CE_;M_VLDL_C;SM;L_VLDL_C_;Gln;S_HDL_CE_;XS_VLDL_PL;VLDL_D;L_LDL_TG_;S_LDL_TG_;M_LDL_CE_;Leu;MUFA;L_LDL_TG;XXL_VLDL_FC_;M_HDL_C_;M_LDL_L;M_LDL_CE;Lac;L_HDL_CE_;L_HDL_PL;TotPG;FAw6_FA;XL_HDL_CE;L…
12:113341598	27	RPH3A;RP1-71H24.1;OAS1	157	L_HDL_PL_;XL_HDL_C;SFA;FAw3_FA;L_HDL_FC;LDL_D;HDL3_C;M_VLDL_L;IDL_TG;IDL_PL;PC;XXL_VLDL_TG_;Phe;Alb;M_VLDL_FC_;XL_HDL_PL_;ApoB_ApoA1;Tyr;S_LDL_CE_;L_LDL_FC_;EstC;M_VLDL_C;Gln;S_HDL_CE_;XS_VLDL_PL;S_LDL_TG_;M_LDL_CE_;Leu;MUFA;L_LDL_TG;M_LDL_L;M_LDL_CE;Lac;L_HDL_CE_;L_HDL_PL;TotPG;XL_HDL_CE;L_HDL_C_;XL_HDL_C_;S_HDL_PL_;S_HDL_L;S_LDL_PL_;XS_VLDL_CE;S_VLDL_PL_;XXL_VLDL_CE_;S_VLDL_PL;L_LDL_PL_;Ace;XS_…
19:13122612	27	CTC-239J10.1;NFIX	160	L_HDL_PL_;XL_HDL_C;SFA;FAw3_FA;L_HDL_FC;LDL_D;HDL3_C;M_VLDL_L;M_VLDL_CE_;IDL_PL;IDL_TG;PC;XXL_VLDL_TG_;Phe;Alb;M_VLDL_FC_;XL_HDL_PL_;ApoB_ApoA1;Tyr;S_LDL_CE_;L_LDL_FC_;EstC;M_VLDL_C;SM;Gln;S_HDL_CE_;XS_VLDL_PL;S_LDL_TG_;M_LDL_CE_;Leu;MUFA;L_LDL_TG;M_LDL_L;M_LDL_CE;Lac;L_HDL_CE_;L_HDL_PL;TotPG;XL_HDL_CE;L_HDL_C_;XL_HDL_C_;S_HDL_PL_;S_HDL_L;S_LDL_PL_;M_HDL_FC_;XS_VLDL_CE;S_VLDL_PL;L_LDL_PL_;Ace;L_V…
12:121479265	29	OASL	177	L_HDL_PL_;XL_HDL_C;SFA;XL_VLDL_PL;FAw3_FA;L_HDL_FC;LDL_D;HDL3_C;M_VLDL_L;XL_VLDL_FC;IDL_PL;IDL_TG;PC;XXL_VLDL_TG_;Phe;Alb;M_VLDL_FC_;XL_HDL_PL_;IDL_C_;ApoB_ApoA1;Tyr;EstC;L_LDL_FC_;SM;S_LDL_CE_;M_VLDL_C;Gln;S_HDL_CE_;XS_VLDL_PL;S_LDL_TG_;M_LDL_CE_;Leu;MUFA;L_LDL_TG;XXL_VLDL_FC_;M_LDL_L;XL_VLDL_TG;M_LDL_CE;Lac;L_HDL_CE_;L_HDL_PL;TotPG;L_HDL_C_;XL_HDL_C_;S_HDL_PL_;S_HDL_L;S_LDL_PL_;M_HDL_FC_;XS_VLD…
12:121471931	32	OASL	177	L_HDL_PL_;SFA;XL_VLDL_PL;FAw3_FA;L_HDL_FC;LDL_D;HDL3_C;IDL_TG_;M_VLDL_L;XL_VLDL_FC;IDL_TG;IDL_PL;PC;XXL_VLDL_TG_;Phe;Alb;M_VLDL_FC_;XL_HDL_PL_;IDL_C_;ApoB_ApoA1;Tyr;EstC;L_LDL_FC_;SM;M_VLDL_C;S_LDL_CE_;L_VLDL_C_;Gln;S_HDL_CE_;XS_VLDL_PL;L_LDL_TG_;S_LDL_TG_;M_LDL_CE_;Leu;MUFA;L_LDL_TG;XXL_VLDL_FC_;M_LDL_L;M_LDL_CE;Lac;L_HDL_CE_;L_HDL_PL;TotPG;L_HDL_C_;XL_HDL_C_;S_HDL_PL_;S_HDL_L;S_LDL_PL_;M_HDL_FC…
19:13103638	29	NFIX	173	L_HDL_PL_;SFA;XL_VLDL_PL;FAw3_FA;L_HDL_FC;LDL_D;HDL3_C;M_VLDL_L;XL_VLDL_FC;IDL_PL;IDL_TG;PC;XXL_VLDL_TG_;Phe;Alb;M_VLDL_FC_;XL_HDL_PL_;IDL_C_;ApoB_ApoA1;Tyr;EstC;L_LDL_FC_;SM;S_LDL_CE_;M_VLDL_C;S_HDL_CE_;Gln;XS_VLDL_PL;S_LDL_TG_;M_LDL_CE_;Leu;MUFA;L_LDL_TG;XXL_VLDL_FC_;M_LDL_L;XL_VLDL_TG;M_LDL_CE;Lac;L_HDL_CE_;L_HDL_PL;TotPG;L_HDL_C_;XL_HDL_C_;S_HDL_PL_;S_HDL_L;S_LDL_PL_;M_HDL_FC_;XS_VLDL_CE;S_VL…
4:185708595	32	ACSL1	181	L_HDL_PL_;XL_HDL_C;SFA;XL_VLDL_PL;FAw3_FA;L_HDL_FC;LDL_D;HDL3_C;IDL_TG_;M_VLDL_L;XL_VLDL_FC;IDL_TG;IDL_PL;PC;XXL_VLDL_TG_;Phe;Alb;M_VLDL_FC_;XL_HDL_PL_;IDL_C_;ApoB_ApoA1;Tyr;EstC;L_LDL_FC_;S_LDL_CE_;SM;M_VLDL_C;L_VLDL_C_;Gln;S_HDL_CE_;XS_VLDL_PL;L_LDL_TG_;S_LDL_TG_;M_LDL_CE_;Leu;MUFA;L_LDL_TG;XXL_VLDL_FC_;M_LDL_L;M_LDL_CE;Lac;L_HDL_CE_;L_HDL_PL;TotPG;L_HDL_C_;XL_HDL_C_;S_HDL_PL_;S_HDL_L;S_LDL_PL_…
12:121476423	24	OASL	126	L_HDL_PL_;XL_HDL_C;L_HDL_FC;LDL_D;IDL_TG_;M_VLDL_L;IDL_TG;IDL_PL;Phe;M_VLDL_FC_;XL_HDL_PL_;ApoB_ApoA1;Tyr;S_LDL_CE_;L_LDL_FC_;EstC;M_VLDL_C;S_HDL_CE_;Gln;XS_VLDL_PL;S_LDL_TG_;M_LDL_CE_;Leu;MUFA;L_LDL_TG;M_LDL_L;M_LDL_CE;Lac;L_HDL_CE_;L_HDL_PL;TotPG;L_HDL_C_;XL_HDL_C_;S_HDL_PL_;S_HDL_L;S_LDL_PL_;XS_VLDL_CE;XXL_VLDL_CE_;S_VLDL_PL;L_LDL_PL_;XS_VLDL_CE_;XS_VLDL_L;LDL_TG;XS_VLDL_C;S_LDL_PL;IDL_PL_;M_L…
4:185687373	9	ACSL1	67	XL_HDL_CE;XL_HDL_C;XL_VLDL_PL;SFA;TotCho;Val;XXL_VLDL_PL;HDL3_C;XXL_VLDL_C;Gp;XS_VLDL_CE;S_VLDL_PL_;XL_VLDL_FC;L_HDL_TG;L_VLDL_FC_;PC;XXL_VLDL_TG_;XL_HDL_CE_;Ile;IDL_C;M_VLDL_FC_;XL_HDL_PL_;XL_VLDL_C;HDL_TG;XS_VLDL_L;EstC;SM;XS_VLDL_C;XXL_VLDL_L;S_VLDL_C;S_VLDL_CE;M_VLDL_C;S_LDL_PL;IDL_PL_;FAw3;XXL_VLDL_CE;XXL_VLDL_PL_;Cit;ApoB;LA;L_HDL_TG_;S_HDL_FC_;IDL_L;TotFA;Leu;MUFA;L_VLDL_FC;XXL_VLDL_TG;XXL…
4:185714289	27	ACSL1	154	SFA;XL_VLDL_PL;LDL_D;HDL3_C;M_VLDL_L;XL_VLDL_FC;IDL_PL;IDL_TG;PC;XXL_VLDL_TG_;Phe;Alb;M_VLDL_FC_;XL_HDL_PL_;ApoB_ApoA1;Tyr;EstC;L_LDL_FC_;SM;M_VLDL_C;S_LDL_CE_;Gln;S_HDL_CE_;XS_VLDL_PL;M_LDL_CE_;Leu;MUFA;L_LDL_TG;XXL_VLDL_FC_;M_LDL_L;M_LDL_CE;Lac;L_HDL_CE_;TotPG;L_HDL_C_;XL_HDL_C_;S_HDL_PL_;S_HDL_L;S_LDL_PL_;M_HDL_FC_;XS_VLDL_CE;S_VLDL_PL_;S_VLDL_PL;L_LDL_PL_;L_VLDL_FC_;XS_VLDL_CE_;XL_VLDL_C;XS_V…
19:13109908	33	NFIX	186	L_HDL_PL_;XL_HDL_C;SFA;XL_VLDL_PL;FAw3_FA;L_HDL_FC;LDL_D;HDL3_C;IDL_TG_;M_VLDL_L;XL_VLDL_FC;IDL_TG;IDL_PL;PC;XXL_VLDL_TG_;Phe;Alb;M_VLDL_FC_;XL_HDL_PL_;IDL_C_;ApoB_ApoA1;Tyr;EstC;L_LDL_FC_;S_LDL_CE_;SM;M_VLDL_C;L_VLDL_C_;Gln;S_HDL_CE_;XS_VLDL_PL;L_LDL_TG_;S_LDL_TG_;M_LDL_CE_;Leu;MUFA;L_LDL_TG;XXL_VLDL_FC_;M_HDL_C_;M_LDL_L;XL_VLDL_TG;M_LDL_CE;Lac;L_HDL_CE_;L_HDL_PL;TotPG;XL_HDL_CE;L_HDL_C_;XL_HDL_…
4:185737843	21	RP11-701P16.2;ACSL1	113	SFA;XL_VLDL_PL;LDL_D;HDL3_C;XL_VLDL_FC;IDL_TG;IDL_PL;PC;XXL_VLDL_TG_;Phe;Alb;M_VLDL_FC_;XL_HDL_PL_;EstC;SM;L_LDL_FC_;M_VLDL_C;XS_VLDL_PL;Leu;MUFA;L_LDL_TG;XXL_VLDL_FC_;M_LDL_L;M_LDL_CE;L_HDL_CE_;TotPG;L_HDL_C_;XL_HDL_C_;S_HDL_PL_;S_HDL_L;M_HDL_FC_;S_LDL_PL_;XS_VLDL_CE;S_VLDL_PL;L_LDL_PL_;L_VLDL_FC_;XS_VLDL_CE_;XS_VLDL_L;LDL_TG;XS_VLDL_C;S_LDL_PL;IDL_PL_;M_LDL_FC;XXL_VLDL_PL_;M_LDL_TG;ApoB;S_LDL_C…
Query locus:	3:45916222	LZTFL1	Query signature length: 37	LRR NFBC 1966	Phe;Gp;Pyr;Leu;XXL_VLDL_FC_;S_HDL_FC_;S_LDL_TG_;L_LDL_TG_;M_VLDL_FC_;S_HDL_TG;Lac;M_LDL_TG_;S_HDL_FC;HDL_TG;S_VLDL_FC_;IDL_TG_;L_LDL_C_;S_LDL_TG;L_LDL_TG;LDL_TG;S_HDL_TG_;L_VLDL_FC_;HDL3_C;M_LDL_TG;XS_VLDL_TG_;Glc;XS_VLDL_TG;IDL_TG;Ile;IDL_C_;MUFA;S_VLDL_FC;S_VLDL_PL;M_HDL_TG;S_LDL_C_;Val;M_LDL_C_
Reference dataset: LRR Pooled analysis
All genome wide signature overlap count list - distinct set only	36;35;34;33;32;31;30;29;28;27;26;25;24;23;22;21;20;19;18;17;16;15;14;13;12;11;10;9;8;7;6;5;4;3;2;1;0
Overlap results
Location	Overlap count	Gene	Reference signature length	Reference signature
4:185710859	36	ACSL1	194	L_HDL_PL_;XL_HDL_C;SFA;XL_VLDL_PL;FAw3_FA;L_HDL_FC;LDL_D;HDL3_C;IDL_TG_;M_VLDL_L;XL_VLDL_FC;M_VLDL_CE_;IDL_TG;IDL_PL;PC;XXL_VLDL_TG_;Phe;Alb;M_VLDL_FC_;XL_HDL_PL_;IDL_C_;ApoB_ApoA1;Tyr;L_LDL_FC_;EstC;S_LDL_CE_;M_VLDL_C;SM;L_VLDL_C_;Gln;S_HDL_CE_;XS_VLDL_PL;VLDL_D;L_LDL_TG_;S_LDL_TG_;M_LDL_CE_;Leu;MUFA;L_LDL_TG;XXL_VLDL_FC_;M_HDL_C_;M_LDL_L;M_LDL_CE;Lac;L_HDL_CE_;L_HDL_PL;TotPG;FAw6_FA;XL_HDL_CE;L…
12:113341598	29	RPH3A;RP1-71H24.1;OAS1	157	L_HDL_PL_;XL_HDL_C;SFA;FAw3_FA;L_HDL_FC;LDL_D;HDL3_C;M_VLDL_L;IDL_TG;IDL_PL;PC;XXL_VLDL_TG_;Phe;Alb;M_VLDL_FC_;XL_HDL_PL_;ApoB_ApoA1;Tyr;S_LDL_CE_;L_LDL_FC_;EstC;M_VLDL_C;Gln;S_HDL_CE_;XS_VLDL_PL;S_LDL_TG_;M_LDL_CE_;Leu;MUFA;L_LDL_TG;M_LDL_L;M_LDL_CE;Lac;L_HDL_CE_;L_HDL_PL;TotPG;XL_HDL_CE;L_HDL_C_;XL_HDL_C_;S_HDL_PL_;S_HDL_L;S_LDL_PL_;XS_VLDL_CE;S_VLDL_PL_;XXL_VLDL_CE_;S_VLDL_PL;L_LDL_PL_;Ace;XS_…
19:13122612	28	CTC-239J10.1;NFIX	160	L_HDL_PL_;XL_HDL_C;SFA;FAw3_FA;L_HDL_FC;LDL_D;HDL3_C;M_VLDL_L;M_VLDL_CE_;IDL_PL;IDL_TG;PC;XXL_VLDL_TG_;Phe;Alb;M_VLDL_FC_;XL_HDL_PL_;ApoB_ApoA1;Tyr;S_LDL_CE_;L_LDL_FC_;EstC;M_VLDL_C;SM;Gln;S_HDL_CE_;XS_VLDL_PL;S_LDL_TG_;M_LDL_CE_;Leu;MUFA;L_LDL_TG;M_LDL_L;M_LDL_CE;Lac;L_HDL_CE_;L_HDL_PL;TotPG;XL_HDL_CE;L_HDL_C_;XL_HDL_C_;S_HDL_PL_;S_HDL_L;S_LDL_PL_;M_HDL_FC_;XS_VLDL_CE;S_VLDL_PL;L_LDL_PL_;Ace;L_V…
12:121479265	32	OASL	177	L_HDL_PL_;XL_HDL_C;SFA;XL_VLDL_PL;FAw3_FA;L_HDL_FC;LDL_D;HDL3_C;M_VLDL_L;XL_VLDL_FC;IDL_PL;IDL_TG;PC;XXL_VLDL_TG_;Phe;Alb;M_VLDL_FC_;XL_HDL_PL_;IDL_C_;ApoB_ApoA1;Tyr;EstC;L_LDL_FC_;SM;S_LDL_CE_;M_VLDL_C;Gln;S_HDL_CE_;XS_VLDL_PL;S_LDL_TG_;M_LDL_CE_;Leu;MUFA;L_LDL_TG;XXL_VLDL_FC_;M_LDL_L;XL_VLDL_TG;M_LDL_CE;Lac;L_HDL_CE_;L_HDL_PL;TotPG;L_HDL_C_;XL_HDL_C_;S_HDL_PL_;S_HDL_L;S_LDL_PL_;M_HDL_FC_;XS_VLD…
12:121471931	35	OASL	177	L_HDL_PL_;SFA;XL_VLDL_PL;FAw3_FA;L_HDL_FC;LDL_D;HDL3_C;IDL_TG_;M_VLDL_L;XL_VLDL_FC;IDL_TG;IDL_PL;PC;XXL_VLDL_TG_;Phe;Alb;M_VLDL_FC_;XL_HDL_PL_;IDL_C_;ApoB_ApoA1;Tyr;EstC;L_LDL_FC_;SM;M_VLDL_C;S_LDL_CE_;L_VLDL_C_;Gln;S_HDL_CE_;XS_VLDL_PL;L_LDL_TG_;S_LDL_TG_;M_LDL_CE_;Leu;MUFA;L_LDL_TG;XXL_VLDL_FC_;M_LDL_L;M_LDL_CE;Lac;L_HDL_CE_;L_HDL_PL;TotPG;L_HDL_C_;XL_HDL_C_;S_HDL_PL_;S_HDL_L;S_LDL_PL_;M_HDL_FC…
19:13103638	32	NFIX	173	L_HDL_PL_;SFA;XL_VLDL_PL;FAw3_FA;L_HDL_FC;LDL_D;HDL3_C;M_VLDL_L;XL_VLDL_FC;IDL_PL;IDL_TG;PC;XXL_VLDL_TG_;Phe;Alb;M_VLDL_FC_;XL_HDL_PL_;IDL_C_;ApoB_ApoA1;Tyr;EstC;L_LDL_FC_;SM;S_LDL_CE_;M_VLDL_C;S_HDL_CE_;Gln;XS_VLDL_PL;S_LDL_TG_;M_LDL_CE_;Leu;MUFA;L_LDL_TG;XXL_VLDL_FC_;M_LDL_L;XL_VLDL_TG;M_LDL_CE;Lac;L_HDL_CE_;L_HDL_PL;TotPG;L_HDL_C_;XL_HDL_C_;S_HDL_PL_;S_HDL_L;S_LDL_PL_;M_HDL_FC_;XS_VLDL_CE;S_VL…
4:185708595	35	ACSL1	181	L_HDL_PL_;XL_HDL_C;SFA;XL_VLDL_PL;FAw3_FA;L_HDL_FC;LDL_D;HDL3_C;IDL_TG_;M_VLDL_L;XL_VLDL_FC;IDL_TG;IDL_PL;PC;XXL_VLDL_TG_;Phe;Alb;M_VLDL_FC_;XL_HDL_PL_;IDL_C_;ApoB_ApoA1;Tyr;EstC;L_LDL_FC_;S_LDL_CE_;SM;M_VLDL_C;L_VLDL_C_;Gln;S_HDL_CE_;XS_VLDL_PL;L_LDL_TG_;S_LDL_TG_;M_LDL_CE_;Leu;MUFA;L_LDL_TG;XXL_VLDL_FC_;M_LDL_L;M_LDL_CE;Lac;L_HDL_CE_;L_HDL_PL;TotPG;L_HDL_C_;XL_HDL_C_;S_HDL_PL_;S_HDL_L;S_LDL_PL_…
12:121476423	26	OASL	126	L_HDL_PL_;XL_HDL_C;L_HDL_FC;LDL_D;IDL_TG_;M_VLDL_L;IDL_TG;IDL_PL;Phe;M_VLDL_FC_;XL_HDL_PL_;ApoB_ApoA1;Tyr;S_LDL_CE_;L_LDL_FC_;EstC;M_VLDL_C;S_HDL_CE_;Gln;XS_VLDL_PL;S_LDL_TG_;M_LDL_CE_;Leu;MUFA;L_LDL_TG;M_LDL_L;M_LDL_CE;Lac;L_HDL_CE_;L_HDL_PL;TotPG;L_HDL_C_;XL_HDL_C_;S_HDL_PL_;S_HDL_L;S_LDL_PL_;XS_VLDL_CE;XXL_VLDL_CE_;S_VLDL_PL;L_LDL_PL_;XS_VLDL_CE_;XS_VLDL_L;LDL_TG;XS_VLDL_C;S_LDL_PL;IDL_PL_;M_L…
4:185687373	11	ACSL1	67	XL_HDL_CE;XL_HDL_C;XL_VLDL_PL;SFA;TotCho;Val;XXL_VLDL_PL;HDL3_C;XXL_VLDL_C;Gp;XS_VLDL_CE;S_VLDL_PL_;XL_VLDL_FC;L_HDL_TG;L_VLDL_FC_;PC;XXL_VLDL_TG_;XL_HDL_CE_;Ile;IDL_C;M_VLDL_FC_;XL_HDL_PL_;XL_VLDL_C;HDL_TG;XS_VLDL_L;EstC;SM;XS_VLDL_C;XXL_VLDL_L;S_VLDL_C;S_VLDL_CE;M_VLDL_C;S_LDL_PL;IDL_PL_;FAw3;XXL_VLDL_CE;XXL_VLDL_PL_;Cit;ApoB;LA;L_HDL_TG_;S_HDL_FC_;IDL_L;TotFA;Leu;MUFA;L_VLDL_FC;XXL_VLDL_TG;XXL…
4:185714289	29	ACSL1	154	SFA;XL_VLDL_PL;LDL_D;HDL3_C;M_VLDL_L;XL_VLDL_FC;IDL_PL;IDL_TG;PC;XXL_VLDL_TG_;Phe;Alb;M_VLDL_FC_;XL_HDL_PL_;ApoB_ApoA1;Tyr;EstC;L_LDL_FC_;SM;M_VLDL_C;S_LDL_CE_;Gln;S_HDL_CE_;XS_VLDL_PL;M_LDL_CE_;Leu;MUFA;L_LDL_TG;XXL_VLDL_FC_;M_LDL_L;M_LDL_CE;Lac;L_HDL_CE_;TotPG;L_HDL_C_;XL_HDL_C_;S_HDL_PL_;S_HDL_L;S_LDL_PL_;M_HDL_FC_;XS_VLDL_CE;S_VLDL_PL_;S_VLDL_PL;L_LDL_PL_;L_VLDL_FC_;XS_VLDL_CE_;XL_VLDL_C;XS_V…
19:13109908	36	NFIX	186	L_HDL_PL_;XL_HDL_C;SFA;XL_VLDL_PL;FAw3_FA;L_HDL_FC;LDL_D;HDL3_C;IDL_TG_;M_VLDL_L;XL_VLDL_FC;IDL_TG;IDL_PL;PC;XXL_VLDL_TG_;Phe;Alb;M_VLDL_FC_;XL_HDL_PL_;IDL_C_;ApoB_ApoA1;Tyr;EstC;L_LDL_FC_;S_LDL_CE_;SM;M_VLDL_C;L_VLDL_C_;Gln;S_HDL_CE_;XS_VLDL_PL;L_LDL_TG_;S_LDL_TG_;M_LDL_CE_;Leu;MUFA;L_LDL_TG;XXL_VLDL_FC_;M_HDL_C_;M_LDL_L;XL_VLDL_TG;M_LDL_CE;Lac;L_HDL_CE_;L_HDL_PL;TotPG;XL_HDL_CE;L_HDL_C_;XL_HDL_…
4:185737843	23	RP11-701P16.2;ACSL1	113	SFA;XL_VLDL_PL;LDL_D;HDL3_C;XL_VLDL_FC;IDL_TG;IDL_PL;PC;XXL_VLDL_TG_;Phe;Alb;M_VLDL_FC_;XL_HDL_PL_;EstC;SM;L_LDL_FC_;M_VLDL_C;XS_VLDL_PL;Leu;MUFA;L_LDL_TG;XXL_VLDL_FC_;M_LDL_L;M_LDL_CE;L_HDL_CE_;TotPG;L_HDL_C_;XL_HDL_C_;S_HDL_PL_;S_HDL_L;M_HDL_FC_;S_LDL_PL_;XS_VLDL_CE;S_VLDL_PL;L_LDL_PL_;L_VLDL_FC_;XS_VLDL_CE_;XS_VLDL_L;LDL_TG;XS_VLDL_C;S_LDL_PL;IDL_PL_;M_LDL_FC;XXL_VLDL_PL_;M_LDL_TG;ApoB;S_LDL_C…
Query locus:	3:45934279	LZTFL1;CCR9	Query signature length: 50	LRR NFBC 1966	Gp;Phe;Pyr;S_HDL_FC_;M_VLDL_FC_;XXL_VLDL_FC_;S_HDL_FC;Leu;HDL_TG;Lac;S_HDL_TG;S_VLDL_FC_;HDL3_C;Glc;PC;S_LDL_TG_;L_VLDL_FC_;SM;FAw6;L_LDL_TG_;S_LDL_TG;LA;MUFA;L_LDL_TG;LDL_TG;L_HDL_TG;TotCho;TotFA;M_LDL_TG;M_HDL_TG;TotPG;PUFA;M_LDL_TG_;S_HDL_L;XL_HDL_TG;S_VLDL_FC;IDL_TG;Ile;ApoA1;XXL_VLDL_PL_;XS_VLDL_TG;SFA;L_LDL_C_;S_VLDL_PL;S_HDL_TG_;IDL_TG_;Serum_TG;Val;XS_VLDL_TG_;S_HDL_PL
Reference dataset: LRR Pooled analysis
All genome wide signature overlap count list - distinct set only	49;48;47;46;45;44;43;42;41;40;39;38;37;36;35;34;33;32;31;30;29;28;27;26;25;24;23;22;21;20;19;18;17;16;15;14;13;12;11;10;9;8;7;6;5;4;3;2;1;0
Overlap results
Location	Overlap count	Gene	Reference signature length	Reference signature
4:185710859	49	ACSL1	194	L_HDL_PL_;XL_HDL_C;SFA;XL_VLDL_PL;FAw3_FA;L_HDL_FC;LDL_D;HDL3_C;IDL_TG_;M_VLDL_L;XL_VLDL_FC;M_VLDL_CE_;IDL_TG;IDL_PL;PC;XXL_VLDL_TG_;Phe;Alb;M_VLDL_FC_;XL_HDL_PL_;IDL_C_;ApoB_ApoA1;Tyr;L_LDL_FC_;EstC;S_LDL_CE_;M_VLDL_C;SM;L_VLDL_C_;Gln;S_HDL_CE_;XS_VLDL_PL;VLDL_D;L_LDL_TG_;S_LDL_TG_;M_LDL_CE_;Leu;MUFA;L_LDL_TG;XXL_VLDL_FC_;M_HDL_C_;M_LDL_L;M_LDL_CE;Lac;L_HDL_CE_;L_HDL_PL;TotPG;FAw6_FA;XL_HDL_CE;L…
12:113341598	39	RPH3A;RP1-71H24.1;OAS1	157	L_HDL_PL_;XL_HDL_C;SFA;FAw3_FA;L_HDL_FC;LDL_D;HDL3_C;M_VLDL_L;IDL_TG;IDL_PL;PC;XXL_VLDL_TG_;Phe;Alb;M_VLDL_FC_;XL_HDL_PL_;ApoB_ApoA1;Tyr;S_LDL_CE_;L_LDL_FC_;EstC;M_VLDL_C;Gln;S_HDL_CE_;XS_VLDL_PL;S_LDL_TG_;M_LDL_CE_;Leu;MUFA;L_LDL_TG;M_LDL_L;M_LDL_CE;Lac;L_HDL_CE_;L_HDL_PL;TotPG;XL_HDL_CE;L_HDL_C_;XL_HDL_C_;S_HDL_PL_;S_HDL_L;S_LDL_PL_;XS_VLDL_CE;S_VLDL_PL_;XXL_VLDL_CE_;S_VLDL_PL;L_LDL_PL_;Ace;XS_…
19:13122612	41	CTC-239J10.1;NFIX	160	L_HDL_PL_;XL_HDL_C;SFA;FAw3_FA;L_HDL_FC;LDL_D;HDL3_C;M_VLDL_L;M_VLDL_CE_;IDL_PL;IDL_TG;PC;XXL_VLDL_TG_;Phe;Alb;M_VLDL_FC_;XL_HDL_PL_;ApoB_ApoA1;Tyr;S_LDL_CE_;L_LDL_FC_;EstC;M_VLDL_C;SM;Gln;S_HDL_CE_;XS_VLDL_PL;S_LDL_TG_;M_LDL_CE_;Leu;MUFA;L_LDL_TG;M_LDL_L;M_LDL_CE;Lac;L_HDL_CE_;L_HDL_PL;TotPG;XL_HDL_CE;L_HDL_C_;XL_HDL_C_;S_HDL_PL_;S_HDL_L;S_LDL_PL_;M_HDL_FC_;XS_VLDL_CE;S_VLDL_PL;L_LDL_PL_;Ace;L_V…
12:121479265	44	OASL	177	L_HDL_PL_;XL_HDL_C;SFA;XL_VLDL_PL;FAw3_FA;L_HDL_FC;LDL_D;HDL3_C;M_VLDL_L;XL_VLDL_FC;IDL_PL;IDL_TG;PC;XXL_VLDL_TG_;Phe;Alb;M_VLDL_FC_;XL_HDL_PL_;IDL_C_;ApoB_ApoA1;Tyr;EstC;L_LDL_FC_;SM;S_LDL_CE_;M_VLDL_C;Gln;S_HDL_CE_;XS_VLDL_PL;S_LDL_TG_;M_LDL_CE_;Leu;MUFA;L_LDL_TG;XXL_VLDL_FC_;M_LDL_L;XL_VLDL_TG;M_LDL_CE;Lac;L_HDL_CE_;L_HDL_PL;TotPG;L_HDL_C_;XL_HDL_C_;S_HDL_PL_;S_HDL_L;S_LDL_PL_;M_HDL_FC_;XS_VLD…
12:121471931	46	OASL	177	L_HDL_PL_;SFA;XL_VLDL_PL;FAw3_FA;L_HDL_FC;LDL_D;HDL3_C;IDL_TG_;M_VLDL_L;XL_VLDL_FC;IDL_TG;IDL_PL;PC;XXL_VLDL_TG_;Phe;Alb;M_VLDL_FC_;XL_HDL_PL_;IDL_C_;ApoB_ApoA1;Tyr;EstC;L_LDL_FC_;SM;M_VLDL_C;S_LDL_CE_;L_VLDL_C_;Gln;S_HDL_CE_;XS_VLDL_PL;L_LDL_TG_;S_LDL_TG_;M_LDL_CE_;Leu;MUFA;L_LDL_TG;XXL_VLDL_FC_;M_LDL_L;M_LDL_CE;Lac;L_HDL_CE_;L_HDL_PL;TotPG;L_HDL_C_;XL_HDL_C_;S_HDL_PL_;S_HDL_L;S_LDL_PL_;M_HDL_FC…
19:13103638	44	NFIX	173	L_HDL_PL_;SFA;XL_VLDL_PL;FAw3_FA;L_HDL_FC;LDL_D;HDL3_C;M_VLDL_L;XL_VLDL_FC;IDL_PL;IDL_TG;PC;XXL_VLDL_TG_;Phe;Alb;M_VLDL_FC_;XL_HDL_PL_;IDL_C_;ApoB_ApoA1;Tyr;EstC;L_LDL_FC_;SM;S_LDL_CE_;M_VLDL_C;S_HDL_CE_;Gln;XS_VLDL_PL;S_LDL_TG_;M_LDL_CE_;Leu;MUFA;L_LDL_TG;XXL_VLDL_FC_;M_LDL_L;XL_VLDL_TG;M_LDL_CE;Lac;L_HDL_CE_;L_HDL_PL;TotPG;L_HDL_C_;XL_HDL_C_;S_HDL_PL_;S_HDL_L;S_LDL_PL_;M_HDL_FC_;XS_VLDL_CE;S_VL…
4:185708595	46	ACSL1	181	L_HDL_PL_;XL_HDL_C;SFA;XL_VLDL_PL;FAw3_FA;L_HDL_FC;LDL_D;HDL3_C;IDL_TG_;M_VLDL_L;XL_VLDL_FC;IDL_TG;IDL_PL;PC;XXL_VLDL_TG_;Phe;Alb;M_VLDL_FC_;XL_HDL_PL_;IDL_C_;ApoB_ApoA1;Tyr;EstC;L_LDL_FC_;S_LDL_CE_;SM;M_VLDL_C;L_VLDL_C_;Gln;S_HDL_CE_;XS_VLDL_PL;L_LDL_TG_;S_LDL_TG_;M_LDL_CE_;Leu;MUFA;L_LDL_TG;XXL_VLDL_FC_;M_LDL_L;M_LDL_CE;Lac;L_HDL_CE_;L_HDL_PL;TotPG;L_HDL_C_;XL_HDL_C_;S_HDL_PL_;S_HDL_L;S_LDL_PL_…
12:121476423	31	OASL	126	L_HDL_PL_;XL_HDL_C;L_HDL_FC;LDL_D;IDL_TG_;M_VLDL_L;IDL_TG;IDL_PL;Phe;M_VLDL_FC_;XL_HDL_PL_;ApoB_ApoA1;Tyr;S_LDL_CE_;L_LDL_FC_;EstC;M_VLDL_C;S_HDL_CE_;Gln;XS_VLDL_PL;S_LDL_TG_;M_LDL_CE_;Leu;MUFA;L_LDL_TG;M_LDL_L;M_LDL_CE;Lac;L_HDL_CE_;L_HDL_PL;TotPG;L_HDL_C_;XL_HDL_C_;S_HDL_PL_;S_HDL_L;S_LDL_PL_;XS_VLDL_CE;XXL_VLDL_CE_;S_VLDL_PL;L_LDL_PL_;XS_VLDL_CE_;XS_VLDL_L;LDL_TG;XS_VLDL_C;S_LDL_PL;IDL_PL_;M_L…
4:185687373	23	ACSL1	67	XL_HDL_CE;XL_HDL_C;XL_VLDL_PL;SFA;TotCho;Val;XXL_VLDL_PL;HDL3_C;XXL_VLDL_C;Gp;XS_VLDL_CE;S_VLDL_PL_;XL_VLDL_FC;L_HDL_TG;L_VLDL_FC_;PC;XXL_VLDL_TG_;XL_HDL_CE_;Ile;IDL_C;M_VLDL_FC_;XL_HDL_PL_;XL_VLDL_C;HDL_TG;XS_VLDL_L;EstC;SM;XS_VLDL_C;XXL_VLDL_L;S_VLDL_C;S_VLDL_CE;M_VLDL_C;S_LDL_PL;IDL_PL_;FAw3;XXL_VLDL_CE;XXL_VLDL_PL_;Cit;ApoB;LA;L_HDL_TG_;S_HDL_FC_;IDL_L;TotFA;Leu;MUFA;L_VLDL_FC;XXL_VLDL_TG;XXL…
4:185714289	42	ACSL1	154	SFA;XL_VLDL_PL;LDL_D;HDL3_C;M_VLDL_L;XL_VLDL_FC;IDL_PL;IDL_TG;PC;XXL_VLDL_TG_;Phe;Alb;M_VLDL_FC_;XL_HDL_PL_;ApoB_ApoA1;Tyr;EstC;L_LDL_FC_;SM;M_VLDL_C;S_LDL_CE_;Gln;S_HDL_CE_;XS_VLDL_PL;M_LDL_CE_;Leu;MUFA;L_LDL_TG;XXL_VLDL_FC_;M_LDL_L;M_LDL_CE;Lac;L_HDL_CE_;TotPG;L_HDL_C_;XL_HDL_C_;S_HDL_PL_;S_HDL_L;S_LDL_PL_;M_HDL_FC_;XS_VLDL_CE;S_VLDL_PL_;S_VLDL_PL;L_LDL_PL_;L_VLDL_FC_;XS_VLDL_CE_;XL_VLDL_C;XS_V…
19:13109908	47	NFIX	186	L_HDL_PL_;XL_HDL_C;SFA;XL_VLDL_PL;FAw3_FA;L_HDL_FC;LDL_D;HDL3_C;IDL_TG_;M_VLDL_L;XL_VLDL_FC;IDL_TG;IDL_PL;PC;XXL_VLDL_TG_;Phe;Alb;M_VLDL_FC_;XL_HDL_PL_;IDL_C_;ApoB_ApoA1;Tyr;EstC;L_LDL_FC_;S_LDL_CE_;SM;M_VLDL_C;L_VLDL_C_;Gln;S_HDL_CE_;XS_VLDL_PL;L_LDL_TG_;S_LDL_TG_;M_LDL_CE_;Leu;MUFA;L_LDL_TG;XXL_VLDL_FC_;M_HDL_C_;M_LDL_L;XL_VLDL_TG;M_LDL_CE;Lac;L_HDL_CE_;L_HDL_PL;TotPG;XL_HDL_CE;L_HDL_C_;XL_HDL_…
4:185737843	38	RP11-701P16.2;ACSL1	113	SFA;XL_VLDL_PL;LDL_D;HDL3_C;XL_VLDL_FC;IDL_TG;IDL_PL;PC;XXL_VLDL_TG_;Phe;Alb;M_VLDL_FC_;XL_HDL_PL_;EstC;SM;L_LDL_FC_;M_VLDL_C;XS_VLDL_PL;Leu;MUFA;L_LDL_TG;XXL_VLDL_FC_;M_LDL_L;M_LDL_CE;L_HDL_CE_;TotPG;L_HDL_C_;XL_HDL_C_;S_HDL_PL_;S_HDL_L;M_HDL_FC_;S_LDL_PL_;XS_VLDL_CE;S_VLDL_PL;L_LDL_PL_;L_VLDL_FC_;XS_VLDL_CE_;XS_VLDL_L;LDL_TG;XS_VLDL_C;S_LDL_PL;IDL_PL_;M_LDL_FC;XXL_VLDL_PL_;M_LDL_TG;ApoB;S_LDL_C…
Query locus:	3:45938939	LZTFL1;CCR9	Query signature length: 54	LRR NFBC 1966	Gp;Phe;Pyr;S_HDL_FC_;M_VLDL_FC_;Leu;XXL_VLDL_FC_;S_LDL_TG_;S_HDL_TG;L_LDL_TG_;S_VLDL_FC_;S_HDL_FC;HDL_TG;S_LDL_TG;L_LDL_TG;LDL_TG;M_LDL_TG_;HDL3_C;L_VLDL_FC_;M_LDL_TG;Lac;MUFA;IDL_TG_;S_HDL_TG_;IDL_TG;XS_VLDL_TG;S_VLDL_FC;Glc;S_VLDL_PL;L_LDL_C_;PC;SM;Ile;TotFA;Serum_TG;FAw6;LA;M_HDL_CE_;XS_VLDL_TG_;M_HDL_TG;XL_HDL_TG;S_VLDL_L;S_VLDL_C;TotPG;TotCho;Val;L_LDL_FC_;PUFA;IDL_FC_;SFA;M_LDL_C_;XXL_VLDL_…
Reference dataset: LRR Pooled analysis
All genome wide signature overlap count list - distinct set only	53;52;51;50;49;48;47;46;45;44;43;42;41;40;39;38;37;36;35;34;33;32;31;30;29;28;27;26;25;24;23;22;21;20;19;18;17;16;15;14;13;12;11;10;9;8;7;6;5;4;3;2;1;0
Overlap results
Location	Overlap count	Gene	Reference signature length	Reference signature
4:185710859	53	ACSL1	194	L_HDL_PL_;XL_HDL_C;SFA;XL_VLDL_PL;FAw3_FA;L_HDL_FC;LDL_D;HDL3_C;IDL_TG_;M_VLDL_L;XL_VLDL_FC;M_VLDL_CE_;IDL_TG;IDL_PL;PC;XXL_VLDL_TG_;Phe;Alb;M_VLDL_FC_;XL_HDL_PL_;IDL_C_;ApoB_ApoA1;Tyr;L_LDL_FC_;EstC;S_LDL_CE_;M_VLDL_C;SM;L_VLDL_C_;Gln;S_HDL_CE_;XS_VLDL_PL;VLDL_D;L_LDL_TG_;S_LDL_TG_;M_LDL_CE_;Leu;MUFA;L_LDL_TG;XXL_VLDL_FC_;M_HDL_C_;M_LDL_L;M_LDL_CE;Lac;L_HDL_CE_;L_HDL_PL;TotPG;FAw6_FA;XL_HDL_CE;L…
12:113341598	44	RPH3A;RP1-71H24.1;OAS1	157	L_HDL_PL_;XL_HDL_C;SFA;FAw3_FA;L_HDL_FC;LDL_D;HDL3_C;M_VLDL_L;IDL_TG;IDL_PL;PC;XXL_VLDL_TG_;Phe;Alb;M_VLDL_FC_;XL_HDL_PL_;ApoB_ApoA1;Tyr;S_LDL_CE_;L_LDL_FC_;EstC;M_VLDL_C;Gln;S_HDL_CE_;XS_VLDL_PL;S_LDL_TG_;M_LDL_CE_;Leu;MUFA;L_LDL_TG;M_LDL_L;M_LDL_CE;Lac;L_HDL_CE_;L_HDL_PL;TotPG;XL_HDL_CE;L_HDL_C_;XL_HDL_C_;S_HDL_PL_;S_HDL_L;S_LDL_PL_;XS_VLDL_CE;S_VLDL_PL_;XXL_VLDL_CE_;S_VLDL_PL;L_LDL_PL_;Ace;XS_…
19:13122612	44	CTC-239J10.1;NFIX	160	L_HDL_PL_;XL_HDL_C;SFA;FAw3_FA;L_HDL_FC;LDL_D;HDL3_C;M_VLDL_L;M_VLDL_CE_;IDL_PL;IDL_TG;PC;XXL_VLDL_TG_;Phe;Alb;M_VLDL_FC_;XL_HDL_PL_;ApoB_ApoA1;Tyr;S_LDL_CE_;L_LDL_FC_;EstC;M_VLDL_C;SM;Gln;S_HDL_CE_;XS_VLDL_PL;S_LDL_TG_;M_LDL_CE_;Leu;MUFA;L_LDL_TG;M_LDL_L;M_LDL_CE;Lac;L_HDL_CE_;L_HDL_PL;TotPG;XL_HDL_CE;L_HDL_C_;XL_HDL_C_;S_HDL_PL_;S_HDL_L;S_LDL_PL_;M_HDL_FC_;XS_VLDL_CE;S_VLDL_PL;L_LDL_PL_;Ace;L_V…
12:121479265	47	OASL	177	L_HDL_PL_;XL_HDL_C;SFA;XL_VLDL_PL;FAw3_FA;L_HDL_FC;LDL_D;HDL3_C;M_VLDL_L;XL_VLDL_FC;IDL_PL;IDL_TG;PC;XXL_VLDL_TG_;Phe;Alb;M_VLDL_FC_;XL_HDL_PL_;IDL_C_;ApoB_ApoA1;Tyr;EstC;L_LDL_FC_;SM;S_LDL_CE_;M_VLDL_C;Gln;S_HDL_CE_;XS_VLDL_PL;S_LDL_TG_;M_LDL_CE_;Leu;MUFA;L_LDL_TG;XXL_VLDL_FC_;M_LDL_L;XL_VLDL_TG;M_LDL_CE;Lac;L_HDL_CE_;L_HDL_PL;TotPG;L_HDL_C_;XL_HDL_C_;S_HDL_PL_;S_HDL_L;S_LDL_PL_;M_HDL_FC_;XS_VLD…
12:121471931	50	OASL	177	L_HDL_PL_;SFA;XL_VLDL_PL;FAw3_FA;L_HDL_FC;LDL_D;HDL3_C;IDL_TG_;M_VLDL_L;XL_VLDL_FC;IDL_TG;IDL_PL;PC;XXL_VLDL_TG_;Phe;Alb;M_VLDL_FC_;XL_HDL_PL_;IDL_C_;ApoB_ApoA1;Tyr;EstC;L_LDL_FC_;SM;M_VLDL_C;S_LDL_CE_;L_VLDL_C_;Gln;S_HDL_CE_;XS_VLDL_PL;L_LDL_TG_;S_LDL_TG_;M_LDL_CE_;Leu;MUFA;L_LDL_TG;XXL_VLDL_FC_;M_LDL_L;M_LDL_CE;Lac;L_HDL_CE_;L_HDL_PL;TotPG;L_HDL_C_;XL_HDL_C_;S_HDL_PL_;S_HDL_L;S_LDL_PL_;M_HDL_FC…
19:13103638	47	NFIX	173	L_HDL_PL_;SFA;XL_VLDL_PL;FAw3_FA;L_HDL_FC;LDL_D;HDL3_C;M_VLDL_L;XL_VLDL_FC;IDL_PL;IDL_TG;PC;XXL_VLDL_TG_;Phe;Alb;M_VLDL_FC_;XL_HDL_PL_;IDL_C_;ApoB_ApoA1;Tyr;EstC;L_LDL_FC_;SM;S_LDL_CE_;M_VLDL_C;S_HDL_CE_;Gln;XS_VLDL_PL;S_LDL_TG_;M_LDL_CE_;Leu;MUFA;L_LDL_TG;XXL_VLDL_FC_;M_LDL_L;XL_VLDL_TG;M_LDL_CE;Lac;L_HDL_CE_;L_HDL_PL;TotPG;L_HDL_C_;XL_HDL_C_;S_HDL_PL_;S_HDL_L;S_LDL_PL_;M_HDL_FC_;XS_VLDL_CE;S_VL…
4:185708595	50	ACSL1	181	L_HDL_PL_;XL_HDL_C;SFA;XL_VLDL_PL;FAw3_FA;L_HDL_FC;LDL_D;HDL3_C;IDL_TG_;M_VLDL_L;XL_VLDL_FC;IDL_TG;IDL_PL;PC;XXL_VLDL_TG_;Phe;Alb;M_VLDL_FC_;XL_HDL_PL_;IDL_C_;ApoB_ApoA1;Tyr;EstC;L_LDL_FC_;S_LDL_CE_;SM;M_VLDL_C;L_VLDL_C_;Gln;S_HDL_CE_;XS_VLDL_PL;L_LDL_TG_;S_LDL_TG_;M_LDL_CE_;Leu;MUFA;L_LDL_TG;XXL_VLDL_FC_;M_LDL_L;M_LDL_CE;Lac;L_HDL_CE_;L_HDL_PL;TotPG;L_HDL_C_;XL_HDL_C_;S_HDL_PL_;S_HDL_L;S_LDL_PL_…
12:121476423	37	OASL	126	L_HDL_PL_;XL_HDL_C;L_HDL_FC;LDL_D;IDL_TG_;M_VLDL_L;IDL_TG;IDL_PL;Phe;M_VLDL_FC_;XL_HDL_PL_;ApoB_ApoA1;Tyr;S_LDL_CE_;L_LDL_FC_;EstC;M_VLDL_C;S_HDL_CE_;Gln;XS_VLDL_PL;S_LDL_TG_;M_LDL_CE_;Leu;MUFA;L_LDL_TG;M_LDL_L;M_LDL_CE;Lac;L_HDL_CE_;L_HDL_PL;TotPG;L_HDL_C_;XL_HDL_C_;S_HDL_PL_;S_HDL_L;S_LDL_PL_;XS_VLDL_CE;XXL_VLDL_CE_;S_VLDL_PL;L_LDL_PL_;XS_VLDL_CE_;XS_VLDL_L;LDL_TG;XS_VLDL_C;S_LDL_PL;IDL_PL_;M_L…
4:185687373	22	ACSL1	67	XL_HDL_CE;XL_HDL_C;XL_VLDL_PL;SFA;TotCho;Val;XXL_VLDL_PL;HDL3_C;XXL_VLDL_C;Gp;XS_VLDL_CE;S_VLDL_PL_;XL_VLDL_FC;L_HDL_TG;L_VLDL_FC_;PC;XXL_VLDL_TG_;XL_HDL_CE_;Ile;IDL_C;M_VLDL_FC_;XL_HDL_PL_;XL_VLDL_C;HDL_TG;XS_VLDL_L;EstC;SM;XS_VLDL_C;XXL_VLDL_L;S_VLDL_C;S_VLDL_CE;M_VLDL_C;S_LDL_PL;IDL_PL_;FAw3;XXL_VLDL_CE;XXL_VLDL_PL_;Cit;ApoB;LA;L_HDL_TG_;S_HDL_FC_;IDL_L;TotFA;Leu;MUFA;L_VLDL_FC;XXL_VLDL_TG;XXL…
4:185714289	45	ACSL1	154	SFA;XL_VLDL_PL;LDL_D;HDL3_C;M_VLDL_L;XL_VLDL_FC;IDL_PL;IDL_TG;PC;XXL_VLDL_TG_;Phe;Alb;M_VLDL_FC_;XL_HDL_PL_;ApoB_ApoA1;Tyr;EstC;L_LDL_FC_;SM;M_VLDL_C;S_LDL_CE_;Gln;S_HDL_CE_;XS_VLDL_PL;M_LDL_CE_;Leu;MUFA;L_LDL_TG;XXL_VLDL_FC_;M_LDL_L;M_LDL_CE;Lac;L_HDL_CE_;TotPG;L_HDL_C_;XL_HDL_C_;S_HDL_PL_;S_HDL_L;S_LDL_PL_;M_HDL_FC_;XS_VLDL_CE;S_VLDL_PL_;S_VLDL_PL;L_LDL_PL_;L_VLDL_FC_;XS_VLDL_CE_;XL_VLDL_C;XS_V…
19:13109908	51	NFIX	186	L_HDL_PL_;XL_HDL_C;SFA;XL_VLDL_PL;FAw3_FA;L_HDL_FC;LDL_D;HDL3_C;IDL_TG_;M_VLDL_L;XL_VLDL_FC;IDL_TG;IDL_PL;PC;XXL_VLDL_TG_;Phe;Alb;M_VLDL_FC_;XL_HDL_PL_;IDL_C_;ApoB_ApoA1;Tyr;EstC;L_LDL_FC_;S_LDL_CE_;SM;M_VLDL_C;L_VLDL_C_;Gln;S_HDL_CE_;XS_VLDL_PL;L_LDL_TG_;S_LDL_TG_;M_LDL_CE_;Leu;MUFA;L_LDL_TG;XXL_VLDL_FC_;M_HDL_C_;M_LDL_L;XL_VLDL_TG;M_LDL_CE;Lac;L_HDL_CE_;L_HDL_PL;TotPG;XL_HDL_CE;L_HDL_C_;XL_HDL_…
4:185737843	38	RP11-701P16.2;ACSL1	113	SFA;XL_VLDL_PL;LDL_D;HDL3_C;XL_VLDL_FC;IDL_TG;IDL_PL;PC;XXL_VLDL_TG_;Phe;Alb;M_VLDL_FC_;XL_HDL_PL_;EstC;SM;L_LDL_FC_;M_VLDL_C;XS_VLDL_PL;Leu;MUFA;L_LDL_TG;XXL_VLDL_FC_;M_LDL_L;M_LDL_CE;L_HDL_CE_;TotPG;L_HDL_C_;XL_HDL_C_;S_HDL_PL_;S_HDL_L;M_HDL_FC_;S_LDL_PL_;XS_VLDL_CE;S_VLDL_PL;L_LDL_PL_;L_VLDL_FC_;XS_VLDL_CE_;XS_VLDL_L;LDL_TG;XS_VLDL_C;S_LDL_PL;IDL_PL_;M_LDL_FC;XXL_VLDL_PL_;M_LDL_TG;ApoB;S_LDL_C…
Query locus:	3:45910870	LZTFL1	Query signature length: 51	LRR NFBC 1966	Gp;Phe;Pyr;Lac;S_HDL_FC;Leu;S_VLDL_FC_;XXL_VLDL_FC_;S_LDL_TG;M_VLDL_FC_;HDL3_C;S_LDL_TG_;LA;LDL_TG;FAw6;L_LDL_TG;SM;M_LDL_TG;PC;HDL_TG;PUFA;S_HDL_TG;S_HDL_FC_;S_HDL_L;TotFA;MUFA;TotCho;L_LDL_TG_;M_LDL_TG_;TotPG;IDL_TG;L_VLDL_FC_;S_VLDL_FC;DHA;S_VLDL_PL;Glc;ApoA1;Val;XS_VLDL_TG;SFA;L_HDL_TG;L_LDL_FC_;M_HDL_TG;S_HDL_C;S_VLDL_C;Ile;M_HDL_FC_;S_VLDL_L;XXL_VLDL_PL_;Serum_TG;IDL_TG_
Reference dataset: LRR Pooled analysis
All genome wide signature overlap count list - distinct set only	50;49;48;47;46;45;44;43;42;41;40;39;38;37;36;35;34;33;32;31;30;29;28;27;26;25;24;23;22;21;20;19;18;17;16;15;14;13;12;11;10;9;8;7;6;5;4;3;2;1;0
Overlap results
Location	Overlap count	Gene	Reference signature length	Reference signature
4:185710859	50	ACSL1	194	L_HDL_PL_;XL_HDL_C;SFA;XL_VLDL_PL;FAw3_FA;L_HDL_FC;LDL_D;HDL3_C;IDL_TG_;M_VLDL_L;XL_VLDL_FC;M_VLDL_CE_;IDL_TG;IDL_PL;PC;XXL_VLDL_TG_;Phe;Alb;M_VLDL_FC_;XL_HDL_PL_;IDL_C_;ApoB_ApoA1;Tyr;L_LDL_FC_;EstC;S_LDL_CE_;M_VLDL_C;SM;L_VLDL_C_;Gln;S_HDL_CE_;XS_VLDL_PL;VLDL_D;L_LDL_TG_;S_LDL_TG_;M_LDL_CE_;Leu;MUFA;L_LDL_TG;XXL_VLDL_FC_;M_HDL_C_;M_LDL_L;M_LDL_CE;Lac;L_HDL_CE_;L_HDL_PL;TotPG;FAw6_FA;XL_HDL_CE;L…
12:113341598	40	RPH3A;RP1-71H24.1;OAS1	157	L_HDL_PL_;XL_HDL_C;SFA;FAw3_FA;L_HDL_FC;LDL_D;HDL3_C;M_VLDL_L;IDL_TG;IDL_PL;PC;XXL_VLDL_TG_;Phe;Alb;M_VLDL_FC_;XL_HDL_PL_;ApoB_ApoA1;Tyr;S_LDL_CE_;L_LDL_FC_;EstC;M_VLDL_C;Gln;S_HDL_CE_;XS_VLDL_PL;S_LDL_TG_;M_LDL_CE_;Leu;MUFA;L_LDL_TG;M_LDL_L;M_LDL_CE;Lac;L_HDL_CE_;L_HDL_PL;TotPG;XL_HDL_CE;L_HDL_C_;XL_HDL_C_;S_HDL_PL_;S_HDL_L;S_LDL_PL_;XS_VLDL_CE;S_VLDL_PL_;XXL_VLDL_CE_;S_VLDL_PL;L_LDL_PL_;Ace;XS_…
19:13122612	43	CTC-239J10.1;NFIX	160	L_HDL_PL_;XL_HDL_C;SFA;FAw3_FA;L_HDL_FC;LDL_D;HDL3_C;M_VLDL_L;M_VLDL_CE_;IDL_PL;IDL_TG;PC;XXL_VLDL_TG_;Phe;Alb;M_VLDL_FC_;XL_HDL_PL_;ApoB_ApoA1;Tyr;S_LDL_CE_;L_LDL_FC_;EstC;M_VLDL_C;SM;Gln;S_HDL_CE_;XS_VLDL_PL;S_LDL_TG_;M_LDL_CE_;Leu;MUFA;L_LDL_TG;M_LDL_L;M_LDL_CE;Lac;L_HDL_CE_;L_HDL_PL;TotPG;XL_HDL_CE;L_HDL_C_;XL_HDL_C_;S_HDL_PL_;S_HDL_L;S_LDL_PL_;M_HDL_FC_;XS_VLDL_CE;S_VLDL_PL;L_LDL_PL_;Ace;L_V…
12:121479265	45	OASL	177	L_HDL_PL_;XL_HDL_C;SFA;XL_VLDL_PL;FAw3_FA;L_HDL_FC;LDL_D;HDL3_C;M_VLDL_L;XL_VLDL_FC;IDL_PL;IDL_TG;PC;XXL_VLDL_TG_;Phe;Alb;M_VLDL_FC_;XL_HDL_PL_;IDL_C_;ApoB_ApoA1;Tyr;EstC;L_LDL_FC_;SM;S_LDL_CE_;M_VLDL_C;Gln;S_HDL_CE_;XS_VLDL_PL;S_LDL_TG_;M_LDL_CE_;Leu;MUFA;L_LDL_TG;XXL_VLDL_FC_;M_LDL_L;XL_VLDL_TG;M_LDL_CE;Lac;L_HDL_CE_;L_HDL_PL;TotPG;L_HDL_C_;XL_HDL_C_;S_HDL_PL_;S_HDL_L;S_LDL_PL_;M_HDL_FC_;XS_VLD…
12:121471931	48	OASL	177	L_HDL_PL_;SFA;XL_VLDL_PL;FAw3_FA;L_HDL_FC;LDL_D;HDL3_C;IDL_TG_;M_VLDL_L;XL_VLDL_FC;IDL_TG;IDL_PL;PC;XXL_VLDL_TG_;Phe;Alb;M_VLDL_FC_;XL_HDL_PL_;IDL_C_;ApoB_ApoA1;Tyr;EstC;L_LDL_FC_;SM;M_VLDL_C;S_LDL_CE_;L_VLDL_C_;Gln;S_HDL_CE_;XS_VLDL_PL;L_LDL_TG_;S_LDL_TG_;M_LDL_CE_;Leu;MUFA;L_LDL_TG;XXL_VLDL_FC_;M_LDL_L;M_LDL_CE;Lac;L_HDL_CE_;L_HDL_PL;TotPG;L_HDL_C_;XL_HDL_C_;S_HDL_PL_;S_HDL_L;S_LDL_PL_;M_HDL_FC…
19:13103638	45	NFIX	173	L_HDL_PL_;SFA;XL_VLDL_PL;FAw3_FA;L_HDL_FC;LDL_D;HDL3_C;M_VLDL_L;XL_VLDL_FC;IDL_PL;IDL_TG;PC;XXL_VLDL_TG_;Phe;Alb;M_VLDL_FC_;XL_HDL_PL_;IDL_C_;ApoB_ApoA1;Tyr;EstC;L_LDL_FC_;SM;S_LDL_CE_;M_VLDL_C;S_HDL_CE_;Gln;XS_VLDL_PL;S_LDL_TG_;M_LDL_CE_;Leu;MUFA;L_LDL_TG;XXL_VLDL_FC_;M_LDL_L;XL_VLDL_TG;M_LDL_CE;Lac;L_HDL_CE_;L_HDL_PL;TotPG;L_HDL_C_;XL_HDL_C_;S_HDL_PL_;S_HDL_L;S_LDL_PL_;M_HDL_FC_;XS_VLDL_CE;S_VL…
4:185708595	48	ACSL1	181	L_HDL_PL_;XL_HDL_C;SFA;XL_VLDL_PL;FAw3_FA;L_HDL_FC;LDL_D;HDL3_C;IDL_TG_;M_VLDL_L;XL_VLDL_FC;IDL_TG;IDL_PL;PC;XXL_VLDL_TG_;Phe;Alb;M_VLDL_FC_;XL_HDL_PL_;IDL_C_;ApoB_ApoA1;Tyr;EstC;L_LDL_FC_;S_LDL_CE_;SM;M_VLDL_C;L_VLDL_C_;Gln;S_HDL_CE_;XS_VLDL_PL;L_LDL_TG_;S_LDL_TG_;M_LDL_CE_;Leu;MUFA;L_LDL_TG;XXL_VLDL_FC_;M_LDL_L;M_LDL_CE;Lac;L_HDL_CE_;L_HDL_PL;TotPG;L_HDL_C_;XL_HDL_C_;S_HDL_PL_;S_HDL_L;S_LDL_PL_…
12:121476423	32	OASL	126	L_HDL_PL_;XL_HDL_C;L_HDL_FC;LDL_D;IDL_TG_;M_VLDL_L;IDL_TG;IDL_PL;Phe;M_VLDL_FC_;XL_HDL_PL_;ApoB_ApoA1;Tyr;S_LDL_CE_;L_LDL_FC_;EstC;M_VLDL_C;S_HDL_CE_;Gln;XS_VLDL_PL;S_LDL_TG_;M_LDL_CE_;Leu;MUFA;L_LDL_TG;M_LDL_L;M_LDL_CE;Lac;L_HDL_CE_;L_HDL_PL;TotPG;L_HDL_C_;XL_HDL_C_;S_HDL_PL_;S_HDL_L;S_LDL_PL_;XS_VLDL_CE;XXL_VLDL_CE_;S_VLDL_PL;L_LDL_PL_;XS_VLDL_CE_;XS_VLDL_L;LDL_TG;XS_VLDL_C;S_LDL_PL;IDL_PL_;M_L…
4:185687373	24	ACSL1	67	XL_HDL_CE;XL_HDL_C;XL_VLDL_PL;SFA;TotCho;Val;XXL_VLDL_PL;HDL3_C;XXL_VLDL_C;Gp;XS_VLDL_CE;S_VLDL_PL_;XL_VLDL_FC;L_HDL_TG;L_VLDL_FC_;PC;XXL_VLDL_TG_;XL_HDL_CE_;Ile;IDL_C;M_VLDL_FC_;XL_HDL_PL_;XL_VLDL_C;HDL_TG;XS_VLDL_L;EstC;SM;XS_VLDL_C;XXL_VLDL_L;S_VLDL_C;S_VLDL_CE;M_VLDL_C;S_LDL_PL;IDL_PL_;FAw3;XXL_VLDL_CE;XXL_VLDL_PL_;Cit;ApoB;LA;L_HDL_TG_;S_HDL_FC_;IDL_L;TotFA;Leu;MUFA;L_VLDL_FC;XXL_VLDL_TG;XXL…
4:185714289	44	ACSL1	154	SFA;XL_VLDL_PL;LDL_D;HDL3_C;M_VLDL_L;XL_VLDL_FC;IDL_PL;IDL_TG;PC;XXL_VLDL_TG_;Phe;Alb;M_VLDL_FC_;XL_HDL_PL_;ApoB_ApoA1;Tyr;EstC;L_LDL_FC_;SM;M_VLDL_C;S_LDL_CE_;Gln;S_HDL_CE_;XS_VLDL_PL;M_LDL_CE_;Leu;MUFA;L_LDL_TG;XXL_VLDL_FC_;M_LDL_L;M_LDL_CE;Lac;L_HDL_CE_;TotPG;L_HDL_C_;XL_HDL_C_;S_HDL_PL_;S_HDL_L;S_LDL_PL_;M_HDL_FC_;XS_VLDL_CE;S_VLDL_PL_;S_VLDL_PL;L_LDL_PL_;L_VLDL_FC_;XS_VLDL_CE_;XL_VLDL_C;XS_V…
19:13109908	49	NFIX	186	L_HDL_PL_;XL_HDL_C;SFA;XL_VLDL_PL;FAw3_FA;L_HDL_FC;LDL_D;HDL3_C;IDL_TG_;M_VLDL_L;XL_VLDL_FC;IDL_TG;IDL_PL;PC;XXL_VLDL_TG_;Phe;Alb;M_VLDL_FC_;XL_HDL_PL_;IDL_C_;ApoB_ApoA1;Tyr;EstC;L_LDL_FC_;S_LDL_CE_;SM;M_VLDL_C;L_VLDL_C_;Gln;S_HDL_CE_;XS_VLDL_PL;L_LDL_TG_;S_LDL_TG_;M_LDL_CE_;Leu;MUFA;L_LDL_TG;XXL_VLDL_FC_;M_HDL_C_;M_LDL_L;XL_VLDL_TG;M_LDL_CE;Lac;L_HDL_CE_;L_HDL_PL;TotPG;XL_HDL_CE;L_HDL_C_;XL_HDL_…
4:185737843	42	RP11-701P16.2;ACSL1	113	SFA;XL_VLDL_PL;LDL_D;HDL3_C;XL_VLDL_FC;IDL_TG;IDL_PL;PC;XXL_VLDL_TG_;Phe;Alb;M_VLDL_FC_;XL_HDL_PL_;EstC;SM;L_LDL_FC_;M_VLDL_C;XS_VLDL_PL;Leu;MUFA;L_LDL_TG;XXL_VLDL_FC_;M_LDL_L;M_LDL_CE;L_HDL_CE_;TotPG;L_HDL_C_;XL_HDL_C_;S_HDL_PL_;S_HDL_L;M_HDL_FC_;S_LDL_PL_;XS_VLDL_CE;S_VLDL_PL;L_LDL_PL_;L_VLDL_FC_;XS_VLDL_CE_;XS_VLDL_L;LDL_TG;XS_VLDL_C;S_LDL_PL;IDL_PL_;M_LDL_FC;XXL_VLDL_PL_;M_LDL_TG;ApoB;S_LDL_C…
Query locus:	3:45924791	RP11-852E15.1;LZTFL1;CCR9	Query signature length: 57	LRR NFBC 1966	Gp;Phe;Pyr;Leu;XXL_VLDL_FC_;S_HDL_FC;S_HDL_TG;M_VLDL_FC_;S_LDL_TG_;S_HDL_FC_;HDL_TG;L_LDL_TG_;HDL3_C;S_LDL_TG;M_LDL_TG_;S_VLDL_FC_;MUFA;LDL_TG;L_LDL_TG;M_HDL_TG;M_LDL_TG;S_HDL_TG_;PC;S_HDL_L;Ile;Lac;IDL_TG_;S_VLDL_FC;XS_VLDL_TG;L_LDL_C_;S_VLDL_PL;TotFA;L_HDL_TG;XS_VLDL_TG_;Serum_TG;IDL_TG;L_VLDL_FC_;SM;TotPG;TotCho;FAw6;L_LDL_FC_;SFA;Glc;S_HDL_PL;S_VLDL_L;MUFA_FA;XXL_VLDL_FC;XXL_VLDL_PL_;LA;XL_HD…
Reference dataset: LRR Pooled analysis
All genome wide signature overlap count list - distinct set only	56;55;54;53;52;51;50;49;48;47;46;45;44;43;42;41;40;39;38;37;36;35;34;33;32;31;30;29;28;27;26;25;24;23;22;21;20;19;18;17;16;15;14;13;12;11;10;9;8;7;6;5;4;3;2;1;0
Overlap results
Location	Overlap count	Gene	Reference signature length	Reference signature
4:185710859	56	ACSL1	194	L_HDL_PL_;XL_HDL_C;SFA;XL_VLDL_PL;FAw3_FA;L_HDL_FC;LDL_D;HDL3_C;IDL_TG_;M_VLDL_L;XL_VLDL_FC;M_VLDL_CE_;IDL_TG;IDL_PL;PC;XXL_VLDL_TG_;Phe;Alb;M_VLDL_FC_;XL_HDL_PL_;IDL_C_;ApoB_ApoA1;Tyr;L_LDL_FC_;EstC;S_LDL_CE_;M_VLDL_C;SM;L_VLDL_C_;Gln;S_HDL_CE_;XS_VLDL_PL;VLDL_D;L_LDL_TG_;S_LDL_TG_;M_LDL_CE_;Leu;MUFA;L_LDL_TG;XXL_VLDL_FC_;M_HDL_C_;M_LDL_L;M_LDL_CE;Lac;L_HDL_CE_;L_HDL_PL;TotPG;FAw6_FA;XL_HDL_CE;L…
12:113341598	45	RPH3A;RP1-71H24.1;OAS1	157	L_HDL_PL_;XL_HDL_C;SFA;FAw3_FA;L_HDL_FC;LDL_D;HDL3_C;M_VLDL_L;IDL_TG;IDL_PL;PC;XXL_VLDL_TG_;Phe;Alb;M_VLDL_FC_;XL_HDL_PL_;ApoB_ApoA1;Tyr;S_LDL_CE_;L_LDL_FC_;EstC;M_VLDL_C;Gln;S_HDL_CE_;XS_VLDL_PL;S_LDL_TG_;M_LDL_CE_;Leu;MUFA;L_LDL_TG;M_LDL_L;M_LDL_CE;Lac;L_HDL_CE_;L_HDL_PL;TotPG;XL_HDL_CE;L_HDL_C_;XL_HDL_C_;S_HDL_PL_;S_HDL_L;S_LDL_PL_;XS_VLDL_CE;S_VLDL_PL_;XXL_VLDL_CE_;S_VLDL_PL;L_LDL_PL_;Ace;XS_…
19:13122612	48	CTC-239J10.1;NFIX	160	L_HDL_PL_;XL_HDL_C;SFA;FAw3_FA;L_HDL_FC;LDL_D;HDL3_C;M_VLDL_L;M_VLDL_CE_;IDL_PL;IDL_TG;PC;XXL_VLDL_TG_;Phe;Alb;M_VLDL_FC_;XL_HDL_PL_;ApoB_ApoA1;Tyr;S_LDL_CE_;L_LDL_FC_;EstC;M_VLDL_C;SM;Gln;S_HDL_CE_;XS_VLDL_PL;S_LDL_TG_;M_LDL_CE_;Leu;MUFA;L_LDL_TG;M_LDL_L;M_LDL_CE;Lac;L_HDL_CE_;L_HDL_PL;TotPG;XL_HDL_CE;L_HDL_C_;XL_HDL_C_;S_HDL_PL_;S_HDL_L;S_LDL_PL_;M_HDL_FC_;XS_VLDL_CE;S_VLDL_PL;L_LDL_PL_;Ace;L_V…
12:121479265	49	OASL	177	L_HDL_PL_;XL_HDL_C;SFA;XL_VLDL_PL;FAw3_FA;L_HDL_FC;LDL_D;HDL3_C;M_VLDL_L;XL_VLDL_FC;IDL_PL;IDL_TG;PC;XXL_VLDL_TG_;Phe;Alb;M_VLDL_FC_;XL_HDL_PL_;IDL_C_;ApoB_ApoA1;Tyr;EstC;L_LDL_FC_;SM;S_LDL_CE_;M_VLDL_C;Gln;S_HDL_CE_;XS_VLDL_PL;S_LDL_TG_;M_LDL_CE_;Leu;MUFA;L_LDL_TG;XXL_VLDL_FC_;M_LDL_L;XL_VLDL_TG;M_LDL_CE;Lac;L_HDL_CE_;L_HDL_PL;TotPG;L_HDL_C_;XL_HDL_C_;S_HDL_PL_;S_HDL_L;S_LDL_PL_;M_HDL_FC_;XS_VLD…
12:121471931	52	OASL	177	L_HDL_PL_;SFA;XL_VLDL_PL;FAw3_FA;L_HDL_FC;LDL_D;HDL3_C;IDL_TG_;M_VLDL_L;XL_VLDL_FC;IDL_TG;IDL_PL;PC;XXL_VLDL_TG_;Phe;Alb;M_VLDL_FC_;XL_HDL_PL_;IDL_C_;ApoB_ApoA1;Tyr;EstC;L_LDL_FC_;SM;M_VLDL_C;S_LDL_CE_;L_VLDL_C_;Gln;S_HDL_CE_;XS_VLDL_PL;L_LDL_TG_;S_LDL_TG_;M_LDL_CE_;Leu;MUFA;L_LDL_TG;XXL_VLDL_FC_;M_LDL_L;M_LDL_CE;Lac;L_HDL_CE_;L_HDL_PL;TotPG;L_HDL_C_;XL_HDL_C_;S_HDL_PL_;S_HDL_L;S_LDL_PL_;M_HDL_FC…
19:13103638	49	NFIX	173	L_HDL_PL_;SFA;XL_VLDL_PL;FAw3_FA;L_HDL_FC;LDL_D;HDL3_C;M_VLDL_L;XL_VLDL_FC;IDL_PL;IDL_TG;PC;XXL_VLDL_TG_;Phe;Alb;M_VLDL_FC_;XL_HDL_PL_;IDL_C_;ApoB_ApoA1;Tyr;EstC;L_LDL_FC_;SM;S_LDL_CE_;M_VLDL_C;S_HDL_CE_;Gln;XS_VLDL_PL;S_LDL_TG_;M_LDL_CE_;Leu;MUFA;L_LDL_TG;XXL_VLDL_FC_;M_LDL_L;XL_VLDL_TG;M_LDL_CE;Lac;L_HDL_CE_;L_HDL_PL;TotPG;L_HDL_C_;XL_HDL_C_;S_HDL_PL_;S_HDL_L;S_LDL_PL_;M_HDL_FC_;XS_VLDL_CE;S_VL…
4:185708595	52	ACSL1	181	L_HDL_PL_;XL_HDL_C;SFA;XL_VLDL_PL;FAw3_FA;L_HDL_FC;LDL_D;HDL3_C;IDL_TG_;M_VLDL_L;XL_VLDL_FC;IDL_TG;IDL_PL;PC;XXL_VLDL_TG_;Phe;Alb;M_VLDL_FC_;XL_HDL_PL_;IDL_C_;ApoB_ApoA1;Tyr;EstC;L_LDL_FC_;S_LDL_CE_;SM;M_VLDL_C;L_VLDL_C_;Gln;S_HDL_CE_;XS_VLDL_PL;L_LDL_TG_;S_LDL_TG_;M_LDL_CE_;Leu;MUFA;L_LDL_TG;XXL_VLDL_FC_;M_LDL_L;M_LDL_CE;Lac;L_HDL_CE_;L_HDL_PL;TotPG;L_HDL_C_;XL_HDL_C_;S_HDL_PL_;S_HDL_L;S_LDL_PL_…
12:121476423	35	OASL	126	L_HDL_PL_;XL_HDL_C;L_HDL_FC;LDL_D;IDL_TG_;M_VLDL_L;IDL_TG;IDL_PL;Phe;M_VLDL_FC_;XL_HDL_PL_;ApoB_ApoA1;Tyr;S_LDL_CE_;L_LDL_FC_;EstC;M_VLDL_C;S_HDL_CE_;Gln;XS_VLDL_PL;S_LDL_TG_;M_LDL_CE_;Leu;MUFA;L_LDL_TG;M_LDL_L;M_LDL_CE;Lac;L_HDL_CE_;L_HDL_PL;TotPG;L_HDL_C_;XL_HDL_C_;S_HDL_PL_;S_HDL_L;S_LDL_PL_;XS_VLDL_CE;XXL_VLDL_CE_;S_VLDL_PL;L_LDL_PL_;XS_VLDL_CE_;XS_VLDL_L;LDL_TG;XS_VLDL_C;S_LDL_PL;IDL_PL_;M_L…
4:185687373	25	ACSL1	67	XL_HDL_CE;XL_HDL_C;XL_VLDL_PL;SFA;TotCho;Val;XXL_VLDL_PL;HDL3_C;XXL_VLDL_C;Gp;XS_VLDL_CE;S_VLDL_PL_;XL_VLDL_FC;L_HDL_TG;L_VLDL_FC_;PC;XXL_VLDL_TG_;XL_HDL_CE_;Ile;IDL_C;M_VLDL_FC_;XL_HDL_PL_;XL_VLDL_C;HDL_TG;XS_VLDL_L;EstC;SM;XS_VLDL_C;XXL_VLDL_L;S_VLDL_C;S_VLDL_CE;M_VLDL_C;S_LDL_PL;IDL_PL_;FAw3;XXL_VLDL_CE;XXL_VLDL_PL_;Cit;ApoB;LA;L_HDL_TG_;S_HDL_FC_;IDL_L;TotFA;Leu;MUFA;L_VLDL_FC;XXL_VLDL_TG;XXL…
4:185714289	47	ACSL1	154	SFA;XL_VLDL_PL;LDL_D;HDL3_C;M_VLDL_L;XL_VLDL_FC;IDL_PL;IDL_TG;PC;XXL_VLDL_TG_;Phe;Alb;M_VLDL_FC_;XL_HDL_PL_;ApoB_ApoA1;Tyr;EstC;L_LDL_FC_;SM;M_VLDL_C;S_LDL_CE_;Gln;S_HDL_CE_;XS_VLDL_PL;M_LDL_CE_;Leu;MUFA;L_LDL_TG;XXL_VLDL_FC_;M_LDL_L;M_LDL_CE;Lac;L_HDL_CE_;TotPG;L_HDL_C_;XL_HDL_C_;S_HDL_PL_;S_HDL_L;S_LDL_PL_;M_HDL_FC_;XS_VLDL_CE;S_VLDL_PL_;S_VLDL_PL;L_LDL_PL_;L_VLDL_FC_;XS_VLDL_CE_;XL_VLDL_C;XS_V…
19:13109908	53	NFIX	186	L_HDL_PL_;XL_HDL_C;SFA;XL_VLDL_PL;FAw3_FA;L_HDL_FC;LDL_D;HDL3_C;IDL_TG_;M_VLDL_L;XL_VLDL_FC;IDL_TG;IDL_PL;PC;XXL_VLDL_TG_;Phe;Alb;M_VLDL_FC_;XL_HDL_PL_;IDL_C_;ApoB_ApoA1;Tyr;EstC;L_LDL_FC_;S_LDL_CE_;SM;M_VLDL_C;L_VLDL_C_;Gln;S_HDL_CE_;XS_VLDL_PL;L_LDL_TG_;S_LDL_TG_;M_LDL_CE_;Leu;MUFA;L_LDL_TG;XXL_VLDL_FC_;M_HDL_C_;M_LDL_L;XL_VLDL_TG;M_LDL_CE;Lac;L_HDL_CE_;L_HDL_PL;TotPG;XL_HDL_CE;L_HDL_C_;XL_HDL_…
4:185737843	42	RP11-701P16.2;ACSL1	113	SFA;XL_VLDL_PL;LDL_D;HDL3_C;XL_VLDL_FC;IDL_TG;IDL_PL;PC;XXL_VLDL_TG_;Phe;Alb;M_VLDL_FC_;XL_HDL_PL_;EstC;SM;L_LDL_FC_;M_VLDL_C;XS_VLDL_PL;Leu;MUFA;L_LDL_TG;XXL_VLDL_FC_;M_LDL_L;M_LDL_CE;L_HDL_CE_;TotPG;L_HDL_C_;XL_HDL_C_;S_HDL_PL_;S_HDL_L;M_HDL_FC_;S_LDL_PL_;XS_VLDL_CE;S_VLDL_PL;L_LDL_PL_;L_VLDL_FC_;XS_VLDL_CE_;XS_VLDL_L;LDL_TG;XS_VLDL_C;S_LDL_PL;IDL_PL_;M_LDL_FC;XXL_VLDL_PL_;M_LDL_TG;ApoB;S_LDL_C…
Query locus:	3:45926569	RP11-852E15.1;LZTFL1;CCR9	Query signature length: 34	LRR NFBC 1966	Gp;Phe;Pyr;Leu;S_HDL_FC_;XXL_VLDL_FC_;M_VLDL_FC_;S_HDL_FC;Lac;S_LDL_TG_;S_VLDL_FC_;S_HDL_TG;L_LDL_TG_;HDL3_C;L_VLDL_FC_;HDL_TG;Glc;Val;L_LDL_C_;M_LDL_TG_;Ile;S_LDL_TG;IDL_TG_;L_LDL_TG;LA;LDL_TG;SM;FAw6;S_VLDL_FC;MUFA;XS_VLDL_TG;S_VLDL_PL;M_LDL_TG;S_HDL_TG_
Reference dataset: LRR Pooled analysis
All genome wide signature overlap count list - distinct set only	33;32;31;30;29;28;27;26;25;24;23;22;21;20;19;18;17;16;15;14;13;12;11;10;9;8;7;6;5;4;3;2;1;0
Overlap results
Location	Overlap count	Gene	Reference signature length	Reference signature
4:185710859	33	ACSL1	194	L_HDL_PL_;XL_HDL_C;SFA;XL_VLDL_PL;FAw3_FA;L_HDL_FC;LDL_D;HDL3_C;IDL_TG_;M_VLDL_L;XL_VLDL_FC;M_VLDL_CE_;IDL_TG;IDL_PL;PC;XXL_VLDL_TG_;Phe;Alb;M_VLDL_FC_;XL_HDL_PL_;IDL_C_;ApoB_ApoA1;Tyr;L_LDL_FC_;EstC;S_LDL_CE_;M_VLDL_C;SM;L_VLDL_C_;Gln;S_HDL_CE_;XS_VLDL_PL;VLDL_D;L_LDL_TG_;S_LDL_TG_;M_LDL_CE_;Leu;MUFA;L_LDL_TG;XXL_VLDL_FC_;M_HDL_C_;M_LDL_L;M_LDL_CE;Lac;L_HDL_CE_;L_HDL_PL;TotPG;FAw6_FA;XL_HDL_CE;L…
12:113341598	26	RPH3A;RP1-71H24.1;OAS1	157	L_HDL_PL_;XL_HDL_C;SFA;FAw3_FA;L_HDL_FC;LDL_D;HDL3_C;M_VLDL_L;IDL_TG;IDL_PL;PC;XXL_VLDL_TG_;Phe;Alb;M_VLDL_FC_;XL_HDL_PL_;ApoB_ApoA1;Tyr;S_LDL_CE_;L_LDL_FC_;EstC;M_VLDL_C;Gln;S_HDL_CE_;XS_VLDL_PL;S_LDL_TG_;M_LDL_CE_;Leu;MUFA;L_LDL_TG;M_LDL_L;M_LDL_CE;Lac;L_HDL_CE_;L_HDL_PL;TotPG;XL_HDL_CE;L_HDL_C_;XL_HDL_C_;S_HDL_PL_;S_HDL_L;S_LDL_PL_;XS_VLDL_CE;S_VLDL_PL_;XXL_VLDL_CE_;S_VLDL_PL;L_LDL_PL_;Ace;XS_…
19:13122612	27	CTC-239J10.1;NFIX	160	L_HDL_PL_;XL_HDL_C;SFA;FAw3_FA;L_HDL_FC;LDL_D;HDL3_C;M_VLDL_L;M_VLDL_CE_;IDL_PL;IDL_TG;PC;XXL_VLDL_TG_;Phe;Alb;M_VLDL_FC_;XL_HDL_PL_;ApoB_ApoA1;Tyr;S_LDL_CE_;L_LDL_FC_;EstC;M_VLDL_C;SM;Gln;S_HDL_CE_;XS_VLDL_PL;S_LDL_TG_;M_LDL_CE_;Leu;MUFA;L_LDL_TG;M_LDL_L;M_LDL_CE;Lac;L_HDL_CE_;L_HDL_PL;TotPG;XL_HDL_CE;L_HDL_C_;XL_HDL_C_;S_HDL_PL_;S_HDL_L;S_LDL_PL_;M_HDL_FC_;XS_VLDL_CE;S_VLDL_PL;L_LDL_PL_;Ace;L_V…
12:121479265	29	OASL	177	L_HDL_PL_;XL_HDL_C;SFA;XL_VLDL_PL;FAw3_FA;L_HDL_FC;LDL_D;HDL3_C;M_VLDL_L;XL_VLDL_FC;IDL_PL;IDL_TG;PC;XXL_VLDL_TG_;Phe;Alb;M_VLDL_FC_;XL_HDL_PL_;IDL_C_;ApoB_ApoA1;Tyr;EstC;L_LDL_FC_;SM;S_LDL_CE_;M_VLDL_C;Gln;S_HDL_CE_;XS_VLDL_PL;S_LDL_TG_;M_LDL_CE_;Leu;MUFA;L_LDL_TG;XXL_VLDL_FC_;M_LDL_L;XL_VLDL_TG;M_LDL_CE;Lac;L_HDL_CE_;L_HDL_PL;TotPG;L_HDL_C_;XL_HDL_C_;S_HDL_PL_;S_HDL_L;S_LDL_PL_;M_HDL_FC_;XS_VLD…
12:121471931	32	OASL	177	L_HDL_PL_;SFA;XL_VLDL_PL;FAw3_FA;L_HDL_FC;LDL_D;HDL3_C;IDL_TG_;M_VLDL_L;XL_VLDL_FC;IDL_TG;IDL_PL;PC;XXL_VLDL_TG_;Phe;Alb;M_VLDL_FC_;XL_HDL_PL_;IDL_C_;ApoB_ApoA1;Tyr;EstC;L_LDL_FC_;SM;M_VLDL_C;S_LDL_CE_;L_VLDL_C_;Gln;S_HDL_CE_;XS_VLDL_PL;L_LDL_TG_;S_LDL_TG_;M_LDL_CE_;Leu;MUFA;L_LDL_TG;XXL_VLDL_FC_;M_LDL_L;M_LDL_CE;Lac;L_HDL_CE_;L_HDL_PL;TotPG;L_HDL_C_;XL_HDL_C_;S_HDL_PL_;S_HDL_L;S_LDL_PL_;M_HDL_FC…
19:13103638	29	NFIX	173	L_HDL_PL_;SFA;XL_VLDL_PL;FAw3_FA;L_HDL_FC;LDL_D;HDL3_C;M_VLDL_L;XL_VLDL_FC;IDL_PL;IDL_TG;PC;XXL_VLDL_TG_;Phe;Alb;M_VLDL_FC_;XL_HDL_PL_;IDL_C_;ApoB_ApoA1;Tyr;EstC;L_LDL_FC_;SM;S_LDL_CE_;M_VLDL_C;S_HDL_CE_;Gln;XS_VLDL_PL;S_LDL_TG_;M_LDL_CE_;Leu;MUFA;L_LDL_TG;XXL_VLDL_FC_;M_LDL_L;XL_VLDL_TG;M_LDL_CE;Lac;L_HDL_CE_;L_HDL_PL;TotPG;L_HDL_C_;XL_HDL_C_;S_HDL_PL_;S_HDL_L;S_LDL_PL_;M_HDL_FC_;XS_VLDL_CE;S_VL…
4:185708595	32	ACSL1	181	L_HDL_PL_;XL_HDL_C;SFA;XL_VLDL_PL;FAw3_FA;L_HDL_FC;LDL_D;HDL3_C;IDL_TG_;M_VLDL_L;XL_VLDL_FC;IDL_TG;IDL_PL;PC;XXL_VLDL_TG_;Phe;Alb;M_VLDL_FC_;XL_HDL_PL_;IDL_C_;ApoB_ApoA1;Tyr;EstC;L_LDL_FC_;S_LDL_CE_;SM;M_VLDL_C;L_VLDL_C_;Gln;S_HDL_CE_;XS_VLDL_PL;L_LDL_TG_;S_LDL_TG_;M_LDL_CE_;Leu;MUFA;L_LDL_TG;XXL_VLDL_FC_;M_LDL_L;M_LDL_CE;Lac;L_HDL_CE_;L_HDL_PL;TotPG;L_HDL_C_;XL_HDL_C_;S_HDL_PL_;S_HDL_L;S_LDL_PL_…
12:121476423	24	OASL	126	L_HDL_PL_;XL_HDL_C;L_HDL_FC;LDL_D;IDL_TG_;M_VLDL_L;IDL_TG;IDL_PL;Phe;M_VLDL_FC_;XL_HDL_PL_;ApoB_ApoA1;Tyr;S_LDL_CE_;L_LDL_FC_;EstC;M_VLDL_C;S_HDL_CE_;Gln;XS_VLDL_PL;S_LDL_TG_;M_LDL_CE_;Leu;MUFA;L_LDL_TG;M_LDL_L;M_LDL_CE;Lac;L_HDL_CE_;L_HDL_PL;TotPG;L_HDL_C_;XL_HDL_C_;S_HDL_PL_;S_HDL_L;S_LDL_PL_;XS_VLDL_CE;XXL_VLDL_CE_;S_VLDL_PL;L_LDL_PL_;XS_VLDL_CE_;XS_VLDL_L;LDL_TG;XS_VLDL_C;S_LDL_PL;IDL_PL_;M_L…
4:185687373	13	ACSL1	67	XL_HDL_CE;XL_HDL_C;XL_VLDL_PL;SFA;TotCho;Val;XXL_VLDL_PL;HDL3_C;XXL_VLDL_C;Gp;XS_VLDL_CE;S_VLDL_PL_;XL_VLDL_FC;L_HDL_TG;L_VLDL_FC_;PC;XXL_VLDL_TG_;XL_HDL_CE_;Ile;IDL_C;M_VLDL_FC_;XL_HDL_PL_;XL_VLDL_C;HDL_TG;XS_VLDL_L;EstC;SM;XS_VLDL_C;XXL_VLDL_L;S_VLDL_C;S_VLDL_CE;M_VLDL_C;S_LDL_PL;IDL_PL_;FAw3;XXL_VLDL_CE;XXL_VLDL_PL_;Cit;ApoB;LA;L_HDL_TG_;S_HDL_FC_;IDL_L;TotFA;Leu;MUFA;L_VLDL_FC;XXL_VLDL_TG;XXL…
4:185714289	28	ACSL1	154	SFA;XL_VLDL_PL;LDL_D;HDL3_C;M_VLDL_L;XL_VLDL_FC;IDL_PL;IDL_TG;PC;XXL_VLDL_TG_;Phe;Alb;M_VLDL_FC_;XL_HDL_PL_;ApoB_ApoA1;Tyr;EstC;L_LDL_FC_;SM;M_VLDL_C;S_LDL_CE_;Gln;S_HDL_CE_;XS_VLDL_PL;M_LDL_CE_;Leu;MUFA;L_LDL_TG;XXL_VLDL_FC_;M_LDL_L;M_LDL_CE;Lac;L_HDL_CE_;TotPG;L_HDL_C_;XL_HDL_C_;S_HDL_PL_;S_HDL_L;S_LDL_PL_;M_HDL_FC_;XS_VLDL_CE;S_VLDL_PL_;S_VLDL_PL;L_LDL_PL_;L_VLDL_FC_;XS_VLDL_CE_;XL_VLDL_C;XS_V…
19:13109908	33	NFIX	186	L_HDL_PL_;XL_HDL_C;SFA;XL_VLDL_PL;FAw3_FA;L_HDL_FC;LDL_D;HDL3_C;IDL_TG_;M_VLDL_L;XL_VLDL_FC;IDL_TG;IDL_PL;PC;XXL_VLDL_TG_;Phe;Alb;M_VLDL_FC_;XL_HDL_PL_;IDL_C_;ApoB_ApoA1;Tyr;EstC;L_LDL_FC_;S_LDL_CE_;SM;M_VLDL_C;L_VLDL_C_;Gln;S_HDL_CE_;XS_VLDL_PL;L_LDL_TG_;S_LDL_TG_;M_LDL_CE_;Leu;MUFA;L_LDL_TG;XXL_VLDL_FC_;M_HDL_C_;M_LDL_L;XL_VLDL_TG;M_LDL_CE;Lac;L_HDL_CE_;L_HDL_PL;TotPG;XL_HDL_CE;L_HDL_C_;XL_HDL_…
4:185737843	25	RP11-701P16.2;ACSL1	113	SFA;XL_VLDL_PL;LDL_D;HDL3_C;XL_VLDL_FC;IDL_TG;IDL_PL;PC;XXL_VLDL_TG_;Phe;Alb;M_VLDL_FC_;XL_HDL_PL_;EstC;SM;L_LDL_FC_;M_VLDL_C;XS_VLDL_PL;Leu;MUFA;L_LDL_TG;XXL_VLDL_FC_;M_LDL_L;M_LDL_CE;L_HDL_CE_;TotPG;L_HDL_C_;XL_HDL_C_;S_HDL_PL_;S_HDL_L;M_HDL_FC_;S_LDL_PL_;XS_VLDL_CE;S_VLDL_PL;L_LDL_PL_;L_VLDL_FC_;XS_VLDL_CE_;XS_VLDL_L;LDL_TG;XS_VLDL_C;S_LDL_PL;IDL_PL_;M_LDL_FC;XXL_VLDL_PL_;M_LDL_TG;ApoB;S_LDL_C…
Query locus:	3:45885360	LZTFL1	Query signature length: 53	LRR NFBC 1966	Gp;Phe;Pyr;XXL_VLDL_FC_;M_VLDL_FC_;S_HDL_FC_;S_HDL_FC;HDL_TG;Lac;S_LDL_TG_;Leu;S_HDL_TG;L_VLDL_FC_;S_VLDL_FC_;HDL3_C;S_LDL_TG;L_LDL_TG;LDL_TG;LA;FAw6;SM;PC;M_LDL_TG;L_LDL_TG_;PUFA;M_LDL_TG_;Glc;MUFA;L_HDL_TG;TotFA;XXL_VLDL_PL_;IDL_TG;Ala;TotCho;XS_VLDL_TG;S_VLDL_FC;TotPG;XL_HDL_TG;IDL_TG_;XS_VLDL_TG_;S_VLDL_PL;M_HDL_TG;SFA;S_HDL_TG_;S_HDL_L;Serum_TG;Ile;ApoA1;DHA;Val;L_LDL_C_;L_LDL_FC_;S_VLDL_L
Reference dataset: LRR Pooled analysis
All genome wide signature overlap count list - distinct set only	52;51;50;49;48;47;46;45;44;43;42;41;40;39;38;37;36;35;34;33;32;31;30;29;28;27;26;25;24;23;22;21;20;19;18;17;16;15;14;13;12;11;10;9;8;7;6;5;4;3;2;1;0
Overlap results
Location	Overlap count	Gene	Reference signature length	Reference signature
4:185710859	52	ACSL1	194	L_HDL_PL_;XL_HDL_C;SFA;XL_VLDL_PL;FAw3_FA;L_HDL_FC;LDL_D;HDL3_C;IDL_TG_;M_VLDL_L;XL_VLDL_FC;M_VLDL_CE_;IDL_TG;IDL_PL;PC;XXL_VLDL_TG_;Phe;Alb;M_VLDL_FC_;XL_HDL_PL_;IDL_C_;ApoB_ApoA1;Tyr;L_LDL_FC_;EstC;S_LDL_CE_;M_VLDL_C;SM;L_VLDL_C_;Gln;S_HDL_CE_;XS_VLDL_PL;VLDL_D;L_LDL_TG_;S_LDL_TG_;M_LDL_CE_;Leu;MUFA;L_LDL_TG;XXL_VLDL_FC_;M_HDL_C_;M_LDL_L;M_LDL_CE;Lac;L_HDL_CE_;L_HDL_PL;TotPG;FAw6_FA;XL_HDL_CE;L…
12:113341598	43	RPH3A;RP1-71H24.1;OAS1	157	L_HDL_PL_;XL_HDL_C;SFA;FAw3_FA;L_HDL_FC;LDL_D;HDL3_C;M_VLDL_L;IDL_TG;IDL_PL;PC;XXL_VLDL_TG_;Phe;Alb;M_VLDL_FC_;XL_HDL_PL_;ApoB_ApoA1;Tyr;S_LDL_CE_;L_LDL_FC_;EstC;M_VLDL_C;Gln;S_HDL_CE_;XS_VLDL_PL;S_LDL_TG_;M_LDL_CE_;Leu;MUFA;L_LDL_TG;M_LDL_L;M_LDL_CE;Lac;L_HDL_CE_;L_HDL_PL;TotPG;XL_HDL_CE;L_HDL_C_;XL_HDL_C_;S_HDL_PL_;S_HDL_L;S_LDL_PL_;XS_VLDL_CE;S_VLDL_PL_;XXL_VLDL_CE_;S_VLDL_PL;L_LDL_PL_;Ace;XS_…
19:13122612	44	CTC-239J10.1;NFIX	160	L_HDL_PL_;XL_HDL_C;SFA;FAw3_FA;L_HDL_FC;LDL_D;HDL3_C;M_VLDL_L;M_VLDL_CE_;IDL_PL;IDL_TG;PC;XXL_VLDL_TG_;Phe;Alb;M_VLDL_FC_;XL_HDL_PL_;ApoB_ApoA1;Tyr;S_LDL_CE_;L_LDL_FC_;EstC;M_VLDL_C;SM;Gln;S_HDL_CE_;XS_VLDL_PL;S_LDL_TG_;M_LDL_CE_;Leu;MUFA;L_LDL_TG;M_LDL_L;M_LDL_CE;Lac;L_HDL_CE_;L_HDL_PL;TotPG;XL_HDL_CE;L_HDL_C_;XL_HDL_C_;S_HDL_PL_;S_HDL_L;S_LDL_PL_;M_HDL_FC_;XS_VLDL_CE;S_VLDL_PL;L_LDL_PL_;Ace;L_V…
12:121479265	47	OASL	177	L_HDL_PL_;XL_HDL_C;SFA;XL_VLDL_PL;FAw3_FA;L_HDL_FC;LDL_D;HDL3_C;M_VLDL_L;XL_VLDL_FC;IDL_PL;IDL_TG;PC;XXL_VLDL_TG_;Phe;Alb;M_VLDL_FC_;XL_HDL_PL_;IDL_C_;ApoB_ApoA1;Tyr;EstC;L_LDL_FC_;SM;S_LDL_CE_;M_VLDL_C;Gln;S_HDL_CE_;XS_VLDL_PL;S_LDL_TG_;M_LDL_CE_;Leu;MUFA;L_LDL_TG;XXL_VLDL_FC_;M_LDL_L;XL_VLDL_TG;M_LDL_CE;Lac;L_HDL_CE_;L_HDL_PL;TotPG;L_HDL_C_;XL_HDL_C_;S_HDL_PL_;S_HDL_L;S_LDL_PL_;M_HDL_FC_;XS_VLD…
12:121471931	49	OASL	177	L_HDL_PL_;SFA;XL_VLDL_PL;FAw3_FA;L_HDL_FC;LDL_D;HDL3_C;IDL_TG_;M_VLDL_L;XL_VLDL_FC;IDL_TG;IDL_PL;PC;XXL_VLDL_TG_;Phe;Alb;M_VLDL_FC_;XL_HDL_PL_;IDL_C_;ApoB_ApoA1;Tyr;EstC;L_LDL_FC_;SM;M_VLDL_C;S_LDL_CE_;L_VLDL_C_;Gln;S_HDL_CE_;XS_VLDL_PL;L_LDL_TG_;S_LDL_TG_;M_LDL_CE_;Leu;MUFA;L_LDL_TG;XXL_VLDL_FC_;M_LDL_L;M_LDL_CE;Lac;L_HDL_CE_;L_HDL_PL;TotPG;L_HDL_C_;XL_HDL_C_;S_HDL_PL_;S_HDL_L;S_LDL_PL_;M_HDL_FC…
19:13103638	47	NFIX	173	L_HDL_PL_;SFA;XL_VLDL_PL;FAw3_FA;L_HDL_FC;LDL_D;HDL3_C;M_VLDL_L;XL_VLDL_FC;IDL_PL;IDL_TG;PC;XXL_VLDL_TG_;Phe;Alb;M_VLDL_FC_;XL_HDL_PL_;IDL_C_;ApoB_ApoA1;Tyr;EstC;L_LDL_FC_;SM;S_LDL_CE_;M_VLDL_C;S_HDL_CE_;Gln;XS_VLDL_PL;S_LDL_TG_;M_LDL_CE_;Leu;MUFA;L_LDL_TG;XXL_VLDL_FC_;M_LDL_L;XL_VLDL_TG;M_LDL_CE;Lac;L_HDL_CE_;L_HDL_PL;TotPG;L_HDL_C_;XL_HDL_C_;S_HDL_PL_;S_HDL_L;S_LDL_PL_;M_HDL_FC_;XS_VLDL_CE;S_VL…
4:185708595	49	ACSL1	181	L_HDL_PL_;XL_HDL_C;SFA;XL_VLDL_PL;FAw3_FA;L_HDL_FC;LDL_D;HDL3_C;IDL_TG_;M_VLDL_L;XL_VLDL_FC;IDL_TG;IDL_PL;PC;XXL_VLDL_TG_;Phe;Alb;M_VLDL_FC_;XL_HDL_PL_;IDL_C_;ApoB_ApoA1;Tyr;EstC;L_LDL_FC_;S_LDL_CE_;SM;M_VLDL_C;L_VLDL_C_;Gln;S_HDL_CE_;XS_VLDL_PL;L_LDL_TG_;S_LDL_TG_;M_LDL_CE_;Leu;MUFA;L_LDL_TG;XXL_VLDL_FC_;M_LDL_L;M_LDL_CE;Lac;L_HDL_CE_;L_HDL_PL;TotPG;L_HDL_C_;XL_HDL_C_;S_HDL_PL_;S_HDL_L;S_LDL_PL_…
12:121476423	34	OASL	126	L_HDL_PL_;XL_HDL_C;L_HDL_FC;LDL_D;IDL_TG_;M_VLDL_L;IDL_TG;IDL_PL;Phe;M_VLDL_FC_;XL_HDL_PL_;ApoB_ApoA1;Tyr;S_LDL_CE_;L_LDL_FC_;EstC;M_VLDL_C;S_HDL_CE_;Gln;XS_VLDL_PL;S_LDL_TG_;M_LDL_CE_;Leu;MUFA;L_LDL_TG;M_LDL_L;M_LDL_CE;Lac;L_HDL_CE_;L_HDL_PL;TotPG;L_HDL_C_;XL_HDL_C_;S_HDL_PL_;S_HDL_L;S_LDL_PL_;XS_VLDL_CE;XXL_VLDL_CE_;S_VLDL_PL;L_LDL_PL_;XS_VLDL_CE_;XS_VLDL_L;LDL_TG;XS_VLDL_C;S_LDL_PL;IDL_PL_;M_L…
4:185687373	24	ACSL1	67	XL_HDL_CE;XL_HDL_C;XL_VLDL_PL;SFA;TotCho;Val;XXL_VLDL_PL;HDL3_C;XXL_VLDL_C;Gp;XS_VLDL_CE;S_VLDL_PL_;XL_VLDL_FC;L_HDL_TG;L_VLDL_FC_;PC;XXL_VLDL_TG_;XL_HDL_CE_;Ile;IDL_C;M_VLDL_FC_;XL_HDL_PL_;XL_VLDL_C;HDL_TG;XS_VLDL_L;EstC;SM;XS_VLDL_C;XXL_VLDL_L;S_VLDL_C;S_VLDL_CE;M_VLDL_C;S_LDL_PL;IDL_PL_;FAw3;XXL_VLDL_CE;XXL_VLDL_PL_;Cit;ApoB;LA;L_HDL_TG_;S_HDL_FC_;IDL_L;TotFA;Leu;MUFA;L_VLDL_FC;XXL_VLDL_TG;XXL…
4:185714289	45	ACSL1	154	SFA;XL_VLDL_PL;LDL_D;HDL3_C;M_VLDL_L;XL_VLDL_FC;IDL_PL;IDL_TG;PC;XXL_VLDL_TG_;Phe;Alb;M_VLDL_FC_;XL_HDL_PL_;ApoB_ApoA1;Tyr;EstC;L_LDL_FC_;SM;M_VLDL_C;S_LDL_CE_;Gln;S_HDL_CE_;XS_VLDL_PL;M_LDL_CE_;Leu;MUFA;L_LDL_TG;XXL_VLDL_FC_;M_LDL_L;M_LDL_CE;Lac;L_HDL_CE_;TotPG;L_HDL_C_;XL_HDL_C_;S_HDL_PL_;S_HDL_L;S_LDL_PL_;M_HDL_FC_;XS_VLDL_CE;S_VLDL_PL_;S_VLDL_PL;L_LDL_PL_;L_VLDL_FC_;XS_VLDL_CE_;XL_VLDL_C;XS_V…
19:13109908	50	NFIX	186	L_HDL_PL_;XL_HDL_C;SFA;XL_VLDL_PL;FAw3_FA;L_HDL_FC;LDL_D;HDL3_C;IDL_TG_;M_VLDL_L;XL_VLDL_FC;IDL_TG;IDL_PL;PC;XXL_VLDL_TG_;Phe;Alb;M_VLDL_FC_;XL_HDL_PL_;IDL_C_;ApoB_ApoA1;Tyr;EstC;L_LDL_FC_;S_LDL_CE_;SM;M_VLDL_C;L_VLDL_C_;Gln;S_HDL_CE_;XS_VLDL_PL;L_LDL_TG_;S_LDL_TG_;M_LDL_CE_;Leu;MUFA;L_LDL_TG;XXL_VLDL_FC_;M_HDL_C_;M_LDL_L;XL_VLDL_TG;M_LDL_CE;Lac;L_HDL_CE_;L_HDL_PL;TotPG;XL_HDL_CE;L_HDL_C_;XL_HDL_…
4:185737843	40	RP11-701P16.2;ACSL1	113	SFA;XL_VLDL_PL;LDL_D;HDL3_C;XL_VLDL_FC;IDL_TG;IDL_PL;PC;XXL_VLDL_TG_;Phe;Alb;M_VLDL_FC_;XL_HDL_PL_;EstC;SM;L_LDL_FC_;M_VLDL_C;XS_VLDL_PL;Leu;MUFA;L_LDL_TG;XXL_VLDL_FC_;M_LDL_L;M_LDL_CE;L_HDL_CE_;TotPG;L_HDL_C_;XL_HDL_C_;S_HDL_PL_;S_HDL_L;M_HDL_FC_;S_LDL_PL_;XS_VLDL_CE;S_VLDL_PL;L_LDL_PL_;L_VLDL_FC_;XS_VLDL_CE_;XS_VLDL_L;LDL_TG;XS_VLDL_C;S_LDL_PL;IDL_PL_;M_LDL_FC;XXL_VLDL_PL_;M_LDL_TG;ApoB;S_LDL_C…
Query locus:	3:45864732	LZTFL1	Query signature length: 29	LRR NFBC 1966	Gp;Phe;Pyr;S_HDL_FC_;Leu;XXL_VLDL_FC_;S_HDL_FC;S_VLDL_FC_;M_VLDL_FC_;S_LDL_TG_;L_LDL_TG_;HDL3_C;Lac;L_LDL_C_;M_LDL_TG_;S_HDL_TG;HDL_TG;L_VLDL_FC_;Glc;S_LDL_TG;L_LDL_TG;SM;LDL_TG;IDL_TG_;PC;S_LDL_C_;M_LDL_C_;S_HDL_L;M_LDL_TG
Reference dataset: LRR Pooled analysis
All genome wide signature overlap count list - distinct set only	28;27;26;25;24;23;22;21;20;19;18;17;16;15;14;13;12;11;10;9;8;7;6;5;4;3;2;1;0
Overlap results
Location	Overlap count	Gene	Reference signature length	Reference signature
4:185710859	28	ACSL1	194	L_HDL_PL_;XL_HDL_C;SFA;XL_VLDL_PL;FAw3_FA;L_HDL_FC;LDL_D;HDL3_C;IDL_TG_;M_VLDL_L;XL_VLDL_FC;M_VLDL_CE_;IDL_TG;IDL_PL;PC;XXL_VLDL_TG_;Phe;Alb;M_VLDL_FC_;XL_HDL_PL_;IDL_C_;ApoB_ApoA1;Tyr;L_LDL_FC_;EstC;S_LDL_CE_;M_VLDL_C;SM;L_VLDL_C_;Gln;S_HDL_CE_;XS_VLDL_PL;VLDL_D;L_LDL_TG_;S_LDL_TG_;M_LDL_CE_;Leu;MUFA;L_LDL_TG;XXL_VLDL_FC_;M_HDL_C_;M_LDL_L;M_LDL_CE;Lac;L_HDL_CE_;L_HDL_PL;TotPG;FAw6_FA;XL_HDL_CE;L…
12:113341598	21	RPH3A;RP1-71H24.1;OAS1	157	L_HDL_PL_;XL_HDL_C;SFA;FAw3_FA;L_HDL_FC;LDL_D;HDL3_C;M_VLDL_L;IDL_TG;IDL_PL;PC;XXL_VLDL_TG_;Phe;Alb;M_VLDL_FC_;XL_HDL_PL_;ApoB_ApoA1;Tyr;S_LDL_CE_;L_LDL_FC_;EstC;M_VLDL_C;Gln;S_HDL_CE_;XS_VLDL_PL;S_LDL_TG_;M_LDL_CE_;Leu;MUFA;L_LDL_TG;M_LDL_L;M_LDL_CE;Lac;L_HDL_CE_;L_HDL_PL;TotPG;XL_HDL_CE;L_HDL_C_;XL_HDL_C_;S_HDL_PL_;S_HDL_L;S_LDL_PL_;XS_VLDL_CE;S_VLDL_PL_;XXL_VLDL_CE_;S_VLDL_PL;L_LDL_PL_;Ace;XS_…
19:13122612	23	CTC-239J10.1;NFIX	160	L_HDL_PL_;XL_HDL_C;SFA;FAw3_FA;L_HDL_FC;LDL_D;HDL3_C;M_VLDL_L;M_VLDL_CE_;IDL_PL;IDL_TG;PC;XXL_VLDL_TG_;Phe;Alb;M_VLDL_FC_;XL_HDL_PL_;ApoB_ApoA1;Tyr;S_LDL_CE_;L_LDL_FC_;EstC;M_VLDL_C;SM;Gln;S_HDL_CE_;XS_VLDL_PL;S_LDL_TG_;M_LDL_CE_;Leu;MUFA;L_LDL_TG;M_LDL_L;M_LDL_CE;Lac;L_HDL_CE_;L_HDL_PL;TotPG;XL_HDL_CE;L_HDL_C_;XL_HDL_C_;S_HDL_PL_;S_HDL_L;S_LDL_PL_;M_HDL_FC_;XS_VLDL_CE;S_VLDL_PL;L_LDL_PL_;Ace;L_V…
12:121479265	24	OASL	177	L_HDL_PL_;XL_HDL_C;SFA;XL_VLDL_PL;FAw3_FA;L_HDL_FC;LDL_D;HDL3_C;M_VLDL_L;XL_VLDL_FC;IDL_PL;IDL_TG;PC;XXL_VLDL_TG_;Phe;Alb;M_VLDL_FC_;XL_HDL_PL_;IDL_C_;ApoB_ApoA1;Tyr;EstC;L_LDL_FC_;SM;S_LDL_CE_;M_VLDL_C;Gln;S_HDL_CE_;XS_VLDL_PL;S_LDL_TG_;M_LDL_CE_;Leu;MUFA;L_LDL_TG;XXL_VLDL_FC_;M_LDL_L;XL_VLDL_TG;M_LDL_CE;Lac;L_HDL_CE_;L_HDL_PL;TotPG;L_HDL_C_;XL_HDL_C_;S_HDL_PL_;S_HDL_L;S_LDL_PL_;M_HDL_FC_;XS_VLD…
12:121471931	27	OASL	177	L_HDL_PL_;SFA;XL_VLDL_PL;FAw3_FA;L_HDL_FC;LDL_D;HDL3_C;IDL_TG_;M_VLDL_L;XL_VLDL_FC;IDL_TG;IDL_PL;PC;XXL_VLDL_TG_;Phe;Alb;M_VLDL_FC_;XL_HDL_PL_;IDL_C_;ApoB_ApoA1;Tyr;EstC;L_LDL_FC_;SM;M_VLDL_C;S_LDL_CE_;L_VLDL_C_;Gln;S_HDL_CE_;XS_VLDL_PL;L_LDL_TG_;S_LDL_TG_;M_LDL_CE_;Leu;MUFA;L_LDL_TG;XXL_VLDL_FC_;M_LDL_L;M_LDL_CE;Lac;L_HDL_CE_;L_HDL_PL;TotPG;L_HDL_C_;XL_HDL_C_;S_HDL_PL_;S_HDL_L;S_LDL_PL_;M_HDL_FC…
19:13103638	24	NFIX	173	L_HDL_PL_;SFA;XL_VLDL_PL;FAw3_FA;L_HDL_FC;LDL_D;HDL3_C;M_VLDL_L;XL_VLDL_FC;IDL_PL;IDL_TG;PC;XXL_VLDL_TG_;Phe;Alb;M_VLDL_FC_;XL_HDL_PL_;IDL_C_;ApoB_ApoA1;Tyr;EstC;L_LDL_FC_;SM;S_LDL_CE_;M_VLDL_C;S_HDL_CE_;Gln;XS_VLDL_PL;S_LDL_TG_;M_LDL_CE_;Leu;MUFA;L_LDL_TG;XXL_VLDL_FC_;M_LDL_L;XL_VLDL_TG;M_LDL_CE;Lac;L_HDL_CE_;L_HDL_PL;TotPG;L_HDL_C_;XL_HDL_C_;S_HDL_PL_;S_HDL_L;S_LDL_PL_;M_HDL_FC_;XS_VLDL_CE;S_VL…
4:185708595	27	ACSL1	181	L_HDL_PL_;XL_HDL_C;SFA;XL_VLDL_PL;FAw3_FA;L_HDL_FC;LDL_D;HDL3_C;IDL_TG_;M_VLDL_L;XL_VLDL_FC;IDL_TG;IDL_PL;PC;XXL_VLDL_TG_;Phe;Alb;M_VLDL_FC_;XL_HDL_PL_;IDL_C_;ApoB_ApoA1;Tyr;EstC;L_LDL_FC_;S_LDL_CE_;SM;M_VLDL_C;L_VLDL_C_;Gln;S_HDL_CE_;XS_VLDL_PL;L_LDL_TG_;S_LDL_TG_;M_LDL_CE_;Leu;MUFA;L_LDL_TG;XXL_VLDL_FC_;M_LDL_L;M_LDL_CE;Lac;L_HDL_CE_;L_HDL_PL;TotPG;L_HDL_C_;XL_HDL_C_;S_HDL_PL_;S_HDL_L;S_LDL_PL_…
12:121476423	19	OASL	126	L_HDL_PL_;XL_HDL_C;L_HDL_FC;LDL_D;IDL_TG_;M_VLDL_L;IDL_TG;IDL_PL;Phe;M_VLDL_FC_;XL_HDL_PL_;ApoB_ApoA1;Tyr;S_LDL_CE_;L_LDL_FC_;EstC;M_VLDL_C;S_HDL_CE_;Gln;XS_VLDL_PL;S_LDL_TG_;M_LDL_CE_;Leu;MUFA;L_LDL_TG;M_LDL_L;M_LDL_CE;Lac;L_HDL_CE_;L_HDL_PL;TotPG;L_HDL_C_;XL_HDL_C_;S_HDL_PL_;S_HDL_L;S_LDL_PL_;XS_VLDL_CE;XXL_VLDL_CE_;S_VLDL_PL;L_LDL_PL_;XS_VLDL_CE_;XS_VLDL_L;LDL_TG;XS_VLDL_C;S_LDL_PL;IDL_PL_;M_L…
4:185687373	9	ACSL1	67	XL_HDL_CE;XL_HDL_C;XL_VLDL_PL;SFA;TotCho;Val;XXL_VLDL_PL;HDL3_C;XXL_VLDL_C;Gp;XS_VLDL_CE;S_VLDL_PL_;XL_VLDL_FC;L_HDL_TG;L_VLDL_FC_;PC;XXL_VLDL_TG_;XL_HDL_CE_;Ile;IDL_C;M_VLDL_FC_;XL_HDL_PL_;XL_VLDL_C;HDL_TG;XS_VLDL_L;EstC;SM;XS_VLDL_C;XXL_VLDL_L;S_VLDL_C;S_VLDL_CE;M_VLDL_C;S_LDL_PL;IDL_PL_;FAw3;XXL_VLDL_CE;XXL_VLDL_PL_;Cit;ApoB;LA;L_HDL_TG_;S_HDL_FC_;IDL_L;TotFA;Leu;MUFA;L_VLDL_FC;XXL_VLDL_TG;XXL…
4:185714289	23	ACSL1	154	SFA;XL_VLDL_PL;LDL_D;HDL3_C;M_VLDL_L;XL_VLDL_FC;IDL_PL;IDL_TG;PC;XXL_VLDL_TG_;Phe;Alb;M_VLDL_FC_;XL_HDL_PL_;ApoB_ApoA1;Tyr;EstC;L_LDL_FC_;SM;M_VLDL_C;S_LDL_CE_;Gln;S_HDL_CE_;XS_VLDL_PL;M_LDL_CE_;Leu;MUFA;L_LDL_TG;XXL_VLDL_FC_;M_LDL_L;M_LDL_CE;Lac;L_HDL_CE_;TotPG;L_HDL_C_;XL_HDL_C_;S_HDL_PL_;S_HDL_L;S_LDL_PL_;M_HDL_FC_;XS_VLDL_CE;S_VLDL_PL_;S_VLDL_PL;L_LDL_PL_;L_VLDL_FC_;XS_VLDL_CE_;XL_VLDL_C;XS_V…
19:13109908	28	NFIX	186	L_HDL_PL_;XL_HDL_C;SFA;XL_VLDL_PL;FAw3_FA;L_HDL_FC;LDL_D;HDL3_C;IDL_TG_;M_VLDL_L;XL_VLDL_FC;IDL_TG;IDL_PL;PC;XXL_VLDL_TG_;Phe;Alb;M_VLDL_FC_;XL_HDL_PL_;IDL_C_;ApoB_ApoA1;Tyr;EstC;L_LDL_FC_;S_LDL_CE_;SM;M_VLDL_C;L_VLDL_C_;Gln;S_HDL_CE_;XS_VLDL_PL;L_LDL_TG_;S_LDL_TG_;M_LDL_CE_;Leu;MUFA;L_LDL_TG;XXL_VLDL_FC_;M_HDL_C_;M_LDL_L;XL_VLDL_TG;M_LDL_CE;Lac;L_HDL_CE_;L_HDL_PL;TotPG;XL_HDL_CE;L_HDL_C_;XL_HDL_…
4:185737843	19	RP11-701P16.2;ACSL1	113	SFA;XL_VLDL_PL;LDL_D;HDL3_C;XL_VLDL_FC;IDL_TG;IDL_PL;PC;XXL_VLDL_TG_;Phe;Alb;M_VLDL_FC_;XL_HDL_PL_;EstC;SM;L_LDL_FC_;M_VLDL_C;XS_VLDL_PL;Leu;MUFA;L_LDL_TG;XXL_VLDL_FC_;M_LDL_L;M_LDL_CE;L_HDL_CE_;TotPG;L_HDL_C_;XL_HDL_C_;S_HDL_PL_;S_HDL_L;M_HDL_FC_;S_LDL_PL_;XS_VLDL_CE;S_VLDL_PL;L_LDL_PL_;L_VLDL_FC_;XS_VLDL_CE_;XS_VLDL_L;LDL_TG;XS_VLDL_C;S_LDL_PL;IDL_PL_;M_LDL_FC;XXL_VLDL_PL_;M_LDL_TG;ApoB;S_LDL_C…
Query locus:	3:45877712	LZTFL1	Query signature length: 38	LRR NFBC 1966	L_LDL_FC_;IDL_TG_;S_VLDL_CE;XXL_VLDL_FC;XS_VLDL_L;M_HDL_CE_;XS_VLDL_TG_;M_HDL_FC_;XS_VLDL_FC;S_LDL_PL;S_HDL_C;L_LDL_C_;VLDL_C;IDL_PL_;EstC;S_HDL_PL;Serum_C;XS_VLDL_C;XL_HDL_TG_;M_HDL_PL;HDL_C;S_VLDL_TG;L_HDL_TG_;XXL_VLDL_TG_;XXL_VLDL_PL;XL_VLDL_FC;S_LDL_FC;XL_HDL_CE_;XS_VLDL_CE;M_HDL_C_;MUFA_FA;M_LDL_PL;IDL_FC_;M_VLDL_FC;S_LDL_C_;XL_HDL_PL_;XS_VLDL_PL;M_HDL_FC
Reference dataset: LRR Pooled analysis
All genome wide signature overlap count list - distinct set only	37;36;35;34;33;32;31;30;29;28;27;26;25;24;23;22;21;20;19;18;17;16;15;14;13;12;11;10;9;8;7;6;5;4;3;2;1;0
Overlap results
Location	Overlap count	Gene	Reference signature length	Reference signature
4:185710859	36	ACSL1	194	L_HDL_PL_;XL_HDL_C;SFA;XL_VLDL_PL;FAw3_FA;L_HDL_FC;LDL_D;HDL3_C;IDL_TG_;M_VLDL_L;XL_VLDL_FC;M_VLDL_CE_;IDL_TG;IDL_PL;PC;XXL_VLDL_TG_;Phe;Alb;M_VLDL_FC_;XL_HDL_PL_;IDL_C_;ApoB_ApoA1;Tyr;L_LDL_FC_;EstC;S_LDL_CE_;M_VLDL_C;SM;L_VLDL_C_;Gln;S_HDL_CE_;XS_VLDL_PL;VLDL_D;L_LDL_TG_;S_LDL_TG_;M_LDL_CE_;Leu;MUFA;L_LDL_TG;XXL_VLDL_FC_;M_HDL_C_;M_LDL_L;M_LDL_CE;Lac;L_HDL_CE_;L_HDL_PL;TotPG;FAw6_FA;XL_HDL_CE;L…
12:113341598	27	RPH3A;RP1-71H24.1;OAS1	157	L_HDL_PL_;XL_HDL_C;SFA;FAw3_FA;L_HDL_FC;LDL_D;HDL3_C;M_VLDL_L;IDL_TG;IDL_PL;PC;XXL_VLDL_TG_;Phe;Alb;M_VLDL_FC_;XL_HDL_PL_;ApoB_ApoA1;Tyr;S_LDL_CE_;L_LDL_FC_;EstC;M_VLDL_C;Gln;S_HDL_CE_;XS_VLDL_PL;S_LDL_TG_;M_LDL_CE_;Leu;MUFA;L_LDL_TG;M_LDL_L;M_LDL_CE;Lac;L_HDL_CE_;L_HDL_PL;TotPG;XL_HDL_CE;L_HDL_C_;XL_HDL_C_;S_HDL_PL_;S_HDL_L;S_LDL_PL_;XS_VLDL_CE;S_VLDL_PL_;XXL_VLDL_CE_;S_VLDL_PL;L_LDL_PL_;Ace;XS_…
19:13122612	29	CTC-239J10.1;NFIX	160	L_HDL_PL_;XL_HDL_C;SFA;FAw3_FA;L_HDL_FC;LDL_D;HDL3_C;M_VLDL_L;M_VLDL_CE_;IDL_PL;IDL_TG;PC;XXL_VLDL_TG_;Phe;Alb;M_VLDL_FC_;XL_HDL_PL_;ApoB_ApoA1;Tyr;S_LDL_CE_;L_LDL_FC_;EstC;M_VLDL_C;SM;Gln;S_HDL_CE_;XS_VLDL_PL;S_LDL_TG_;M_LDL_CE_;Leu;MUFA;L_LDL_TG;M_LDL_L;M_LDL_CE;Lac;L_HDL_CE_;L_HDL_PL;TotPG;XL_HDL_CE;L_HDL_C_;XL_HDL_C_;S_HDL_PL_;S_HDL_L;S_LDL_PL_;M_HDL_FC_;XS_VLDL_CE;S_VLDL_PL;L_LDL_PL_;Ace;L_V…
12:121479265	30	OASL	177	L_HDL_PL_;XL_HDL_C;SFA;XL_VLDL_PL;FAw3_FA;L_HDL_FC;LDL_D;HDL3_C;M_VLDL_L;XL_VLDL_FC;IDL_PL;IDL_TG;PC;XXL_VLDL_TG_;Phe;Alb;M_VLDL_FC_;XL_HDL_PL_;IDL_C_;ApoB_ApoA1;Tyr;EstC;L_LDL_FC_;SM;S_LDL_CE_;M_VLDL_C;Gln;S_HDL_CE_;XS_VLDL_PL;S_LDL_TG_;M_LDL_CE_;Leu;MUFA;L_LDL_TG;XXL_VLDL_FC_;M_LDL_L;XL_VLDL_TG;M_LDL_CE;Lac;L_HDL_CE_;L_HDL_PL;TotPG;L_HDL_C_;XL_HDL_C_;S_HDL_PL_;S_HDL_L;S_LDL_PL_;M_HDL_FC_;XS_VLD…
12:121471931	33	OASL	177	L_HDL_PL_;SFA;XL_VLDL_PL;FAw3_FA;L_HDL_FC;LDL_D;HDL3_C;IDL_TG_;M_VLDL_L;XL_VLDL_FC;IDL_TG;IDL_PL;PC;XXL_VLDL_TG_;Phe;Alb;M_VLDL_FC_;XL_HDL_PL_;IDL_C_;ApoB_ApoA1;Tyr;EstC;L_LDL_FC_;SM;M_VLDL_C;S_LDL_CE_;L_VLDL_C_;Gln;S_HDL_CE_;XS_VLDL_PL;L_LDL_TG_;S_LDL_TG_;M_LDL_CE_;Leu;MUFA;L_LDL_TG;XXL_VLDL_FC_;M_LDL_L;M_LDL_CE;Lac;L_HDL_CE_;L_HDL_PL;TotPG;L_HDL_C_;XL_HDL_C_;S_HDL_PL_;S_HDL_L;S_LDL_PL_;M_HDL_FC…
19:13103638	30	NFIX	173	L_HDL_PL_;SFA;XL_VLDL_PL;FAw3_FA;L_HDL_FC;LDL_D;HDL3_C;M_VLDL_L;XL_VLDL_FC;IDL_PL;IDL_TG;PC;XXL_VLDL_TG_;Phe;Alb;M_VLDL_FC_;XL_HDL_PL_;IDL_C_;ApoB_ApoA1;Tyr;EstC;L_LDL_FC_;SM;S_LDL_CE_;M_VLDL_C;S_HDL_CE_;Gln;XS_VLDL_PL;S_LDL_TG_;M_LDL_CE_;Leu;MUFA;L_LDL_TG;XXL_VLDL_FC_;M_LDL_L;XL_VLDL_TG;M_LDL_CE;Lac;L_HDL_CE_;L_HDL_PL;TotPG;L_HDL_C_;XL_HDL_C_;S_HDL_PL_;S_HDL_L;S_LDL_PL_;M_HDL_FC_;XS_VLDL_CE;S_VL…
4:185708595	33	ACSL1	181	L_HDL_PL_;XL_HDL_C;SFA;XL_VLDL_PL;FAw3_FA;L_HDL_FC;LDL_D;HDL3_C;IDL_TG_;M_VLDL_L;XL_VLDL_FC;IDL_TG;IDL_PL;PC;XXL_VLDL_TG_;Phe;Alb;M_VLDL_FC_;XL_HDL_PL_;IDL_C_;ApoB_ApoA1;Tyr;EstC;L_LDL_FC_;S_LDL_CE_;SM;M_VLDL_C;L_VLDL_C_;Gln;S_HDL_CE_;XS_VLDL_PL;L_LDL_TG_;S_LDL_TG_;M_LDL_CE_;Leu;MUFA;L_LDL_TG;XXL_VLDL_FC_;M_LDL_L;M_LDL_CE;Lac;L_HDL_CE_;L_HDL_PL;TotPG;L_HDL_C_;XL_HDL_C_;S_HDL_PL_;S_HDL_L;S_LDL_PL_…
12:121476423	25	OASL	126	L_HDL_PL_;XL_HDL_C;L_HDL_FC;LDL_D;IDL_TG_;M_VLDL_L;IDL_TG;IDL_PL;Phe;M_VLDL_FC_;XL_HDL_PL_;ApoB_ApoA1;Tyr;S_LDL_CE_;L_LDL_FC_;EstC;M_VLDL_C;S_HDL_CE_;Gln;XS_VLDL_PL;S_LDL_TG_;M_LDL_CE_;Leu;MUFA;L_LDL_TG;M_LDL_L;M_LDL_CE;Lac;L_HDL_CE_;L_HDL_PL;TotPG;L_HDL_C_;XL_HDL_C_;S_HDL_PL_;S_HDL_L;S_LDL_PL_;XS_VLDL_CE;XXL_VLDL_CE_;S_VLDL_PL;L_LDL_PL_;XS_VLDL_CE_;XS_VLDL_L;LDL_TG;XS_VLDL_C;S_LDL_PL;IDL_PL_;M_L…
4:185687373	19	ACSL1	67	XL_HDL_CE;XL_HDL_C;XL_VLDL_PL;SFA;TotCho;Val;XXL_VLDL_PL;HDL3_C;XXL_VLDL_C;Gp;XS_VLDL_CE;S_VLDL_PL_;XL_VLDL_FC;L_HDL_TG;L_VLDL_FC_;PC;XXL_VLDL_TG_;XL_HDL_CE_;Ile;IDL_C;M_VLDL_FC_;XL_HDL_PL_;XL_VLDL_C;HDL_TG;XS_VLDL_L;EstC;SM;XS_VLDL_C;XXL_VLDL_L;S_VLDL_C;S_VLDL_CE;M_VLDL_C;S_LDL_PL;IDL_PL_;FAw3;XXL_VLDL_CE;XXL_VLDL_PL_;Cit;ApoB;LA;L_HDL_TG_;S_HDL_FC_;IDL_L;TotFA;Leu;MUFA;L_VLDL_FC;XXL_VLDL_TG;XXL…
4:185714289	29	ACSL1	154	SFA;XL_VLDL_PL;LDL_D;HDL3_C;M_VLDL_L;XL_VLDL_FC;IDL_PL;IDL_TG;PC;XXL_VLDL_TG_;Phe;Alb;M_VLDL_FC_;XL_HDL_PL_;ApoB_ApoA1;Tyr;EstC;L_LDL_FC_;SM;M_VLDL_C;S_LDL_CE_;Gln;S_HDL_CE_;XS_VLDL_PL;M_LDL_CE_;Leu;MUFA;L_LDL_TG;XXL_VLDL_FC_;M_LDL_L;M_LDL_CE;Lac;L_HDL_CE_;TotPG;L_HDL_C_;XL_HDL_C_;S_HDL_PL_;S_HDL_L;S_LDL_PL_;M_HDL_FC_;XS_VLDL_CE;S_VLDL_PL_;S_VLDL_PL;L_LDL_PL_;L_VLDL_FC_;XS_VLDL_CE_;XL_VLDL_C;XS_V…
19:13109908	34	NFIX	186	L_HDL_PL_;XL_HDL_C;SFA;XL_VLDL_PL;FAw3_FA;L_HDL_FC;LDL_D;HDL3_C;IDL_TG_;M_VLDL_L;XL_VLDL_FC;IDL_TG;IDL_PL;PC;XXL_VLDL_TG_;Phe;Alb;M_VLDL_FC_;XL_HDL_PL_;IDL_C_;ApoB_ApoA1;Tyr;EstC;L_LDL_FC_;S_LDL_CE_;SM;M_VLDL_C;L_VLDL_C_;Gln;S_HDL_CE_;XS_VLDL_PL;L_LDL_TG_;S_LDL_TG_;M_LDL_CE_;Leu;MUFA;L_LDL_TG;XXL_VLDL_FC_;M_HDL_C_;M_LDL_L;XL_VLDL_TG;M_LDL_CE;Lac;L_HDL_CE_;L_HDL_PL;TotPG;XL_HDL_CE;L_HDL_C_;XL_HDL_…
4:185737843	26	RP11-701P16.2;ACSL1	113	SFA;XL_VLDL_PL;LDL_D;HDL3_C;XL_VLDL_FC;IDL_TG;IDL_PL;PC;XXL_VLDL_TG_;Phe;Alb;M_VLDL_FC_;XL_HDL_PL_;EstC;SM;L_LDL_FC_;M_VLDL_C;XS_VLDL_PL;Leu;MUFA;L_LDL_TG;XXL_VLDL_FC_;M_LDL_L;M_LDL_CE;L_HDL_CE_;TotPG;L_HDL_C_;XL_HDL_C_;S_HDL_PL_;S_HDL_L;M_HDL_FC_;S_LDL_PL_;XS_VLDL_CE;S_VLDL_PL;L_LDL_PL_;L_VLDL_FC_;XS_VLDL_CE_;XS_VLDL_L;LDL_TG;XS_VLDL_C;S_LDL_PL;IDL_PL_;M_LDL_FC;XXL_VLDL_PL_;M_LDL_TG;ApoB;S_LDL_C…
Query locus:	3:45882792	LZTFL1	Query signature length: 39	LRR NFBC 1966	IDL_TG_;ApoA1;SFA;L_HDL_TG;Serum_TG;L_LDL_C_;S_VLDL_L;XXL_VLDL_FC;S_VLDL_C;M_HDL_TG;XS_VLDL_TG_;XXL_VLDL_PL_;S_HDL_L;L_LDL_FC_;S_VLDL_CE;S_LDL_C_;XL_HDL_TG_;XS_VLDL_L;M_HDL_CE_;His;Ala;XXL_VLDL_PL;M_HDL_FC_;IDL_C_;XS_VLDL_FC;M_LDL_C_;S_VLDL_TG;VLDL_C;HDL_C;IDL_CE_;DHA;IDL_PL_;L_HDL_TG_;MUFA_FA;XL_VLDL_FC;S_LDL_PL;XXL_VLDL_TG;XXL_VLDL_L;IDL_FC_
Reference dataset: LRR Pooled analysis
All genome wide signature overlap count list - distinct set only	38;37;36;35;34;33;32;31;30;29;28;27;26;25;24;23;22;21;20;19;18;17;16;15;14;13;12;11;10;9;8;7;6;5;4;3;2;1;0
Overlap results
Location	Overlap count	Gene	Reference signature length	Reference signature
4:185710859	37	ACSL1	194	L_HDL_PL_;XL_HDL_C;SFA;XL_VLDL_PL;FAw3_FA;L_HDL_FC;LDL_D;HDL3_C;IDL_TG_;M_VLDL_L;XL_VLDL_FC;M_VLDL_CE_;IDL_TG;IDL_PL;PC;XXL_VLDL_TG_;Phe;Alb;M_VLDL_FC_;XL_HDL_PL_;IDL_C_;ApoB_ApoA1;Tyr;L_LDL_FC_;EstC;S_LDL_CE_;M_VLDL_C;SM;L_VLDL_C_;Gln;S_HDL_CE_;XS_VLDL_PL;VLDL_D;L_LDL_TG_;S_LDL_TG_;M_LDL_CE_;Leu;MUFA;L_LDL_TG;XXL_VLDL_FC_;M_HDL_C_;M_LDL_L;M_LDL_CE;Lac;L_HDL_CE_;L_HDL_PL;TotPG;FAw6_FA;XL_HDL_CE;L…
12:113341598	27	RPH3A;RP1-71H24.1;OAS1	157	L_HDL_PL_;XL_HDL_C;SFA;FAw3_FA;L_HDL_FC;LDL_D;HDL3_C;M_VLDL_L;IDL_TG;IDL_PL;PC;XXL_VLDL_TG_;Phe;Alb;M_VLDL_FC_;XL_HDL_PL_;ApoB_ApoA1;Tyr;S_LDL_CE_;L_LDL_FC_;EstC;M_VLDL_C;Gln;S_HDL_CE_;XS_VLDL_PL;S_LDL_TG_;M_LDL_CE_;Leu;MUFA;L_LDL_TG;M_LDL_L;M_LDL_CE;Lac;L_HDL_CE_;L_HDL_PL;TotPG;XL_HDL_CE;L_HDL_C_;XL_HDL_C_;S_HDL_PL_;S_HDL_L;S_LDL_PL_;XS_VLDL_CE;S_VLDL_PL_;XXL_VLDL_CE_;S_VLDL_PL;L_LDL_PL_;Ace;XS_…
19:13122612	28	CTC-239J10.1;NFIX	160	L_HDL_PL_;XL_HDL_C;SFA;FAw3_FA;L_HDL_FC;LDL_D;HDL3_C;M_VLDL_L;M_VLDL_CE_;IDL_PL;IDL_TG;PC;XXL_VLDL_TG_;Phe;Alb;M_VLDL_FC_;XL_HDL_PL_;ApoB_ApoA1;Tyr;S_LDL_CE_;L_LDL_FC_;EstC;M_VLDL_C;SM;Gln;S_HDL_CE_;XS_VLDL_PL;S_LDL_TG_;M_LDL_CE_;Leu;MUFA;L_LDL_TG;M_LDL_L;M_LDL_CE;Lac;L_HDL_CE_;L_HDL_PL;TotPG;XL_HDL_CE;L_HDL_C_;XL_HDL_C_;S_HDL_PL_;S_HDL_L;S_LDL_PL_;M_HDL_FC_;XS_VLDL_CE;S_VLDL_PL;L_LDL_PL_;Ace;L_V…
12:121479265	34	OASL	177	L_HDL_PL_;XL_HDL_C;SFA;XL_VLDL_PL;FAw3_FA;L_HDL_FC;LDL_D;HDL3_C;M_VLDL_L;XL_VLDL_FC;IDL_PL;IDL_TG;PC;XXL_VLDL_TG_;Phe;Alb;M_VLDL_FC_;XL_HDL_PL_;IDL_C_;ApoB_ApoA1;Tyr;EstC;L_LDL_FC_;SM;S_LDL_CE_;M_VLDL_C;Gln;S_HDL_CE_;XS_VLDL_PL;S_LDL_TG_;M_LDL_CE_;Leu;MUFA;L_LDL_TG;XXL_VLDL_FC_;M_LDL_L;XL_VLDL_TG;M_LDL_CE;Lac;L_HDL_CE_;L_HDL_PL;TotPG;L_HDL_C_;XL_HDL_C_;S_HDL_PL_;S_HDL_L;S_LDL_PL_;M_HDL_FC_;XS_VLD…
12:121471931	35	OASL	177	L_HDL_PL_;SFA;XL_VLDL_PL;FAw3_FA;L_HDL_FC;LDL_D;HDL3_C;IDL_TG_;M_VLDL_L;XL_VLDL_FC;IDL_TG;IDL_PL;PC;XXL_VLDL_TG_;Phe;Alb;M_VLDL_FC_;XL_HDL_PL_;IDL_C_;ApoB_ApoA1;Tyr;EstC;L_LDL_FC_;SM;M_VLDL_C;S_LDL_CE_;L_VLDL_C_;Gln;S_HDL_CE_;XS_VLDL_PL;L_LDL_TG_;S_LDL_TG_;M_LDL_CE_;Leu;MUFA;L_LDL_TG;XXL_VLDL_FC_;M_LDL_L;M_LDL_CE;Lac;L_HDL_CE_;L_HDL_PL;TotPG;L_HDL_C_;XL_HDL_C_;S_HDL_PL_;S_HDL_L;S_LDL_PL_;M_HDL_FC…
19:13103638	34	NFIX	173	L_HDL_PL_;SFA;XL_VLDL_PL;FAw3_FA;L_HDL_FC;LDL_D;HDL3_C;M_VLDL_L;XL_VLDL_FC;IDL_PL;IDL_TG;PC;XXL_VLDL_TG_;Phe;Alb;M_VLDL_FC_;XL_HDL_PL_;IDL_C_;ApoB_ApoA1;Tyr;EstC;L_LDL_FC_;SM;S_LDL_CE_;M_VLDL_C;S_HDL_CE_;Gln;XS_VLDL_PL;S_LDL_TG_;M_LDL_CE_;Leu;MUFA;L_LDL_TG;XXL_VLDL_FC_;M_LDL_L;XL_VLDL_TG;M_LDL_CE;Lac;L_HDL_CE_;L_HDL_PL;TotPG;L_HDL_C_;XL_HDL_C_;S_HDL_PL_;S_HDL_L;S_LDL_PL_;M_HDL_FC_;XS_VLDL_CE;S_VL…
4:185708595	35	ACSL1	181	L_HDL_PL_;XL_HDL_C;SFA;XL_VLDL_PL;FAw3_FA;L_HDL_FC;LDL_D;HDL3_C;IDL_TG_;M_VLDL_L;XL_VLDL_FC;IDL_TG;IDL_PL;PC;XXL_VLDL_TG_;Phe;Alb;M_VLDL_FC_;XL_HDL_PL_;IDL_C_;ApoB_ApoA1;Tyr;EstC;L_LDL_FC_;S_LDL_CE_;SM;M_VLDL_C;L_VLDL_C_;Gln;S_HDL_CE_;XS_VLDL_PL;L_LDL_TG_;S_LDL_TG_;M_LDL_CE_;Leu;MUFA;L_LDL_TG;XXL_VLDL_FC_;M_LDL_L;M_LDL_CE;Lac;L_HDL_CE_;L_HDL_PL;TotPG;L_HDL_C_;XL_HDL_C_;S_HDL_PL_;S_HDL_L;S_LDL_PL_…
12:121476423	20	OASL	126	L_HDL_PL_;XL_HDL_C;L_HDL_FC;LDL_D;IDL_TG_;M_VLDL_L;IDL_TG;IDL_PL;Phe;M_VLDL_FC_;XL_HDL_PL_;ApoB_ApoA1;Tyr;S_LDL_CE_;L_LDL_FC_;EstC;M_VLDL_C;S_HDL_CE_;Gln;XS_VLDL_PL;S_LDL_TG_;M_LDL_CE_;Leu;MUFA;L_LDL_TG;M_LDL_L;M_LDL_CE;Lac;L_HDL_CE_;L_HDL_PL;TotPG;L_HDL_C_;XL_HDL_C_;S_HDL_PL_;S_HDL_L;S_LDL_PL_;XS_VLDL_CE;XXL_VLDL_CE_;S_VLDL_PL;L_LDL_PL_;XS_VLDL_CE_;XS_VLDL_L;LDL_TG;XS_VLDL_C;S_LDL_PL;IDL_PL_;M_L…
4:185687373	19	ACSL1	67	XL_HDL_CE;XL_HDL_C;XL_VLDL_PL;SFA;TotCho;Val;XXL_VLDL_PL;HDL3_C;XXL_VLDL_C;Gp;XS_VLDL_CE;S_VLDL_PL_;XL_VLDL_FC;L_HDL_TG;L_VLDL_FC_;PC;XXL_VLDL_TG_;XL_HDL_CE_;Ile;IDL_C;M_VLDL_FC_;XL_HDL_PL_;XL_VLDL_C;HDL_TG;XS_VLDL_L;EstC;SM;XS_VLDL_C;XXL_VLDL_L;S_VLDL_C;S_VLDL_CE;M_VLDL_C;S_LDL_PL;IDL_PL_;FAw3;XXL_VLDL_CE;XXL_VLDL_PL_;Cit;ApoB;LA;L_HDL_TG_;S_HDL_FC_;IDL_L;TotFA;Leu;MUFA;L_VLDL_FC;XXL_VLDL_TG;XXL…
4:185714289	31	ACSL1	154	SFA;XL_VLDL_PL;LDL_D;HDL3_C;M_VLDL_L;XL_VLDL_FC;IDL_PL;IDL_TG;PC;XXL_VLDL_TG_;Phe;Alb;M_VLDL_FC_;XL_HDL_PL_;ApoB_ApoA1;Tyr;EstC;L_LDL_FC_;SM;M_VLDL_C;S_LDL_CE_;Gln;S_HDL_CE_;XS_VLDL_PL;M_LDL_CE_;Leu;MUFA;L_LDL_TG;XXL_VLDL_FC_;M_LDL_L;M_LDL_CE;Lac;L_HDL_CE_;TotPG;L_HDL_C_;XL_HDL_C_;S_HDL_PL_;S_HDL_L;S_LDL_PL_;M_HDL_FC_;XS_VLDL_CE;S_VLDL_PL_;S_VLDL_PL;L_LDL_PL_;L_VLDL_FC_;XS_VLDL_CE_;XL_VLDL_C;XS_V…
19:13109908	35	NFIX	186	L_HDL_PL_;XL_HDL_C;SFA;XL_VLDL_PL;FAw3_FA;L_HDL_FC;LDL_D;HDL3_C;IDL_TG_;M_VLDL_L;XL_VLDL_FC;IDL_TG;IDL_PL;PC;XXL_VLDL_TG_;Phe;Alb;M_VLDL_FC_;XL_HDL_PL_;IDL_C_;ApoB_ApoA1;Tyr;EstC;L_LDL_FC_;S_LDL_CE_;SM;M_VLDL_C;L_VLDL_C_;Gln;S_HDL_CE_;XS_VLDL_PL;L_LDL_TG_;S_LDL_TG_;M_LDL_CE_;Leu;MUFA;L_LDL_TG;XXL_VLDL_FC_;M_HDL_C_;M_LDL_L;XL_VLDL_TG;M_LDL_CE;Lac;L_HDL_CE_;L_HDL_PL;TotPG;XL_HDL_CE;L_HDL_C_;XL_HDL_…
4:185737843	23	RP11-701P16.2;ACSL1	113	SFA;XL_VLDL_PL;LDL_D;HDL3_C;XL_VLDL_FC;IDL_TG;IDL_PL;PC;XXL_VLDL_TG_;Phe;Alb;M_VLDL_FC_;XL_HDL_PL_;EstC;SM;L_LDL_FC_;M_VLDL_C;XS_VLDL_PL;Leu;MUFA;L_LDL_TG;XXL_VLDL_FC_;M_LDL_L;M_LDL_CE;L_HDL_CE_;TotPG;L_HDL_C_;XL_HDL_C_;S_HDL_PL_;S_HDL_L;M_HDL_FC_;S_LDL_PL_;XS_VLDL_CE;S_VLDL_PL;L_LDL_PL_;L_VLDL_FC_;XS_VLDL_CE_;XS_VLDL_L;LDL_TG;XS_VLDL_C;S_LDL_PL;IDL_PL_;M_LDL_FC;XXL_VLDL_PL_;M_LDL_TG;ApoB;S_LDL_C…
Query locus:	3:45865006	LZTFL1	Query signature length: 41	LRR NFBC 1966	PC;M_HDL_TG;M_LDL_TG;IDL_FC_;Ile;L_LDL_CE_;MUFA;S_VLDL_FC;L_HDL_TG;SM;S_VLDL_PL;XS_VLDL_TG_;M_HDL_CE_;XL_HDL_TG;XS_VLDL_TG;TotFA;Val;IDL_TG;TotCho;TotPG;Ala;FAw6;S_LDL_CE_;S_HDL_L;XXL_VLDL_FC;XS_VLDL_PL_;LA;IDL_C_;SFA;Serum_TG;PUFA;M_LDL_CE_;XXL_VLDL_PL_;S_VLDL_L;DHA;S_VLDL_C;ApoA1;S_HDL_PL;XL_HDL_FC_;M_HDL_C_;M_HDL_PL_
Reference dataset: LRR Pooled analysis
All genome wide signature overlap count list - distinct set only	40;39;38;37;36;35;34;33;32;31;30;29;28;27;26;25;24;23;22;21;20;19;18;17;16;15;14;13;12;11;10;9;8;7;6;5;4;3;2;1;0
Overlap results
Location	Overlap count	Gene	Reference signature length	Reference signature
4:185710859	40	ACSL1	194	L_HDL_PL_;XL_HDL_C;SFA;XL_VLDL_PL;FAw3_FA;L_HDL_FC;LDL_D;HDL3_C;IDL_TG_;M_VLDL_L;XL_VLDL_FC;M_VLDL_CE_;IDL_TG;IDL_PL;PC;XXL_VLDL_TG_;Phe;Alb;M_VLDL_FC_;XL_HDL_PL_;IDL_C_;ApoB_ApoA1;Tyr;L_LDL_FC_;EstC;S_LDL_CE_;M_VLDL_C;SM;L_VLDL_C_;Gln;S_HDL_CE_;XS_VLDL_PL;VLDL_D;L_LDL_TG_;S_LDL_TG_;M_LDL_CE_;Leu;MUFA;L_LDL_TG;XXL_VLDL_FC_;M_HDL_C_;M_LDL_L;M_LDL_CE;Lac;L_HDL_CE_;L_HDL_PL;TotPG;FAw6_FA;XL_HDL_CE;L…
12:113341598	31	RPH3A;RP1-71H24.1;OAS1	157	L_HDL_PL_;XL_HDL_C;SFA;FAw3_FA;L_HDL_FC;LDL_D;HDL3_C;M_VLDL_L;IDL_TG;IDL_PL;PC;XXL_VLDL_TG_;Phe;Alb;M_VLDL_FC_;XL_HDL_PL_;ApoB_ApoA1;Tyr;S_LDL_CE_;L_LDL_FC_;EstC;M_VLDL_C;Gln;S_HDL_CE_;XS_VLDL_PL;S_LDL_TG_;M_LDL_CE_;Leu;MUFA;L_LDL_TG;M_LDL_L;M_LDL_CE;Lac;L_HDL_CE_;L_HDL_PL;TotPG;XL_HDL_CE;L_HDL_C_;XL_HDL_C_;S_HDL_PL_;S_HDL_L;S_LDL_PL_;XS_VLDL_CE;S_VLDL_PL_;XXL_VLDL_CE_;S_VLDL_PL;L_LDL_PL_;Ace;XS_…
19:13122612	34	CTC-239J10.1;NFIX	160	L_HDL_PL_;XL_HDL_C;SFA;FAw3_FA;L_HDL_FC;LDL_D;HDL3_C;M_VLDL_L;M_VLDL_CE_;IDL_PL;IDL_TG;PC;XXL_VLDL_TG_;Phe;Alb;M_VLDL_FC_;XL_HDL_PL_;ApoB_ApoA1;Tyr;S_LDL_CE_;L_LDL_FC_;EstC;M_VLDL_C;SM;Gln;S_HDL_CE_;XS_VLDL_PL;S_LDL_TG_;M_LDL_CE_;Leu;MUFA;L_LDL_TG;M_LDL_L;M_LDL_CE;Lac;L_HDL_CE_;L_HDL_PL;TotPG;XL_HDL_CE;L_HDL_C_;XL_HDL_C_;S_HDL_PL_;S_HDL_L;S_LDL_PL_;M_HDL_FC_;XS_VLDL_CE;S_VLDL_PL;L_LDL_PL_;Ace;L_V…
12:121479265	34	OASL	177	L_HDL_PL_;XL_HDL_C;SFA;XL_VLDL_PL;FAw3_FA;L_HDL_FC;LDL_D;HDL3_C;M_VLDL_L;XL_VLDL_FC;IDL_PL;IDL_TG;PC;XXL_VLDL_TG_;Phe;Alb;M_VLDL_FC_;XL_HDL_PL_;IDL_C_;ApoB_ApoA1;Tyr;EstC;L_LDL_FC_;SM;S_LDL_CE_;M_VLDL_C;Gln;S_HDL_CE_;XS_VLDL_PL;S_LDL_TG_;M_LDL_CE_;Leu;MUFA;L_LDL_TG;XXL_VLDL_FC_;M_LDL_L;XL_VLDL_TG;M_LDL_CE;Lac;L_HDL_CE_;L_HDL_PL;TotPG;L_HDL_C_;XL_HDL_C_;S_HDL_PL_;S_HDL_L;S_LDL_PL_;M_HDL_FC_;XS_VLD…
12:121471931	33	OASL	177	L_HDL_PL_;SFA;XL_VLDL_PL;FAw3_FA;L_HDL_FC;LDL_D;HDL3_C;IDL_TG_;M_VLDL_L;XL_VLDL_FC;IDL_TG;IDL_PL;PC;XXL_VLDL_TG_;Phe;Alb;M_VLDL_FC_;XL_HDL_PL_;IDL_C_;ApoB_ApoA1;Tyr;EstC;L_LDL_FC_;SM;M_VLDL_C;S_LDL_CE_;L_VLDL_C_;Gln;S_HDL_CE_;XS_VLDL_PL;L_LDL_TG_;S_LDL_TG_;M_LDL_CE_;Leu;MUFA;L_LDL_TG;XXL_VLDL_FC_;M_LDL_L;M_LDL_CE;Lac;L_HDL_CE_;L_HDL_PL;TotPG;L_HDL_C_;XL_HDL_C_;S_HDL_PL_;S_HDL_L;S_LDL_PL_;M_HDL_FC…
19:13103638	34	NFIX	173	L_HDL_PL_;SFA;XL_VLDL_PL;FAw3_FA;L_HDL_FC;LDL_D;HDL3_C;M_VLDL_L;XL_VLDL_FC;IDL_PL;IDL_TG;PC;XXL_VLDL_TG_;Phe;Alb;M_VLDL_FC_;XL_HDL_PL_;IDL_C_;ApoB_ApoA1;Tyr;EstC;L_LDL_FC_;SM;S_LDL_CE_;M_VLDL_C;S_HDL_CE_;Gln;XS_VLDL_PL;S_LDL_TG_;M_LDL_CE_;Leu;MUFA;L_LDL_TG;XXL_VLDL_FC_;M_LDL_L;XL_VLDL_TG;M_LDL_CE;Lac;L_HDL_CE_;L_HDL_PL;TotPG;L_HDL_C_;XL_HDL_C_;S_HDL_PL_;S_HDL_L;S_LDL_PL_;M_HDL_FC_;XS_VLDL_CE;S_VL…
4:185708595	33	ACSL1	181	L_HDL_PL_;XL_HDL_C;SFA;XL_VLDL_PL;FAw3_FA;L_HDL_FC;LDL_D;HDL3_C;IDL_TG_;M_VLDL_L;XL_VLDL_FC;IDL_TG;IDL_PL;PC;XXL_VLDL_TG_;Phe;Alb;M_VLDL_FC_;XL_HDL_PL_;IDL_C_;ApoB_ApoA1;Tyr;EstC;L_LDL_FC_;S_LDL_CE_;SM;M_VLDL_C;L_VLDL_C_;Gln;S_HDL_CE_;XS_VLDL_PL;L_LDL_TG_;S_LDL_TG_;M_LDL_CE_;Leu;MUFA;L_LDL_TG;XXL_VLDL_FC_;M_LDL_L;M_LDL_CE;Lac;L_HDL_CE_;L_HDL_PL;TotPG;L_HDL_C_;XL_HDL_C_;S_HDL_PL_;S_HDL_L;S_LDL_PL_…
12:121476423	22	OASL	126	L_HDL_PL_;XL_HDL_C;L_HDL_FC;LDL_D;IDL_TG_;M_VLDL_L;IDL_TG;IDL_PL;Phe;M_VLDL_FC_;XL_HDL_PL_;ApoB_ApoA1;Tyr;S_LDL_CE_;L_LDL_FC_;EstC;M_VLDL_C;S_HDL_CE_;Gln;XS_VLDL_PL;S_LDL_TG_;M_LDL_CE_;Leu;MUFA;L_LDL_TG;M_LDL_L;M_LDL_CE;Lac;L_HDL_CE_;L_HDL_PL;TotPG;L_HDL_C_;XL_HDL_C_;S_HDL_PL_;S_HDL_L;S_LDL_PL_;XS_VLDL_CE;XXL_VLDL_CE_;S_VLDL_PL;L_LDL_PL_;XS_VLDL_CE_;XS_VLDL_L;LDL_TG;XS_VLDL_C;S_LDL_PL;IDL_PL_;M_L…
4:185687373	18	ACSL1	67	XL_HDL_CE;XL_HDL_C;XL_VLDL_PL;SFA;TotCho;Val;XXL_VLDL_PL;HDL3_C;XXL_VLDL_C;Gp;XS_VLDL_CE;S_VLDL_PL_;XL_VLDL_FC;L_HDL_TG;L_VLDL_FC_;PC;XXL_VLDL_TG_;XL_HDL_CE_;Ile;IDL_C;M_VLDL_FC_;XL_HDL_PL_;XL_VLDL_C;HDL_TG;XS_VLDL_L;EstC;SM;XS_VLDL_C;XXL_VLDL_L;S_VLDL_C;S_VLDL_CE;M_VLDL_C;S_LDL_PL;IDL_PL_;FAw3;XXL_VLDL_CE;XXL_VLDL_PL_;Cit;ApoB;LA;L_HDL_TG_;S_HDL_FC_;IDL_L;TotFA;Leu;MUFA;L_VLDL_FC;XXL_VLDL_TG;XXL…
4:185714289	32	ACSL1	154	SFA;XL_VLDL_PL;LDL_D;HDL3_C;M_VLDL_L;XL_VLDL_FC;IDL_PL;IDL_TG;PC;XXL_VLDL_TG_;Phe;Alb;M_VLDL_FC_;XL_HDL_PL_;ApoB_ApoA1;Tyr;EstC;L_LDL_FC_;SM;M_VLDL_C;S_LDL_CE_;Gln;S_HDL_CE_;XS_VLDL_PL;M_LDL_CE_;Leu;MUFA;L_LDL_TG;XXL_VLDL_FC_;M_LDL_L;M_LDL_CE;Lac;L_HDL_CE_;TotPG;L_HDL_C_;XL_HDL_C_;S_HDL_PL_;S_HDL_L;S_LDL_PL_;M_HDL_FC_;XS_VLDL_CE;S_VLDL_PL_;S_VLDL_PL;L_LDL_PL_;L_VLDL_FC_;XS_VLDL_CE_;XL_VLDL_C;XS_V…
19:13109908	35	NFIX	186	L_HDL_PL_;XL_HDL_C;SFA;XL_VLDL_PL;FAw3_FA;L_HDL_FC;LDL_D;HDL3_C;IDL_TG_;M_VLDL_L;XL_VLDL_FC;IDL_TG;IDL_PL;PC;XXL_VLDL_TG_;Phe;Alb;M_VLDL_FC_;XL_HDL_PL_;IDL_C_;ApoB_ApoA1;Tyr;EstC;L_LDL_FC_;S_LDL_CE_;SM;M_VLDL_C;L_VLDL_C_;Gln;S_HDL_CE_;XS_VLDL_PL;L_LDL_TG_;S_LDL_TG_;M_LDL_CE_;Leu;MUFA;L_LDL_TG;XXL_VLDL_FC_;M_HDL_C_;M_LDL_L;XL_VLDL_TG;M_LDL_CE;Lac;L_HDL_CE_;L_HDL_PL;TotPG;XL_HDL_CE;L_HDL_C_;XL_HDL_…
4:185737843	27	RP11-701P16.2;ACSL1	113	SFA;XL_VLDL_PL;LDL_D;HDL3_C;XL_VLDL_FC;IDL_TG;IDL_PL;PC;XXL_VLDL_TG_;Phe;Alb;M_VLDL_FC_;XL_HDL_PL_;EstC;SM;L_LDL_FC_;M_VLDL_C;XS_VLDL_PL;Leu;MUFA;L_LDL_TG;XXL_VLDL_FC_;M_LDL_L;M_LDL_CE;L_HDL_CE_;TotPG;L_HDL_C_;XL_HDL_C_;S_HDL_PL_;S_HDL_L;M_HDL_FC_;S_LDL_PL_;XS_VLDL_CE;S_VLDL_PL;L_LDL_PL_;L_VLDL_FC_;XS_VLDL_CE_;XS_VLDL_L;LDL_TG;XS_VLDL_C;S_LDL_PL;IDL_PL_;M_LDL_FC;XXL_VLDL_PL_;M_LDL_TG;ApoB;S_LDL_C…
Query locus:	3:45863267	LZTFL1	Query signature length: 42	LRR NFBC 1966	Val;M_LDL_TG;PC;IDL_TG;S_HDL_L;L_LDL_CE_;S_VLDL_L;IDL_C_;S_HDL_PL;TotFA;XS_VLDL_PL_;M_HDL_CE_;XXL_VLDL_FC;XXL_VLDL_PL_;S_LDL_CE_;FAw6;LA;MUFA_FA;L_LDL_FC_;XL_HDL_TG_;SM;S_VLDL_C;SFA;L_HDL_TG;TotPG;His;TotCho;S_VLDL_TG;PUFA;XL_HDL_TG;M_LDL_CE_;M_HDL_TG_;DHA;L_HDL_TG_;M_HDL_C_;TG_PG;M_HDL_PL;ApoA1;XXL_VLDL_PL;M_VLDL_FC;IDL_CE_;S_VLDL_CE
Reference dataset: LRR Pooled analysis
All genome wide signature overlap count list - distinct set only	41;40;39;38;37;36;35;34;33;32;31;30;29;28;27;26;25;24;23;22;21;20;19;18;17;16;15;14;13;12;11;10;9;8;7;6;5;4;3;2;1;0
Overlap results
Location	Overlap count	Gene	Reference signature length	Reference signature
4:185710859	39	ACSL1	194	L_HDL_PL_;XL_HDL_C;SFA;XL_VLDL_PL;FAw3_FA;L_HDL_FC;LDL_D;HDL3_C;IDL_TG_;M_VLDL_L;XL_VLDL_FC;M_VLDL_CE_;IDL_TG;IDL_PL;PC;XXL_VLDL_TG_;Phe;Alb;M_VLDL_FC_;XL_HDL_PL_;IDL_C_;ApoB_ApoA1;Tyr;L_LDL_FC_;EstC;S_LDL_CE_;M_VLDL_C;SM;L_VLDL_C_;Gln;S_HDL_CE_;XS_VLDL_PL;VLDL_D;L_LDL_TG_;S_LDL_TG_;M_LDL_CE_;Leu;MUFA;L_LDL_TG;XXL_VLDL_FC_;M_HDL_C_;M_LDL_L;M_LDL_CE;Lac;L_HDL_CE_;L_HDL_PL;TotPG;FAw6_FA;XL_HDL_CE;L…
12:113341598	31	RPH3A;RP1-71H24.1;OAS1	157	L_HDL_PL_;XL_HDL_C;SFA;FAw3_FA;L_HDL_FC;LDL_D;HDL3_C;M_VLDL_L;IDL_TG;IDL_PL;PC;XXL_VLDL_TG_;Phe;Alb;M_VLDL_FC_;XL_HDL_PL_;ApoB_ApoA1;Tyr;S_LDL_CE_;L_LDL_FC_;EstC;M_VLDL_C;Gln;S_HDL_CE_;XS_VLDL_PL;S_LDL_TG_;M_LDL_CE_;Leu;MUFA;L_LDL_TG;M_LDL_L;M_LDL_CE;Lac;L_HDL_CE_;L_HDL_PL;TotPG;XL_HDL_CE;L_HDL_C_;XL_HDL_C_;S_HDL_PL_;S_HDL_L;S_LDL_PL_;XS_VLDL_CE;S_VLDL_PL_;XXL_VLDL_CE_;S_VLDL_PL;L_LDL_PL_;Ace;XS_…
19:13122612	32	CTC-239J10.1;NFIX	160	L_HDL_PL_;XL_HDL_C;SFA;FAw3_FA;L_HDL_FC;LDL_D;HDL3_C;M_VLDL_L;M_VLDL_CE_;IDL_PL;IDL_TG;PC;XXL_VLDL_TG_;Phe;Alb;M_VLDL_FC_;XL_HDL_PL_;ApoB_ApoA1;Tyr;S_LDL_CE_;L_LDL_FC_;EstC;M_VLDL_C;SM;Gln;S_HDL_CE_;XS_VLDL_PL;S_LDL_TG_;M_LDL_CE_;Leu;MUFA;L_LDL_TG;M_LDL_L;M_LDL_CE;Lac;L_HDL_CE_;L_HDL_PL;TotPG;XL_HDL_CE;L_HDL_C_;XL_HDL_C_;S_HDL_PL_;S_HDL_L;S_LDL_PL_;M_HDL_FC_;XS_VLDL_CE;S_VLDL_PL;L_LDL_PL_;Ace;L_V…
12:121479265	36	OASL	177	L_HDL_PL_;XL_HDL_C;SFA;XL_VLDL_PL;FAw3_FA;L_HDL_FC;LDL_D;HDL3_C;M_VLDL_L;XL_VLDL_FC;IDL_PL;IDL_TG;PC;XXL_VLDL_TG_;Phe;Alb;M_VLDL_FC_;XL_HDL_PL_;IDL_C_;ApoB_ApoA1;Tyr;EstC;L_LDL_FC_;SM;S_LDL_CE_;M_VLDL_C;Gln;S_HDL_CE_;XS_VLDL_PL;S_LDL_TG_;M_LDL_CE_;Leu;MUFA;L_LDL_TG;XXL_VLDL_FC_;M_LDL_L;XL_VLDL_TG;M_LDL_CE;Lac;L_HDL_CE_;L_HDL_PL;TotPG;L_HDL_C_;XL_HDL_C_;S_HDL_PL_;S_HDL_L;S_LDL_PL_;M_HDL_FC_;XS_VLD…
12:121471931	36	OASL	177	L_HDL_PL_;SFA;XL_VLDL_PL;FAw3_FA;L_HDL_FC;LDL_D;HDL3_C;IDL_TG_;M_VLDL_L;XL_VLDL_FC;IDL_TG;IDL_PL;PC;XXL_VLDL_TG_;Phe;Alb;M_VLDL_FC_;XL_HDL_PL_;IDL_C_;ApoB_ApoA1;Tyr;EstC;L_LDL_FC_;SM;M_VLDL_C;S_LDL_CE_;L_VLDL_C_;Gln;S_HDL_CE_;XS_VLDL_PL;L_LDL_TG_;S_LDL_TG_;M_LDL_CE_;Leu;MUFA;L_LDL_TG;XXL_VLDL_FC_;M_LDL_L;M_LDL_CE;Lac;L_HDL_CE_;L_HDL_PL;TotPG;L_HDL_C_;XL_HDL_C_;S_HDL_PL_;S_HDL_L;S_LDL_PL_;M_HDL_FC…
19:13103638	36	NFIX	173	L_HDL_PL_;SFA;XL_VLDL_PL;FAw3_FA;L_HDL_FC;LDL_D;HDL3_C;M_VLDL_L;XL_VLDL_FC;IDL_PL;IDL_TG;PC;XXL_VLDL_TG_;Phe;Alb;M_VLDL_FC_;XL_HDL_PL_;IDL_C_;ApoB_ApoA1;Tyr;EstC;L_LDL_FC_;SM;S_LDL_CE_;M_VLDL_C;S_HDL_CE_;Gln;XS_VLDL_PL;S_LDL_TG_;M_LDL_CE_;Leu;MUFA;L_LDL_TG;XXL_VLDL_FC_;M_LDL_L;XL_VLDL_TG;M_LDL_CE;Lac;L_HDL_CE_;L_HDL_PL;TotPG;L_HDL_C_;XL_HDL_C_;S_HDL_PL_;S_HDL_L;S_LDL_PL_;M_HDL_FC_;XS_VLDL_CE;S_VL…
4:185708595	36	ACSL1	181	L_HDL_PL_;XL_HDL_C;SFA;XL_VLDL_PL;FAw3_FA;L_HDL_FC;LDL_D;HDL3_C;IDL_TG_;M_VLDL_L;XL_VLDL_FC;IDL_TG;IDL_PL;PC;XXL_VLDL_TG_;Phe;Alb;M_VLDL_FC_;XL_HDL_PL_;IDL_C_;ApoB_ApoA1;Tyr;EstC;L_LDL_FC_;S_LDL_CE_;SM;M_VLDL_C;L_VLDL_C_;Gln;S_HDL_CE_;XS_VLDL_PL;L_LDL_TG_;S_LDL_TG_;M_LDL_CE_;Leu;MUFA;L_LDL_TG;XXL_VLDL_FC_;M_LDL_L;M_LDL_CE;Lac;L_HDL_CE_;L_HDL_PL;TotPG;L_HDL_C_;XL_HDL_C_;S_HDL_PL_;S_HDL_L;S_LDL_PL_…
12:121476423	20	OASL	126	L_HDL_PL_;XL_HDL_C;L_HDL_FC;LDL_D;IDL_TG_;M_VLDL_L;IDL_TG;IDL_PL;Phe;M_VLDL_FC_;XL_HDL_PL_;ApoB_ApoA1;Tyr;S_LDL_CE_;L_LDL_FC_;EstC;M_VLDL_C;S_HDL_CE_;Gln;XS_VLDL_PL;S_LDL_TG_;M_LDL_CE_;Leu;MUFA;L_LDL_TG;M_LDL_L;M_LDL_CE;Lac;L_HDL_CE_;L_HDL_PL;TotPG;L_HDL_C_;XL_HDL_C_;S_HDL_PL_;S_HDL_L;S_LDL_PL_;XS_VLDL_CE;XXL_VLDL_CE_;S_VLDL_PL;L_LDL_PL_;XS_VLDL_CE_;XS_VLDL_L;LDL_TG;XS_VLDL_C;S_LDL_PL;IDL_PL_;M_L…
4:185687373	20	ACSL1	67	XL_HDL_CE;XL_HDL_C;XL_VLDL_PL;SFA;TotCho;Val;XXL_VLDL_PL;HDL3_C;XXL_VLDL_C;Gp;XS_VLDL_CE;S_VLDL_PL_;XL_VLDL_FC;L_HDL_TG;L_VLDL_FC_;PC;XXL_VLDL_TG_;XL_HDL_CE_;Ile;IDL_C;M_VLDL_FC_;XL_HDL_PL_;XL_VLDL_C;HDL_TG;XS_VLDL_L;EstC;SM;XS_VLDL_C;XXL_VLDL_L;S_VLDL_C;S_VLDL_CE;M_VLDL_C;S_LDL_PL;IDL_PL_;FAw3;XXL_VLDL_CE;XXL_VLDL_PL_;Cit;ApoB;LA;L_HDL_TG_;S_HDL_FC_;IDL_L;TotFA;Leu;MUFA;L_VLDL_FC;XXL_VLDL_TG;XXL…
4:185714289	32	ACSL1	154	SFA;XL_VLDL_PL;LDL_D;HDL3_C;M_VLDL_L;XL_VLDL_FC;IDL_PL;IDL_TG;PC;XXL_VLDL_TG_;Phe;Alb;M_VLDL_FC_;XL_HDL_PL_;ApoB_ApoA1;Tyr;EstC;L_LDL_FC_;SM;M_VLDL_C;S_LDL_CE_;Gln;S_HDL_CE_;XS_VLDL_PL;M_LDL_CE_;Leu;MUFA;L_LDL_TG;XXL_VLDL_FC_;M_LDL_L;M_LDL_CE;Lac;L_HDL_CE_;TotPG;L_HDL_C_;XL_HDL_C_;S_HDL_PL_;S_HDL_L;S_LDL_PL_;M_HDL_FC_;XS_VLDL_CE;S_VLDL_PL_;S_VLDL_PL;L_LDL_PL_;L_VLDL_FC_;XS_VLDL_CE_;XL_VLDL_C;XS_V…
19:13109908	37	NFIX	186	L_HDL_PL_;XL_HDL_C;SFA;XL_VLDL_PL;FAw3_FA;L_HDL_FC;LDL_D;HDL3_C;IDL_TG_;M_VLDL_L;XL_VLDL_FC;IDL_TG;IDL_PL;PC;XXL_VLDL_TG_;Phe;Alb;M_VLDL_FC_;XL_HDL_PL_;IDL_C_;ApoB_ApoA1;Tyr;EstC;L_LDL_FC_;S_LDL_CE_;SM;M_VLDL_C;L_VLDL_C_;Gln;S_HDL_CE_;XS_VLDL_PL;L_LDL_TG_;S_LDL_TG_;M_LDL_CE_;Leu;MUFA;L_LDL_TG;XXL_VLDL_FC_;M_HDL_C_;M_LDL_L;XL_VLDL_TG;M_LDL_CE;Lac;L_HDL_CE_;L_HDL_PL;TotPG;XL_HDL_CE;L_HDL_C_;XL_HDL_…
4:185737843	29	RP11-701P16.2;ACSL1	113	SFA;XL_VLDL_PL;LDL_D;HDL3_C;XL_VLDL_FC;IDL_TG;IDL_PL;PC;XXL_VLDL_TG_;Phe;Alb;M_VLDL_FC_;XL_HDL_PL_;EstC;SM;L_LDL_FC_;M_VLDL_C;XS_VLDL_PL;Leu;MUFA;L_LDL_TG;XXL_VLDL_FC_;M_LDL_L;M_LDL_CE;L_HDL_CE_;TotPG;L_HDL_C_;XL_HDL_C_;S_HDL_PL_;S_HDL_L;M_HDL_FC_;S_LDL_PL_;XS_VLDL_CE;S_VLDL_PL;L_LDL_PL_;L_VLDL_FC_;XS_VLDL_CE_;XS_VLDL_L;LDL_TG;XS_VLDL_C;S_LDL_PL;IDL_PL_;M_LDL_FC;XXL_VLDL_PL_;M_LDL_TG;ApoB;S_LDL_C…
Query locus:	3:45916222	LZTFL1	Query signature length: 37	LRR NFBC 1966	Serum_TG;IDL_CE_;M_HDL_CE_;IDL_FC_;L_LDL_CE_;PC;L_HDL_TG;SM;MUFA_FA;S_VLDL_L;LA;FAw6;XL_HDL_TG;TotFA;S_HDL_L;XXL_VLDL_PL_;His;L_HDL_TG_;S_VLDL_C;L_LDL_FC_;XL_HDL_TG_;PUFA;M_HDL_C_;S_VLDL_TG;XXL_VLDL_FC;S_LDL_CE_;TotPG;TotCho;M_HDL_TG_;SFA;Ala;M_HDL_PL_;TG_PG;XS_VLDL_C_;DHA;M_LDL_CE_;XS_VLDL_CE_
Reference dataset: LRR Pooled analysis
All genome wide signature overlap count list - distinct set only	36;35;34;33;32;31;30;29;28;27;26;25;24;23;22;21;20;19;18;17;16;15;14;13;12;11;10;9;8;7;6;5;4;3;2;1;0
Overlap results
Location	Overlap count	Gene	Reference signature length	Reference signature
4:185710859	35	ACSL1	194	L_HDL_PL_;XL_HDL_C;SFA;XL_VLDL_PL;FAw3_FA;L_HDL_FC;LDL_D;HDL3_C;IDL_TG_;M_VLDL_L;XL_VLDL_FC;M_VLDL_CE_;IDL_TG;IDL_PL;PC;XXL_VLDL_TG_;Phe;Alb;M_VLDL_FC_;XL_HDL_PL_;IDL_C_;ApoB_ApoA1;Tyr;L_LDL_FC_;EstC;S_LDL_CE_;M_VLDL_C;SM;L_VLDL_C_;Gln;S_HDL_CE_;XS_VLDL_PL;VLDL_D;L_LDL_TG_;S_LDL_TG_;M_LDL_CE_;Leu;MUFA;L_LDL_TG;XXL_VLDL_FC_;M_HDL_C_;M_LDL_L;M_LDL_CE;Lac;L_HDL_CE_;L_HDL_PL;TotPG;FAw6_FA;XL_HDL_CE;L…
12:113341598	29	RPH3A;RP1-71H24.1;OAS1	157	L_HDL_PL_;XL_HDL_C;SFA;FAw3_FA;L_HDL_FC;LDL_D;HDL3_C;M_VLDL_L;IDL_TG;IDL_PL;PC;XXL_VLDL_TG_;Phe;Alb;M_VLDL_FC_;XL_HDL_PL_;ApoB_ApoA1;Tyr;S_LDL_CE_;L_LDL_FC_;EstC;M_VLDL_C;Gln;S_HDL_CE_;XS_VLDL_PL;S_LDL_TG_;M_LDL_CE_;Leu;MUFA;L_LDL_TG;M_LDL_L;M_LDL_CE;Lac;L_HDL_CE_;L_HDL_PL;TotPG;XL_HDL_CE;L_HDL_C_;XL_HDL_C_;S_HDL_PL_;S_HDL_L;S_LDL_PL_;XS_VLDL_CE;S_VLDL_PL_;XXL_VLDL_CE_;S_VLDL_PL;L_LDL_PL_;Ace;XS_…
19:13122612	31	CTC-239J10.1;NFIX	160	L_HDL_PL_;XL_HDL_C;SFA;FAw3_FA;L_HDL_FC;LDL_D;HDL3_C;M_VLDL_L;M_VLDL_CE_;IDL_PL;IDL_TG;PC;XXL_VLDL_TG_;Phe;Alb;M_VLDL_FC_;XL_HDL_PL_;ApoB_ApoA1;Tyr;S_LDL_CE_;L_LDL_FC_;EstC;M_VLDL_C;SM;Gln;S_HDL_CE_;XS_VLDL_PL;S_LDL_TG_;M_LDL_CE_;Leu;MUFA;L_LDL_TG;M_LDL_L;M_LDL_CE;Lac;L_HDL_CE_;L_HDL_PL;TotPG;XL_HDL_CE;L_HDL_C_;XL_HDL_C_;S_HDL_PL_;S_HDL_L;S_LDL_PL_;M_HDL_FC_;XS_VLDL_CE;S_VLDL_PL;L_LDL_PL_;Ace;L_V…
12:121479265	31	OASL	177	L_HDL_PL_;XL_HDL_C;SFA;XL_VLDL_PL;FAw3_FA;L_HDL_FC;LDL_D;HDL3_C;M_VLDL_L;XL_VLDL_FC;IDL_PL;IDL_TG;PC;XXL_VLDL_TG_;Phe;Alb;M_VLDL_FC_;XL_HDL_PL_;IDL_C_;ApoB_ApoA1;Tyr;EstC;L_LDL_FC_;SM;S_LDL_CE_;M_VLDL_C;Gln;S_HDL_CE_;XS_VLDL_PL;S_LDL_TG_;M_LDL_CE_;Leu;MUFA;L_LDL_TG;XXL_VLDL_FC_;M_LDL_L;XL_VLDL_TG;M_LDL_CE;Lac;L_HDL_CE_;L_HDL_PL;TotPG;L_HDL_C_;XL_HDL_C_;S_HDL_PL_;S_HDL_L;S_LDL_PL_;M_HDL_FC_;XS_VLD…
12:121471931	31	OASL	177	L_HDL_PL_;SFA;XL_VLDL_PL;FAw3_FA;L_HDL_FC;LDL_D;HDL3_C;IDL_TG_;M_VLDL_L;XL_VLDL_FC;IDL_TG;IDL_PL;PC;XXL_VLDL_TG_;Phe;Alb;M_VLDL_FC_;XL_HDL_PL_;IDL_C_;ApoB_ApoA1;Tyr;EstC;L_LDL_FC_;SM;M_VLDL_C;S_LDL_CE_;L_VLDL_C_;Gln;S_HDL_CE_;XS_VLDL_PL;L_LDL_TG_;S_LDL_TG_;M_LDL_CE_;Leu;MUFA;L_LDL_TG;XXL_VLDL_FC_;M_LDL_L;M_LDL_CE;Lac;L_HDL_CE_;L_HDL_PL;TotPG;L_HDL_C_;XL_HDL_C_;S_HDL_PL_;S_HDL_L;S_LDL_PL_;M_HDL_FC…
19:13103638	31	NFIX	173	L_HDL_PL_;SFA;XL_VLDL_PL;FAw3_FA;L_HDL_FC;LDL_D;HDL3_C;M_VLDL_L;XL_VLDL_FC;IDL_PL;IDL_TG;PC;XXL_VLDL_TG_;Phe;Alb;M_VLDL_FC_;XL_HDL_PL_;IDL_C_;ApoB_ApoA1;Tyr;EstC;L_LDL_FC_;SM;S_LDL_CE_;M_VLDL_C;S_HDL_CE_;Gln;XS_VLDL_PL;S_LDL_TG_;M_LDL_CE_;Leu;MUFA;L_LDL_TG;XXL_VLDL_FC_;M_LDL_L;XL_VLDL_TG;M_LDL_CE;Lac;L_HDL_CE_;L_HDL_PL;TotPG;L_HDL_C_;XL_HDL_C_;S_HDL_PL_;S_HDL_L;S_LDL_PL_;M_HDL_FC_;XS_VLDL_CE;S_VL…
4:185708595	31	ACSL1	181	L_HDL_PL_;XL_HDL_C;SFA;XL_VLDL_PL;FAw3_FA;L_HDL_FC;LDL_D;HDL3_C;IDL_TG_;M_VLDL_L;XL_VLDL_FC;IDL_TG;IDL_PL;PC;XXL_VLDL_TG_;Phe;Alb;M_VLDL_FC_;XL_HDL_PL_;IDL_C_;ApoB_ApoA1;Tyr;EstC;L_LDL_FC_;S_LDL_CE_;SM;M_VLDL_C;L_VLDL_C_;Gln;S_HDL_CE_;XS_VLDL_PL;L_LDL_TG_;S_LDL_TG_;M_LDL_CE_;Leu;MUFA;L_LDL_TG;XXL_VLDL_FC_;M_LDL_L;M_LDL_CE;Lac;L_HDL_CE_;L_HDL_PL;TotPG;L_HDL_C_;XL_HDL_C_;S_HDL_PL_;S_HDL_L;S_LDL_PL_…
12:121476423	19	OASL	126	L_HDL_PL_;XL_HDL_C;L_HDL_FC;LDL_D;IDL_TG_;M_VLDL_L;IDL_TG;IDL_PL;Phe;M_VLDL_FC_;XL_HDL_PL_;ApoB_ApoA1;Tyr;S_LDL_CE_;L_LDL_FC_;EstC;M_VLDL_C;S_HDL_CE_;Gln;XS_VLDL_PL;S_LDL_TG_;M_LDL_CE_;Leu;MUFA;L_LDL_TG;M_LDL_L;M_LDL_CE;Lac;L_HDL_CE_;L_HDL_PL;TotPG;L_HDL_C_;XL_HDL_C_;S_HDL_PL_;S_HDL_L;S_LDL_PL_;XS_VLDL_CE;XXL_VLDL_CE_;S_VLDL_PL;L_LDL_PL_;XS_VLDL_CE_;XS_VLDL_L;LDL_TG;XS_VLDL_C;S_LDL_PL;IDL_PL_;M_L…
4:185687373	17	ACSL1	67	XL_HDL_CE;XL_HDL_C;XL_VLDL_PL;SFA;TotCho;Val;XXL_VLDL_PL;HDL3_C;XXL_VLDL_C;Gp;XS_VLDL_CE;S_VLDL_PL_;XL_VLDL_FC;L_HDL_TG;L_VLDL_FC_;PC;XXL_VLDL_TG_;XL_HDL_CE_;Ile;IDL_C;M_VLDL_FC_;XL_HDL_PL_;XL_VLDL_C;HDL_TG;XS_VLDL_L;EstC;SM;XS_VLDL_C;XXL_VLDL_L;S_VLDL_C;S_VLDL_CE;M_VLDL_C;S_LDL_PL;IDL_PL_;FAw3;XXL_VLDL_CE;XXL_VLDL_PL_;Cit;ApoB;LA;L_HDL_TG_;S_HDL_FC_;IDL_L;TotFA;Leu;MUFA;L_VLDL_FC;XXL_VLDL_TG;XXL…
4:185714289	27	ACSL1	154	SFA;XL_VLDL_PL;LDL_D;HDL3_C;M_VLDL_L;XL_VLDL_FC;IDL_PL;IDL_TG;PC;XXL_VLDL_TG_;Phe;Alb;M_VLDL_FC_;XL_HDL_PL_;ApoB_ApoA1;Tyr;EstC;L_LDL_FC_;SM;M_VLDL_C;S_LDL_CE_;Gln;S_HDL_CE_;XS_VLDL_PL;M_LDL_CE_;Leu;MUFA;L_LDL_TG;XXL_VLDL_FC_;M_LDL_L;M_LDL_CE;Lac;L_HDL_CE_;TotPG;L_HDL_C_;XL_HDL_C_;S_HDL_PL_;S_HDL_L;S_LDL_PL_;M_HDL_FC_;XS_VLDL_CE;S_VLDL_PL_;S_VLDL_PL;L_LDL_PL_;L_VLDL_FC_;XS_VLDL_CE_;XL_VLDL_C;XS_V…
19:13109908	32	NFIX	186	L_HDL_PL_;XL_HDL_C;SFA;XL_VLDL_PL;FAw3_FA;L_HDL_FC;LDL_D;HDL3_C;IDL_TG_;M_VLDL_L;XL_VLDL_FC;IDL_TG;IDL_PL;PC;XXL_VLDL_TG_;Phe;Alb;M_VLDL_FC_;XL_HDL_PL_;IDL_C_;ApoB_ApoA1;Tyr;EstC;L_LDL_FC_;S_LDL_CE_;SM;M_VLDL_C;L_VLDL_C_;Gln;S_HDL_CE_;XS_VLDL_PL;L_LDL_TG_;S_LDL_TG_;M_LDL_CE_;Leu;MUFA;L_LDL_TG;XXL_VLDL_FC_;M_HDL_C_;M_LDL_L;XL_VLDL_TG;M_LDL_CE;Lac;L_HDL_CE_;L_HDL_PL;TotPG;XL_HDL_CE;L_HDL_C_;XL_HDL_…
4:185737843	23	RP11-701P16.2;ACSL1	113	SFA;XL_VLDL_PL;LDL_D;HDL3_C;XL_VLDL_FC;IDL_TG;IDL_PL;PC;XXL_VLDL_TG_;Phe;Alb;M_VLDL_FC_;XL_HDL_PL_;EstC;SM;L_LDL_FC_;M_VLDL_C;XS_VLDL_PL;Leu;MUFA;L_LDL_TG;XXL_VLDL_FC_;M_LDL_L;M_LDL_CE;L_HDL_CE_;TotPG;L_HDL_C_;XL_HDL_C_;S_HDL_PL_;S_HDL_L;M_HDL_FC_;S_LDL_PL_;XS_VLDL_CE;S_VLDL_PL;L_LDL_PL_;L_VLDL_FC_;XS_VLDL_CE_;XS_VLDL_L;LDL_TG;XS_VLDL_C;S_LDL_PL;IDL_PL_;M_LDL_FC;XXL_VLDL_PL_;M_LDL_TG;ApoB;S_LDL_C…
Query locus:	3:45934279	LZTFL1;CCR9	Query signature length: 38	LRR NFBC 1966	DHA;XL_HDL_TG_;S_VLDL_L;S_LDL_C_;S_VLDL_C;M_HDL_PL;His;L_LDL_FC_;Ala;M_LDL_C_;L_HDL_TG_;M_HDL_FC_;HDL_C;IDL_C_;MUFA_FA;M_HDL_FC;XXL_VLDL_TG_;IDL_FC_;S_HDL_C;S_VLDL_CE;XS_VLDL_L;XXL_VLDL_FC;M_HDL_CE_;bOHBut;XS_VLDL_FC;M_HDL_L;S_VLDL_TG;S_LDL_PL;HDL2_C;VLDL_C;EstC;IDL_CE_;L_LDL_CE_;M_VLDL_FC;Serum_C;S_LDL_CE_;XS_VLDL_CE_;XS_VLDL_C_
Reference dataset: LRR Pooled analysis
All genome wide signature overlap count list - distinct set only	37;36;35;34;33;32;31;30;29;28;27;26;25;24;23;22;21;20;19;18;17;16;15;14;13;12;11;10;9;8;7;6;5;4;3;2;1;0
Overlap results
Location	Overlap count	Gene	Reference signature length	Reference signature
4:185710859	34	ACSL1	194	L_HDL_PL_;XL_HDL_C;SFA;XL_VLDL_PL;FAw3_FA;L_HDL_FC;LDL_D;HDL3_C;IDL_TG_;M_VLDL_L;XL_VLDL_FC;M_VLDL_CE_;IDL_TG;IDL_PL;PC;XXL_VLDL_TG_;Phe;Alb;M_VLDL_FC_;XL_HDL_PL_;IDL_C_;ApoB_ApoA1;Tyr;L_LDL_FC_;EstC;S_LDL_CE_;M_VLDL_C;SM;L_VLDL_C_;Gln;S_HDL_CE_;XS_VLDL_PL;VLDL_D;L_LDL_TG_;S_LDL_TG_;M_LDL_CE_;Leu;MUFA;L_LDL_TG;XXL_VLDL_FC_;M_HDL_C_;M_LDL_L;M_LDL_CE;Lac;L_HDL_CE_;L_HDL_PL;TotPG;FAw6_FA;XL_HDL_CE;L…
12:113341598	28	RPH3A;RP1-71H24.1;OAS1	157	L_HDL_PL_;XL_HDL_C;SFA;FAw3_FA;L_HDL_FC;LDL_D;HDL3_C;M_VLDL_L;IDL_TG;IDL_PL;PC;XXL_VLDL_TG_;Phe;Alb;M_VLDL_FC_;XL_HDL_PL_;ApoB_ApoA1;Tyr;S_LDL_CE_;L_LDL_FC_;EstC;M_VLDL_C;Gln;S_HDL_CE_;XS_VLDL_PL;S_LDL_TG_;M_LDL_CE_;Leu;MUFA;L_LDL_TG;M_LDL_L;M_LDL_CE;Lac;L_HDL_CE_;L_HDL_PL;TotPG;XL_HDL_CE;L_HDL_C_;XL_HDL_C_;S_HDL_PL_;S_HDL_L;S_LDL_PL_;XS_VLDL_CE;S_VLDL_PL_;XXL_VLDL_CE_;S_VLDL_PL;L_LDL_PL_;Ace;XS_…
19:13122612	30	CTC-239J10.1;NFIX	160	L_HDL_PL_;XL_HDL_C;SFA;FAw3_FA;L_HDL_FC;LDL_D;HDL3_C;M_VLDL_L;M_VLDL_CE_;IDL_PL;IDL_TG;PC;XXL_VLDL_TG_;Phe;Alb;M_VLDL_FC_;XL_HDL_PL_;ApoB_ApoA1;Tyr;S_LDL_CE_;L_LDL_FC_;EstC;M_VLDL_C;SM;Gln;S_HDL_CE_;XS_VLDL_PL;S_LDL_TG_;M_LDL_CE_;Leu;MUFA;L_LDL_TG;M_LDL_L;M_LDL_CE;Lac;L_HDL_CE_;L_HDL_PL;TotPG;XL_HDL_CE;L_HDL_C_;XL_HDL_C_;S_HDL_PL_;S_HDL_L;S_LDL_PL_;M_HDL_FC_;XS_VLDL_CE;S_VLDL_PL;L_LDL_PL_;Ace;L_V…
12:121479265	31	OASL	177	L_HDL_PL_;XL_HDL_C;SFA;XL_VLDL_PL;FAw3_FA;L_HDL_FC;LDL_D;HDL3_C;M_VLDL_L;XL_VLDL_FC;IDL_PL;IDL_TG;PC;XXL_VLDL_TG_;Phe;Alb;M_VLDL_FC_;XL_HDL_PL_;IDL_C_;ApoB_ApoA1;Tyr;EstC;L_LDL_FC_;SM;S_LDL_CE_;M_VLDL_C;Gln;S_HDL_CE_;XS_VLDL_PL;S_LDL_TG_;M_LDL_CE_;Leu;MUFA;L_LDL_TG;XXL_VLDL_FC_;M_LDL_L;XL_VLDL_TG;M_LDL_CE;Lac;L_HDL_CE_;L_HDL_PL;TotPG;L_HDL_C_;XL_HDL_C_;S_HDL_PL_;S_HDL_L;S_LDL_PL_;M_HDL_FC_;XS_VLD…
12:121471931	32	OASL	177	L_HDL_PL_;SFA;XL_VLDL_PL;FAw3_FA;L_HDL_FC;LDL_D;HDL3_C;IDL_TG_;M_VLDL_L;XL_VLDL_FC;IDL_TG;IDL_PL;PC;XXL_VLDL_TG_;Phe;Alb;M_VLDL_FC_;XL_HDL_PL_;IDL_C_;ApoB_ApoA1;Tyr;EstC;L_LDL_FC_;SM;M_VLDL_C;S_LDL_CE_;L_VLDL_C_;Gln;S_HDL_CE_;XS_VLDL_PL;L_LDL_TG_;S_LDL_TG_;M_LDL_CE_;Leu;MUFA;L_LDL_TG;XXL_VLDL_FC_;M_LDL_L;M_LDL_CE;Lac;L_HDL_CE_;L_HDL_PL;TotPG;L_HDL_C_;XL_HDL_C_;S_HDL_PL_;S_HDL_L;S_LDL_PL_;M_HDL_FC…
19:13103638	31	NFIX	173	L_HDL_PL_;SFA;XL_VLDL_PL;FAw3_FA;L_HDL_FC;LDL_D;HDL3_C;M_VLDL_L;XL_VLDL_FC;IDL_PL;IDL_TG;PC;XXL_VLDL_TG_;Phe;Alb;M_VLDL_FC_;XL_HDL_PL_;IDL_C_;ApoB_ApoA1;Tyr;EstC;L_LDL_FC_;SM;S_LDL_CE_;M_VLDL_C;S_HDL_CE_;Gln;XS_VLDL_PL;S_LDL_TG_;M_LDL_CE_;Leu;MUFA;L_LDL_TG;XXL_VLDL_FC_;M_LDL_L;XL_VLDL_TG;M_LDL_CE;Lac;L_HDL_CE_;L_HDL_PL;TotPG;L_HDL_C_;XL_HDL_C_;S_HDL_PL_;S_HDL_L;S_LDL_PL_;M_HDL_FC_;XS_VLDL_CE;S_VL…
4:185708595	33	ACSL1	181	L_HDL_PL_;XL_HDL_C;SFA;XL_VLDL_PL;FAw3_FA;L_HDL_FC;LDL_D;HDL3_C;IDL_TG_;M_VLDL_L;XL_VLDL_FC;IDL_TG;IDL_PL;PC;XXL_VLDL_TG_;Phe;Alb;M_VLDL_FC_;XL_HDL_PL_;IDL_C_;ApoB_ApoA1;Tyr;EstC;L_LDL_FC_;S_LDL_CE_;SM;M_VLDL_C;L_VLDL_C_;Gln;S_HDL_CE_;XS_VLDL_PL;L_LDL_TG_;S_LDL_TG_;M_LDL_CE_;Leu;MUFA;L_LDL_TG;XXL_VLDL_FC_;M_LDL_L;M_LDL_CE;Lac;L_HDL_CE_;L_HDL_PL;TotPG;L_HDL_C_;XL_HDL_C_;S_HDL_PL_;S_HDL_L;S_LDL_PL_…
12:121476423	24	OASL	126	L_HDL_PL_;XL_HDL_C;L_HDL_FC;LDL_D;IDL_TG_;M_VLDL_L;IDL_TG;IDL_PL;Phe;M_VLDL_FC_;XL_HDL_PL_;ApoB_ApoA1;Tyr;S_LDL_CE_;L_LDL_FC_;EstC;M_VLDL_C;S_HDL_CE_;Gln;XS_VLDL_PL;S_LDL_TG_;M_LDL_CE_;Leu;MUFA;L_LDL_TG;M_LDL_L;M_LDL_CE;Lac;L_HDL_CE_;L_HDL_PL;TotPG;L_HDL_C_;XL_HDL_C_;S_HDL_PL_;S_HDL_L;S_LDL_PL_;XS_VLDL_CE;XXL_VLDL_CE_;S_VLDL_PL;L_LDL_PL_;XS_VLDL_CE_;XS_VLDL_L;LDL_TG;XS_VLDL_C;S_LDL_PL;IDL_PL_;M_L…
4:185687373	12	ACSL1	67	XL_HDL_CE;XL_HDL_C;XL_VLDL_PL;SFA;TotCho;Val;XXL_VLDL_PL;HDL3_C;XXL_VLDL_C;Gp;XS_VLDL_CE;S_VLDL_PL_;XL_VLDL_FC;L_HDL_TG;L_VLDL_FC_;PC;XXL_VLDL_TG_;XL_HDL_CE_;Ile;IDL_C;M_VLDL_FC_;XL_HDL_PL_;XL_VLDL_C;HDL_TG;XS_VLDL_L;EstC;SM;XS_VLDL_C;XXL_VLDL_L;S_VLDL_C;S_VLDL_CE;M_VLDL_C;S_LDL_PL;IDL_PL_;FAw3;XXL_VLDL_CE;XXL_VLDL_PL_;Cit;ApoB;LA;L_HDL_TG_;S_HDL_FC_;IDL_L;TotFA;Leu;MUFA;L_VLDL_FC;XXL_VLDL_TG;XXL…
4:185714289	27	ACSL1	154	SFA;XL_VLDL_PL;LDL_D;HDL3_C;M_VLDL_L;XL_VLDL_FC;IDL_PL;IDL_TG;PC;XXL_VLDL_TG_;Phe;Alb;M_VLDL_FC_;XL_HDL_PL_;ApoB_ApoA1;Tyr;EstC;L_LDL_FC_;SM;M_VLDL_C;S_LDL_CE_;Gln;S_HDL_CE_;XS_VLDL_PL;M_LDL_CE_;Leu;MUFA;L_LDL_TG;XXL_VLDL_FC_;M_LDL_L;M_LDL_CE;Lac;L_HDL_CE_;TotPG;L_HDL_C_;XL_HDL_C_;S_HDL_PL_;S_HDL_L;S_LDL_PL_;M_HDL_FC_;XS_VLDL_CE;S_VLDL_PL_;S_VLDL_PL;L_LDL_PL_;L_VLDL_FC_;XS_VLDL_CE_;XL_VLDL_C;XS_V…
19:13109908	33	NFIX	186	L_HDL_PL_;XL_HDL_C;SFA;XL_VLDL_PL;FAw3_FA;L_HDL_FC;LDL_D;HDL3_C;IDL_TG_;M_VLDL_L;XL_VLDL_FC;IDL_TG;IDL_PL;PC;XXL_VLDL_TG_;Phe;Alb;M_VLDL_FC_;XL_HDL_PL_;IDL_C_;ApoB_ApoA1;Tyr;EstC;L_LDL_FC_;S_LDL_CE_;SM;M_VLDL_C;L_VLDL_C_;Gln;S_HDL_CE_;XS_VLDL_PL;L_LDL_TG_;S_LDL_TG_;M_LDL_CE_;Leu;MUFA;L_LDL_TG;XXL_VLDL_FC_;M_HDL_C_;M_LDL_L;XL_VLDL_TG;M_LDL_CE;Lac;L_HDL_CE_;L_HDL_PL;TotPG;XL_HDL_CE;L_HDL_C_;XL_HDL_…
4:185737843	22	RP11-701P16.2;ACSL1	113	SFA;XL_VLDL_PL;LDL_D;HDL3_C;XL_VLDL_FC;IDL_TG;IDL_PL;PC;XXL_VLDL_TG_;Phe;Alb;M_VLDL_FC_;XL_HDL_PL_;EstC;SM;L_LDL_FC_;M_VLDL_C;XS_VLDL_PL;Leu;MUFA;L_LDL_TG;XXL_VLDL_FC_;M_LDL_L;M_LDL_CE;L_HDL_CE_;TotPG;L_HDL_C_;XL_HDL_C_;S_HDL_PL_;S_HDL_L;M_HDL_FC_;S_LDL_PL_;XS_VLDL_CE;S_VLDL_PL;L_LDL_PL_;L_VLDL_FC_;XS_VLDL_CE_;XS_VLDL_L;LDL_TG;XS_VLDL_C;S_LDL_PL;IDL_PL_;M_LDL_FC;XXL_VLDL_PL_;M_LDL_TG;ApoB;S_LDL_C…
Query locus:	3:45938939	LZTFL1;CCR9	Query signature length: 38	LRR NFBC 1966	His;L_HDL_TG;IDL_C_;M_HDL_C_;XS_VLDL_L;XXL_VLDL_PL_;S_HDL_L;S_VLDL_CE;Ala;VLDL_C;IDL_PL_;M_HDL_PL_;S_VLDL_TG;XL_HDL_TG_;XS_VLDL_FC;L_LDL_CE_;M_HDL_TG_;DHA;L_HDL_TG_;XXL_VLDL_PL;ApoA1;S_HDL_PL;M_VLDL_FC;S_LDL_CE_;TG_PG;XS_VLDL_C;IDL_CE_;XS_VLDL_PL_;XXL_VLDL_L;XXL_VLDL_TG;XL_VLDL_FC;VLDL_TG;XL_VLDL_C;bOHBut;M_LDL_CE_;M_HDL_FC_;XXL_VLDL_TG_;FAw3_FA
Reference dataset: LRR Pooled analysis
All genome wide signature overlap count list - distinct set only	37;36;35;34;33;32;31;30;29;28;27;26;25;24;23;22;21;20;19;18;17;16;15;14;13;12;11;10;9;8;7;6;5;4;3;2;1;0
Overlap results
Location	Overlap count	Gene	Reference signature length	Reference signature
4:185710859	36	ACSL1	194	L_HDL_PL_;XL_HDL_C;SFA;XL_VLDL_PL;FAw3_FA;L_HDL_FC;LDL_D;HDL3_C;IDL_TG_;M_VLDL_L;XL_VLDL_FC;M_VLDL_CE_;IDL_TG;IDL_PL;PC;XXL_VLDL_TG_;Phe;Alb;M_VLDL_FC_;XL_HDL_PL_;IDL_C_;ApoB_ApoA1;Tyr;L_LDL_FC_;EstC;S_LDL_CE_;M_VLDL_C;SM;L_VLDL_C_;Gln;S_HDL_CE_;XS_VLDL_PL;VLDL_D;L_LDL_TG_;S_LDL_TG_;M_LDL_CE_;Leu;MUFA;L_LDL_TG;XXL_VLDL_FC_;M_HDL_C_;M_LDL_L;M_LDL_CE;Lac;L_HDL_CE_;L_HDL_PL;TotPG;FAw6_FA;XL_HDL_CE;L…
12:113341598	23	RPH3A;RP1-71H24.1;OAS1	157	L_HDL_PL_;XL_HDL_C;SFA;FAw3_FA;L_HDL_FC;LDL_D;HDL3_C;M_VLDL_L;IDL_TG;IDL_PL;PC;XXL_VLDL_TG_;Phe;Alb;M_VLDL_FC_;XL_HDL_PL_;ApoB_ApoA1;Tyr;S_LDL_CE_;L_LDL_FC_;EstC;M_VLDL_C;Gln;S_HDL_CE_;XS_VLDL_PL;S_LDL_TG_;M_LDL_CE_;Leu;MUFA;L_LDL_TG;M_LDL_L;M_LDL_CE;Lac;L_HDL_CE_;L_HDL_PL;TotPG;XL_HDL_CE;L_HDL_C_;XL_HDL_C_;S_HDL_PL_;S_HDL_L;S_LDL_PL_;XS_VLDL_CE;S_VLDL_PL_;XXL_VLDL_CE_;S_VLDL_PL;L_LDL_PL_;Ace;XS_…
19:13122612	27	CTC-239J10.1;NFIX	160	L_HDL_PL_;XL_HDL_C;SFA;FAw3_FA;L_HDL_FC;LDL_D;HDL3_C;M_VLDL_L;M_VLDL_CE_;IDL_PL;IDL_TG;PC;XXL_VLDL_TG_;Phe;Alb;M_VLDL_FC_;XL_HDL_PL_;ApoB_ApoA1;Tyr;S_LDL_CE_;L_LDL_FC_;EstC;M_VLDL_C;SM;Gln;S_HDL_CE_;XS_VLDL_PL;S_LDL_TG_;M_LDL_CE_;Leu;MUFA;L_LDL_TG;M_LDL_L;M_LDL_CE;Lac;L_HDL_CE_;L_HDL_PL;TotPG;XL_HDL_CE;L_HDL_C_;XL_HDL_C_;S_HDL_PL_;S_HDL_L;S_LDL_PL_;M_HDL_FC_;XS_VLDL_CE;S_VLDL_PL;L_LDL_PL_;Ace;L_V…
12:121479265	33	OASL	177	L_HDL_PL_;XL_HDL_C;SFA;XL_VLDL_PL;FAw3_FA;L_HDL_FC;LDL_D;HDL3_C;M_VLDL_L;XL_VLDL_FC;IDL_PL;IDL_TG;PC;XXL_VLDL_TG_;Phe;Alb;M_VLDL_FC_;XL_HDL_PL_;IDL_C_;ApoB_ApoA1;Tyr;EstC;L_LDL_FC_;SM;S_LDL_CE_;M_VLDL_C;Gln;S_HDL_CE_;XS_VLDL_PL;S_LDL_TG_;M_LDL_CE_;Leu;MUFA;L_LDL_TG;XXL_VLDL_FC_;M_LDL_L;XL_VLDL_TG;M_LDL_CE;Lac;L_HDL_CE_;L_HDL_PL;TotPG;L_HDL_C_;XL_HDL_C_;S_HDL_PL_;S_HDL_L;S_LDL_PL_;M_HDL_FC_;XS_VLD…
12:121471931	33	OASL	177	L_HDL_PL_;SFA;XL_VLDL_PL;FAw3_FA;L_HDL_FC;LDL_D;HDL3_C;IDL_TG_;M_VLDL_L;XL_VLDL_FC;IDL_TG;IDL_PL;PC;XXL_VLDL_TG_;Phe;Alb;M_VLDL_FC_;XL_HDL_PL_;IDL_C_;ApoB_ApoA1;Tyr;EstC;L_LDL_FC_;SM;M_VLDL_C;S_LDL_CE_;L_VLDL_C_;Gln;S_HDL_CE_;XS_VLDL_PL;L_LDL_TG_;S_LDL_TG_;M_LDL_CE_;Leu;MUFA;L_LDL_TG;XXL_VLDL_FC_;M_LDL_L;M_LDL_CE;Lac;L_HDL_CE_;L_HDL_PL;TotPG;L_HDL_C_;XL_HDL_C_;S_HDL_PL_;S_HDL_L;S_LDL_PL_;M_HDL_FC…
19:13103638	33	NFIX	173	L_HDL_PL_;SFA;XL_VLDL_PL;FAw3_FA;L_HDL_FC;LDL_D;HDL3_C;M_VLDL_L;XL_VLDL_FC;IDL_PL;IDL_TG;PC;XXL_VLDL_TG_;Phe;Alb;M_VLDL_FC_;XL_HDL_PL_;IDL_C_;ApoB_ApoA1;Tyr;EstC;L_LDL_FC_;SM;S_LDL_CE_;M_VLDL_C;S_HDL_CE_;Gln;XS_VLDL_PL;S_LDL_TG_;M_LDL_CE_;Leu;MUFA;L_LDL_TG;XXL_VLDL_FC_;M_LDL_L;XL_VLDL_TG;M_LDL_CE;Lac;L_HDL_CE_;L_HDL_PL;TotPG;L_HDL_C_;XL_HDL_C_;S_HDL_PL_;S_HDL_L;S_LDL_PL_;M_HDL_FC_;XS_VLDL_CE;S_VL…
4:185708595	33	ACSL1	181	L_HDL_PL_;XL_HDL_C;SFA;XL_VLDL_PL;FAw3_FA;L_HDL_FC;LDL_D;HDL3_C;IDL_TG_;M_VLDL_L;XL_VLDL_FC;IDL_TG;IDL_PL;PC;XXL_VLDL_TG_;Phe;Alb;M_VLDL_FC_;XL_HDL_PL_;IDL_C_;ApoB_ApoA1;Tyr;EstC;L_LDL_FC_;S_LDL_CE_;SM;M_VLDL_C;L_VLDL_C_;Gln;S_HDL_CE_;XS_VLDL_PL;L_LDL_TG_;S_LDL_TG_;M_LDL_CE_;Leu;MUFA;L_LDL_TG;XXL_VLDL_FC_;M_LDL_L;M_LDL_CE;Lac;L_HDL_CE_;L_HDL_PL;TotPG;L_HDL_C_;XL_HDL_C_;S_HDL_PL_;S_HDL_L;S_LDL_PL_…
12:121476423	15	OASL	126	L_HDL_PL_;XL_HDL_C;L_HDL_FC;LDL_D;IDL_TG_;M_VLDL_L;IDL_TG;IDL_PL;Phe;M_VLDL_FC_;XL_HDL_PL_;ApoB_ApoA1;Tyr;S_LDL_CE_;L_LDL_FC_;EstC;M_VLDL_C;S_HDL_CE_;Gln;XS_VLDL_PL;S_LDL_TG_;M_LDL_CE_;Leu;MUFA;L_LDL_TG;M_LDL_L;M_LDL_CE;Lac;L_HDL_CE_;L_HDL_PL;TotPG;L_HDL_C_;XL_HDL_C_;S_HDL_PL_;S_HDL_L;S_LDL_PL_;XS_VLDL_CE;XXL_VLDL_CE_;S_VLDL_PL;L_LDL_PL_;XS_VLDL_CE_;XS_VLDL_L;LDL_TG;XS_VLDL_C;S_LDL_PL;IDL_PL_;M_L…
4:185687373	18	ACSL1	67	XL_HDL_CE;XL_HDL_C;XL_VLDL_PL;SFA;TotCho;Val;XXL_VLDL_PL;HDL3_C;XXL_VLDL_C;Gp;XS_VLDL_CE;S_VLDL_PL_;XL_VLDL_FC;L_HDL_TG;L_VLDL_FC_;PC;XXL_VLDL_TG_;XL_HDL_CE_;Ile;IDL_C;M_VLDL_FC_;XL_HDL_PL_;XL_VLDL_C;HDL_TG;XS_VLDL_L;EstC;SM;XS_VLDL_C;XXL_VLDL_L;S_VLDL_C;S_VLDL_CE;M_VLDL_C;S_LDL_PL;IDL_PL_;FAw3;XXL_VLDL_CE;XXL_VLDL_PL_;Cit;ApoB;LA;L_HDL_TG_;S_HDL_FC_;IDL_L;TotFA;Leu;MUFA;L_VLDL_FC;XXL_VLDL_TG;XXL…
4:185714289	28	ACSL1	154	SFA;XL_VLDL_PL;LDL_D;HDL3_C;M_VLDL_L;XL_VLDL_FC;IDL_PL;IDL_TG;PC;XXL_VLDL_TG_;Phe;Alb;M_VLDL_FC_;XL_HDL_PL_;ApoB_ApoA1;Tyr;EstC;L_LDL_FC_;SM;M_VLDL_C;S_LDL_CE_;Gln;S_HDL_CE_;XS_VLDL_PL;M_LDL_CE_;Leu;MUFA;L_LDL_TG;XXL_VLDL_FC_;M_LDL_L;M_LDL_CE;Lac;L_HDL_CE_;TotPG;L_HDL_C_;XL_HDL_C_;S_HDL_PL_;S_HDL_L;S_LDL_PL_;M_HDL_FC_;XS_VLDL_CE;S_VLDL_PL_;S_VLDL_PL;L_LDL_PL_;L_VLDL_FC_;XS_VLDL_CE_;XL_VLDL_C;XS_V…
19:13109908	34	NFIX	186	L_HDL_PL_;XL_HDL_C;SFA;XL_VLDL_PL;FAw3_FA;L_HDL_FC;LDL_D;HDL3_C;IDL_TG_;M_VLDL_L;XL_VLDL_FC;IDL_TG;IDL_PL;PC;XXL_VLDL_TG_;Phe;Alb;M_VLDL_FC_;XL_HDL_PL_;IDL_C_;ApoB_ApoA1;Tyr;EstC;L_LDL_FC_;S_LDL_CE_;SM;M_VLDL_C;L_VLDL_C_;Gln;S_HDL_CE_;XS_VLDL_PL;L_LDL_TG_;S_LDL_TG_;M_LDL_CE_;Leu;MUFA;L_LDL_TG;XXL_VLDL_FC_;M_HDL_C_;M_LDL_L;XL_VLDL_TG;M_LDL_CE;Lac;L_HDL_CE_;L_HDL_PL;TotPG;XL_HDL_CE;L_HDL_C_;XL_HDL_…
4:185737843	21	RP11-701P16.2;ACSL1	113	SFA;XL_VLDL_PL;LDL_D;HDL3_C;XL_VLDL_FC;IDL_TG;IDL_PL;PC;XXL_VLDL_TG_;Phe;Alb;M_VLDL_FC_;XL_HDL_PL_;EstC;SM;L_LDL_FC_;M_VLDL_C;XS_VLDL_PL;Leu;MUFA;L_LDL_TG;XXL_VLDL_FC_;M_LDL_L;M_LDL_CE;L_HDL_CE_;TotPG;L_HDL_C_;XL_HDL_C_;S_HDL_PL_;S_HDL_L;M_HDL_FC_;S_LDL_PL_;XS_VLDL_CE;S_VLDL_PL;L_LDL_PL_;L_VLDL_FC_;XS_VLDL_CE_;XS_VLDL_L;LDL_TG;XS_VLDL_C;S_LDL_PL;IDL_PL_;M_LDL_FC;XXL_VLDL_PL_;M_LDL_TG;ApoB;S_LDL_C…
Query locus:	3:45910870	LZTFL1	Query signature length: 40	LRR NFBC 1966	M_HDL_PL;S_HDL_PL;Ala;XS_VLDL_L;S_VLDL_CE;M_HDL_FC;XS_VLDL_TG_;XS_VLDL_FC;S_LDL_PL;HDL_C;S_HDL_CE;S_HDL_TG_;EstC;Serum_C;His;M_HDL_L;XL_HDL_TG;XL_HDL_TG_;IDL_C_;L_VLDL_PL_;VLDL_C;L_LDL_C_;IDL_CE_;S_VLDL_TG;XS_VLDL_PL;M_LDL_PL;XS_VLDL_CE_;bOHBut;HDL2_C;S_LDL_FC;L_HDL_TG_;XXL_VLDL_FC;XS_VLDL_C;M_LDL_FC;XS_VLDL_C_;XL_HDL_FC_;FAw3;MUFA_FA;M_HDL_CE_;S_LDL_L
Reference dataset: LRR Pooled analysis
All genome wide signature overlap count list - distinct set only	39;38;37;36;35;34;33;32;31;30;29;28;27;26;25;24;23;22;21;20;19;18;17;16;15;14;13;12;11;10;9;8;7;6;5;4;3;2;1;0
Overlap results
Location	Overlap count	Gene	Reference signature length	Reference signature
4:185710859	37	ACSL1	194	L_HDL_PL_;XL_HDL_C;SFA;XL_VLDL_PL;FAw3_FA;L_HDL_FC;LDL_D;HDL3_C;IDL_TG_;M_VLDL_L;XL_VLDL_FC;M_VLDL_CE_;IDL_TG;IDL_PL;PC;XXL_VLDL_TG_;Phe;Alb;M_VLDL_FC_;XL_HDL_PL_;IDL_C_;ApoB_ApoA1;Tyr;L_LDL_FC_;EstC;S_LDL_CE_;M_VLDL_C;SM;L_VLDL_C_;Gln;S_HDL_CE_;XS_VLDL_PL;VLDL_D;L_LDL_TG_;S_LDL_TG_;M_LDL_CE_;Leu;MUFA;L_LDL_TG;XXL_VLDL_FC_;M_HDL_C_;M_LDL_L;M_LDL_CE;Lac;L_HDL_CE_;L_HDL_PL;TotPG;FAw6_FA;XL_HDL_CE;L…
12:113341598	32	RPH3A;RP1-71H24.1;OAS1	157	L_HDL_PL_;XL_HDL_C;SFA;FAw3_FA;L_HDL_FC;LDL_D;HDL3_C;M_VLDL_L;IDL_TG;IDL_PL;PC;XXL_VLDL_TG_;Phe;Alb;M_VLDL_FC_;XL_HDL_PL_;ApoB_ApoA1;Tyr;S_LDL_CE_;L_LDL_FC_;EstC;M_VLDL_C;Gln;S_HDL_CE_;XS_VLDL_PL;S_LDL_TG_;M_LDL_CE_;Leu;MUFA;L_LDL_TG;M_LDL_L;M_LDL_CE;Lac;L_HDL_CE_;L_HDL_PL;TotPG;XL_HDL_CE;L_HDL_C_;XL_HDL_C_;S_HDL_PL_;S_HDL_L;S_LDL_PL_;XS_VLDL_CE;S_VLDL_PL_;XXL_VLDL_CE_;S_VLDL_PL;L_LDL_PL_;Ace;XS_…
19:13122612	32	CTC-239J10.1;NFIX	160	L_HDL_PL_;XL_HDL_C;SFA;FAw3_FA;L_HDL_FC;LDL_D;HDL3_C;M_VLDL_L;M_VLDL_CE_;IDL_PL;IDL_TG;PC;XXL_VLDL_TG_;Phe;Alb;M_VLDL_FC_;XL_HDL_PL_;ApoB_ApoA1;Tyr;S_LDL_CE_;L_LDL_FC_;EstC;M_VLDL_C;SM;Gln;S_HDL_CE_;XS_VLDL_PL;S_LDL_TG_;M_LDL_CE_;Leu;MUFA;L_LDL_TG;M_LDL_L;M_LDL_CE;Lac;L_HDL_CE_;L_HDL_PL;TotPG;XL_HDL_CE;L_HDL_C_;XL_HDL_C_;S_HDL_PL_;S_HDL_L;S_LDL_PL_;M_HDL_FC_;XS_VLDL_CE;S_VLDL_PL;L_LDL_PL_;Ace;L_V…
12:121479265	34	OASL	177	L_HDL_PL_;XL_HDL_C;SFA;XL_VLDL_PL;FAw3_FA;L_HDL_FC;LDL_D;HDL3_C;M_VLDL_L;XL_VLDL_FC;IDL_PL;IDL_TG;PC;XXL_VLDL_TG_;Phe;Alb;M_VLDL_FC_;XL_HDL_PL_;IDL_C_;ApoB_ApoA1;Tyr;EstC;L_LDL_FC_;SM;S_LDL_CE_;M_VLDL_C;Gln;S_HDL_CE_;XS_VLDL_PL;S_LDL_TG_;M_LDL_CE_;Leu;MUFA;L_LDL_TG;XXL_VLDL_FC_;M_LDL_L;XL_VLDL_TG;M_LDL_CE;Lac;L_HDL_CE_;L_HDL_PL;TotPG;L_HDL_C_;XL_HDL_C_;S_HDL_PL_;S_HDL_L;S_LDL_PL_;M_HDL_FC_;XS_VLD…
12:121471931	34	OASL	177	L_HDL_PL_;SFA;XL_VLDL_PL;FAw3_FA;L_HDL_FC;LDL_D;HDL3_C;IDL_TG_;M_VLDL_L;XL_VLDL_FC;IDL_TG;IDL_PL;PC;XXL_VLDL_TG_;Phe;Alb;M_VLDL_FC_;XL_HDL_PL_;IDL_C_;ApoB_ApoA1;Tyr;EstC;L_LDL_FC_;SM;M_VLDL_C;S_LDL_CE_;L_VLDL_C_;Gln;S_HDL_CE_;XS_VLDL_PL;L_LDL_TG_;S_LDL_TG_;M_LDL_CE_;Leu;MUFA;L_LDL_TG;XXL_VLDL_FC_;M_LDL_L;M_LDL_CE;Lac;L_HDL_CE_;L_HDL_PL;TotPG;L_HDL_C_;XL_HDL_C_;S_HDL_PL_;S_HDL_L;S_LDL_PL_;M_HDL_FC…
19:13103638	34	NFIX	173	L_HDL_PL_;SFA;XL_VLDL_PL;FAw3_FA;L_HDL_FC;LDL_D;HDL3_C;M_VLDL_L;XL_VLDL_FC;IDL_PL;IDL_TG;PC;XXL_VLDL_TG_;Phe;Alb;M_VLDL_FC_;XL_HDL_PL_;IDL_C_;ApoB_ApoA1;Tyr;EstC;L_LDL_FC_;SM;S_LDL_CE_;M_VLDL_C;S_HDL_CE_;Gln;XS_VLDL_PL;S_LDL_TG_;M_LDL_CE_;Leu;MUFA;L_LDL_TG;XXL_VLDL_FC_;M_LDL_L;XL_VLDL_TG;M_LDL_CE;Lac;L_HDL_CE_;L_HDL_PL;TotPG;L_HDL_C_;XL_HDL_C_;S_HDL_PL_;S_HDL_L;S_LDL_PL_;M_HDL_FC_;XS_VLDL_CE;S_VL…
4:185708595	35	ACSL1	181	L_HDL_PL_;XL_HDL_C;SFA;XL_VLDL_PL;FAw3_FA;L_HDL_FC;LDL_D;HDL3_C;IDL_TG_;M_VLDL_L;XL_VLDL_FC;IDL_TG;IDL_PL;PC;XXL_VLDL_TG_;Phe;Alb;M_VLDL_FC_;XL_HDL_PL_;IDL_C_;ApoB_ApoA1;Tyr;EstC;L_LDL_FC_;S_LDL_CE_;SM;M_VLDL_C;L_VLDL_C_;Gln;S_HDL_CE_;XS_VLDL_PL;L_LDL_TG_;S_LDL_TG_;M_LDL_CE_;Leu;MUFA;L_LDL_TG;XXL_VLDL_FC_;M_LDL_L;M_LDL_CE;Lac;L_HDL_CE_;L_HDL_PL;TotPG;L_HDL_C_;XL_HDL_C_;S_HDL_PL_;S_HDL_L;S_LDL_PL_…
12:121476423	26	OASL	126	L_HDL_PL_;XL_HDL_C;L_HDL_FC;LDL_D;IDL_TG_;M_VLDL_L;IDL_TG;IDL_PL;Phe;M_VLDL_FC_;XL_HDL_PL_;ApoB_ApoA1;Tyr;S_LDL_CE_;L_LDL_FC_;EstC;M_VLDL_C;S_HDL_CE_;Gln;XS_VLDL_PL;S_LDL_TG_;M_LDL_CE_;Leu;MUFA;L_LDL_TG;M_LDL_L;M_LDL_CE;Lac;L_HDL_CE_;L_HDL_PL;TotPG;L_HDL_C_;XL_HDL_C_;S_HDL_PL_;S_HDL_L;S_LDL_PL_;XS_VLDL_CE;XXL_VLDL_CE_;S_VLDL_PL;L_LDL_PL_;XS_VLDL_CE_;XS_VLDL_L;LDL_TG;XS_VLDL_C;S_LDL_PL;IDL_PL_;M_L…
4:185687373	14	ACSL1	67	XL_HDL_CE;XL_HDL_C;XL_VLDL_PL;SFA;TotCho;Val;XXL_VLDL_PL;HDL3_C;XXL_VLDL_C;Gp;XS_VLDL_CE;S_VLDL_PL_;XL_VLDL_FC;L_HDL_TG;L_VLDL_FC_;PC;XXL_VLDL_TG_;XL_HDL_CE_;Ile;IDL_C;M_VLDL_FC_;XL_HDL_PL_;XL_VLDL_C;HDL_TG;XS_VLDL_L;EstC;SM;XS_VLDL_C;XXL_VLDL_L;S_VLDL_C;S_VLDL_CE;M_VLDL_C;S_LDL_PL;IDL_PL_;FAw3;XXL_VLDL_CE;XXL_VLDL_PL_;Cit;ApoB;LA;L_HDL_TG_;S_HDL_FC_;IDL_L;TotFA;Leu;MUFA;L_VLDL_FC;XXL_VLDL_TG;XXL…
4:185714289	29	ACSL1	154	SFA;XL_VLDL_PL;LDL_D;HDL3_C;M_VLDL_L;XL_VLDL_FC;IDL_PL;IDL_TG;PC;XXL_VLDL_TG_;Phe;Alb;M_VLDL_FC_;XL_HDL_PL_;ApoB_ApoA1;Tyr;EstC;L_LDL_FC_;SM;M_VLDL_C;S_LDL_CE_;Gln;S_HDL_CE_;XS_VLDL_PL;M_LDL_CE_;Leu;MUFA;L_LDL_TG;XXL_VLDL_FC_;M_LDL_L;M_LDL_CE;Lac;L_HDL_CE_;TotPG;L_HDL_C_;XL_HDL_C_;S_HDL_PL_;S_HDL_L;S_LDL_PL_;M_HDL_FC_;XS_VLDL_CE;S_VLDL_PL_;S_VLDL_PL;L_LDL_PL_;L_VLDL_FC_;XS_VLDL_CE_;XL_VLDL_C;XS_V…
19:13109908	36	NFIX	186	L_HDL_PL_;XL_HDL_C;SFA;XL_VLDL_PL;FAw3_FA;L_HDL_FC;LDL_D;HDL3_C;IDL_TG_;M_VLDL_L;XL_VLDL_FC;IDL_TG;IDL_PL;PC;XXL_VLDL_TG_;Phe;Alb;M_VLDL_FC_;XL_HDL_PL_;IDL_C_;ApoB_ApoA1;Tyr;EstC;L_LDL_FC_;S_LDL_CE_;SM;M_VLDL_C;L_VLDL_C_;Gln;S_HDL_CE_;XS_VLDL_PL;L_LDL_TG_;S_LDL_TG_;M_LDL_CE_;Leu;MUFA;L_LDL_TG;XXL_VLDL_FC_;M_HDL_C_;M_LDL_L;XL_VLDL_TG;M_LDL_CE;Lac;L_HDL_CE_;L_HDL_PL;TotPG;XL_HDL_CE;L_HDL_C_;XL_HDL_…
4:185737843	25	RP11-701P16.2;ACSL1	113	SFA;XL_VLDL_PL;LDL_D;HDL3_C;XL_VLDL_FC;IDL_TG;IDL_PL;PC;XXL_VLDL_TG_;Phe;Alb;M_VLDL_FC_;XL_HDL_PL_;EstC;SM;L_LDL_FC_;M_VLDL_C;XS_VLDL_PL;Leu;MUFA;L_LDL_TG;XXL_VLDL_FC_;M_LDL_L;M_LDL_CE;L_HDL_CE_;TotPG;L_HDL_C_;XL_HDL_C_;S_HDL_PL_;S_HDL_L;M_HDL_FC_;S_LDL_PL_;XS_VLDL_CE;S_VLDL_PL;L_LDL_PL_;L_VLDL_FC_;XS_VLDL_CE_;XS_VLDL_L;LDL_TG;XS_VLDL_C;S_LDL_PL;IDL_PL_;M_LDL_FC;XXL_VLDL_PL_;M_LDL_TG;ApoB;S_LDL_C…
Query locus:	3:45924791	RP11-852E15.1;LZTFL1;CCR9	Query signature length: 43	LRR NFBC 1966	DHA;IDL_C_;S_VLDL_C;M_LDL_C_;M_HDL_PL;S_VLDL_TG;ApoA1;M_HDL_CE_;Ala;His;M_VLDL_FC;XL_VLDL_FC;XXL_VLDL_PL;M_HDL_FC_;VLDL_TG;M_HDL_FC;S_VLDL_CE;TG_PG;VLDL_C;M_HDL_TG_;XL_VLDL_PL;L_LDL_CE_;IDL_CE_;S_HDL_C;XS_VLDL_L;M_HDL_L;XL_VLDL_L;XXL_VLDL_TG;XXL_VLDL_L;XL_VLDL_C;S_LDL_CE_;PUFA_FA;M_HDL_C_;XS_VLDL_C_;L_VLDL_FC;M_VLDL_PL;XL_VLDL_TG;XS_VLDL_CE_;XS_VLDL_FC;M_VLDL_CE_;L_HDL_C_;XL_HDL_PL_;L_VLDL_C
Reference dataset: LRR Pooled analysis
All genome wide signature overlap count list - distinct set only	42;41;40;39;38;37;36;35;34;33;32;31;30;29;28;27;26;25;24;23;22;21;20;19;18;17;16;15;14;13;12;11;10;9;8;7;6;5;4;3;2;1;0
Overlap results
Location	Overlap count	Gene	Reference signature length	Reference signature
4:185710859	38	ACSL1	194	L_HDL_PL_;XL_HDL_C;SFA;XL_VLDL_PL;FAw3_FA;L_HDL_FC;LDL_D;HDL3_C;IDL_TG_;M_VLDL_L;XL_VLDL_FC;M_VLDL_CE_;IDL_TG;IDL_PL;PC;XXL_VLDL_TG_;Phe;Alb;M_VLDL_FC_;XL_HDL_PL_;IDL_C_;ApoB_ApoA1;Tyr;L_LDL_FC_;EstC;S_LDL_CE_;M_VLDL_C;SM;L_VLDL_C_;Gln;S_HDL_CE_;XS_VLDL_PL;VLDL_D;L_LDL_TG_;S_LDL_TG_;M_LDL_CE_;Leu;MUFA;L_LDL_TG;XXL_VLDL_FC_;M_HDL_C_;M_LDL_L;M_LDL_CE;Lac;L_HDL_CE_;L_HDL_PL;TotPG;FAw6_FA;XL_HDL_CE;L…
12:113341598	24	RPH3A;RP1-71H24.1;OAS1	157	L_HDL_PL_;XL_HDL_C;SFA;FAw3_FA;L_HDL_FC;LDL_D;HDL3_C;M_VLDL_L;IDL_TG;IDL_PL;PC;XXL_VLDL_TG_;Phe;Alb;M_VLDL_FC_;XL_HDL_PL_;ApoB_ApoA1;Tyr;S_LDL_CE_;L_LDL_FC_;EstC;M_VLDL_C;Gln;S_HDL_CE_;XS_VLDL_PL;S_LDL_TG_;M_LDL_CE_;Leu;MUFA;L_LDL_TG;M_LDL_L;M_LDL_CE;Lac;L_HDL_CE_;L_HDL_PL;TotPG;XL_HDL_CE;L_HDL_C_;XL_HDL_C_;S_HDL_PL_;S_HDL_L;S_LDL_PL_;XS_VLDL_CE;S_VLDL_PL_;XXL_VLDL_CE_;S_VLDL_PL;L_LDL_PL_;Ace;XS_…
19:13122612	25	CTC-239J10.1;NFIX	160	L_HDL_PL_;XL_HDL_C;SFA;FAw3_FA;L_HDL_FC;LDL_D;HDL3_C;M_VLDL_L;M_VLDL_CE_;IDL_PL;IDL_TG;PC;XXL_VLDL_TG_;Phe;Alb;M_VLDL_FC_;XL_HDL_PL_;ApoB_ApoA1;Tyr;S_LDL_CE_;L_LDL_FC_;EstC;M_VLDL_C;SM;Gln;S_HDL_CE_;XS_VLDL_PL;S_LDL_TG_;M_LDL_CE_;Leu;MUFA;L_LDL_TG;M_LDL_L;M_LDL_CE;Lac;L_HDL_CE_;L_HDL_PL;TotPG;XL_HDL_CE;L_HDL_C_;XL_HDL_C_;S_HDL_PL_;S_HDL_L;S_LDL_PL_;M_HDL_FC_;XS_VLDL_CE;S_VLDL_PL;L_LDL_PL_;Ace;L_V…
12:121479265	37	OASL	177	L_HDL_PL_;XL_HDL_C;SFA;XL_VLDL_PL;FAw3_FA;L_HDL_FC;LDL_D;HDL3_C;M_VLDL_L;XL_VLDL_FC;IDL_PL;IDL_TG;PC;XXL_VLDL_TG_;Phe;Alb;M_VLDL_FC_;XL_HDL_PL_;IDL_C_;ApoB_ApoA1;Tyr;EstC;L_LDL_FC_;SM;S_LDL_CE_;M_VLDL_C;Gln;S_HDL_CE_;XS_VLDL_PL;S_LDL_TG_;M_LDL_CE_;Leu;MUFA;L_LDL_TG;XXL_VLDL_FC_;M_LDL_L;XL_VLDL_TG;M_LDL_CE;Lac;L_HDL_CE_;L_HDL_PL;TotPG;L_HDL_C_;XL_HDL_C_;S_HDL_PL_;S_HDL_L;S_LDL_PL_;M_HDL_FC_;XS_VLD…
12:121471931	37	OASL	177	L_HDL_PL_;SFA;XL_VLDL_PL;FAw3_FA;L_HDL_FC;LDL_D;HDL3_C;IDL_TG_;M_VLDL_L;XL_VLDL_FC;IDL_TG;IDL_PL;PC;XXL_VLDL_TG_;Phe;Alb;M_VLDL_FC_;XL_HDL_PL_;IDL_C_;ApoB_ApoA1;Tyr;EstC;L_LDL_FC_;SM;M_VLDL_C;S_LDL_CE_;L_VLDL_C_;Gln;S_HDL_CE_;XS_VLDL_PL;L_LDL_TG_;S_LDL_TG_;M_LDL_CE_;Leu;MUFA;L_LDL_TG;XXL_VLDL_FC_;M_LDL_L;M_LDL_CE;Lac;L_HDL_CE_;L_HDL_PL;TotPG;L_HDL_C_;XL_HDL_C_;S_HDL_PL_;S_HDL_L;S_LDL_PL_;M_HDL_FC…
19:13103638	36	NFIX	173	L_HDL_PL_;SFA;XL_VLDL_PL;FAw3_FA;L_HDL_FC;LDL_D;HDL3_C;M_VLDL_L;XL_VLDL_FC;IDL_PL;IDL_TG;PC;XXL_VLDL_TG_;Phe;Alb;M_VLDL_FC_;XL_HDL_PL_;IDL_C_;ApoB_ApoA1;Tyr;EstC;L_LDL_FC_;SM;S_LDL_CE_;M_VLDL_C;S_HDL_CE_;Gln;XS_VLDL_PL;S_LDL_TG_;M_LDL_CE_;Leu;MUFA;L_LDL_TG;XXL_VLDL_FC_;M_LDL_L;XL_VLDL_TG;M_LDL_CE;Lac;L_HDL_CE_;L_HDL_PL;TotPG;L_HDL_C_;XL_HDL_C_;S_HDL_PL_;S_HDL_L;S_LDL_PL_;M_HDL_FC_;XS_VLDL_CE;S_VL…
4:185708595	37	ACSL1	181	L_HDL_PL_;XL_HDL_C;SFA;XL_VLDL_PL;FAw3_FA;L_HDL_FC;LDL_D;HDL3_C;IDL_TG_;M_VLDL_L;XL_VLDL_FC;IDL_TG;IDL_PL;PC;XXL_VLDL_TG_;Phe;Alb;M_VLDL_FC_;XL_HDL_PL_;IDL_C_;ApoB_ApoA1;Tyr;EstC;L_LDL_FC_;S_LDL_CE_;SM;M_VLDL_C;L_VLDL_C_;Gln;S_HDL_CE_;XS_VLDL_PL;L_LDL_TG_;S_LDL_TG_;M_LDL_CE_;Leu;MUFA;L_LDL_TG;XXL_VLDL_FC_;M_LDL_L;M_LDL_CE;Lac;L_HDL_CE_;L_HDL_PL;TotPG;L_HDL_C_;XL_HDL_C_;S_HDL_PL_;S_HDL_L;S_LDL_PL_…
12:121476423	20	OASL	126	L_HDL_PL_;XL_HDL_C;L_HDL_FC;LDL_D;IDL_TG_;M_VLDL_L;IDL_TG;IDL_PL;Phe;M_VLDL_FC_;XL_HDL_PL_;ApoB_ApoA1;Tyr;S_LDL_CE_;L_LDL_FC_;EstC;M_VLDL_C;S_HDL_CE_;Gln;XS_VLDL_PL;S_LDL_TG_;M_LDL_CE_;Leu;MUFA;L_LDL_TG;M_LDL_L;M_LDL_CE;Lac;L_HDL_CE_;L_HDL_PL;TotPG;L_HDL_C_;XL_HDL_C_;S_HDL_PL_;S_HDL_L;S_LDL_PL_;XS_VLDL_CE;XXL_VLDL_CE_;S_VLDL_PL;L_LDL_PL_;XS_VLDL_CE_;XS_VLDL_L;LDL_TG;XS_VLDL_C;S_LDL_PL;IDL_PL_;M_L…
4:185687373	16	ACSL1	67	XL_HDL_CE;XL_HDL_C;XL_VLDL_PL;SFA;TotCho;Val;XXL_VLDL_PL;HDL3_C;XXL_VLDL_C;Gp;XS_VLDL_CE;S_VLDL_PL_;XL_VLDL_FC;L_HDL_TG;L_VLDL_FC_;PC;XXL_VLDL_TG_;XL_HDL_CE_;Ile;IDL_C;M_VLDL_FC_;XL_HDL_PL_;XL_VLDL_C;HDL_TG;XS_VLDL_L;EstC;SM;XS_VLDL_C;XXL_VLDL_L;S_VLDL_C;S_VLDL_CE;M_VLDL_C;S_LDL_PL;IDL_PL_;FAw3;XXL_VLDL_CE;XXL_VLDL_PL_;Cit;ApoB;LA;L_HDL_TG_;S_HDL_FC_;IDL_L;TotFA;Leu;MUFA;L_VLDL_FC;XXL_VLDL_TG;XXL…
4:185714289	30	ACSL1	154	SFA;XL_VLDL_PL;LDL_D;HDL3_C;M_VLDL_L;XL_VLDL_FC;IDL_PL;IDL_TG;PC;XXL_VLDL_TG_;Phe;Alb;M_VLDL_FC_;XL_HDL_PL_;ApoB_ApoA1;Tyr;EstC;L_LDL_FC_;SM;M_VLDL_C;S_LDL_CE_;Gln;S_HDL_CE_;XS_VLDL_PL;M_LDL_CE_;Leu;MUFA;L_LDL_TG;XXL_VLDL_FC_;M_LDL_L;M_LDL_CE;Lac;L_HDL_CE_;TotPG;L_HDL_C_;XL_HDL_C_;S_HDL_PL_;S_HDL_L;S_LDL_PL_;M_HDL_FC_;XS_VLDL_CE;S_VLDL_PL_;S_VLDL_PL;L_LDL_PL_;L_VLDL_FC_;XS_VLDL_CE_;XL_VLDL_C;XS_V…
19:13109908	39	NFIX	186	L_HDL_PL_;XL_HDL_C;SFA;XL_VLDL_PL;FAw3_FA;L_HDL_FC;LDL_D;HDL3_C;IDL_TG_;M_VLDL_L;XL_VLDL_FC;IDL_TG;IDL_PL;PC;XXL_VLDL_TG_;Phe;Alb;M_VLDL_FC_;XL_HDL_PL_;IDL_C_;ApoB_ApoA1;Tyr;EstC;L_LDL_FC_;S_LDL_CE_;SM;M_VLDL_C;L_VLDL_C_;Gln;S_HDL_CE_;XS_VLDL_PL;L_LDL_TG_;S_LDL_TG_;M_LDL_CE_;Leu;MUFA;L_LDL_TG;XXL_VLDL_FC_;M_HDL_C_;M_LDL_L;XL_VLDL_TG;M_LDL_CE;Lac;L_HDL_CE_;L_HDL_PL;TotPG;XL_HDL_CE;L_HDL_C_;XL_HDL_…
4:185737843	18	RP11-701P16.2;ACSL1	113	SFA;XL_VLDL_PL;LDL_D;HDL3_C;XL_VLDL_FC;IDL_TG;IDL_PL;PC;XXL_VLDL_TG_;Phe;Alb;M_VLDL_FC_;XL_HDL_PL_;EstC;SM;L_LDL_FC_;M_VLDL_C;XS_VLDL_PL;Leu;MUFA;L_LDL_TG;XXL_VLDL_FC_;M_LDL_L;M_LDL_CE;L_HDL_CE_;TotPG;L_HDL_C_;XL_HDL_C_;S_HDL_PL_;S_HDL_L;M_HDL_FC_;S_LDL_PL_;XS_VLDL_CE;S_VLDL_PL;L_LDL_PL_;L_VLDL_FC_;XS_VLDL_CE_;XS_VLDL_L;LDL_TG;XS_VLDL_C;S_LDL_PL;IDL_PL_;M_LDL_FC;XXL_VLDL_PL_;M_LDL_TG;ApoB;S_LDL_C…
Query locus:	3:45926569	RP11-852E15.1;LZTFL1;CCR9	Query signature length: 41	LRR NFBC 1966	PC;IDL_TG;XS_VLDL_TG_;XXL_VLDL_PL_;PUFA;S_LDL_C_;M_HDL_TG;TotFA;S_HDL_L;M_LDL_C_;Serum_TG;S_VLDL_L;His;L_HDL_TG;S_VLDL_C;Ala;TotCho;IDL_C_;XXL_VLDL_FC;L_LDL_CE_;TotPG;ApoA1;IDL_FC_;MUFA_FA;L_LDL_FC_;S_HDL_PL;bOHBut;M_HDL_FC_;SFA;IDL_CE_;S_VLDL_CE;Crea;DHA;XXL_VLDL_TG_;M_HDL_CE_;S_VLDL_TG;S_LDL_CE_;XL_HDL_TG;XS_VLDL_L;IDL_PL_;XS_VLDL_FC
Reference dataset: LRR Pooled analysis
All genome wide signature overlap count list - distinct set only	40;39;38;37;36;35;34;33;32;31;30;29;28;27;26;25;24;23;22;21;20;19;18;17;16;15;14;13;12;11;10;9;8;7;6;5;4;3;2;1;0
Overlap results
Location	Overlap count	Gene	Reference signature length	Reference signature
4:185710859	39	ACSL1	194	L_HDL_PL_;XL_HDL_C;SFA;XL_VLDL_PL;FAw3_FA;L_HDL_FC;LDL_D;HDL3_C;IDL_TG_;M_VLDL_L;XL_VLDL_FC;M_VLDL_CE_;IDL_TG;IDL_PL;PC;XXL_VLDL_TG_;Phe;Alb;M_VLDL_FC_;XL_HDL_PL_;IDL_C_;ApoB_ApoA1;Tyr;L_LDL_FC_;EstC;S_LDL_CE_;M_VLDL_C;SM;L_VLDL_C_;Gln;S_HDL_CE_;XS_VLDL_PL;VLDL_D;L_LDL_TG_;S_LDL_TG_;M_LDL_CE_;Leu;MUFA;L_LDL_TG;XXL_VLDL_FC_;M_HDL_C_;M_LDL_L;M_LDL_CE;Lac;L_HDL_CE_;L_HDL_PL;TotPG;FAw6_FA;XL_HDL_CE;L…
12:113341598	31	RPH3A;RP1-71H24.1;OAS1	157	L_HDL_PL_;XL_HDL_C;SFA;FAw3_FA;L_HDL_FC;LDL_D;HDL3_C;M_VLDL_L;IDL_TG;IDL_PL;PC;XXL_VLDL_TG_;Phe;Alb;M_VLDL_FC_;XL_HDL_PL_;ApoB_ApoA1;Tyr;S_LDL_CE_;L_LDL_FC_;EstC;M_VLDL_C;Gln;S_HDL_CE_;XS_VLDL_PL;S_LDL_TG_;M_LDL_CE_;Leu;MUFA;L_LDL_TG;M_LDL_L;M_LDL_CE;Lac;L_HDL_CE_;L_HDL_PL;TotPG;XL_HDL_CE;L_HDL_C_;XL_HDL_C_;S_HDL_PL_;S_HDL_L;S_LDL_PL_;XS_VLDL_CE;S_VLDL_PL_;XXL_VLDL_CE_;S_VLDL_PL;L_LDL_PL_;Ace;XS_…
19:13122612	34	CTC-239J10.1;NFIX	160	L_HDL_PL_;XL_HDL_C;SFA;FAw3_FA;L_HDL_FC;LDL_D;HDL3_C;M_VLDL_L;M_VLDL_CE_;IDL_PL;IDL_TG;PC;XXL_VLDL_TG_;Phe;Alb;M_VLDL_FC_;XL_HDL_PL_;ApoB_ApoA1;Tyr;S_LDL_CE_;L_LDL_FC_;EstC;M_VLDL_C;SM;Gln;S_HDL_CE_;XS_VLDL_PL;S_LDL_TG_;M_LDL_CE_;Leu;MUFA;L_LDL_TG;M_LDL_L;M_LDL_CE;Lac;L_HDL_CE_;L_HDL_PL;TotPG;XL_HDL_CE;L_HDL_C_;XL_HDL_C_;S_HDL_PL_;S_HDL_L;S_LDL_PL_;M_HDL_FC_;XS_VLDL_CE;S_VLDL_PL;L_LDL_PL_;Ace;L_V…
12:121479265	37	OASL	177	L_HDL_PL_;XL_HDL_C;SFA;XL_VLDL_PL;FAw3_FA;L_HDL_FC;LDL_D;HDL3_C;M_VLDL_L;XL_VLDL_FC;IDL_PL;IDL_TG;PC;XXL_VLDL_TG_;Phe;Alb;M_VLDL_FC_;XL_HDL_PL_;IDL_C_;ApoB_ApoA1;Tyr;EstC;L_LDL_FC_;SM;S_LDL_CE_;M_VLDL_C;Gln;S_HDL_CE_;XS_VLDL_PL;S_LDL_TG_;M_LDL_CE_;Leu;MUFA;L_LDL_TG;XXL_VLDL_FC_;M_LDL_L;XL_VLDL_TG;M_LDL_CE;Lac;L_HDL_CE_;L_HDL_PL;TotPG;L_HDL_C_;XL_HDL_C_;S_HDL_PL_;S_HDL_L;S_LDL_PL_;M_HDL_FC_;XS_VLD…
12:121471931	37	OASL	177	L_HDL_PL_;SFA;XL_VLDL_PL;FAw3_FA;L_HDL_FC;LDL_D;HDL3_C;IDL_TG_;M_VLDL_L;XL_VLDL_FC;IDL_TG;IDL_PL;PC;XXL_VLDL_TG_;Phe;Alb;M_VLDL_FC_;XL_HDL_PL_;IDL_C_;ApoB_ApoA1;Tyr;EstC;L_LDL_FC_;SM;M_VLDL_C;S_LDL_CE_;L_VLDL_C_;Gln;S_HDL_CE_;XS_VLDL_PL;L_LDL_TG_;S_LDL_TG_;M_LDL_CE_;Leu;MUFA;L_LDL_TG;XXL_VLDL_FC_;M_LDL_L;M_LDL_CE;Lac;L_HDL_CE_;L_HDL_PL;TotPG;L_HDL_C_;XL_HDL_C_;S_HDL_PL_;S_HDL_L;S_LDL_PL_;M_HDL_FC…
19:13103638	37	NFIX	173	L_HDL_PL_;SFA;XL_VLDL_PL;FAw3_FA;L_HDL_FC;LDL_D;HDL3_C;M_VLDL_L;XL_VLDL_FC;IDL_PL;IDL_TG;PC;XXL_VLDL_TG_;Phe;Alb;M_VLDL_FC_;XL_HDL_PL_;IDL_C_;ApoB_ApoA1;Tyr;EstC;L_LDL_FC_;SM;S_LDL_CE_;M_VLDL_C;S_HDL_CE_;Gln;XS_VLDL_PL;S_LDL_TG_;M_LDL_CE_;Leu;MUFA;L_LDL_TG;XXL_VLDL_FC_;M_LDL_L;XL_VLDL_TG;M_LDL_CE;Lac;L_HDL_CE_;L_HDL_PL;TotPG;L_HDL_C_;XL_HDL_C_;S_HDL_PL_;S_HDL_L;S_LDL_PL_;M_HDL_FC_;XS_VLDL_CE;S_VL…
4:185708595	37	ACSL1	181	L_HDL_PL_;XL_HDL_C;SFA;XL_VLDL_PL;FAw3_FA;L_HDL_FC;LDL_D;HDL3_C;IDL_TG_;M_VLDL_L;XL_VLDL_FC;IDL_TG;IDL_PL;PC;XXL_VLDL_TG_;Phe;Alb;M_VLDL_FC_;XL_HDL_PL_;IDL_C_;ApoB_ApoA1;Tyr;EstC;L_LDL_FC_;S_LDL_CE_;SM;M_VLDL_C;L_VLDL_C_;Gln;S_HDL_CE_;XS_VLDL_PL;L_LDL_TG_;S_LDL_TG_;M_LDL_CE_;Leu;MUFA;L_LDL_TG;XXL_VLDL_FC_;M_LDL_L;M_LDL_CE;Lac;L_HDL_CE_;L_HDL_PL;TotPG;L_HDL_C_;XL_HDL_C_;S_HDL_PL_;S_HDL_L;S_LDL_PL_…
12:121476423	23	OASL	126	L_HDL_PL_;XL_HDL_C;L_HDL_FC;LDL_D;IDL_TG_;M_VLDL_L;IDL_TG;IDL_PL;Phe;M_VLDL_FC_;XL_HDL_PL_;ApoB_ApoA1;Tyr;S_LDL_CE_;L_LDL_FC_;EstC;M_VLDL_C;S_HDL_CE_;Gln;XS_VLDL_PL;S_LDL_TG_;M_LDL_CE_;Leu;MUFA;L_LDL_TG;M_LDL_L;M_LDL_CE;Lac;L_HDL_CE_;L_HDL_PL;TotPG;L_HDL_C_;XL_HDL_C_;S_HDL_PL_;S_HDL_L;S_LDL_PL_;XS_VLDL_CE;XXL_VLDL_CE_;S_VLDL_PL;L_LDL_PL_;XS_VLDL_CE_;XS_VLDL_L;LDL_TG;XS_VLDL_C;S_LDL_PL;IDL_PL_;M_L…
4:185687373	17	ACSL1	67	XL_HDL_CE;XL_HDL_C;XL_VLDL_PL;SFA;TotCho;Val;XXL_VLDL_PL;HDL3_C;XXL_VLDL_C;Gp;XS_VLDL_CE;S_VLDL_PL_;XL_VLDL_FC;L_HDL_TG;L_VLDL_FC_;PC;XXL_VLDL_TG_;XL_HDL_CE_;Ile;IDL_C;M_VLDL_FC_;XL_HDL_PL_;XL_VLDL_C;HDL_TG;XS_VLDL_L;EstC;SM;XS_VLDL_C;XXL_VLDL_L;S_VLDL_C;S_VLDL_CE;M_VLDL_C;S_LDL_PL;IDL_PL_;FAw3;XXL_VLDL_CE;XXL_VLDL_PL_;Cit;ApoB;LA;L_HDL_TG_;S_HDL_FC_;IDL_L;TotFA;Leu;MUFA;L_VLDL_FC;XXL_VLDL_TG;XXL…
4:185714289	34	ACSL1	154	SFA;XL_VLDL_PL;LDL_D;HDL3_C;M_VLDL_L;XL_VLDL_FC;IDL_PL;IDL_TG;PC;XXL_VLDL_TG_;Phe;Alb;M_VLDL_FC_;XL_HDL_PL_;ApoB_ApoA1;Tyr;EstC;L_LDL_FC_;SM;M_VLDL_C;S_LDL_CE_;Gln;S_HDL_CE_;XS_VLDL_PL;M_LDL_CE_;Leu;MUFA;L_LDL_TG;XXL_VLDL_FC_;M_LDL_L;M_LDL_CE;Lac;L_HDL_CE_;TotPG;L_HDL_C_;XL_HDL_C_;S_HDL_PL_;S_HDL_L;S_LDL_PL_;M_HDL_FC_;XS_VLDL_CE;S_VLDL_PL_;S_VLDL_PL;L_LDL_PL_;L_VLDL_FC_;XS_VLDL_CE_;XL_VLDL_C;XS_V…
19:13109908	37	NFIX	186	L_HDL_PL_;XL_HDL_C;SFA;XL_VLDL_PL;FAw3_FA;L_HDL_FC;LDL_D;HDL3_C;IDL_TG_;M_VLDL_L;XL_VLDL_FC;IDL_TG;IDL_PL;PC;XXL_VLDL_TG_;Phe;Alb;M_VLDL_FC_;XL_HDL_PL_;IDL_C_;ApoB_ApoA1;Tyr;EstC;L_LDL_FC_;S_LDL_CE_;SM;M_VLDL_C;L_VLDL_C_;Gln;S_HDL_CE_;XS_VLDL_PL;L_LDL_TG_;S_LDL_TG_;M_LDL_CE_;Leu;MUFA;L_LDL_TG;XXL_VLDL_FC_;M_HDL_C_;M_LDL_L;XL_VLDL_TG;M_LDL_CE;Lac;L_HDL_CE_;L_HDL_PL;TotPG;XL_HDL_CE;L_HDL_C_;XL_HDL_…
4:185737843	28	RP11-701P16.2;ACSL1	113	SFA;XL_VLDL_PL;LDL_D;HDL3_C;XL_VLDL_FC;IDL_TG;IDL_PL;PC;XXL_VLDL_TG_;Phe;Alb;M_VLDL_FC_;XL_HDL_PL_;EstC;SM;L_LDL_FC_;M_VLDL_C;XS_VLDL_PL;Leu;MUFA;L_LDL_TG;XXL_VLDL_FC_;M_LDL_L;M_LDL_CE;L_HDL_CE_;TotPG;L_HDL_C_;XL_HDL_C_;S_HDL_PL_;S_HDL_L;M_HDL_FC_;S_LDL_PL_;XS_VLDL_CE;S_VLDL_PL;L_LDL_PL_;L_VLDL_FC_;XS_VLDL_CE_;XS_VLDL_L;LDL_TG;XS_VLDL_C;S_LDL_PL;IDL_PL_;M_LDL_FC;XXL_VLDL_PL_;M_LDL_TG;ApoB;S_LDL_C…
Query locus:	3:45885360	LZTFL1	Query signature length: 32	LRR NFBC 1966	S_VLDL_C;IDL_CE_;IDL_C_;XL_HDL_TG_;L_HDL_TG_;M_HDL_FC_;XXL_VLDL_TG_;M_HDL_PL;HDL_C;S_VLDL_CE;S_VLDL_TG;L_VLDL_PL_;M_HDL_CE_;XS_VLDL_CE_;XXL_VLDL_FC;S_HDL_PL;XS_VLDL_L;S_HDL_C;XS_VLDL_C_;XS_VLDL_FC;S_LDL_PL;S_LDL_C_;M_LDL_C_;M_HDL_FC;MUFA_FA;EstC;Serum_C;M_VLDL_FC;VLDL_C;HDL2_C;FAw3;M_LDL_PL
Reference dataset: LRR Pooled analysis
All genome wide signature overlap count list - distinct set only	31;30;29;28;27;26;25;24;23;22;21;20;19;18;17;16;15;14;13;12;11;10;9;8;7;6;5;4;3;2;1;0
Overlap results
Location	Overlap count	Gene	Reference signature length	Reference signature
4:185710859	29	ACSL1	194	L_HDL_PL_;XL_HDL_C;SFA;XL_VLDL_PL;FAw3_FA;L_HDL_FC;LDL_D;HDL3_C;IDL_TG_;M_VLDL_L;XL_VLDL_FC;M_VLDL_CE_;IDL_TG;IDL_PL;PC;XXL_VLDL_TG_;Phe;Alb;M_VLDL_FC_;XL_HDL_PL_;IDL_C_;ApoB_ApoA1;Tyr;L_LDL_FC_;EstC;S_LDL_CE_;M_VLDL_C;SM;L_VLDL_C_;Gln;S_HDL_CE_;XS_VLDL_PL;VLDL_D;L_LDL_TG_;S_LDL_TG_;M_LDL_CE_;Leu;MUFA;L_LDL_TG;XXL_VLDL_FC_;M_HDL_C_;M_LDL_L;M_LDL_CE;Lac;L_HDL_CE_;L_HDL_PL;TotPG;FAw6_FA;XL_HDL_CE;L…
12:113341598	24	RPH3A;RP1-71H24.1;OAS1	157	L_HDL_PL_;XL_HDL_C;SFA;FAw3_FA;L_HDL_FC;LDL_D;HDL3_C;M_VLDL_L;IDL_TG;IDL_PL;PC;XXL_VLDL_TG_;Phe;Alb;M_VLDL_FC_;XL_HDL_PL_;ApoB_ApoA1;Tyr;S_LDL_CE_;L_LDL_FC_;EstC;M_VLDL_C;Gln;S_HDL_CE_;XS_VLDL_PL;S_LDL_TG_;M_LDL_CE_;Leu;MUFA;L_LDL_TG;M_LDL_L;M_LDL_CE;Lac;L_HDL_CE_;L_HDL_PL;TotPG;XL_HDL_CE;L_HDL_C_;XL_HDL_C_;S_HDL_PL_;S_HDL_L;S_LDL_PL_;XS_VLDL_CE;S_VLDL_PL_;XXL_VLDL_CE_;S_VLDL_PL;L_LDL_PL_;Ace;XS_…
19:13122612	25	CTC-239J10.1;NFIX	160	L_HDL_PL_;XL_HDL_C;SFA;FAw3_FA;L_HDL_FC;LDL_D;HDL3_C;M_VLDL_L;M_VLDL_CE_;IDL_PL;IDL_TG;PC;XXL_VLDL_TG_;Phe;Alb;M_VLDL_FC_;XL_HDL_PL_;ApoB_ApoA1;Tyr;S_LDL_CE_;L_LDL_FC_;EstC;M_VLDL_C;SM;Gln;S_HDL_CE_;XS_VLDL_PL;S_LDL_TG_;M_LDL_CE_;Leu;MUFA;L_LDL_TG;M_LDL_L;M_LDL_CE;Lac;L_HDL_CE_;L_HDL_PL;TotPG;XL_HDL_CE;L_HDL_C_;XL_HDL_C_;S_HDL_PL_;S_HDL_L;S_LDL_PL_;M_HDL_FC_;XS_VLDL_CE;S_VLDL_PL;L_LDL_PL_;Ace;L_V…
12:121479265	27	OASL	177	L_HDL_PL_;XL_HDL_C;SFA;XL_VLDL_PL;FAw3_FA;L_HDL_FC;LDL_D;HDL3_C;M_VLDL_L;XL_VLDL_FC;IDL_PL;IDL_TG;PC;XXL_VLDL_TG_;Phe;Alb;M_VLDL_FC_;XL_HDL_PL_;IDL_C_;ApoB_ApoA1;Tyr;EstC;L_LDL_FC_;SM;S_LDL_CE_;M_VLDL_C;Gln;S_HDL_CE_;XS_VLDL_PL;S_LDL_TG_;M_LDL_CE_;Leu;MUFA;L_LDL_TG;XXL_VLDL_FC_;M_LDL_L;XL_VLDL_TG;M_LDL_CE;Lac;L_HDL_CE_;L_HDL_PL;TotPG;L_HDL_C_;XL_HDL_C_;S_HDL_PL_;S_HDL_L;S_LDL_PL_;M_HDL_FC_;XS_VLD…
12:121471931	28	OASL	177	L_HDL_PL_;SFA;XL_VLDL_PL;FAw3_FA;L_HDL_FC;LDL_D;HDL3_C;IDL_TG_;M_VLDL_L;XL_VLDL_FC;IDL_TG;IDL_PL;PC;XXL_VLDL_TG_;Phe;Alb;M_VLDL_FC_;XL_HDL_PL_;IDL_C_;ApoB_ApoA1;Tyr;EstC;L_LDL_FC_;SM;M_VLDL_C;S_LDL_CE_;L_VLDL_C_;Gln;S_HDL_CE_;XS_VLDL_PL;L_LDL_TG_;S_LDL_TG_;M_LDL_CE_;Leu;MUFA;L_LDL_TG;XXL_VLDL_FC_;M_LDL_L;M_LDL_CE;Lac;L_HDL_CE_;L_HDL_PL;TotPG;L_HDL_C_;XL_HDL_C_;S_HDL_PL_;S_HDL_L;S_LDL_PL_;M_HDL_FC…
19:13103638	27	NFIX	173	L_HDL_PL_;SFA;XL_VLDL_PL;FAw3_FA;L_HDL_FC;LDL_D;HDL3_C;M_VLDL_L;XL_VLDL_FC;IDL_PL;IDL_TG;PC;XXL_VLDL_TG_;Phe;Alb;M_VLDL_FC_;XL_HDL_PL_;IDL_C_;ApoB_ApoA1;Tyr;EstC;L_LDL_FC_;SM;S_LDL_CE_;M_VLDL_C;S_HDL_CE_;Gln;XS_VLDL_PL;S_LDL_TG_;M_LDL_CE_;Leu;MUFA;L_LDL_TG;XXL_VLDL_FC_;M_LDL_L;XL_VLDL_TG;M_LDL_CE;Lac;L_HDL_CE_;L_HDL_PL;TotPG;L_HDL_C_;XL_HDL_C_;S_HDL_PL_;S_HDL_L;S_LDL_PL_;M_HDL_FC_;XS_VLDL_CE;S_VL…
4:185708595	29	ACSL1	181	L_HDL_PL_;XL_HDL_C;SFA;XL_VLDL_PL;FAw3_FA;L_HDL_FC;LDL_D;HDL3_C;IDL_TG_;M_VLDL_L;XL_VLDL_FC;IDL_TG;IDL_PL;PC;XXL_VLDL_TG_;Phe;Alb;M_VLDL_FC_;XL_HDL_PL_;IDL_C_;ApoB_ApoA1;Tyr;EstC;L_LDL_FC_;S_LDL_CE_;SM;M_VLDL_C;L_VLDL_C_;Gln;S_HDL_CE_;XS_VLDL_PL;L_LDL_TG_;S_LDL_TG_;M_LDL_CE_;Leu;MUFA;L_LDL_TG;XXL_VLDL_FC_;M_LDL_L;M_LDL_CE;Lac;L_HDL_CE_;L_HDL_PL;TotPG;L_HDL_C_;XL_HDL_C_;S_HDL_PL_;S_HDL_L;S_LDL_PL_…
12:121476423	20	OASL	126	L_HDL_PL_;XL_HDL_C;L_HDL_FC;LDL_D;IDL_TG_;M_VLDL_L;IDL_TG;IDL_PL;Phe;M_VLDL_FC_;XL_HDL_PL_;ApoB_ApoA1;Tyr;S_LDL_CE_;L_LDL_FC_;EstC;M_VLDL_C;S_HDL_CE_;Gln;XS_VLDL_PL;S_LDL_TG_;M_LDL_CE_;Leu;MUFA;L_LDL_TG;M_LDL_L;M_LDL_CE;Lac;L_HDL_CE_;L_HDL_PL;TotPG;L_HDL_C_;XL_HDL_C_;S_HDL_PL_;S_HDL_L;S_LDL_PL_;XS_VLDL_CE;XXL_VLDL_CE_;S_VLDL_PL;L_LDL_PL_;XS_VLDL_CE_;XS_VLDL_L;LDL_TG;XS_VLDL_C;S_LDL_PL;IDL_PL_;M_L…
4:185687373	12	ACSL1	67	XL_HDL_CE;XL_HDL_C;XL_VLDL_PL;SFA;TotCho;Val;XXL_VLDL_PL;HDL3_C;XXL_VLDL_C;Gp;XS_VLDL_CE;S_VLDL_PL_;XL_VLDL_FC;L_HDL_TG;L_VLDL_FC_;PC;XXL_VLDL_TG_;XL_HDL_CE_;Ile;IDL_C;M_VLDL_FC_;XL_HDL_PL_;XL_VLDL_C;HDL_TG;XS_VLDL_L;EstC;SM;XS_VLDL_C;XXL_VLDL_L;S_VLDL_C;S_VLDL_CE;M_VLDL_C;S_LDL_PL;IDL_PL_;FAw3;XXL_VLDL_CE;XXL_VLDL_PL_;Cit;ApoB;LA;L_HDL_TG_;S_HDL_FC_;IDL_L;TotFA;Leu;MUFA;L_VLDL_FC;XXL_VLDL_TG;XXL…
4:185714289	23	ACSL1	154	SFA;XL_VLDL_PL;LDL_D;HDL3_C;M_VLDL_L;XL_VLDL_FC;IDL_PL;IDL_TG;PC;XXL_VLDL_TG_;Phe;Alb;M_VLDL_FC_;XL_HDL_PL_;ApoB_ApoA1;Tyr;EstC;L_LDL_FC_;SM;M_VLDL_C;S_LDL_CE_;Gln;S_HDL_CE_;XS_VLDL_PL;M_LDL_CE_;Leu;MUFA;L_LDL_TG;XXL_VLDL_FC_;M_LDL_L;M_LDL_CE;Lac;L_HDL_CE_;TotPG;L_HDL_C_;XL_HDL_C_;S_HDL_PL_;S_HDL_L;S_LDL_PL_;M_HDL_FC_;XS_VLDL_CE;S_VLDL_PL_;S_VLDL_PL;L_LDL_PL_;L_VLDL_FC_;XS_VLDL_CE_;XL_VLDL_C;XS_V…
19:13109908	29	NFIX	186	L_HDL_PL_;XL_HDL_C;SFA;XL_VLDL_PL;FAw3_FA;L_HDL_FC;LDL_D;HDL3_C;IDL_TG_;M_VLDL_L;XL_VLDL_FC;IDL_TG;IDL_PL;PC;XXL_VLDL_TG_;Phe;Alb;M_VLDL_FC_;XL_HDL_PL_;IDL_C_;ApoB_ApoA1;Tyr;EstC;L_LDL_FC_;S_LDL_CE_;SM;M_VLDL_C;L_VLDL_C_;Gln;S_HDL_CE_;XS_VLDL_PL;L_LDL_TG_;S_LDL_TG_;M_LDL_CE_;Leu;MUFA;L_LDL_TG;XXL_VLDL_FC_;M_HDL_C_;M_LDL_L;XL_VLDL_TG;M_LDL_CE;Lac;L_HDL_CE_;L_HDL_PL;TotPG;XL_HDL_CE;L_HDL_C_;XL_HDL_…
4:185737843	20	RP11-701P16.2;ACSL1	113	SFA;XL_VLDL_PL;LDL_D;HDL3_C;XL_VLDL_FC;IDL_TG;IDL_PL;PC;XXL_VLDL_TG_;Phe;Alb;M_VLDL_FC_;XL_HDL_PL_;EstC;SM;L_LDL_FC_;M_VLDL_C;XS_VLDL_PL;Leu;MUFA;L_LDL_TG;XXL_VLDL_FC_;M_LDL_L;M_LDL_CE;L_HDL_CE_;TotPG;L_HDL_C_;XL_HDL_C_;S_HDL_PL_;S_HDL_L;M_HDL_FC_;S_LDL_PL_;XS_VLDL_CE;S_VLDL_PL;L_LDL_PL_;L_VLDL_FC_;XS_VLDL_CE_;XS_VLDL_L;LDL_TG;XS_VLDL_C;S_LDL_PL;IDL_PL_;M_LDL_FC;XXL_VLDL_PL_;M_LDL_TG;ApoB;S_LDL_C…
Query locus:	3:45864732	LZTFL1	Query signature length: 42	LRR NFBC 1966	L_LDL_CE_;Val;Ile;LA;FAw6;MUFA;L_HDL_TG;S_HDL_PL;ApoA1;IDL_TG;M_HDL_FC_;XS_VLDL_TG_;TotCho;IDL_C_;S_VLDL_FC;HDL_C;TotPG;XS_VLDL_TG;S_LDL_CE_;PUFA;S_HDL_TG_;TotFA;M_HDL_TG;IDL_CE_;XXL_VLDL_PL_;S_VLDL_PL;M_HDL_PL;His;M_LDL_CE_;XL_HDL_TG;HDL2_C;bOHBut;M_HDL_FC;Ala;Serum_TG;IDL_FC_;SFA;DHA;L_HDL_PL;L_HDL_L;MUFA_FA;S_VLDL_L
Reference dataset: LRR Pooled analysis
All genome wide signature overlap count list - distinct set only	41;40;39;38;37;36;35;34;33;32;31;30;29;28;27;26;25;24;23;22;21;20;19;18;17;16;15;14;13;12;11;10;9;8;7;6;5;4;3;2;1;0
Overlap results
Location	Overlap count	Gene	Reference signature length	Reference signature
4:185710859	39	ACSL1	194	L_HDL_PL_;XL_HDL_C;SFA;XL_VLDL_PL;FAw3_FA;L_HDL_FC;LDL_D;HDL3_C;IDL_TG_;M_VLDL_L;XL_VLDL_FC;M_VLDL_CE_;IDL_TG;IDL_PL;PC;XXL_VLDL_TG_;Phe;Alb;M_VLDL_FC_;XL_HDL_PL_;IDL_C_;ApoB_ApoA1;Tyr;L_LDL_FC_;EstC;S_LDL_CE_;M_VLDL_C;SM;L_VLDL_C_;Gln;S_HDL_CE_;XS_VLDL_PL;VLDL_D;L_LDL_TG_;S_LDL_TG_;M_LDL_CE_;Leu;MUFA;L_LDL_TG;XXL_VLDL_FC_;M_HDL_C_;M_LDL_L;M_LDL_CE;Lac;L_HDL_CE_;L_HDL_PL;TotPG;FAw6_FA;XL_HDL_CE;L…
12:113341598	31	RPH3A;RP1-71H24.1;OAS1	157	L_HDL_PL_;XL_HDL_C;SFA;FAw3_FA;L_HDL_FC;LDL_D;HDL3_C;M_VLDL_L;IDL_TG;IDL_PL;PC;XXL_VLDL_TG_;Phe;Alb;M_VLDL_FC_;XL_HDL_PL_;ApoB_ApoA1;Tyr;S_LDL_CE_;L_LDL_FC_;EstC;M_VLDL_C;Gln;S_HDL_CE_;XS_VLDL_PL;S_LDL_TG_;M_LDL_CE_;Leu;MUFA;L_LDL_TG;M_LDL_L;M_LDL_CE;Lac;L_HDL_CE_;L_HDL_PL;TotPG;XL_HDL_CE;L_HDL_C_;XL_HDL_C_;S_HDL_PL_;S_HDL_L;S_LDL_PL_;XS_VLDL_CE;S_VLDL_PL_;XXL_VLDL_CE_;S_VLDL_PL;L_LDL_PL_;Ace;XS_…
19:13122612	34	CTC-239J10.1;NFIX	160	L_HDL_PL_;XL_HDL_C;SFA;FAw3_FA;L_HDL_FC;LDL_D;HDL3_C;M_VLDL_L;M_VLDL_CE_;IDL_PL;IDL_TG;PC;XXL_VLDL_TG_;Phe;Alb;M_VLDL_FC_;XL_HDL_PL_;ApoB_ApoA1;Tyr;S_LDL_CE_;L_LDL_FC_;EstC;M_VLDL_C;SM;Gln;S_HDL_CE_;XS_VLDL_PL;S_LDL_TG_;M_LDL_CE_;Leu;MUFA;L_LDL_TG;M_LDL_L;M_LDL_CE;Lac;L_HDL_CE_;L_HDL_PL;TotPG;XL_HDL_CE;L_HDL_C_;XL_HDL_C_;S_HDL_PL_;S_HDL_L;S_LDL_PL_;M_HDL_FC_;XS_VLDL_CE;S_VLDL_PL;L_LDL_PL_;Ace;L_V…
12:121479265	35	OASL	177	L_HDL_PL_;XL_HDL_C;SFA;XL_VLDL_PL;FAw3_FA;L_HDL_FC;LDL_D;HDL3_C;M_VLDL_L;XL_VLDL_FC;IDL_PL;IDL_TG;PC;XXL_VLDL_TG_;Phe;Alb;M_VLDL_FC_;XL_HDL_PL_;IDL_C_;ApoB_ApoA1;Tyr;EstC;L_LDL_FC_;SM;S_LDL_CE_;M_VLDL_C;Gln;S_HDL_CE_;XS_VLDL_PL;S_LDL_TG_;M_LDL_CE_;Leu;MUFA;L_LDL_TG;XXL_VLDL_FC_;M_LDL_L;XL_VLDL_TG;M_LDL_CE;Lac;L_HDL_CE_;L_HDL_PL;TotPG;L_HDL_C_;XL_HDL_C_;S_HDL_PL_;S_HDL_L;S_LDL_PL_;M_HDL_FC_;XS_VLD…
12:121471931	35	OASL	177	L_HDL_PL_;SFA;XL_VLDL_PL;FAw3_FA;L_HDL_FC;LDL_D;HDL3_C;IDL_TG_;M_VLDL_L;XL_VLDL_FC;IDL_TG;IDL_PL;PC;XXL_VLDL_TG_;Phe;Alb;M_VLDL_FC_;XL_HDL_PL_;IDL_C_;ApoB_ApoA1;Tyr;EstC;L_LDL_FC_;SM;M_VLDL_C;S_LDL_CE_;L_VLDL_C_;Gln;S_HDL_CE_;XS_VLDL_PL;L_LDL_TG_;S_LDL_TG_;M_LDL_CE_;Leu;MUFA;L_LDL_TG;XXL_VLDL_FC_;M_LDL_L;M_LDL_CE;Lac;L_HDL_CE_;L_HDL_PL;TotPG;L_HDL_C_;XL_HDL_C_;S_HDL_PL_;S_HDL_L;S_LDL_PL_;M_HDL_FC…
19:13103638	35	NFIX	173	L_HDL_PL_;SFA;XL_VLDL_PL;FAw3_FA;L_HDL_FC;LDL_D;HDL3_C;M_VLDL_L;XL_VLDL_FC;IDL_PL;IDL_TG;PC;XXL_VLDL_TG_;Phe;Alb;M_VLDL_FC_;XL_HDL_PL_;IDL_C_;ApoB_ApoA1;Tyr;EstC;L_LDL_FC_;SM;S_LDL_CE_;M_VLDL_C;S_HDL_CE_;Gln;XS_VLDL_PL;S_LDL_TG_;M_LDL_CE_;Leu;MUFA;L_LDL_TG;XXL_VLDL_FC_;M_LDL_L;XL_VLDL_TG;M_LDL_CE;Lac;L_HDL_CE_;L_HDL_PL;TotPG;L_HDL_C_;XL_HDL_C_;S_HDL_PL_;S_HDL_L;S_LDL_PL_;M_HDL_FC_;XS_VLDL_CE;S_VL…
4:185708595	36	ACSL1	181	L_HDL_PL_;XL_HDL_C;SFA;XL_VLDL_PL;FAw3_FA;L_HDL_FC;LDL_D;HDL3_C;IDL_TG_;M_VLDL_L;XL_VLDL_FC;IDL_TG;IDL_PL;PC;XXL_VLDL_TG_;Phe;Alb;M_VLDL_FC_;XL_HDL_PL_;IDL_C_;ApoB_ApoA1;Tyr;EstC;L_LDL_FC_;S_LDL_CE_;SM;M_VLDL_C;L_VLDL_C_;Gln;S_HDL_CE_;XS_VLDL_PL;L_LDL_TG_;S_LDL_TG_;M_LDL_CE_;Leu;MUFA;L_LDL_TG;XXL_VLDL_FC_;M_LDL_L;M_LDL_CE;Lac;L_HDL_CE_;L_HDL_PL;TotPG;L_HDL_C_;XL_HDL_C_;S_HDL_PL_;S_HDL_L;S_LDL_PL_…
12:121476423	23	OASL	126	L_HDL_PL_;XL_HDL_C;L_HDL_FC;LDL_D;IDL_TG_;M_VLDL_L;IDL_TG;IDL_PL;Phe;M_VLDL_FC_;XL_HDL_PL_;ApoB_ApoA1;Tyr;S_LDL_CE_;L_LDL_FC_;EstC;M_VLDL_C;S_HDL_CE_;Gln;XS_VLDL_PL;S_LDL_TG_;M_LDL_CE_;Leu;MUFA;L_LDL_TG;M_LDL_L;M_LDL_CE;Lac;L_HDL_CE_;L_HDL_PL;TotPG;L_HDL_C_;XL_HDL_C_;S_HDL_PL_;S_HDL_L;S_LDL_PL_;XS_VLDL_CE;XXL_VLDL_CE_;S_VLDL_PL;L_LDL_PL_;XS_VLDL_CE_;XS_VLDL_L;LDL_TG;XS_VLDL_C;S_LDL_PL;IDL_PL_;M_L…
4:185687373	15	ACSL1	67	XL_HDL_CE;XL_HDL_C;XL_VLDL_PL;SFA;TotCho;Val;XXL_VLDL_PL;HDL3_C;XXL_VLDL_C;Gp;XS_VLDL_CE;S_VLDL_PL_;XL_VLDL_FC;L_HDL_TG;L_VLDL_FC_;PC;XXL_VLDL_TG_;XL_HDL_CE_;Ile;IDL_C;M_VLDL_FC_;XL_HDL_PL_;XL_VLDL_C;HDL_TG;XS_VLDL_L;EstC;SM;XS_VLDL_C;XXL_VLDL_L;S_VLDL_C;S_VLDL_CE;M_VLDL_C;S_LDL_PL;IDL_PL_;FAw3;XXL_VLDL_CE;XXL_VLDL_PL_;Cit;ApoB;LA;L_HDL_TG_;S_HDL_FC_;IDL_L;TotFA;Leu;MUFA;L_VLDL_FC;XXL_VLDL_TG;XXL…
4:185714289	29	ACSL1	154	SFA;XL_VLDL_PL;LDL_D;HDL3_C;M_VLDL_L;XL_VLDL_FC;IDL_PL;IDL_TG;PC;XXL_VLDL_TG_;Phe;Alb;M_VLDL_FC_;XL_HDL_PL_;ApoB_ApoA1;Tyr;EstC;L_LDL_FC_;SM;M_VLDL_C;S_LDL_CE_;Gln;S_HDL_CE_;XS_VLDL_PL;M_LDL_CE_;Leu;MUFA;L_LDL_TG;XXL_VLDL_FC_;M_LDL_L;M_LDL_CE;Lac;L_HDL_CE_;TotPG;L_HDL_C_;XL_HDL_C_;S_HDL_PL_;S_HDL_L;S_LDL_PL_;M_HDL_FC_;XS_VLDL_CE;S_VLDL_PL_;S_VLDL_PL;L_LDL_PL_;L_VLDL_FC_;XS_VLDL_CE_;XL_VLDL_C;XS_V…
19:13109908	36	NFIX	186	L_HDL_PL_;XL_HDL_C;SFA;XL_VLDL_PL;FAw3_FA;L_HDL_FC;LDL_D;HDL3_C;IDL_TG_;M_VLDL_L;XL_VLDL_FC;IDL_TG;IDL_PL;PC;XXL_VLDL_TG_;Phe;Alb;M_VLDL_FC_;XL_HDL_PL_;IDL_C_;ApoB_ApoA1;Tyr;EstC;L_LDL_FC_;S_LDL_CE_;SM;M_VLDL_C;L_VLDL_C_;Gln;S_HDL_CE_;XS_VLDL_PL;L_LDL_TG_;S_LDL_TG_;M_LDL_CE_;Leu;MUFA;L_LDL_TG;XXL_VLDL_FC_;M_HDL_C_;M_LDL_L;XL_VLDL_TG;M_LDL_CE;Lac;L_HDL_CE_;L_HDL_PL;TotPG;XL_HDL_CE;L_HDL_C_;XL_HDL_…
4:185737843	24	RP11-701P16.2;ACSL1	113	SFA;XL_VLDL_PL;LDL_D;HDL3_C;XL_VLDL_FC;IDL_TG;IDL_PL;PC;XXL_VLDL_TG_;Phe;Alb;M_VLDL_FC_;XL_HDL_PL_;EstC;SM;L_LDL_FC_;M_VLDL_C;XS_VLDL_PL;Leu;MUFA;L_LDL_TG;XXL_VLDL_FC_;M_LDL_L;M_LDL_CE;L_HDL_CE_;TotPG;L_HDL_C_;XL_HDL_C_;S_HDL_PL_;S_HDL_L;M_HDL_FC_;S_LDL_PL_;XS_VLDL_CE;S_VLDL_PL;L_LDL_PL_;L_VLDL_FC_;XS_VLDL_CE_;XS_VLDL_L;LDL_TG;XS_VLDL_C;S_LDL_PL;IDL_PL_;M_LDL_FC;XXL_VLDL_PL_;M_LDL_TG;ApoB;S_LDL_C…
Query locus:	3:45923085	RP11-852E15.1;LZTFL1;CCR9	Query signature length: 37	LRR NFBC 1966	S_LDL_C_;SFA;S_VLDL_L;L_LDL_FC_;IDL_C_;M_LDL_C_;S_HDL_L;Ile;XXL_VLDL_PL_;L_HDL_TG;S_VLDL_C;Ala;XL_HDL_TG;MUFA_FA;ApoA1;IDL_FC_;XXL_VLDL_FC;L_LDL_CE_;Val;M_HDL_C_;DHA;IDL_CE_;M_HDL_FC_;S_VLDL_TG;M_HDL_PL_;XS_VLDL_L;S_VLDL_CE;His;S_HDL_PL;S_LDL_CE_;IDL_PL_;L_HDL_TG_;M_HDL_TG_;XS_VLDL_FC;VLDL_C;M_HDL_PL;XL_HDL_TG_
Reference dataset: LRR Pooled analysis
All genome wide signature overlap count list - distinct set only	36;35;34;33;32;31;30;29;28;27;26;25;24;23;22;21;20;19;18;17;16;15;14;13;12;11;10;9;8;7;6;5;4;3;2;1;0
Overlap results
Location	Overlap count	Gene	Reference signature length	Reference signature
4:185710859	34	ACSL1	194	L_HDL_PL_;XL_HDL_C;SFA;XL_VLDL_PL;FAw3_FA;L_HDL_FC;LDL_D;HDL3_C;IDL_TG_;M_VLDL_L;XL_VLDL_FC;M_VLDL_CE_;IDL_TG;IDL_PL;PC;XXL_VLDL_TG_;Phe;Alb;M_VLDL_FC_;XL_HDL_PL_;IDL_C_;ApoB_ApoA1;Tyr;L_LDL_FC_;EstC;S_LDL_CE_;M_VLDL_C;SM;L_VLDL_C_;Gln;S_HDL_CE_;XS_VLDL_PL;VLDL_D;L_LDL_TG_;S_LDL_TG_;M_LDL_CE_;Leu;MUFA;L_LDL_TG;XXL_VLDL_FC_;M_HDL_C_;M_LDL_L;M_LDL_CE;Lac;L_HDL_CE_;L_HDL_PL;TotPG;FAw6_FA;XL_HDL_CE;L…
12:113341598	25	RPH3A;RP1-71H24.1;OAS1	157	L_HDL_PL_;XL_HDL_C;SFA;FAw3_FA;L_HDL_FC;LDL_D;HDL3_C;M_VLDL_L;IDL_TG;IDL_PL;PC;XXL_VLDL_TG_;Phe;Alb;M_VLDL_FC_;XL_HDL_PL_;ApoB_ApoA1;Tyr;S_LDL_CE_;L_LDL_FC_;EstC;M_VLDL_C;Gln;S_HDL_CE_;XS_VLDL_PL;S_LDL_TG_;M_LDL_CE_;Leu;MUFA;L_LDL_TG;M_LDL_L;M_LDL_CE;Lac;L_HDL_CE_;L_HDL_PL;TotPG;XL_HDL_CE;L_HDL_C_;XL_HDL_C_;S_HDL_PL_;S_HDL_L;S_LDL_PL_;XS_VLDL_CE;S_VLDL_PL_;XXL_VLDL_CE_;S_VLDL_PL;L_LDL_PL_;Ace;XS_…
19:13122612	29	CTC-239J10.1;NFIX	160	L_HDL_PL_;XL_HDL_C;SFA;FAw3_FA;L_HDL_FC;LDL_D;HDL3_C;M_VLDL_L;M_VLDL_CE_;IDL_PL;IDL_TG;PC;XXL_VLDL_TG_;Phe;Alb;M_VLDL_FC_;XL_HDL_PL_;ApoB_ApoA1;Tyr;S_LDL_CE_;L_LDL_FC_;EstC;M_VLDL_C;SM;Gln;S_HDL_CE_;XS_VLDL_PL;S_LDL_TG_;M_LDL_CE_;Leu;MUFA;L_LDL_TG;M_LDL_L;M_LDL_CE;Lac;L_HDL_CE_;L_HDL_PL;TotPG;XL_HDL_CE;L_HDL_C_;XL_HDL_C_;S_HDL_PL_;S_HDL_L;S_LDL_PL_;M_HDL_FC_;XS_VLDL_CE;S_VLDL_PL;L_LDL_PL_;Ace;L_V…
12:121479265	30	OASL	177	L_HDL_PL_;XL_HDL_C;SFA;XL_VLDL_PL;FAw3_FA;L_HDL_FC;LDL_D;HDL3_C;M_VLDL_L;XL_VLDL_FC;IDL_PL;IDL_TG;PC;XXL_VLDL_TG_;Phe;Alb;M_VLDL_FC_;XL_HDL_PL_;IDL_C_;ApoB_ApoA1;Tyr;EstC;L_LDL_FC_;SM;S_LDL_CE_;M_VLDL_C;Gln;S_HDL_CE_;XS_VLDL_PL;S_LDL_TG_;M_LDL_CE_;Leu;MUFA;L_LDL_TG;XXL_VLDL_FC_;M_LDL_L;XL_VLDL_TG;M_LDL_CE;Lac;L_HDL_CE_;L_HDL_PL;TotPG;L_HDL_C_;XL_HDL_C_;S_HDL_PL_;S_HDL_L;S_LDL_PL_;M_HDL_FC_;XS_VLD…
12:121471931	30	OASL	177	L_HDL_PL_;SFA;XL_VLDL_PL;FAw3_FA;L_HDL_FC;LDL_D;HDL3_C;IDL_TG_;M_VLDL_L;XL_VLDL_FC;IDL_TG;IDL_PL;PC;XXL_VLDL_TG_;Phe;Alb;M_VLDL_FC_;XL_HDL_PL_;IDL_C_;ApoB_ApoA1;Tyr;EstC;L_LDL_FC_;SM;M_VLDL_C;S_LDL_CE_;L_VLDL_C_;Gln;S_HDL_CE_;XS_VLDL_PL;L_LDL_TG_;S_LDL_TG_;M_LDL_CE_;Leu;MUFA;L_LDL_TG;XXL_VLDL_FC_;M_LDL_L;M_LDL_CE;Lac;L_HDL_CE_;L_HDL_PL;TotPG;L_HDL_C_;XL_HDL_C_;S_HDL_PL_;S_HDL_L;S_LDL_PL_;M_HDL_FC…
19:13103638	30	NFIX	173	L_HDL_PL_;SFA;XL_VLDL_PL;FAw3_FA;L_HDL_FC;LDL_D;HDL3_C;M_VLDL_L;XL_VLDL_FC;IDL_PL;IDL_TG;PC;XXL_VLDL_TG_;Phe;Alb;M_VLDL_FC_;XL_HDL_PL_;IDL_C_;ApoB_ApoA1;Tyr;EstC;L_LDL_FC_;SM;S_LDL_CE_;M_VLDL_C;S_HDL_CE_;Gln;XS_VLDL_PL;S_LDL_TG_;M_LDL_CE_;Leu;MUFA;L_LDL_TG;XXL_VLDL_FC_;M_LDL_L;XL_VLDL_TG;M_LDL_CE;Lac;L_HDL_CE_;L_HDL_PL;TotPG;L_HDL_C_;XL_HDL_C_;S_HDL_PL_;S_HDL_L;S_LDL_PL_;M_HDL_FC_;XS_VLDL_CE;S_VL…
4:185708595	30	ACSL1	181	L_HDL_PL_;XL_HDL_C;SFA;XL_VLDL_PL;FAw3_FA;L_HDL_FC;LDL_D;HDL3_C;IDL_TG_;M_VLDL_L;XL_VLDL_FC;IDL_TG;IDL_PL;PC;XXL_VLDL_TG_;Phe;Alb;M_VLDL_FC_;XL_HDL_PL_;IDL_C_;ApoB_ApoA1;Tyr;EstC;L_LDL_FC_;S_LDL_CE_;SM;M_VLDL_C;L_VLDL_C_;Gln;S_HDL_CE_;XS_VLDL_PL;L_LDL_TG_;S_LDL_TG_;M_LDL_CE_;Leu;MUFA;L_LDL_TG;XXL_VLDL_FC_;M_LDL_L;M_LDL_CE;Lac;L_HDL_CE_;L_HDL_PL;TotPG;L_HDL_C_;XL_HDL_C_;S_HDL_PL_;S_HDL_L;S_LDL_PL_…
12:121476423	17	OASL	126	L_HDL_PL_;XL_HDL_C;L_HDL_FC;LDL_D;IDL_TG_;M_VLDL_L;IDL_TG;IDL_PL;Phe;M_VLDL_FC_;XL_HDL_PL_;ApoB_ApoA1;Tyr;S_LDL_CE_;L_LDL_FC_;EstC;M_VLDL_C;S_HDL_CE_;Gln;XS_VLDL_PL;S_LDL_TG_;M_LDL_CE_;Leu;MUFA;L_LDL_TG;M_LDL_L;M_LDL_CE;Lac;L_HDL_CE_;L_HDL_PL;TotPG;L_HDL_C_;XL_HDL_C_;S_HDL_PL_;S_HDL_L;S_LDL_PL_;XS_VLDL_CE;XXL_VLDL_CE_;S_VLDL_PL;L_LDL_PL_;XS_VLDL_CE_;XS_VLDL_L;LDL_TG;XS_VLDL_C;S_LDL_PL;IDL_PL_;M_L…
4:185687373	17	ACSL1	67	XL_HDL_CE;XL_HDL_C;XL_VLDL_PL;SFA;TotCho;Val;XXL_VLDL_PL;HDL3_C;XXL_VLDL_C;Gp;XS_VLDL_CE;S_VLDL_PL_;XL_VLDL_FC;L_HDL_TG;L_VLDL_FC_;PC;XXL_VLDL_TG_;XL_HDL_CE_;Ile;IDL_C;M_VLDL_FC_;XL_HDL_PL_;XL_VLDL_C;HDL_TG;XS_VLDL_L;EstC;SM;XS_VLDL_C;XXL_VLDL_L;S_VLDL_C;S_VLDL_CE;M_VLDL_C;S_LDL_PL;IDL_PL_;FAw3;XXL_VLDL_CE;XXL_VLDL_PL_;Cit;ApoB;LA;L_HDL_TG_;S_HDL_FC_;IDL_L;TotFA;Leu;MUFA;L_VLDL_FC;XXL_VLDL_TG;XXL…
4:185714289	27	ACSL1	154	SFA;XL_VLDL_PL;LDL_D;HDL3_C;M_VLDL_L;XL_VLDL_FC;IDL_PL;IDL_TG;PC;XXL_VLDL_TG_;Phe;Alb;M_VLDL_FC_;XL_HDL_PL_;ApoB_ApoA1;Tyr;EstC;L_LDL_FC_;SM;M_VLDL_C;S_LDL_CE_;Gln;S_HDL_CE_;XS_VLDL_PL;M_LDL_CE_;Leu;MUFA;L_LDL_TG;XXL_VLDL_FC_;M_LDL_L;M_LDL_CE;Lac;L_HDL_CE_;TotPG;L_HDL_C_;XL_HDL_C_;S_HDL_PL_;S_HDL_L;S_LDL_PL_;M_HDL_FC_;XS_VLDL_CE;S_VLDL_PL_;S_VLDL_PL;L_LDL_PL_;L_VLDL_FC_;XS_VLDL_CE_;XL_VLDL_C;XS_V…
19:13109908	31	NFIX	186	L_HDL_PL_;XL_HDL_C;SFA;XL_VLDL_PL;FAw3_FA;L_HDL_FC;LDL_D;HDL3_C;IDL_TG_;M_VLDL_L;XL_VLDL_FC;IDL_TG;IDL_PL;PC;XXL_VLDL_TG_;Phe;Alb;M_VLDL_FC_;XL_HDL_PL_;IDL_C_;ApoB_ApoA1;Tyr;EstC;L_LDL_FC_;S_LDL_CE_;SM;M_VLDL_C;L_VLDL_C_;Gln;S_HDL_CE_;XS_VLDL_PL;L_LDL_TG_;S_LDL_TG_;M_LDL_CE_;Leu;MUFA;L_LDL_TG;XXL_VLDL_FC_;M_HDL_C_;M_LDL_L;XL_VLDL_TG;M_LDL_CE;Lac;L_HDL_CE_;L_HDL_PL;TotPG;XL_HDL_CE;L_HDL_C_;XL_HDL_…
4:185737843	24	RP11-701P16.2;ACSL1	113	SFA;XL_VLDL_PL;LDL_D;HDL3_C;XL_VLDL_FC;IDL_TG;IDL_PL;PC;XXL_VLDL_TG_;Phe;Alb;M_VLDL_FC_;XL_HDL_PL_;EstC;SM;L_LDL_FC_;M_VLDL_C;XS_VLDL_PL;Leu;MUFA;L_LDL_TG;XXL_VLDL_FC_;M_LDL_L;M_LDL_CE;L_HDL_CE_;TotPG;L_HDL_C_;XL_HDL_C_;S_HDL_PL_;S_HDL_L;M_HDL_FC_;S_LDL_PL_;XS_VLDL_CE;S_VLDL_PL;L_LDL_PL_;L_VLDL_FC_;XS_VLDL_CE_;XS_VLDL_L;LDL_TG;XS_VLDL_C;S_LDL_PL;IDL_PL_;M_LDL_FC;XXL_VLDL_PL_;M_LDL_TG;ApoB;S_LDL_C…
Query locus:	3:45940817	Y_RNA;LZTFL1;CCR9	Query signature length: 9	LRR NFBC 1986	SFA_FA;UnSat;PUFA_FA;FAw3_FA;S_HDL_FC_;S_HDL_CE_;AcAce;S_HDL_PL_;S_HDL_C_
Reference dataset: LRR Pooled analysis
All genome wide signature overlap count list - distinct set only	8;7;6;5;4;3;2;1;0
Overlap results
Location	Overlap count	Gene	Reference signature length	Reference signature
4:185710859	7	ACSL1	194	L_HDL_PL_;XL_HDL_C;SFA;XL_VLDL_PL;FAw3_FA;L_HDL_FC;LDL_D;HDL3_C;IDL_TG_;M_VLDL_L;XL_VLDL_FC;M_VLDL_CE_;IDL_TG;IDL_PL;PC;XXL_VLDL_TG_;Phe;Alb;M_VLDL_FC_;XL_HDL_PL_;IDL_C_;ApoB_ApoA1;Tyr;L_LDL_FC_;EstC;S_LDL_CE_;M_VLDL_C;SM;L_VLDL_C_;Gln;S_HDL_CE_;XS_VLDL_PL;VLDL_D;L_LDL_TG_;S_LDL_TG_;M_LDL_CE_;Leu;MUFA;L_LDL_TG;XXL_VLDL_FC_;M_HDL_C_;M_LDL_L;M_LDL_CE;Lac;L_HDL_CE_;L_HDL_PL;TotPG;FAw6_FA;XL_HDL_CE;L…
12:113341598	6	RPH3A;RP1-71H24.1;OAS1	157	L_HDL_PL_;XL_HDL_C;SFA;FAw3_FA;L_HDL_FC;LDL_D;HDL3_C;M_VLDL_L;IDL_TG;IDL_PL;PC;XXL_VLDL_TG_;Phe;Alb;M_VLDL_FC_;XL_HDL_PL_;ApoB_ApoA1;Tyr;S_LDL_CE_;L_LDL_FC_;EstC;M_VLDL_C;Gln;S_HDL_CE_;XS_VLDL_PL;S_LDL_TG_;M_LDL_CE_;Leu;MUFA;L_LDL_TG;M_LDL_L;M_LDL_CE;Lac;L_HDL_CE_;L_HDL_PL;TotPG;XL_HDL_CE;L_HDL_C_;XL_HDL_C_;S_HDL_PL_;S_HDL_L;S_LDL_PL_;XS_VLDL_CE;S_VLDL_PL_;XXL_VLDL_CE_;S_VLDL_PL;L_LDL_PL_;Ace;XS_…
19:13122612	7	CTC-239J10.1;NFIX	160	L_HDL_PL_;XL_HDL_C;SFA;FAw3_FA;L_HDL_FC;LDL_D;HDL3_C;M_VLDL_L;M_VLDL_CE_;IDL_PL;IDL_TG;PC;XXL_VLDL_TG_;Phe;Alb;M_VLDL_FC_;XL_HDL_PL_;ApoB_ApoA1;Tyr;S_LDL_CE_;L_LDL_FC_;EstC;M_VLDL_C;SM;Gln;S_HDL_CE_;XS_VLDL_PL;S_LDL_TG_;M_LDL_CE_;Leu;MUFA;L_LDL_TG;M_LDL_L;M_LDL_CE;Lac;L_HDL_CE_;L_HDL_PL;TotPG;XL_HDL_CE;L_HDL_C_;XL_HDL_C_;S_HDL_PL_;S_HDL_L;S_LDL_PL_;M_HDL_FC_;XS_VLDL_CE;S_VLDL_PL;L_LDL_PL_;Ace;L_V…
12:121479265	7	OASL	177	L_HDL_PL_;XL_HDL_C;SFA;XL_VLDL_PL;FAw3_FA;L_HDL_FC;LDL_D;HDL3_C;M_VLDL_L;XL_VLDL_FC;IDL_PL;IDL_TG;PC;XXL_VLDL_TG_;Phe;Alb;M_VLDL_FC_;XL_HDL_PL_;IDL_C_;ApoB_ApoA1;Tyr;EstC;L_LDL_FC_;SM;S_LDL_CE_;M_VLDL_C;Gln;S_HDL_CE_;XS_VLDL_PL;S_LDL_TG_;M_LDL_CE_;Leu;MUFA;L_LDL_TG;XXL_VLDL_FC_;M_LDL_L;XL_VLDL_TG;M_LDL_CE;Lac;L_HDL_CE_;L_HDL_PL;TotPG;L_HDL_C_;XL_HDL_C_;S_HDL_PL_;S_HDL_L;S_LDL_PL_;M_HDL_FC_;XS_VLD…
12:121471931	7	OASL	177	L_HDL_PL_;SFA;XL_VLDL_PL;FAw3_FA;L_HDL_FC;LDL_D;HDL3_C;IDL_TG_;M_VLDL_L;XL_VLDL_FC;IDL_TG;IDL_PL;PC;XXL_VLDL_TG_;Phe;Alb;M_VLDL_FC_;XL_HDL_PL_;IDL_C_;ApoB_ApoA1;Tyr;EstC;L_LDL_FC_;SM;M_VLDL_C;S_LDL_CE_;L_VLDL_C_;Gln;S_HDL_CE_;XS_VLDL_PL;L_LDL_TG_;S_LDL_TG_;M_LDL_CE_;Leu;MUFA;L_LDL_TG;XXL_VLDL_FC_;M_LDL_L;M_LDL_CE;Lac;L_HDL_CE_;L_HDL_PL;TotPG;L_HDL_C_;XL_HDL_C_;S_HDL_PL_;S_HDL_L;S_LDL_PL_;M_HDL_FC…
19:13103638	6	NFIX	173	L_HDL_PL_;SFA;XL_VLDL_PL;FAw3_FA;L_HDL_FC;LDL_D;HDL3_C;M_VLDL_L;XL_VLDL_FC;IDL_PL;IDL_TG;PC;XXL_VLDL_TG_;Phe;Alb;M_VLDL_FC_;XL_HDL_PL_;IDL_C_;ApoB_ApoA1;Tyr;EstC;L_LDL_FC_;SM;S_LDL_CE_;M_VLDL_C;S_HDL_CE_;Gln;XS_VLDL_PL;S_LDL_TG_;M_LDL_CE_;Leu;MUFA;L_LDL_TG;XXL_VLDL_FC_;M_LDL_L;XL_VLDL_TG;M_LDL_CE;Lac;L_HDL_CE_;L_HDL_PL;TotPG;L_HDL_C_;XL_HDL_C_;S_HDL_PL_;S_HDL_L;S_LDL_PL_;M_HDL_FC_;XS_VLDL_CE;S_VL…
4:185708595	7	ACSL1	181	L_HDL_PL_;XL_HDL_C;SFA;XL_VLDL_PL;FAw3_FA;L_HDL_FC;LDL_D;HDL3_C;IDL_TG_;M_VLDL_L;XL_VLDL_FC;IDL_TG;IDL_PL;PC;XXL_VLDL_TG_;Phe;Alb;M_VLDL_FC_;XL_HDL_PL_;IDL_C_;ApoB_ApoA1;Tyr;EstC;L_LDL_FC_;S_LDL_CE_;SM;M_VLDL_C;L_VLDL_C_;Gln;S_HDL_CE_;XS_VLDL_PL;L_LDL_TG_;S_LDL_TG_;M_LDL_CE_;Leu;MUFA;L_LDL_TG;XXL_VLDL_FC_;M_LDL_L;M_LDL_CE;Lac;L_HDL_CE_;L_HDL_PL;TotPG;L_HDL_C_;XL_HDL_C_;S_HDL_PL_;S_HDL_L;S_LDL_PL_…
12:121476423	5	OASL	126	L_HDL_PL_;XL_HDL_C;L_HDL_FC;LDL_D;IDL_TG_;M_VLDL_L;IDL_TG;IDL_PL;Phe;M_VLDL_FC_;XL_HDL_PL_;ApoB_ApoA1;Tyr;S_LDL_CE_;L_LDL_FC_;EstC;M_VLDL_C;S_HDL_CE_;Gln;XS_VLDL_PL;S_LDL_TG_;M_LDL_CE_;Leu;MUFA;L_LDL_TG;M_LDL_L;M_LDL_CE;Lac;L_HDL_CE_;L_HDL_PL;TotPG;L_HDL_C_;XL_HDL_C_;S_HDL_PL_;S_HDL_L;S_LDL_PL_;XS_VLDL_CE;XXL_VLDL_CE_;S_VLDL_PL;L_LDL_PL_;XS_VLDL_CE_;XS_VLDL_L;LDL_TG;XS_VLDL_C;S_LDL_PL;IDL_PL_;M_L…
4:185687373	1	ACSL1	67	XL_HDL_CE;XL_HDL_C;XL_VLDL_PL;SFA;TotCho;Val;XXL_VLDL_PL;HDL3_C;XXL_VLDL_C;Gp;XS_VLDL_CE;S_VLDL_PL_;XL_VLDL_FC;L_HDL_TG;L_VLDL_FC_;PC;XXL_VLDL_TG_;XL_HDL_CE_;Ile;IDL_C;M_VLDL_FC_;XL_HDL_PL_;XL_VLDL_C;HDL_TG;XS_VLDL_L;EstC;SM;XS_VLDL_C;XXL_VLDL_L;S_VLDL_C;S_VLDL_CE;M_VLDL_C;S_LDL_PL;IDL_PL_;FAw3;XXL_VLDL_CE;XXL_VLDL_PL_;Cit;ApoB;LA;L_HDL_TG_;S_HDL_FC_;IDL_L;TotFA;Leu;MUFA;L_VLDL_FC;XXL_VLDL_TG;XXL…
4:185714289	4	ACSL1	154	SFA;XL_VLDL_PL;LDL_D;HDL3_C;M_VLDL_L;XL_VLDL_FC;IDL_PL;IDL_TG;PC;XXL_VLDL_TG_;Phe;Alb;M_VLDL_FC_;XL_HDL_PL_;ApoB_ApoA1;Tyr;EstC;L_LDL_FC_;SM;M_VLDL_C;S_LDL_CE_;Gln;S_HDL_CE_;XS_VLDL_PL;M_LDL_CE_;Leu;MUFA;L_LDL_TG;XXL_VLDL_FC_;M_LDL_L;M_LDL_CE;Lac;L_HDL_CE_;TotPG;L_HDL_C_;XL_HDL_C_;S_HDL_PL_;S_HDL_L;S_LDL_PL_;M_HDL_FC_;XS_VLDL_CE;S_VLDL_PL_;S_VLDL_PL;L_LDL_PL_;L_VLDL_FC_;XS_VLDL_CE_;XL_VLDL_C;XS_V…
19:13109908	8	NFIX	186	L_HDL_PL_;XL_HDL_C;SFA;XL_VLDL_PL;FAw3_FA;L_HDL_FC;LDL_D;HDL3_C;IDL_TG_;M_VLDL_L;XL_VLDL_FC;IDL_TG;IDL_PL;PC;XXL_VLDL_TG_;Phe;Alb;M_VLDL_FC_;XL_HDL_PL_;IDL_C_;ApoB_ApoA1;Tyr;EstC;L_LDL_FC_;S_LDL_CE_;SM;M_VLDL_C;L_VLDL_C_;Gln;S_HDL_CE_;XS_VLDL_PL;L_LDL_TG_;S_LDL_TG_;M_LDL_CE_;Leu;MUFA;L_LDL_TG;XXL_VLDL_FC_;M_HDL_C_;M_LDL_L;XL_VLDL_TG;M_LDL_CE;Lac;L_HDL_CE_;L_HDL_PL;TotPG;XL_HDL_CE;L_HDL_C_;XL_HDL_…
4:185737843	3	RP11-701P16.2;ACSL1	113	SFA;XL_VLDL_PL;LDL_D;HDL3_C;XL_VLDL_FC;IDL_TG;IDL_PL;PC;XXL_VLDL_TG_;Phe;Alb;M_VLDL_FC_;XL_HDL_PL_;EstC;SM;L_LDL_FC_;M_VLDL_C;XS_VLDL_PL;Leu;MUFA;L_LDL_TG;XXL_VLDL_FC_;M_LDL_L;M_LDL_CE;L_HDL_CE_;TotPG;L_HDL_C_;XL_HDL_C_;S_HDL_PL_;S_HDL_L;M_HDL_FC_;S_LDL_PL_;XS_VLDL_CE;S_VLDL_PL;L_LDL_PL_;L_VLDL_FC_;XS_VLDL_CE_;XS_VLDL_L;LDL_TG;XS_VLDL_C;S_LDL_PL;IDL_PL_;M_LDL_FC;XXL_VLDL_PL_;M_LDL_TG;ApoB;S_LDL_C…
Query locus:	12:113348870	OAS1;RP1-71H24.1	Query signature length: 15	CNV NFBC 1966 Univariate	Cit;L_LDL_TG_;S_HDL_TG;S_HDL_TG_;M_HDL_CE_;M_LDL_TG_;M_HDL_TG_;IDL_TG_;IDL_C_;M_HDL_C_;XXL_VLDL_C_;L_LDL_TG;S_LDL_TG_;IDL_CE_;IDL_TG
Reference dataset: LRR Pooled analysis
All genome wide signature overlap count list - distinct set only	14;13;12;11;10;9;8;7;6;5;4;3;2;1;0
Overlap results
Location	Overlap count	Gene	Reference signature length	Reference signature
4:185710859	13	ACSL1	194	L_HDL_PL_;XL_HDL_C;SFA;XL_VLDL_PL;FAw3_FA;L_HDL_FC;LDL_D;HDL3_C;IDL_TG_;M_VLDL_L;XL_VLDL_FC;M_VLDL_CE_;IDL_TG;IDL_PL;PC;XXL_VLDL_TG_;Phe;Alb;M_VLDL_FC_;XL_HDL_PL_;IDL_C_;ApoB_ApoA1;Tyr;L_LDL_FC_;EstC;S_LDL_CE_;M_VLDL_C;SM;L_VLDL_C_;Gln;S_HDL_CE_;XS_VLDL_PL;VLDL_D;L_LDL_TG_;S_LDL_TG_;M_LDL_CE_;Leu;MUFA;L_LDL_TG;XXL_VLDL_FC_;M_HDL_C_;M_LDL_L;M_LDL_CE;Lac;L_HDL_CE_;L_HDL_PL;TotPG;FAw6_FA;XL_HDL_CE;L…
12:113341598	8	RPH3A;RP1-71H24.1;OAS1	157	L_HDL_PL_;XL_HDL_C;SFA;FAw3_FA;L_HDL_FC;LDL_D;HDL3_C;M_VLDL_L;IDL_TG;IDL_PL;PC;XXL_VLDL_TG_;Phe;Alb;M_VLDL_FC_;XL_HDL_PL_;ApoB_ApoA1;Tyr;S_LDL_CE_;L_LDL_FC_;EstC;M_VLDL_C;Gln;S_HDL_CE_;XS_VLDL_PL;S_LDL_TG_;M_LDL_CE_;Leu;MUFA;L_LDL_TG;M_LDL_L;M_LDL_CE;Lac;L_HDL_CE_;L_HDL_PL;TotPG;XL_HDL_CE;L_HDL_C_;XL_HDL_C_;S_HDL_PL_;S_HDL_L;S_LDL_PL_;XS_VLDL_CE;S_VLDL_PL_;XXL_VLDL_CE_;S_VLDL_PL;L_LDL_PL_;Ace;XS_…
19:13122612	4	CTC-239J10.1;NFIX	160	L_HDL_PL_;XL_HDL_C;SFA;FAw3_FA;L_HDL_FC;LDL_D;HDL3_C;M_VLDL_L;M_VLDL_CE_;IDL_PL;IDL_TG;PC;XXL_VLDL_TG_;Phe;Alb;M_VLDL_FC_;XL_HDL_PL_;ApoB_ApoA1;Tyr;S_LDL_CE_;L_LDL_FC_;EstC;M_VLDL_C;SM;Gln;S_HDL_CE_;XS_VLDL_PL;S_LDL_TG_;M_LDL_CE_;Leu;MUFA;L_LDL_TG;M_LDL_L;M_LDL_CE;Lac;L_HDL_CE_;L_HDL_PL;TotPG;XL_HDL_CE;L_HDL_C_;XL_HDL_C_;S_HDL_PL_;S_HDL_L;S_LDL_PL_;M_HDL_FC_;XS_VLDL_CE;S_VLDL_PL;L_LDL_PL_;Ace;L_V…
12:121479265	10	OASL	177	L_HDL_PL_;XL_HDL_C;SFA;XL_VLDL_PL;FAw3_FA;L_HDL_FC;LDL_D;HDL3_C;M_VLDL_L;XL_VLDL_FC;IDL_PL;IDL_TG;PC;XXL_VLDL_TG_;Phe;Alb;M_VLDL_FC_;XL_HDL_PL_;IDL_C_;ApoB_ApoA1;Tyr;EstC;L_LDL_FC_;SM;S_LDL_CE_;M_VLDL_C;Gln;S_HDL_CE_;XS_VLDL_PL;S_LDL_TG_;M_LDL_CE_;Leu;MUFA;L_LDL_TG;XXL_VLDL_FC_;M_LDL_L;XL_VLDL_TG;M_LDL_CE;Lac;L_HDL_CE_;L_HDL_PL;TotPG;L_HDL_C_;XL_HDL_C_;S_HDL_PL_;S_HDL_L;S_LDL_PL_;M_HDL_FC_;XS_VLD…
12:121471931	13	OASL	177	L_HDL_PL_;SFA;XL_VLDL_PL;FAw3_FA;L_HDL_FC;LDL_D;HDL3_C;IDL_TG_;M_VLDL_L;XL_VLDL_FC;IDL_TG;IDL_PL;PC;XXL_VLDL_TG_;Phe;Alb;M_VLDL_FC_;XL_HDL_PL_;IDL_C_;ApoB_ApoA1;Tyr;EstC;L_LDL_FC_;SM;M_VLDL_C;S_LDL_CE_;L_VLDL_C_;Gln;S_HDL_CE_;XS_VLDL_PL;L_LDL_TG_;S_LDL_TG_;M_LDL_CE_;Leu;MUFA;L_LDL_TG;XXL_VLDL_FC_;M_LDL_L;M_LDL_CE;Lac;L_HDL_CE_;L_HDL_PL;TotPG;L_HDL_C_;XL_HDL_C_;S_HDL_PL_;S_HDL_L;S_LDL_PL_;M_HDL_FC…
19:13103638	10	NFIX	173	L_HDL_PL_;SFA;XL_VLDL_PL;FAw3_FA;L_HDL_FC;LDL_D;HDL3_C;M_VLDL_L;XL_VLDL_FC;IDL_PL;IDL_TG;PC;XXL_VLDL_TG_;Phe;Alb;M_VLDL_FC_;XL_HDL_PL_;IDL_C_;ApoB_ApoA1;Tyr;EstC;L_LDL_FC_;SM;S_LDL_CE_;M_VLDL_C;S_HDL_CE_;Gln;XS_VLDL_PL;S_LDL_TG_;M_LDL_CE_;Leu;MUFA;L_LDL_TG;XXL_VLDL_FC_;M_LDL_L;XL_VLDL_TG;M_LDL_CE;Lac;L_HDL_CE_;L_HDL_PL;TotPG;L_HDL_C_;XL_HDL_C_;S_HDL_PL_;S_HDL_L;S_LDL_PL_;M_HDL_FC_;XS_VLDL_CE;S_VL…
4:185708595	13	ACSL1	181	L_HDL_PL_;XL_HDL_C;SFA;XL_VLDL_PL;FAw3_FA;L_HDL_FC;LDL_D;HDL3_C;IDL_TG_;M_VLDL_L;XL_VLDL_FC;IDL_TG;IDL_PL;PC;XXL_VLDL_TG_;Phe;Alb;M_VLDL_FC_;XL_HDL_PL_;IDL_C_;ApoB_ApoA1;Tyr;EstC;L_LDL_FC_;S_LDL_CE_;SM;M_VLDL_C;L_VLDL_C_;Gln;S_HDL_CE_;XS_VLDL_PL;L_LDL_TG_;S_LDL_TG_;M_LDL_CE_;Leu;MUFA;L_LDL_TG;XXL_VLDL_FC_;M_LDL_L;M_LDL_CE;Lac;L_HDL_CE_;L_HDL_PL;TotPG;L_HDL_C_;XL_HDL_C_;S_HDL_PL_;S_HDL_L;S_LDL_PL_…
12:121476423	9	OASL	126	L_HDL_PL_;XL_HDL_C;L_HDL_FC;LDL_D;IDL_TG_;M_VLDL_L;IDL_TG;IDL_PL;Phe;M_VLDL_FC_;XL_HDL_PL_;ApoB_ApoA1;Tyr;S_LDL_CE_;L_LDL_FC_;EstC;M_VLDL_C;S_HDL_CE_;Gln;XS_VLDL_PL;S_LDL_TG_;M_LDL_CE_;Leu;MUFA;L_LDL_TG;M_LDL_L;M_LDL_CE;Lac;L_HDL_CE_;L_HDL_PL;TotPG;L_HDL_C_;XL_HDL_C_;S_HDL_PL_;S_HDL_L;S_LDL_PL_;XS_VLDL_CE;XXL_VLDL_CE_;S_VLDL_PL;L_LDL_PL_;XS_VLDL_CE_;XS_VLDL_L;LDL_TG;XS_VLDL_C;S_LDL_PL;IDL_PL_;M_L…
4:185687373	0	ACSL1	67	XL_HDL_CE;XL_HDL_C;XL_VLDL_PL;SFA;TotCho;Val;XXL_VLDL_PL;HDL3_C;XXL_VLDL_C;Gp;XS_VLDL_CE;S_VLDL_PL_;XL_VLDL_FC;L_HDL_TG;L_VLDL_FC_;PC;XXL_VLDL_TG_;XL_HDL_CE_;Ile;IDL_C;M_VLDL_FC_;XL_HDL_PL_;XL_VLDL_C;HDL_TG;XS_VLDL_L;EstC;SM;XS_VLDL_C;XXL_VLDL_L;S_VLDL_C;S_VLDL_CE;M_VLDL_C;S_LDL_PL;IDL_PL_;FAw3;XXL_VLDL_CE;XXL_VLDL_PL_;Cit;ApoB;LA;L_HDL_TG_;S_HDL_FC_;IDL_L;TotFA;Leu;MUFA;L_VLDL_FC;XXL_VLDL_TG;XXL…
4:185714289	6	ACSL1	154	SFA;XL_VLDL_PL;LDL_D;HDL3_C;M_VLDL_L;XL_VLDL_FC;IDL_PL;IDL_TG;PC;XXL_VLDL_TG_;Phe;Alb;M_VLDL_FC_;XL_HDL_PL_;ApoB_ApoA1;Tyr;EstC;L_LDL_FC_;SM;M_VLDL_C;S_LDL_CE_;Gln;S_HDL_CE_;XS_VLDL_PL;M_LDL_CE_;Leu;MUFA;L_LDL_TG;XXL_VLDL_FC_;M_LDL_L;M_LDL_CE;Lac;L_HDL_CE_;TotPG;L_HDL_C_;XL_HDL_C_;S_HDL_PL_;S_HDL_L;S_LDL_PL_;M_HDL_FC_;XS_VLDL_CE;S_VLDL_PL_;S_VLDL_PL;L_LDL_PL_;L_VLDL_FC_;XS_VLDL_CE_;XL_VLDL_C;XS_V…
19:13109908	14	NFIX	186	L_HDL_PL_;XL_HDL_C;SFA;XL_VLDL_PL;FAw3_FA;L_HDL_FC;LDL_D;HDL3_C;IDL_TG_;M_VLDL_L;XL_VLDL_FC;IDL_TG;IDL_PL;PC;XXL_VLDL_TG_;Phe;Alb;M_VLDL_FC_;XL_HDL_PL_;IDL_C_;ApoB_ApoA1;Tyr;EstC;L_LDL_FC_;S_LDL_CE_;SM;M_VLDL_C;L_VLDL_C_;Gln;S_HDL_CE_;XS_VLDL_PL;L_LDL_TG_;S_LDL_TG_;M_LDL_CE_;Leu;MUFA;L_LDL_TG;XXL_VLDL_FC_;M_HDL_C_;M_LDL_L;XL_VLDL_TG;M_LDL_CE;Lac;L_HDL_CE_;L_HDL_PL;TotPG;XL_HDL_CE;L_HDL_C_;XL_HDL_…
4:185737843	3	RP11-701P16.2;ACSL1	113	SFA;XL_VLDL_PL;LDL_D;HDL3_C;XL_VLDL_FC;IDL_TG;IDL_PL;PC;XXL_VLDL_TG_;Phe;Alb;M_VLDL_FC_;XL_HDL_PL_;EstC;SM;L_LDL_FC_;M_VLDL_C;XS_VLDL_PL;Leu;MUFA;L_LDL_TG;XXL_VLDL_FC_;M_LDL_L;M_LDL_CE;L_HDL_CE_;TotPG;L_HDL_C_;XL_HDL_C_;S_HDL_PL_;S_HDL_L;M_HDL_FC_;S_LDL_PL_;XS_VLDL_CE;S_VLDL_PL;L_LDL_PL_;L_VLDL_FC_;XS_VLDL_CE_;XS_VLDL_L;LDL_TG;XS_VLDL_C;S_LDL_PL;IDL_PL_;M_LDL_FC;XXL_VLDL_PL_;M_LDL_TG;ApoB;S_LDL_C…
Query locus:	12:113374748	OAS1;RP1-71H24.1;OAS3	Query signature length: 3	CNV NFBC 1966 Univariate	L_VLDL_FC_;Cit;Pyr
Reference dataset: LRR Pooled analysis
All genome wide signature overlap count list - distinct set only	2;1;0
Overlap results
Location	Overlap count	Gene	Reference signature length	Reference signature
4:185710859	2	ACSL1	194	L_HDL_PL_;XL_HDL_C;SFA;XL_VLDL_PL;FAw3_FA;L_HDL_FC;LDL_D;HDL3_C;IDL_TG_;M_VLDL_L;XL_VLDL_FC;M_VLDL_CE_;IDL_TG;IDL_PL;PC;XXL_VLDL_TG_;Phe;Alb;M_VLDL_FC_;XL_HDL_PL_;IDL_C_;ApoB_ApoA1;Tyr;L_LDL_FC_;EstC;S_LDL_CE_;M_VLDL_C;SM;L_VLDL_C_;Gln;S_HDL_CE_;XS_VLDL_PL;VLDL_D;L_LDL_TG_;S_LDL_TG_;M_LDL_CE_;Leu;MUFA;L_LDL_TG;XXL_VLDL_FC_;M_HDL_C_;M_LDL_L;M_LDL_CE;Lac;L_HDL_CE_;L_HDL_PL;TotPG;FAw6_FA;XL_HDL_CE;L…
12:113341598	2	RPH3A;RP1-71H24.1;OAS1	157	L_HDL_PL_;XL_HDL_C;SFA;FAw3_FA;L_HDL_FC;LDL_D;HDL3_C;M_VLDL_L;IDL_TG;IDL_PL;PC;XXL_VLDL_TG_;Phe;Alb;M_VLDL_FC_;XL_HDL_PL_;ApoB_ApoA1;Tyr;S_LDL_CE_;L_LDL_FC_;EstC;M_VLDL_C;Gln;S_HDL_CE_;XS_VLDL_PL;S_LDL_TG_;M_LDL_CE_;Leu;MUFA;L_LDL_TG;M_LDL_L;M_LDL_CE;Lac;L_HDL_CE_;L_HDL_PL;TotPG;XL_HDL_CE;L_HDL_C_;XL_HDL_C_;S_HDL_PL_;S_HDL_L;S_LDL_PL_;XS_VLDL_CE;S_VLDL_PL_;XXL_VLDL_CE_;S_VLDL_PL;L_LDL_PL_;Ace;XS_…
19:13122612	2	CTC-239J10.1;NFIX	160	L_HDL_PL_;XL_HDL_C;SFA;FAw3_FA;L_HDL_FC;LDL_D;HDL3_C;M_VLDL_L;M_VLDL_CE_;IDL_PL;IDL_TG;PC;XXL_VLDL_TG_;Phe;Alb;M_VLDL_FC_;XL_HDL_PL_;ApoB_ApoA1;Tyr;S_LDL_CE_;L_LDL_FC_;EstC;M_VLDL_C;SM;Gln;S_HDL_CE_;XS_VLDL_PL;S_LDL_TG_;M_LDL_CE_;Leu;MUFA;L_LDL_TG;M_LDL_L;M_LDL_CE;Lac;L_HDL_CE_;L_HDL_PL;TotPG;XL_HDL_CE;L_HDL_C_;XL_HDL_C_;S_HDL_PL_;S_HDL_L;S_LDL_PL_;M_HDL_FC_;XS_VLDL_CE;S_VLDL_PL;L_LDL_PL_;Ace;L_V…
12:121479265	2	OASL	177	L_HDL_PL_;XL_HDL_C;SFA;XL_VLDL_PL;FAw3_FA;L_HDL_FC;LDL_D;HDL3_C;M_VLDL_L;XL_VLDL_FC;IDL_PL;IDL_TG;PC;XXL_VLDL_TG_;Phe;Alb;M_VLDL_FC_;XL_HDL_PL_;IDL_C_;ApoB_ApoA1;Tyr;EstC;L_LDL_FC_;SM;S_LDL_CE_;M_VLDL_C;Gln;S_HDL_CE_;XS_VLDL_PL;S_LDL_TG_;M_LDL_CE_;Leu;MUFA;L_LDL_TG;XXL_VLDL_FC_;M_LDL_L;XL_VLDL_TG;M_LDL_CE;Lac;L_HDL_CE_;L_HDL_PL;TotPG;L_HDL_C_;XL_HDL_C_;S_HDL_PL_;S_HDL_L;S_LDL_PL_;M_HDL_FC_;XS_VLD…
12:121471931	1	OASL	177	L_HDL_PL_;SFA;XL_VLDL_PL;FAw3_FA;L_HDL_FC;LDL_D;HDL3_C;IDL_TG_;M_VLDL_L;XL_VLDL_FC;IDL_TG;IDL_PL;PC;XXL_VLDL_TG_;Phe;Alb;M_VLDL_FC_;XL_HDL_PL_;IDL_C_;ApoB_ApoA1;Tyr;EstC;L_LDL_FC_;SM;M_VLDL_C;S_LDL_CE_;L_VLDL_C_;Gln;S_HDL_CE_;XS_VLDL_PL;L_LDL_TG_;S_LDL_TG_;M_LDL_CE_;Leu;MUFA;L_LDL_TG;XXL_VLDL_FC_;M_LDL_L;M_LDL_CE;Lac;L_HDL_CE_;L_HDL_PL;TotPG;L_HDL_C_;XL_HDL_C_;S_HDL_PL_;S_HDL_L;S_LDL_PL_;M_HDL_FC…
19:13103638	2	NFIX	173	L_HDL_PL_;SFA;XL_VLDL_PL;FAw3_FA;L_HDL_FC;LDL_D;HDL3_C;M_VLDL_L;XL_VLDL_FC;IDL_PL;IDL_TG;PC;XXL_VLDL_TG_;Phe;Alb;M_VLDL_FC_;XL_HDL_PL_;IDL_C_;ApoB_ApoA1;Tyr;EstC;L_LDL_FC_;SM;S_LDL_CE_;M_VLDL_C;S_HDL_CE_;Gln;XS_VLDL_PL;S_LDL_TG_;M_LDL_CE_;Leu;MUFA;L_LDL_TG;XXL_VLDL_FC_;M_LDL_L;XL_VLDL_TG;M_LDL_CE;Lac;L_HDL_CE_;L_HDL_PL;TotPG;L_HDL_C_;XL_HDL_C_;S_HDL_PL_;S_HDL_L;S_LDL_PL_;M_HDL_FC_;XS_VLDL_CE;S_VL…
4:185708595	1	ACSL1	181	L_HDL_PL_;XL_HDL_C;SFA;XL_VLDL_PL;FAw3_FA;L_HDL_FC;LDL_D;HDL3_C;IDL_TG_;M_VLDL_L;XL_VLDL_FC;IDL_TG;IDL_PL;PC;XXL_VLDL_TG_;Phe;Alb;M_VLDL_FC_;XL_HDL_PL_;IDL_C_;ApoB_ApoA1;Tyr;EstC;L_LDL_FC_;S_LDL_CE_;SM;M_VLDL_C;L_VLDL_C_;Gln;S_HDL_CE_;XS_VLDL_PL;L_LDL_TG_;S_LDL_TG_;M_LDL_CE_;Leu;MUFA;L_LDL_TG;XXL_VLDL_FC_;M_LDL_L;M_LDL_CE;Lac;L_HDL_CE_;L_HDL_PL;TotPG;L_HDL_C_;XL_HDL_C_;S_HDL_PL_;S_HDL_L;S_LDL_PL_…
12:121476423	2	OASL	126	L_HDL_PL_;XL_HDL_C;L_HDL_FC;LDL_D;IDL_TG_;M_VLDL_L;IDL_TG;IDL_PL;Phe;M_VLDL_FC_;XL_HDL_PL_;ApoB_ApoA1;Tyr;S_LDL_CE_;L_LDL_FC_;EstC;M_VLDL_C;S_HDL_CE_;Gln;XS_VLDL_PL;S_LDL_TG_;M_LDL_CE_;Leu;MUFA;L_LDL_TG;M_LDL_L;M_LDL_CE;Lac;L_HDL_CE_;L_HDL_PL;TotPG;L_HDL_C_;XL_HDL_C_;S_HDL_PL_;S_HDL_L;S_LDL_PL_;XS_VLDL_CE;XXL_VLDL_CE_;S_VLDL_PL;L_LDL_PL_;XS_VLDL_CE_;XS_VLDL_L;LDL_TG;XS_VLDL_C;S_LDL_PL;IDL_PL_;M_L…
4:185687373	1	ACSL1	67	XL_HDL_CE;XL_HDL_C;XL_VLDL_PL;SFA;TotCho;Val;XXL_VLDL_PL;HDL3_C;XXL_VLDL_C;Gp;XS_VLDL_CE;S_VLDL_PL_;XL_VLDL_FC;L_HDL_TG;L_VLDL_FC_;PC;XXL_VLDL_TG_;XL_HDL_CE_;Ile;IDL_C;M_VLDL_FC_;XL_HDL_PL_;XL_VLDL_C;HDL_TG;XS_VLDL_L;EstC;SM;XS_VLDL_C;XXL_VLDL_L;S_VLDL_C;S_VLDL_CE;M_VLDL_C;S_LDL_PL;IDL_PL_;FAw3;XXL_VLDL_CE;XXL_VLDL_PL_;Cit;ApoB;LA;L_HDL_TG_;S_HDL_FC_;IDL_L;TotFA;Leu;MUFA;L_VLDL_FC;XXL_VLDL_TG;XXL…
4:185714289	2	ACSL1	154	SFA;XL_VLDL_PL;LDL_D;HDL3_C;M_VLDL_L;XL_VLDL_FC;IDL_PL;IDL_TG;PC;XXL_VLDL_TG_;Phe;Alb;M_VLDL_FC_;XL_HDL_PL_;ApoB_ApoA1;Tyr;EstC;L_LDL_FC_;SM;M_VLDL_C;S_LDL_CE_;Gln;S_HDL_CE_;XS_VLDL_PL;M_LDL_CE_;Leu;MUFA;L_LDL_TG;XXL_VLDL_FC_;M_LDL_L;M_LDL_CE;Lac;L_HDL_CE_;TotPG;L_HDL_C_;XL_HDL_C_;S_HDL_PL_;S_HDL_L;S_LDL_PL_;M_HDL_FC_;XS_VLDL_CE;S_VLDL_PL_;S_VLDL_PL;L_LDL_PL_;L_VLDL_FC_;XS_VLDL_CE_;XL_VLDL_C;XS_V…
19:13109908	1	NFIX	186	L_HDL_PL_;XL_HDL_C;SFA;XL_VLDL_PL;FAw3_FA;L_HDL_FC;LDL_D;HDL3_C;IDL_TG_;M_VLDL_L;XL_VLDL_FC;IDL_TG;IDL_PL;PC;XXL_VLDL_TG_;Phe;Alb;M_VLDL_FC_;XL_HDL_PL_;IDL_C_;ApoB_ApoA1;Tyr;EstC;L_LDL_FC_;S_LDL_CE_;SM;M_VLDL_C;L_VLDL_C_;Gln;S_HDL_CE_;XS_VLDL_PL;L_LDL_TG_;S_LDL_TG_;M_LDL_CE_;Leu;MUFA;L_LDL_TG;XXL_VLDL_FC_;M_HDL_C_;M_LDL_L;XL_VLDL_TG;M_LDL_CE;Lac;L_HDL_CE_;L_HDL_PL;TotPG;XL_HDL_CE;L_HDL_C_;XL_HDL_…
4:185737843	1	RP11-701P16.2;ACSL1	113	SFA;XL_VLDL_PL;LDL_D;HDL3_C;XL_VLDL_FC;IDL_TG;IDL_PL;PC;XXL_VLDL_TG_;Phe;Alb;M_VLDL_FC_;XL_HDL_PL_;EstC;SM;L_LDL_FC_;M_VLDL_C;XS_VLDL_PL;Leu;MUFA;L_LDL_TG;XXL_VLDL_FC_;M_LDL_L;M_LDL_CE;L_HDL_CE_;TotPG;L_HDL_C_;XL_HDL_C_;S_HDL_PL_;S_HDL_L;M_HDL_FC_;S_LDL_PL_;XS_VLDL_CE;S_VLDL_PL;L_LDL_PL_;L_VLDL_FC_;XS_VLDL_CE_;XS_VLDL_L;LDL_TG;XS_VLDL_C;S_LDL_PL;IDL_PL_;M_LDL_FC;XXL_VLDL_PL_;M_LDL_TG;ApoB;S_LDL_C…
Query locus:	12:113341598	RPH3A;OAS1;RP1-71H24.1	Query signature length: 24	CNV NFBC 1966 Univariate	XL_HDL_C_;L_VLDL_CE_;XL_HDL_CE_;L_VLDL_C_;XL_HDL_PL_;L_VLDL_TG_;L_VLDL_PL_;XL_HDL_TG;XXL_VLDL_CE_;L_VLDL_PL;XXL_VLDL_PL;L_VLDL_TG;L_VLDL_FC;XXL_VLDL_FC;L_VLDL_L;XL_VLDL_PL;Cit;XXL_VLDL_L;XXL_VLDL_TG;XL_VLDL_TG;XL_VLDL_FC;L_VLDL_C;XXL_VLDL_PL_;XL_VLDL_L
Reference dataset: LRR Pooled analysis
All genome wide signature overlap count list - distinct set only	23;22;21;20;19;18;17;16;15;14;13;12;11;10;9;8;7;6;5;4;3;2;1;0
Overlap results
Location	Overlap count	Gene	Reference signature length	Reference signature
4:185710859	22	ACSL1	194	L_HDL_PL_;XL_HDL_C;SFA;XL_VLDL_PL;FAw3_FA;L_HDL_FC;LDL_D;HDL3_C;IDL_TG_;M_VLDL_L;XL_VLDL_FC;M_VLDL_CE_;IDL_TG;IDL_PL;PC;XXL_VLDL_TG_;Phe;Alb;M_VLDL_FC_;XL_HDL_PL_;IDL_C_;ApoB_ApoA1;Tyr;L_LDL_FC_;EstC;S_LDL_CE_;M_VLDL_C;SM;L_VLDL_C_;Gln;S_HDL_CE_;XS_VLDL_PL;VLDL_D;L_LDL_TG_;S_LDL_TG_;M_LDL_CE_;Leu;MUFA;L_LDL_TG;XXL_VLDL_FC_;M_HDL_C_;M_LDL_L;M_LDL_CE;Lac;L_HDL_CE_;L_HDL_PL;TotPG;FAw6_FA;XL_HDL_CE;L…
12:113341598	11	RPH3A;RP1-71H24.1;OAS1	157	L_HDL_PL_;XL_HDL_C;SFA;FAw3_FA;L_HDL_FC;LDL_D;HDL3_C;M_VLDL_L;IDL_TG;IDL_PL;PC;XXL_VLDL_TG_;Phe;Alb;M_VLDL_FC_;XL_HDL_PL_;ApoB_ApoA1;Tyr;S_LDL_CE_;L_LDL_FC_;EstC;M_VLDL_C;Gln;S_HDL_CE_;XS_VLDL_PL;S_LDL_TG_;M_LDL_CE_;Leu;MUFA;L_LDL_TG;M_LDL_L;M_LDL_CE;Lac;L_HDL_CE_;L_HDL_PL;TotPG;XL_HDL_CE;L_HDL_C_;XL_HDL_C_;S_HDL_PL_;S_HDL_L;S_LDL_PL_;XS_VLDL_CE;S_VLDL_PL_;XXL_VLDL_CE_;S_VLDL_PL;L_LDL_PL_;Ace;XS_…
19:13122612	11	CTC-239J10.1;NFIX	160	L_HDL_PL_;XL_HDL_C;SFA;FAw3_FA;L_HDL_FC;LDL_D;HDL3_C;M_VLDL_L;M_VLDL_CE_;IDL_PL;IDL_TG;PC;XXL_VLDL_TG_;Phe;Alb;M_VLDL_FC_;XL_HDL_PL_;ApoB_ApoA1;Tyr;S_LDL_CE_;L_LDL_FC_;EstC;M_VLDL_C;SM;Gln;S_HDL_CE_;XS_VLDL_PL;S_LDL_TG_;M_LDL_CE_;Leu;MUFA;L_LDL_TG;M_LDL_L;M_LDL_CE;Lac;L_HDL_CE_;L_HDL_PL;TotPG;XL_HDL_CE;L_HDL_C_;XL_HDL_C_;S_HDL_PL_;S_HDL_L;S_LDL_PL_;M_HDL_FC_;XS_VLDL_CE;S_VLDL_PL;L_LDL_PL_;Ace;L_V…
12:121479265	20	OASL	177	L_HDL_PL_;XL_HDL_C;SFA;XL_VLDL_PL;FAw3_FA;L_HDL_FC;LDL_D;HDL3_C;M_VLDL_L;XL_VLDL_FC;IDL_PL;IDL_TG;PC;XXL_VLDL_TG_;Phe;Alb;M_VLDL_FC_;XL_HDL_PL_;IDL_C_;ApoB_ApoA1;Tyr;EstC;L_LDL_FC_;SM;S_LDL_CE_;M_VLDL_C;Gln;S_HDL_CE_;XS_VLDL_PL;S_LDL_TG_;M_LDL_CE_;Leu;MUFA;L_LDL_TG;XXL_VLDL_FC_;M_LDL_L;XL_VLDL_TG;M_LDL_CE;Lac;L_HDL_CE_;L_HDL_PL;TotPG;L_HDL_C_;XL_HDL_C_;S_HDL_PL_;S_HDL_L;S_LDL_PL_;M_HDL_FC_;XS_VLD…
12:121471931	18	OASL	177	L_HDL_PL_;SFA;XL_VLDL_PL;FAw3_FA;L_HDL_FC;LDL_D;HDL3_C;IDL_TG_;M_VLDL_L;XL_VLDL_FC;IDL_TG;IDL_PL;PC;XXL_VLDL_TG_;Phe;Alb;M_VLDL_FC_;XL_HDL_PL_;IDL_C_;ApoB_ApoA1;Tyr;EstC;L_LDL_FC_;SM;M_VLDL_C;S_LDL_CE_;L_VLDL_C_;Gln;S_HDL_CE_;XS_VLDL_PL;L_LDL_TG_;S_LDL_TG_;M_LDL_CE_;Leu;MUFA;L_LDL_TG;XXL_VLDL_FC_;M_LDL_L;M_LDL_CE;Lac;L_HDL_CE_;L_HDL_PL;TotPG;L_HDL_C_;XL_HDL_C_;S_HDL_PL_;S_HDL_L;S_LDL_PL_;M_HDL_FC…
19:13103638	20	NFIX	173	L_HDL_PL_;SFA;XL_VLDL_PL;FAw3_FA;L_HDL_FC;LDL_D;HDL3_C;M_VLDL_L;XL_VLDL_FC;IDL_PL;IDL_TG;PC;XXL_VLDL_TG_;Phe;Alb;M_VLDL_FC_;XL_HDL_PL_;IDL_C_;ApoB_ApoA1;Tyr;EstC;L_LDL_FC_;SM;S_LDL_CE_;M_VLDL_C;S_HDL_CE_;Gln;XS_VLDL_PL;S_LDL_TG_;M_LDL_CE_;Leu;MUFA;L_LDL_TG;XXL_VLDL_FC_;M_LDL_L;XL_VLDL_TG;M_LDL_CE;Lac;L_HDL_CE_;L_HDL_PL;TotPG;L_HDL_C_;XL_HDL_C_;S_HDL_PL_;S_HDL_L;S_LDL_PL_;M_HDL_FC_;XS_VLDL_CE;S_VL…
4:185708595	18	ACSL1	181	L_HDL_PL_;XL_HDL_C;SFA;XL_VLDL_PL;FAw3_FA;L_HDL_FC;LDL_D;HDL3_C;IDL_TG_;M_VLDL_L;XL_VLDL_FC;IDL_TG;IDL_PL;PC;XXL_VLDL_TG_;Phe;Alb;M_VLDL_FC_;XL_HDL_PL_;IDL_C_;ApoB_ApoA1;Tyr;EstC;L_LDL_FC_;S_LDL_CE_;SM;M_VLDL_C;L_VLDL_C_;Gln;S_HDL_CE_;XS_VLDL_PL;L_LDL_TG_;S_LDL_TG_;M_LDL_CE_;Leu;MUFA;L_LDL_TG;XXL_VLDL_FC_;M_LDL_L;M_LDL_CE;Lac;L_HDL_CE_;L_HDL_PL;TotPG;L_HDL_C_;XL_HDL_C_;S_HDL_PL_;S_HDL_L;S_LDL_PL_…
12:121476423	4	OASL	126	L_HDL_PL_;XL_HDL_C;L_HDL_FC;LDL_D;IDL_TG_;M_VLDL_L;IDL_TG;IDL_PL;Phe;M_VLDL_FC_;XL_HDL_PL_;ApoB_ApoA1;Tyr;S_LDL_CE_;L_LDL_FC_;EstC;M_VLDL_C;S_HDL_CE_;Gln;XS_VLDL_PL;S_LDL_TG_;M_LDL_CE_;Leu;MUFA;L_LDL_TG;M_LDL_L;M_LDL_CE;Lac;L_HDL_CE_;L_HDL_PL;TotPG;L_HDL_C_;XL_HDL_C_;S_HDL_PL_;S_HDL_L;S_LDL_PL_;XS_VLDL_CE;XXL_VLDL_CE_;S_VLDL_PL;L_LDL_PL_;XS_VLDL_CE_;XS_VLDL_L;LDL_TG;XS_VLDL_C;S_LDL_PL;IDL_PL_;M_L…
4:185687373	14	ACSL1	67	XL_HDL_CE;XL_HDL_C;XL_VLDL_PL;SFA;TotCho;Val;XXL_VLDL_PL;HDL3_C;XXL_VLDL_C;Gp;XS_VLDL_CE;S_VLDL_PL_;XL_VLDL_FC;L_HDL_TG;L_VLDL_FC_;PC;XXL_VLDL_TG_;XL_HDL_CE_;Ile;IDL_C;M_VLDL_FC_;XL_HDL_PL_;XL_VLDL_C;HDL_TG;XS_VLDL_L;EstC;SM;XS_VLDL_C;XXL_VLDL_L;S_VLDL_C;S_VLDL_CE;M_VLDL_C;S_LDL_PL;IDL_PL_;FAw3;XXL_VLDL_CE;XXL_VLDL_PL_;Cit;ApoB;LA;L_HDL_TG_;S_HDL_FC_;IDL_L;TotFA;Leu;MUFA;L_VLDL_FC;XXL_VLDL_TG;XXL…
4:185714289	18	ACSL1	154	SFA;XL_VLDL_PL;LDL_D;HDL3_C;M_VLDL_L;XL_VLDL_FC;IDL_PL;IDL_TG;PC;XXL_VLDL_TG_;Phe;Alb;M_VLDL_FC_;XL_HDL_PL_;ApoB_ApoA1;Tyr;EstC;L_LDL_FC_;SM;M_VLDL_C;S_LDL_CE_;Gln;S_HDL_CE_;XS_VLDL_PL;M_LDL_CE_;Leu;MUFA;L_LDL_TG;XXL_VLDL_FC_;M_LDL_L;M_LDL_CE;Lac;L_HDL_CE_;TotPG;L_HDL_C_;XL_HDL_C_;S_HDL_PL_;S_HDL_L;S_LDL_PL_;M_HDL_FC_;XS_VLDL_CE;S_VLDL_PL_;S_VLDL_PL;L_LDL_PL_;L_VLDL_FC_;XS_VLDL_CE_;XL_VLDL_C;XS_V…
19:13109908	19	NFIX	186	L_HDL_PL_;XL_HDL_C;SFA;XL_VLDL_PL;FAw3_FA;L_HDL_FC;LDL_D;HDL3_C;IDL_TG_;M_VLDL_L;XL_VLDL_FC;IDL_TG;IDL_PL;PC;XXL_VLDL_TG_;Phe;Alb;M_VLDL_FC_;XL_HDL_PL_;IDL_C_;ApoB_ApoA1;Tyr;EstC;L_LDL_FC_;S_LDL_CE_;SM;M_VLDL_C;L_VLDL_C_;Gln;S_HDL_CE_;XS_VLDL_PL;L_LDL_TG_;S_LDL_TG_;M_LDL_CE_;Leu;MUFA;L_LDL_TG;XXL_VLDL_FC_;M_HDL_C_;M_LDL_L;XL_VLDL_TG;M_LDL_CE;Lac;L_HDL_CE_;L_HDL_PL;TotPG;XL_HDL_CE;L_HDL_C_;XL_HDL_…
4:185737843	9	RP11-701P16.2;ACSL1	113	SFA;XL_VLDL_PL;LDL_D;HDL3_C;XL_VLDL_FC;IDL_TG;IDL_PL;PC;XXL_VLDL_TG_;Phe;Alb;M_VLDL_FC_;XL_HDL_PL_;EstC;SM;L_LDL_FC_;M_VLDL_C;XS_VLDL_PL;Leu;MUFA;L_LDL_TG;XXL_VLDL_FC_;M_LDL_L;M_LDL_CE;L_HDL_CE_;TotPG;L_HDL_C_;XL_HDL_C_;S_HDL_PL_;S_HDL_L;M_HDL_FC_;S_LDL_PL_;XS_VLDL_CE;S_VLDL_PL;L_LDL_PL_;L_VLDL_FC_;XS_VLDL_CE_;XS_VLDL_L;LDL_TG;XS_VLDL_C;S_LDL_PL;IDL_PL_;M_LDL_FC;XXL_VLDL_PL_;M_LDL_TG;ApoB;S_LDL_C…
Query locus:	12:113370966	OAS1;RP1-71H24.1	Query signature length: 2	CNV NFBC 1966 Univariate	XL_HDL_FC_;L_HDL_TG_
Reference dataset: LRR Pooled analysis
All genome wide signature overlap count list - distinct set only	1;0
Overlap results
Location	Overlap count	Gene	Reference signature length	Reference signature
4:185710859	1	ACSL1	194	L_HDL_PL_;XL_HDL_C;SFA;XL_VLDL_PL;FAw3_FA;L_HDL_FC;LDL_D;HDL3_C;IDL_TG_;M_VLDL_L;XL_VLDL_FC;M_VLDL_CE_;IDL_TG;IDL_PL;PC;XXL_VLDL_TG_;Phe;Alb;M_VLDL_FC_;XL_HDL_PL_;IDL_C_;ApoB_ApoA1;Tyr;L_LDL_FC_;EstC;S_LDL_CE_;M_VLDL_C;SM;L_VLDL_C_;Gln;S_HDL_CE_;XS_VLDL_PL;VLDL_D;L_LDL_TG_;S_LDL_TG_;M_LDL_CE_;Leu;MUFA;L_LDL_TG;XXL_VLDL_FC_;M_HDL_C_;M_LDL_L;M_LDL_CE;Lac;L_HDL_CE_;L_HDL_PL;TotPG;FAw6_FA;XL_HDL_CE;L…
12:113341598	1	RPH3A;RP1-71H24.1;OAS1	157	L_HDL_PL_;XL_HDL_C;SFA;FAw3_FA;L_HDL_FC;LDL_D;HDL3_C;M_VLDL_L;IDL_TG;IDL_PL;PC;XXL_VLDL_TG_;Phe;Alb;M_VLDL_FC_;XL_HDL_PL_;ApoB_ApoA1;Tyr;S_LDL_CE_;L_LDL_FC_;EstC;M_VLDL_C;Gln;S_HDL_CE_;XS_VLDL_PL;S_LDL_TG_;M_LDL_CE_;Leu;MUFA;L_LDL_TG;M_LDL_L;M_LDL_CE;Lac;L_HDL_CE_;L_HDL_PL;TotPG;XL_HDL_CE;L_HDL_C_;XL_HDL_C_;S_HDL_PL_;S_HDL_L;S_LDL_PL_;XS_VLDL_CE;S_VLDL_PL_;XXL_VLDL_CE_;S_VLDL_PL;L_LDL_PL_;Ace;XS_…
19:13122612	1	CTC-239J10.1;NFIX	160	L_HDL_PL_;XL_HDL_C;SFA;FAw3_FA;L_HDL_FC;LDL_D;HDL3_C;M_VLDL_L;M_VLDL_CE_;IDL_PL;IDL_TG;PC;XXL_VLDL_TG_;Phe;Alb;M_VLDL_FC_;XL_HDL_PL_;ApoB_ApoA1;Tyr;S_LDL_CE_;L_LDL_FC_;EstC;M_VLDL_C;SM;Gln;S_HDL_CE_;XS_VLDL_PL;S_LDL_TG_;M_LDL_CE_;Leu;MUFA;L_LDL_TG;M_LDL_L;M_LDL_CE;Lac;L_HDL_CE_;L_HDL_PL;TotPG;XL_HDL_CE;L_HDL_C_;XL_HDL_C_;S_HDL_PL_;S_HDL_L;S_LDL_PL_;M_HDL_FC_;XS_VLDL_CE;S_VLDL_PL;L_LDL_PL_;Ace;L_V…
12:121479265	1	OASL	177	L_HDL_PL_;XL_HDL_C;SFA;XL_VLDL_PL;FAw3_FA;L_HDL_FC;LDL_D;HDL3_C;M_VLDL_L;XL_VLDL_FC;IDL_PL;IDL_TG;PC;XXL_VLDL_TG_;Phe;Alb;M_VLDL_FC_;XL_HDL_PL_;IDL_C_;ApoB_ApoA1;Tyr;EstC;L_LDL_FC_;SM;S_LDL_CE_;M_VLDL_C;Gln;S_HDL_CE_;XS_VLDL_PL;S_LDL_TG_;M_LDL_CE_;Leu;MUFA;L_LDL_TG;XXL_VLDL_FC_;M_LDL_L;XL_VLDL_TG;M_LDL_CE;Lac;L_HDL_CE_;L_HDL_PL;TotPG;L_HDL_C_;XL_HDL_C_;S_HDL_PL_;S_HDL_L;S_LDL_PL_;M_HDL_FC_;XS_VLD…
12:121471931	1	OASL	177	L_HDL_PL_;SFA;XL_VLDL_PL;FAw3_FA;L_HDL_FC;LDL_D;HDL3_C;IDL_TG_;M_VLDL_L;XL_VLDL_FC;IDL_TG;IDL_PL;PC;XXL_VLDL_TG_;Phe;Alb;M_VLDL_FC_;XL_HDL_PL_;IDL_C_;ApoB_ApoA1;Tyr;EstC;L_LDL_FC_;SM;M_VLDL_C;S_LDL_CE_;L_VLDL_C_;Gln;S_HDL_CE_;XS_VLDL_PL;L_LDL_TG_;S_LDL_TG_;M_LDL_CE_;Leu;MUFA;L_LDL_TG;XXL_VLDL_FC_;M_LDL_L;M_LDL_CE;Lac;L_HDL_CE_;L_HDL_PL;TotPG;L_HDL_C_;XL_HDL_C_;S_HDL_PL_;S_HDL_L;S_LDL_PL_;M_HDL_FC…
19:13103638	1	NFIX	173	L_HDL_PL_;SFA;XL_VLDL_PL;FAw3_FA;L_HDL_FC;LDL_D;HDL3_C;M_VLDL_L;XL_VLDL_FC;IDL_PL;IDL_TG;PC;XXL_VLDL_TG_;Phe;Alb;M_VLDL_FC_;XL_HDL_PL_;IDL_C_;ApoB_ApoA1;Tyr;EstC;L_LDL_FC_;SM;S_LDL_CE_;M_VLDL_C;S_HDL_CE_;Gln;XS_VLDL_PL;S_LDL_TG_;M_LDL_CE_;Leu;MUFA;L_LDL_TG;XXL_VLDL_FC_;M_LDL_L;XL_VLDL_TG;M_LDL_CE;Lac;L_HDL_CE_;L_HDL_PL;TotPG;L_HDL_C_;XL_HDL_C_;S_HDL_PL_;S_HDL_L;S_LDL_PL_;M_HDL_FC_;XS_VLDL_CE;S_VL…
4:185708595	1	ACSL1	181	L_HDL_PL_;XL_HDL_C;SFA;XL_VLDL_PL;FAw3_FA;L_HDL_FC;LDL_D;HDL3_C;IDL_TG_;M_VLDL_L;XL_VLDL_FC;IDL_TG;IDL_PL;PC;XXL_VLDL_TG_;Phe;Alb;M_VLDL_FC_;XL_HDL_PL_;IDL_C_;ApoB_ApoA1;Tyr;EstC;L_LDL_FC_;S_LDL_CE_;SM;M_VLDL_C;L_VLDL_C_;Gln;S_HDL_CE_;XS_VLDL_PL;L_LDL_TG_;S_LDL_TG_;M_LDL_CE_;Leu;MUFA;L_LDL_TG;XXL_VLDL_FC_;M_LDL_L;M_LDL_CE;Lac;L_HDL_CE_;L_HDL_PL;TotPG;L_HDL_C_;XL_HDL_C_;S_HDL_PL_;S_HDL_L;S_LDL_PL_…
12:121476423	0	OASL	126	L_HDL_PL_;XL_HDL_C;L_HDL_FC;LDL_D;IDL_TG_;M_VLDL_L;IDL_TG;IDL_PL;Phe;M_VLDL_FC_;XL_HDL_PL_;ApoB_ApoA1;Tyr;S_LDL_CE_;L_LDL_FC_;EstC;M_VLDL_C;S_HDL_CE_;Gln;XS_VLDL_PL;S_LDL_TG_;M_LDL_CE_;Leu;MUFA;L_LDL_TG;M_LDL_L;M_LDL_CE;Lac;L_HDL_CE_;L_HDL_PL;TotPG;L_HDL_C_;XL_HDL_C_;S_HDL_PL_;S_HDL_L;S_LDL_PL_;XS_VLDL_CE;XXL_VLDL_CE_;S_VLDL_PL;L_LDL_PL_;XS_VLDL_CE_;XS_VLDL_L;LDL_TG;XS_VLDL_C;S_LDL_PL;IDL_PL_;M_L…
4:185687373	1	ACSL1	67	XL_HDL_CE;XL_HDL_C;XL_VLDL_PL;SFA;TotCho;Val;XXL_VLDL_PL;HDL3_C;XXL_VLDL_C;Gp;XS_VLDL_CE;S_VLDL_PL_;XL_VLDL_FC;L_HDL_TG;L_VLDL_FC_;PC;XXL_VLDL_TG_;XL_HDL_CE_;Ile;IDL_C;M_VLDL_FC_;XL_HDL_PL_;XL_VLDL_C;HDL_TG;XS_VLDL_L;EstC;SM;XS_VLDL_C;XXL_VLDL_L;S_VLDL_C;S_VLDL_CE;M_VLDL_C;S_LDL_PL;IDL_PL_;FAw3;XXL_VLDL_CE;XXL_VLDL_PL_;Cit;ApoB;LA;L_HDL_TG_;S_HDL_FC_;IDL_L;TotFA;Leu;MUFA;L_VLDL_FC;XXL_VLDL_TG;XXL…
4:185714289	1	ACSL1	154	SFA;XL_VLDL_PL;LDL_D;HDL3_C;M_VLDL_L;XL_VLDL_FC;IDL_PL;IDL_TG;PC;XXL_VLDL_TG_;Phe;Alb;M_VLDL_FC_;XL_HDL_PL_;ApoB_ApoA1;Tyr;EstC;L_LDL_FC_;SM;M_VLDL_C;S_LDL_CE_;Gln;S_HDL_CE_;XS_VLDL_PL;M_LDL_CE_;Leu;MUFA;L_LDL_TG;XXL_VLDL_FC_;M_LDL_L;M_LDL_CE;Lac;L_HDL_CE_;TotPG;L_HDL_C_;XL_HDL_C_;S_HDL_PL_;S_HDL_L;S_LDL_PL_;M_HDL_FC_;XS_VLDL_CE;S_VLDL_PL_;S_VLDL_PL;L_LDL_PL_;L_VLDL_FC_;XS_VLDL_CE_;XL_VLDL_C;XS_V…
19:13109908	1	NFIX	186	L_HDL_PL_;XL_HDL_C;SFA;XL_VLDL_PL;FAw3_FA;L_HDL_FC;LDL_D;HDL3_C;IDL_TG_;M_VLDL_L;XL_VLDL_FC;IDL_TG;IDL_PL;PC;XXL_VLDL_TG_;Phe;Alb;M_VLDL_FC_;XL_HDL_PL_;IDL_C_;ApoB_ApoA1;Tyr;EstC;L_LDL_FC_;S_LDL_CE_;SM;M_VLDL_C;L_VLDL_C_;Gln;S_HDL_CE_;XS_VLDL_PL;L_LDL_TG_;S_LDL_TG_;M_LDL_CE_;Leu;MUFA;L_LDL_TG;XXL_VLDL_FC_;M_HDL_C_;M_LDL_L;XL_VLDL_TG;M_LDL_CE;Lac;L_HDL_CE_;L_HDL_PL;TotPG;XL_HDL_CE;L_HDL_C_;XL_HDL_…
4:185737843	1	RP11-701P16.2;ACSL1	113	SFA;XL_VLDL_PL;LDL_D;HDL3_C;XL_VLDL_FC;IDL_TG;IDL_PL;PC;XXL_VLDL_TG_;Phe;Alb;M_VLDL_FC_;XL_HDL_PL_;EstC;SM;L_LDL_FC_;M_VLDL_C;XS_VLDL_PL;Leu;MUFA;L_LDL_TG;XXL_VLDL_FC_;M_LDL_L;M_LDL_CE;L_HDL_CE_;TotPG;L_HDL_C_;XL_HDL_C_;S_HDL_PL_;S_HDL_L;M_HDL_FC_;S_LDL_PL_;XS_VLDL_CE;S_VLDL_PL;L_LDL_PL_;L_VLDL_FC_;XS_VLDL_CE_;XS_VLDL_L;LDL_TG;XS_VLDL_C;S_LDL_PL;IDL_PL_;M_LDL_FC;XXL_VLDL_PL_;M_LDL_TG;ApoB;S_LDL_C…
Query locus:	12:113357209	OAS1;RP1-71H24.1	Query signature length: 127	CNV NFBC 1966 Univariate	M_HDL_CE_;M_HDL_PL_;XL_HDL_TG;S_VLDL_TG;L_VLDL_FC;L_VLDL_PL;S_LDL_TG;M_HDL_C_;S_VLDL_PL;Serum_TG;S_VLDL_L;L_VLDL_L;L_VLDL_TG;M_LDL_TG;L_VLDL_C;S_VLDL_FC;XS_VLDL_TG;L_VLDL_CE;L_LDL_PL_;LDL_TG;XS_VLDL_CE_;M_LDL_FC_;S_VLDL_C;XXL_VLDL_FC;VLDL_TG;M_LDL_TG_;M_VLDL_C;S_LDL_TG_;M_VLDL_CE;MUFA;M_VLDL_PL;XXL_VLDL_C;L_LDL_FC_;M_VLDL_FC;IDL_TG_;XL_VLDL_FC;XL_VLDL_PL;XL_VLDL_L;XL_VLDL_TG;XS_VLDL_TG_;XS_VLDL_C…
Reference dataset: LRR Pooled analysis
All genome wide signature overlap count list - distinct set only	122;121;120;119;118;117;116;115;114;113;112;111;110;109;108;107;106;105;104;103;102;101;100;99;98;97;96;95;94;93;92;91;90;89;88;87;86;85;84;83;82;81;80;79;78;77;76;75;74;73;72;71;70;69;68;67;66;65;64;63;62;61;60;59;58;57;56;55;54;53;52;51;50;49;48;47;46;45;44;43;42;41;40;39;38;37;36;35;34;33;32;31;30;29;28;27;26;25;24;23;22;21;20;19;18;17;16;15;14;13;12;11;10;9;8;7;6;5;4;3;2;1;0
Overlap results
Location	Overlap count	Gene	Reference signature length	Reference signature
4:185710859	118	ACSL1	194	L_HDL_PL_;XL_HDL_C;SFA;XL_VLDL_PL;FAw3_FA;L_HDL_FC;LDL_D;HDL3_C;IDL_TG_;M_VLDL_L;XL_VLDL_FC;M_VLDL_CE_;IDL_TG;IDL_PL;PC;XXL_VLDL_TG_;Phe;Alb;M_VLDL_FC_;XL_HDL_PL_;IDL_C_;ApoB_ApoA1;Tyr;L_LDL_FC_;EstC;S_LDL_CE_;M_VLDL_C;SM;L_VLDL_C_;Gln;S_HDL_CE_;XS_VLDL_PL;VLDL_D;L_LDL_TG_;S_LDL_TG_;M_LDL_CE_;Leu;MUFA;L_LDL_TG;XXL_VLDL_FC_;M_HDL_C_;M_LDL_L;M_LDL_CE;Lac;L_HDL_CE_;L_HDL_PL;TotPG;FAw6_FA;XL_HDL_CE;L…
12:113341598	96	RPH3A;RP1-71H24.1;OAS1	157	L_HDL_PL_;XL_HDL_C;SFA;FAw3_FA;L_HDL_FC;LDL_D;HDL3_C;M_VLDL_L;IDL_TG;IDL_PL;PC;XXL_VLDL_TG_;Phe;Alb;M_VLDL_FC_;XL_HDL_PL_;ApoB_ApoA1;Tyr;S_LDL_CE_;L_LDL_FC_;EstC;M_VLDL_C;Gln;S_HDL_CE_;XS_VLDL_PL;S_LDL_TG_;M_LDL_CE_;Leu;MUFA;L_LDL_TG;M_LDL_L;M_LDL_CE;Lac;L_HDL_CE_;L_HDL_PL;TotPG;XL_HDL_CE;L_HDL_C_;XL_HDL_C_;S_HDL_PL_;S_HDL_L;S_LDL_PL_;XS_VLDL_CE;S_VLDL_PL_;XXL_VLDL_CE_;S_VLDL_PL;L_LDL_PL_;Ace;XS_…
19:13122612	94	CTC-239J10.1;NFIX	160	L_HDL_PL_;XL_HDL_C;SFA;FAw3_FA;L_HDL_FC;LDL_D;HDL3_C;M_VLDL_L;M_VLDL_CE_;IDL_PL;IDL_TG;PC;XXL_VLDL_TG_;Phe;Alb;M_VLDL_FC_;XL_HDL_PL_;ApoB_ApoA1;Tyr;S_LDL_CE_;L_LDL_FC_;EstC;M_VLDL_C;SM;Gln;S_HDL_CE_;XS_VLDL_PL;S_LDL_TG_;M_LDL_CE_;Leu;MUFA;L_LDL_TG;M_LDL_L;M_LDL_CE;Lac;L_HDL_CE_;L_HDL_PL;TotPG;XL_HDL_CE;L_HDL_C_;XL_HDL_C_;S_HDL_PL_;S_HDL_L;S_LDL_PL_;M_HDL_FC_;XS_VLDL_CE;S_VLDL_PL;L_LDL_PL_;Ace;L_V…
12:121479265	112	OASL	177	L_HDL_PL_;XL_HDL_C;SFA;XL_VLDL_PL;FAw3_FA;L_HDL_FC;LDL_D;HDL3_C;M_VLDL_L;XL_VLDL_FC;IDL_PL;IDL_TG;PC;XXL_VLDL_TG_;Phe;Alb;M_VLDL_FC_;XL_HDL_PL_;IDL_C_;ApoB_ApoA1;Tyr;EstC;L_LDL_FC_;SM;S_LDL_CE_;M_VLDL_C;Gln;S_HDL_CE_;XS_VLDL_PL;S_LDL_TG_;M_LDL_CE_;Leu;MUFA;L_LDL_TG;XXL_VLDL_FC_;M_LDL_L;XL_VLDL_TG;M_LDL_CE;Lac;L_HDL_CE_;L_HDL_PL;TotPG;L_HDL_C_;XL_HDL_C_;S_HDL_PL_;S_HDL_L;S_LDL_PL_;M_HDL_FC_;XS_VLD…
12:121471931	112	OASL	177	L_HDL_PL_;SFA;XL_VLDL_PL;FAw3_FA;L_HDL_FC;LDL_D;HDL3_C;IDL_TG_;M_VLDL_L;XL_VLDL_FC;IDL_TG;IDL_PL;PC;XXL_VLDL_TG_;Phe;Alb;M_VLDL_FC_;XL_HDL_PL_;IDL_C_;ApoB_ApoA1;Tyr;EstC;L_LDL_FC_;SM;M_VLDL_C;S_LDL_CE_;L_VLDL_C_;Gln;S_HDL_CE_;XS_VLDL_PL;L_LDL_TG_;S_LDL_TG_;M_LDL_CE_;Leu;MUFA;L_LDL_TG;XXL_VLDL_FC_;M_LDL_L;M_LDL_CE;Lac;L_HDL_CE_;L_HDL_PL;TotPG;L_HDL_C_;XL_HDL_C_;S_HDL_PL_;S_HDL_L;S_LDL_PL_;M_HDL_FC…
19:13103638	111	NFIX	173	L_HDL_PL_;SFA;XL_VLDL_PL;FAw3_FA;L_HDL_FC;LDL_D;HDL3_C;M_VLDL_L;XL_VLDL_FC;IDL_PL;IDL_TG;PC;XXL_VLDL_TG_;Phe;Alb;M_VLDL_FC_;XL_HDL_PL_;IDL_C_;ApoB_ApoA1;Tyr;EstC;L_LDL_FC_;SM;S_LDL_CE_;M_VLDL_C;S_HDL_CE_;Gln;XS_VLDL_PL;S_LDL_TG_;M_LDL_CE_;Leu;MUFA;L_LDL_TG;XXL_VLDL_FC_;M_LDL_L;XL_VLDL_TG;M_LDL_CE;Lac;L_HDL_CE_;L_HDL_PL;TotPG;L_HDL_C_;XL_HDL_C_;S_HDL_PL_;S_HDL_L;S_LDL_PL_;M_HDL_FC_;XS_VLDL_CE;S_VL…
4:185708595	113	ACSL1	181	L_HDL_PL_;XL_HDL_C;SFA;XL_VLDL_PL;FAw3_FA;L_HDL_FC;LDL_D;HDL3_C;IDL_TG_;M_VLDL_L;XL_VLDL_FC;IDL_TG;IDL_PL;PC;XXL_VLDL_TG_;Phe;Alb;M_VLDL_FC_;XL_HDL_PL_;IDL_C_;ApoB_ApoA1;Tyr;EstC;L_LDL_FC_;S_LDL_CE_;SM;M_VLDL_C;L_VLDL_C_;Gln;S_HDL_CE_;XS_VLDL_PL;L_LDL_TG_;S_LDL_TG_;M_LDL_CE_;Leu;MUFA;L_LDL_TG;XXL_VLDL_FC_;M_LDL_L;M_LDL_CE;Lac;L_HDL_CE_;L_HDL_PL;TotPG;L_HDL_C_;XL_HDL_C_;S_HDL_PL_;S_HDL_L;S_LDL_PL_…
12:121476423	79	OASL	126	L_HDL_PL_;XL_HDL_C;L_HDL_FC;LDL_D;IDL_TG_;M_VLDL_L;IDL_TG;IDL_PL;Phe;M_VLDL_FC_;XL_HDL_PL_;ApoB_ApoA1;Tyr;S_LDL_CE_;L_LDL_FC_;EstC;M_VLDL_C;S_HDL_CE_;Gln;XS_VLDL_PL;S_LDL_TG_;M_LDL_CE_;Leu;MUFA;L_LDL_TG;M_LDL_L;M_LDL_CE;Lac;L_HDL_CE_;L_HDL_PL;TotPG;L_HDL_C_;XL_HDL_C_;S_HDL_PL_;S_HDL_L;S_LDL_PL_;XS_VLDL_CE;XXL_VLDL_CE_;S_VLDL_PL;L_LDL_PL_;XS_VLDL_CE_;XS_VLDL_L;LDL_TG;XS_VLDL_C;S_LDL_PL;IDL_PL_;M_L…
4:185687373	46	ACSL1	67	XL_HDL_CE;XL_HDL_C;XL_VLDL_PL;SFA;TotCho;Val;XXL_VLDL_PL;HDL3_C;XXL_VLDL_C;Gp;XS_VLDL_CE;S_VLDL_PL_;XL_VLDL_FC;L_HDL_TG;L_VLDL_FC_;PC;XXL_VLDL_TG_;XL_HDL_CE_;Ile;IDL_C;M_VLDL_FC_;XL_HDL_PL_;XL_VLDL_C;HDL_TG;XS_VLDL_L;EstC;SM;XS_VLDL_C;XXL_VLDL_L;S_VLDL_C;S_VLDL_CE;M_VLDL_C;S_LDL_PL;IDL_PL_;FAw3;XXL_VLDL_CE;XXL_VLDL_PL_;Cit;ApoB;LA;L_HDL_TG_;S_HDL_FC_;IDL_L;TotFA;Leu;MUFA;L_VLDL_FC;XXL_VLDL_TG;XXL…
4:185714289	99	ACSL1	154	SFA;XL_VLDL_PL;LDL_D;HDL3_C;M_VLDL_L;XL_VLDL_FC;IDL_PL;IDL_TG;PC;XXL_VLDL_TG_;Phe;Alb;M_VLDL_FC_;XL_HDL_PL_;ApoB_ApoA1;Tyr;EstC;L_LDL_FC_;SM;M_VLDL_C;S_LDL_CE_;Gln;S_HDL_CE_;XS_VLDL_PL;M_LDL_CE_;Leu;MUFA;L_LDL_TG;XXL_VLDL_FC_;M_LDL_L;M_LDL_CE;Lac;L_HDL_CE_;TotPG;L_HDL_C_;XL_HDL_C_;S_HDL_PL_;S_HDL_L;S_LDL_PL_;M_HDL_FC_;XS_VLDL_CE;S_VLDL_PL_;S_VLDL_PL;L_LDL_PL_;L_VLDL_FC_;XS_VLDL_CE_;XL_VLDL_C;XS_V…
19:13109908	116	NFIX	186	L_HDL_PL_;XL_HDL_C;SFA;XL_VLDL_PL;FAw3_FA;L_HDL_FC;LDL_D;HDL3_C;IDL_TG_;M_VLDL_L;XL_VLDL_FC;IDL_TG;IDL_PL;PC;XXL_VLDL_TG_;Phe;Alb;M_VLDL_FC_;XL_HDL_PL_;IDL_C_;ApoB_ApoA1;Tyr;EstC;L_LDL_FC_;S_LDL_CE_;SM;M_VLDL_C;L_VLDL_C_;Gln;S_HDL_CE_;XS_VLDL_PL;L_LDL_TG_;S_LDL_TG_;M_LDL_CE_;Leu;MUFA;L_LDL_TG;XXL_VLDL_FC_;M_HDL_C_;M_LDL_L;XL_VLDL_TG;M_LDL_CE;Lac;L_HDL_CE_;L_HDL_PL;TotPG;XL_HDL_CE;L_HDL_C_;XL_HDL_…
4:185737843	77	RP11-701P16.2;ACSL1	113	SFA;XL_VLDL_PL;LDL_D;HDL3_C;XL_VLDL_FC;IDL_TG;IDL_PL;PC;XXL_VLDL_TG_;Phe;Alb;M_VLDL_FC_;XL_HDL_PL_;EstC;SM;L_LDL_FC_;M_VLDL_C;XS_VLDL_PL;Leu;MUFA;L_LDL_TG;XXL_VLDL_FC_;M_LDL_L;M_LDL_CE;L_HDL_CE_;TotPG;L_HDL_C_;XL_HDL_C_;S_HDL_PL_;S_HDL_L;M_HDL_FC_;S_LDL_PL_;XS_VLDL_CE;S_VLDL_PL;L_LDL_PL_;L_VLDL_FC_;XS_VLDL_CE_;XS_VLDL_L;LDL_TG;XS_VLDL_C;S_LDL_PL;IDL_PL_;M_LDL_FC;XXL_VLDL_PL_;M_LDL_TG;ApoB;S_LDL_C…
Query locus:	12:113368734	OAS1;RP1-71H24.1	Query signature length: 127	CNV NFBC 1966 Univariate	M_HDL_CE_;XL_HDL_TG;M_HDL_PL_;S_VLDL_TG;M_HDL_C_;L_VLDL_PL;L_VLDL_FC;S_LDL_TG;Serum_TG;M_LDL_TG;L_VLDL_L;L_VLDL_C;S_VLDL_L;S_VLDL_PL;L_VLDL_TG;L_LDL_PL_;L_VLDL_CE;XS_VLDL_CE_;XS_VLDL_TG;S_VLDL_FC;LDL_TG;M_VLDL_CE;M_VLDL_C;M_LDL_FC_;M_LDL_TG_;S_VLDL_C;XS_VLDL_C_;XXL_VLDL_FC;VLDL_TG;IDL_TG_;M_VLDL_PL;MUFA;M_VLDL_FC;S_HDL_PL_;S_LDL_TG_;XXL_VLDL_C;S_HDL_TG_;M_HDL_CE;IDL_TG;XXL_VLDL_C_;XS_VLDL_TG_;XL_…
Reference dataset: LRR Pooled analysis
All genome wide signature overlap count list - distinct set only	122;121;120;119;118;117;116;115;114;113;112;111;110;109;108;107;106;105;104;103;102;101;100;99;98;97;96;95;94;93;92;91;90;89;88;87;86;85;84;83;82;81;80;79;78;77;76;75;74;73;72;71;70;69;68;67;66;65;64;63;62;61;60;59;58;57;56;55;54;53;52;51;50;49;48;47;46;45;44;43;42;41;40;39;38;37;36;35;34;33;32;31;30;29;28;27;26;25;24;23;22;21;20;19;18;17;16;15;14;13;12;11;10;9;8;7;6;5;4;3;2;1;0
Overlap results
Location	Overlap count	Gene	Reference signature length	Reference signature
4:185710859	118	ACSL1	194	L_HDL_PL_;XL_HDL_C;SFA;XL_VLDL_PL;FAw3_FA;L_HDL_FC;LDL_D;HDL3_C;IDL_TG_;M_VLDL_L;XL_VLDL_FC;M_VLDL_CE_;IDL_TG;IDL_PL;PC;XXL_VLDL_TG_;Phe;Alb;M_VLDL_FC_;XL_HDL_PL_;IDL_C_;ApoB_ApoA1;Tyr;L_LDL_FC_;EstC;S_LDL_CE_;M_VLDL_C;SM;L_VLDL_C_;Gln;S_HDL_CE_;XS_VLDL_PL;VLDL_D;L_LDL_TG_;S_LDL_TG_;M_LDL_CE_;Leu;MUFA;L_LDL_TG;XXL_VLDL_FC_;M_HDL_C_;M_LDL_L;M_LDL_CE;Lac;L_HDL_CE_;L_HDL_PL;TotPG;FAw6_FA;XL_HDL_CE;L…
12:113341598	96	RPH3A;RP1-71H24.1;OAS1	157	L_HDL_PL_;XL_HDL_C;SFA;FAw3_FA;L_HDL_FC;LDL_D;HDL3_C;M_VLDL_L;IDL_TG;IDL_PL;PC;XXL_VLDL_TG_;Phe;Alb;M_VLDL_FC_;XL_HDL_PL_;ApoB_ApoA1;Tyr;S_LDL_CE_;L_LDL_FC_;EstC;M_VLDL_C;Gln;S_HDL_CE_;XS_VLDL_PL;S_LDL_TG_;M_LDL_CE_;Leu;MUFA;L_LDL_TG;M_LDL_L;M_LDL_CE;Lac;L_HDL_CE_;L_HDL_PL;TotPG;XL_HDL_CE;L_HDL_C_;XL_HDL_C_;S_HDL_PL_;S_HDL_L;S_LDL_PL_;XS_VLDL_CE;S_VLDL_PL_;XXL_VLDL_CE_;S_VLDL_PL;L_LDL_PL_;Ace;XS_…
19:13122612	94	CTC-239J10.1;NFIX	160	L_HDL_PL_;XL_HDL_C;SFA;FAw3_FA;L_HDL_FC;LDL_D;HDL3_C;M_VLDL_L;M_VLDL_CE_;IDL_PL;IDL_TG;PC;XXL_VLDL_TG_;Phe;Alb;M_VLDL_FC_;XL_HDL_PL_;ApoB_ApoA1;Tyr;S_LDL_CE_;L_LDL_FC_;EstC;M_VLDL_C;SM;Gln;S_HDL_CE_;XS_VLDL_PL;S_LDL_TG_;M_LDL_CE_;Leu;MUFA;L_LDL_TG;M_LDL_L;M_LDL_CE;Lac;L_HDL_CE_;L_HDL_PL;TotPG;XL_HDL_CE;L_HDL_C_;XL_HDL_C_;S_HDL_PL_;S_HDL_L;S_LDL_PL_;M_HDL_FC_;XS_VLDL_CE;S_VLDL_PL;L_LDL_PL_;Ace;L_V…
12:121479265	111	OASL	177	L_HDL_PL_;XL_HDL_C;SFA;XL_VLDL_PL;FAw3_FA;L_HDL_FC;LDL_D;HDL3_C;M_VLDL_L;XL_VLDL_FC;IDL_PL;IDL_TG;PC;XXL_VLDL_TG_;Phe;Alb;M_VLDL_FC_;XL_HDL_PL_;IDL_C_;ApoB_ApoA1;Tyr;EstC;L_LDL_FC_;SM;S_LDL_CE_;M_VLDL_C;Gln;S_HDL_CE_;XS_VLDL_PL;S_LDL_TG_;M_LDL_CE_;Leu;MUFA;L_LDL_TG;XXL_VLDL_FC_;M_LDL_L;XL_VLDL_TG;M_LDL_CE;Lac;L_HDL_CE_;L_HDL_PL;TotPG;L_HDL_C_;XL_HDL_C_;S_HDL_PL_;S_HDL_L;S_LDL_PL_;M_HDL_FC_;XS_VLD…
12:121471931	111	OASL	177	L_HDL_PL_;SFA;XL_VLDL_PL;FAw3_FA;L_HDL_FC;LDL_D;HDL3_C;IDL_TG_;M_VLDL_L;XL_VLDL_FC;IDL_TG;IDL_PL;PC;XXL_VLDL_TG_;Phe;Alb;M_VLDL_FC_;XL_HDL_PL_;IDL_C_;ApoB_ApoA1;Tyr;EstC;L_LDL_FC_;SM;M_VLDL_C;S_LDL_CE_;L_VLDL_C_;Gln;S_HDL_CE_;XS_VLDL_PL;L_LDL_TG_;S_LDL_TG_;M_LDL_CE_;Leu;MUFA;L_LDL_TG;XXL_VLDL_FC_;M_LDL_L;M_LDL_CE;Lac;L_HDL_CE_;L_HDL_PL;TotPG;L_HDL_C_;XL_HDL_C_;S_HDL_PL_;S_HDL_L;S_LDL_PL_;M_HDL_FC…
19:13103638	110	NFIX	173	L_HDL_PL_;SFA;XL_VLDL_PL;FAw3_FA;L_HDL_FC;LDL_D;HDL3_C;M_VLDL_L;XL_VLDL_FC;IDL_PL;IDL_TG;PC;XXL_VLDL_TG_;Phe;Alb;M_VLDL_FC_;XL_HDL_PL_;IDL_C_;ApoB_ApoA1;Tyr;EstC;L_LDL_FC_;SM;S_LDL_CE_;M_VLDL_C;S_HDL_CE_;Gln;XS_VLDL_PL;S_LDL_TG_;M_LDL_CE_;Leu;MUFA;L_LDL_TG;XXL_VLDL_FC_;M_LDL_L;XL_VLDL_TG;M_LDL_CE;Lac;L_HDL_CE_;L_HDL_PL;TotPG;L_HDL_C_;XL_HDL_C_;S_HDL_PL_;S_HDL_L;S_LDL_PL_;M_HDL_FC_;XS_VLDL_CE;S_VL…
4:185708595	112	ACSL1	181	L_HDL_PL_;XL_HDL_C;SFA;XL_VLDL_PL;FAw3_FA;L_HDL_FC;LDL_D;HDL3_C;IDL_TG_;M_VLDL_L;XL_VLDL_FC;IDL_TG;IDL_PL;PC;XXL_VLDL_TG_;Phe;Alb;M_VLDL_FC_;XL_HDL_PL_;IDL_C_;ApoB_ApoA1;Tyr;EstC;L_LDL_FC_;S_LDL_CE_;SM;M_VLDL_C;L_VLDL_C_;Gln;S_HDL_CE_;XS_VLDL_PL;L_LDL_TG_;S_LDL_TG_;M_LDL_CE_;Leu;MUFA;L_LDL_TG;XXL_VLDL_FC_;M_LDL_L;M_LDL_CE;Lac;L_HDL_CE_;L_HDL_PL;TotPG;L_HDL_C_;XL_HDL_C_;S_HDL_PL_;S_HDL_L;S_LDL_PL_…
12:121476423	78	OASL	126	L_HDL_PL_;XL_HDL_C;L_HDL_FC;LDL_D;IDL_TG_;M_VLDL_L;IDL_TG;IDL_PL;Phe;M_VLDL_FC_;XL_HDL_PL_;ApoB_ApoA1;Tyr;S_LDL_CE_;L_LDL_FC_;EstC;M_VLDL_C;S_HDL_CE_;Gln;XS_VLDL_PL;S_LDL_TG_;M_LDL_CE_;Leu;MUFA;L_LDL_TG;M_LDL_L;M_LDL_CE;Lac;L_HDL_CE_;L_HDL_PL;TotPG;L_HDL_C_;XL_HDL_C_;S_HDL_PL_;S_HDL_L;S_LDL_PL_;XS_VLDL_CE;XXL_VLDL_CE_;S_VLDL_PL;L_LDL_PL_;XS_VLDL_CE_;XS_VLDL_L;LDL_TG;XS_VLDL_C;S_LDL_PL;IDL_PL_;M_L…
4:185687373	46	ACSL1	67	XL_HDL_CE;XL_HDL_C;XL_VLDL_PL;SFA;TotCho;Val;XXL_VLDL_PL;HDL3_C;XXL_VLDL_C;Gp;XS_VLDL_CE;S_VLDL_PL_;XL_VLDL_FC;L_HDL_TG;L_VLDL_FC_;PC;XXL_VLDL_TG_;XL_HDL_CE_;Ile;IDL_C;M_VLDL_FC_;XL_HDL_PL_;XL_VLDL_C;HDL_TG;XS_VLDL_L;EstC;SM;XS_VLDL_C;XXL_VLDL_L;S_VLDL_C;S_VLDL_CE;M_VLDL_C;S_LDL_PL;IDL_PL_;FAw3;XXL_VLDL_CE;XXL_VLDL_PL_;Cit;ApoB;LA;L_HDL_TG_;S_HDL_FC_;IDL_L;TotFA;Leu;MUFA;L_VLDL_FC;XXL_VLDL_TG;XXL…
4:185714289	98	ACSL1	154	SFA;XL_VLDL_PL;LDL_D;HDL3_C;M_VLDL_L;XL_VLDL_FC;IDL_PL;IDL_TG;PC;XXL_VLDL_TG_;Phe;Alb;M_VLDL_FC_;XL_HDL_PL_;ApoB_ApoA1;Tyr;EstC;L_LDL_FC_;SM;M_VLDL_C;S_LDL_CE_;Gln;S_HDL_CE_;XS_VLDL_PL;M_LDL_CE_;Leu;MUFA;L_LDL_TG;XXL_VLDL_FC_;M_LDL_L;M_LDL_CE;Lac;L_HDL_CE_;TotPG;L_HDL_C_;XL_HDL_C_;S_HDL_PL_;S_HDL_L;S_LDL_PL_;M_HDL_FC_;XS_VLDL_CE;S_VLDL_PL_;S_VLDL_PL;L_LDL_PL_;L_VLDL_FC_;XS_VLDL_CE_;XL_VLDL_C;XS_V…
19:13109908	115	NFIX	186	L_HDL_PL_;XL_HDL_C;SFA;XL_VLDL_PL;FAw3_FA;L_HDL_FC;LDL_D;HDL3_C;IDL_TG_;M_VLDL_L;XL_VLDL_FC;IDL_TG;IDL_PL;PC;XXL_VLDL_TG_;Phe;Alb;M_VLDL_FC_;XL_HDL_PL_;IDL_C_;ApoB_ApoA1;Tyr;EstC;L_LDL_FC_;S_LDL_CE_;SM;M_VLDL_C;L_VLDL_C_;Gln;S_HDL_CE_;XS_VLDL_PL;L_LDL_TG_;S_LDL_TG_;M_LDL_CE_;Leu;MUFA;L_LDL_TG;XXL_VLDL_FC_;M_HDL_C_;M_LDL_L;XL_VLDL_TG;M_LDL_CE;Lac;L_HDL_CE_;L_HDL_PL;TotPG;XL_HDL_CE;L_HDL_C_;XL_HDL_…
4:185737843	76	RP11-701P16.2;ACSL1	113	SFA;XL_VLDL_PL;LDL_D;HDL3_C;XL_VLDL_FC;IDL_TG;IDL_PL;PC;XXL_VLDL_TG_;Phe;Alb;M_VLDL_FC_;XL_HDL_PL_;EstC;SM;L_LDL_FC_;M_VLDL_C;XS_VLDL_PL;Leu;MUFA;L_LDL_TG;XXL_VLDL_FC_;M_LDL_L;M_LDL_CE;L_HDL_CE_;TotPG;L_HDL_C_;XL_HDL_C_;S_HDL_PL_;S_HDL_L;M_HDL_FC_;S_LDL_PL_;XS_VLDL_CE;S_VLDL_PL;L_LDL_PL_;L_VLDL_FC_;XS_VLDL_CE_;XS_VLDL_L;LDL_TG;XS_VLDL_C;S_LDL_PL;IDL_PL_;M_LDL_FC;XXL_VLDL_PL_;M_LDL_TG;ApoB;S_LDL_C…
Query locus:	12:113348870	RP1-71H24.1;OAS1	Query signature length: 30	LRR NFBC 1966	Phe;Gp;Pyr;Leu;S_HDL_FC_;L_LDL_TG_;M_VLDL_FC_;S_HDL_TG;S_LDL_TG_;XXL_VLDL_FC_;S_HDL_FC;L_LDL_C_;S_VLDL_FC_;M_LDL_TG_;Lac;IDL_TG_;HDL_TG;Glc;S_HDL_TG_;HDL3_C;L_LDL_TG;S_LDL_TG;LDL_TG;L_VLDL_FC_;Ile;M_LDL_C_;S_LDL_C_;M_LDL_TG;IDL_C_;XS_VLDL_TG_
Reference dataset: LRR Pooled analysis
All genome wide signature overlap count list - distinct set only	29;28;27;26;25;24;23;22;21;20;19;18;17;16;15;14;13;12;11;10;9;8;7;6;5;4;3;2;1;0
Overlap results
Location	Overlap count	Gene	Reference signature length	Reference signature
4:185710859	29	ACSL1	194	L_HDL_PL_;XL_HDL_C;SFA;XL_VLDL_PL;FAw3_FA;L_HDL_FC;LDL_D;HDL3_C;IDL_TG_;M_VLDL_L;XL_VLDL_FC;M_VLDL_CE_;IDL_TG;IDL_PL;PC;XXL_VLDL_TG_;Phe;Alb;M_VLDL_FC_;XL_HDL_PL_;IDL_C_;ApoB_ApoA1;Tyr;L_LDL_FC_;EstC;S_LDL_CE_;M_VLDL_C;SM;L_VLDL_C_;Gln;S_HDL_CE_;XS_VLDL_PL;VLDL_D;L_LDL_TG_;S_LDL_TG_;M_LDL_CE_;Leu;MUFA;L_LDL_TG;XXL_VLDL_FC_;M_HDL_C_;M_LDL_L;M_LDL_CE;Lac;L_HDL_CE_;L_HDL_PL;TotPG;FAw6_FA;XL_HDL_CE;L…
12:113341598	22	RPH3A;RP1-71H24.1;OAS1	157	L_HDL_PL_;XL_HDL_C;SFA;FAw3_FA;L_HDL_FC;LDL_D;HDL3_C;M_VLDL_L;IDL_TG;IDL_PL;PC;XXL_VLDL_TG_;Phe;Alb;M_VLDL_FC_;XL_HDL_PL_;ApoB_ApoA1;Tyr;S_LDL_CE_;L_LDL_FC_;EstC;M_VLDL_C;Gln;S_HDL_CE_;XS_VLDL_PL;S_LDL_TG_;M_LDL_CE_;Leu;MUFA;L_LDL_TG;M_LDL_L;M_LDL_CE;Lac;L_HDL_CE_;L_HDL_PL;TotPG;XL_HDL_CE;L_HDL_C_;XL_HDL_C_;S_HDL_PL_;S_HDL_L;S_LDL_PL_;XS_VLDL_CE;S_VLDL_PL_;XXL_VLDL_CE_;S_VLDL_PL;L_LDL_PL_;Ace;XS_…
19:13122612	22	CTC-239J10.1;NFIX	160	L_HDL_PL_;XL_HDL_C;SFA;FAw3_FA;L_HDL_FC;LDL_D;HDL3_C;M_VLDL_L;M_VLDL_CE_;IDL_PL;IDL_TG;PC;XXL_VLDL_TG_;Phe;Alb;M_VLDL_FC_;XL_HDL_PL_;ApoB_ApoA1;Tyr;S_LDL_CE_;L_LDL_FC_;EstC;M_VLDL_C;SM;Gln;S_HDL_CE_;XS_VLDL_PL;S_LDL_TG_;M_LDL_CE_;Leu;MUFA;L_LDL_TG;M_LDL_L;M_LDL_CE;Lac;L_HDL_CE_;L_HDL_PL;TotPG;XL_HDL_CE;L_HDL_C_;XL_HDL_C_;S_HDL_PL_;S_HDL_L;S_LDL_PL_;M_HDL_FC_;XS_VLDL_CE;S_VLDL_PL;L_LDL_PL_;Ace;L_V…
12:121479265	25	OASL	177	L_HDL_PL_;XL_HDL_C;SFA;XL_VLDL_PL;FAw3_FA;L_HDL_FC;LDL_D;HDL3_C;M_VLDL_L;XL_VLDL_FC;IDL_PL;IDL_TG;PC;XXL_VLDL_TG_;Phe;Alb;M_VLDL_FC_;XL_HDL_PL_;IDL_C_;ApoB_ApoA1;Tyr;EstC;L_LDL_FC_;SM;S_LDL_CE_;M_VLDL_C;Gln;S_HDL_CE_;XS_VLDL_PL;S_LDL_TG_;M_LDL_CE_;Leu;MUFA;L_LDL_TG;XXL_VLDL_FC_;M_LDL_L;XL_VLDL_TG;M_LDL_CE;Lac;L_HDL_CE_;L_HDL_PL;TotPG;L_HDL_C_;XL_HDL_C_;S_HDL_PL_;S_HDL_L;S_LDL_PL_;M_HDL_FC_;XS_VLD…
12:121471931	28	OASL	177	L_HDL_PL_;SFA;XL_VLDL_PL;FAw3_FA;L_HDL_FC;LDL_D;HDL3_C;IDL_TG_;M_VLDL_L;XL_VLDL_FC;IDL_TG;IDL_PL;PC;XXL_VLDL_TG_;Phe;Alb;M_VLDL_FC_;XL_HDL_PL_;IDL_C_;ApoB_ApoA1;Tyr;EstC;L_LDL_FC_;SM;M_VLDL_C;S_LDL_CE_;L_VLDL_C_;Gln;S_HDL_CE_;XS_VLDL_PL;L_LDL_TG_;S_LDL_TG_;M_LDL_CE_;Leu;MUFA;L_LDL_TG;XXL_VLDL_FC_;M_LDL_L;M_LDL_CE;Lac;L_HDL_CE_;L_HDL_PL;TotPG;L_HDL_C_;XL_HDL_C_;S_HDL_PL_;S_HDL_L;S_LDL_PL_;M_HDL_FC…
19:13103638	25	NFIX	173	L_HDL_PL_;SFA;XL_VLDL_PL;FAw3_FA;L_HDL_FC;LDL_D;HDL3_C;M_VLDL_L;XL_VLDL_FC;IDL_PL;IDL_TG;PC;XXL_VLDL_TG_;Phe;Alb;M_VLDL_FC_;XL_HDL_PL_;IDL_C_;ApoB_ApoA1;Tyr;EstC;L_LDL_FC_;SM;S_LDL_CE_;M_VLDL_C;S_HDL_CE_;Gln;XS_VLDL_PL;S_LDL_TG_;M_LDL_CE_;Leu;MUFA;L_LDL_TG;XXL_VLDL_FC_;M_LDL_L;XL_VLDL_TG;M_LDL_CE;Lac;L_HDL_CE_;L_HDL_PL;TotPG;L_HDL_C_;XL_HDL_C_;S_HDL_PL_;S_HDL_L;S_LDL_PL_;M_HDL_FC_;XS_VLDL_CE;S_VL…
4:185708595	28	ACSL1	181	L_HDL_PL_;XL_HDL_C;SFA;XL_VLDL_PL;FAw3_FA;L_HDL_FC;LDL_D;HDL3_C;IDL_TG_;M_VLDL_L;XL_VLDL_FC;IDL_TG;IDL_PL;PC;XXL_VLDL_TG_;Phe;Alb;M_VLDL_FC_;XL_HDL_PL_;IDL_C_;ApoB_ApoA1;Tyr;EstC;L_LDL_FC_;S_LDL_CE_;SM;M_VLDL_C;L_VLDL_C_;Gln;S_HDL_CE_;XS_VLDL_PL;L_LDL_TG_;S_LDL_TG_;M_LDL_CE_;Leu;MUFA;L_LDL_TG;XXL_VLDL_FC_;M_LDL_L;M_LDL_CE;Lac;L_HDL_CE_;L_HDL_PL;TotPG;L_HDL_C_;XL_HDL_C_;S_HDL_PL_;S_HDL_L;S_LDL_PL_…
12:121476423	20	OASL	126	L_HDL_PL_;XL_HDL_C;L_HDL_FC;LDL_D;IDL_TG_;M_VLDL_L;IDL_TG;IDL_PL;Phe;M_VLDL_FC_;XL_HDL_PL_;ApoB_ApoA1;Tyr;S_LDL_CE_;L_LDL_FC_;EstC;M_VLDL_C;S_HDL_CE_;Gln;XS_VLDL_PL;S_LDL_TG_;M_LDL_CE_;Leu;MUFA;L_LDL_TG;M_LDL_L;M_LDL_CE;Lac;L_HDL_CE_;L_HDL_PL;TotPG;L_HDL_C_;XL_HDL_C_;S_HDL_PL_;S_HDL_L;S_LDL_PL_;XS_VLDL_CE;XXL_VLDL_CE_;S_VLDL_PL;L_LDL_PL_;XS_VLDL_CE_;XS_VLDL_L;LDL_TG;XS_VLDL_C;S_LDL_PL;IDL_PL_;M_L…
4:185687373	9	ACSL1	67	XL_HDL_CE;XL_HDL_C;XL_VLDL_PL;SFA;TotCho;Val;XXL_VLDL_PL;HDL3_C;XXL_VLDL_C;Gp;XS_VLDL_CE;S_VLDL_PL_;XL_VLDL_FC;L_HDL_TG;L_VLDL_FC_;PC;XXL_VLDL_TG_;XL_HDL_CE_;Ile;IDL_C;M_VLDL_FC_;XL_HDL_PL_;XL_VLDL_C;HDL_TG;XS_VLDL_L;EstC;SM;XS_VLDL_C;XXL_VLDL_L;S_VLDL_C;S_VLDL_CE;M_VLDL_C;S_LDL_PL;IDL_PL_;FAw3;XXL_VLDL_CE;XXL_VLDL_PL_;Cit;ApoB;LA;L_HDL_TG_;S_HDL_FC_;IDL_L;TotFA;Leu;MUFA;L_VLDL_FC;XXL_VLDL_TG;XXL…
4:185714289	22	ACSL1	154	SFA;XL_VLDL_PL;LDL_D;HDL3_C;M_VLDL_L;XL_VLDL_FC;IDL_PL;IDL_TG;PC;XXL_VLDL_TG_;Phe;Alb;M_VLDL_FC_;XL_HDL_PL_;ApoB_ApoA1;Tyr;EstC;L_LDL_FC_;SM;M_VLDL_C;S_LDL_CE_;Gln;S_HDL_CE_;XS_VLDL_PL;M_LDL_CE_;Leu;MUFA;L_LDL_TG;XXL_VLDL_FC_;M_LDL_L;M_LDL_CE;Lac;L_HDL_CE_;TotPG;L_HDL_C_;XL_HDL_C_;S_HDL_PL_;S_HDL_L;S_LDL_PL_;M_HDL_FC_;XS_VLDL_CE;S_VLDL_PL_;S_VLDL_PL;L_LDL_PL_;L_VLDL_FC_;XS_VLDL_CE_;XL_VLDL_C;XS_V…
19:13109908	29	NFIX	186	L_HDL_PL_;XL_HDL_C;SFA;XL_VLDL_PL;FAw3_FA;L_HDL_FC;LDL_D;HDL3_C;IDL_TG_;M_VLDL_L;XL_VLDL_FC;IDL_TG;IDL_PL;PC;XXL_VLDL_TG_;Phe;Alb;M_VLDL_FC_;XL_HDL_PL_;IDL_C_;ApoB_ApoA1;Tyr;EstC;L_LDL_FC_;S_LDL_CE_;SM;M_VLDL_C;L_VLDL_C_;Gln;S_HDL_CE_;XS_VLDL_PL;L_LDL_TG_;S_LDL_TG_;M_LDL_CE_;Leu;MUFA;L_LDL_TG;XXL_VLDL_FC_;M_HDL_C_;M_LDL_L;XL_VLDL_TG;M_LDL_CE;Lac;L_HDL_CE_;L_HDL_PL;TotPG;XL_HDL_CE;L_HDL_C_;XL_HDL_…
4:185737843	17	RP11-701P16.2;ACSL1	113	SFA;XL_VLDL_PL;LDL_D;HDL3_C;XL_VLDL_FC;IDL_TG;IDL_PL;PC;XXL_VLDL_TG_;Phe;Alb;M_VLDL_FC_;XL_HDL_PL_;EstC;SM;L_LDL_FC_;M_VLDL_C;XS_VLDL_PL;Leu;MUFA;L_LDL_TG;XXL_VLDL_FC_;M_LDL_L;M_LDL_CE;L_HDL_CE_;TotPG;L_HDL_C_;XL_HDL_C_;S_HDL_PL_;S_HDL_L;M_HDL_FC_;S_LDL_PL_;XS_VLDL_CE;S_VLDL_PL;L_LDL_PL_;L_VLDL_FC_;XS_VLDL_CE_;XS_VLDL_L;LDL_TG;XS_VLDL_C;S_LDL_PL;IDL_PL_;M_LDL_FC;XXL_VLDL_PL_;M_LDL_TG;ApoB;S_LDL_C…
Query locus:	12:113341598	RPH3A;RP1-71H24.1;OAS1	Query signature length: 51	LRR NFBC 1966	Gp;Phe;Pyr;S_HDL_FC_;S_HDL_FC;XXL_VLDL_FC_;M_VLDL_FC_;Leu;S_LDL_TG_;S_HDL_TG;S_VLDL_FC_;Lac;L_LDL_TG_;HDL_TG;HDL3_C;L_VLDL_FC_;M_LDL_TG_;S_LDL_TG;L_LDL_C_;Glc;IDL_TG_;Gp;LDL_TG;L_LDL_TG;MUFA;PC;XS_VLDL_TG_;LA;S_HDL_L;M_LDL_TG;S_VLDL_FC;XS_VLDL_TG;FAw6;S_VLDL_PL;S_LDL_C_;M_HDL_TG;Ile;S_HDL_TG_;IDL_TG;S_HDL_PL;TotFA;S_HDL_FC;XXL_VLDL_PL_;Serum_TG;M_LDL_C_;TotPG;L_HDL_TG;SM;TotCho;PUFA;S_HDL_FC_
Reference dataset: LRR Pooled analysis
All genome wide signature overlap count list - distinct set only	48;47;46;45;44;43;42;41;40;39;38;37;36;35;34;33;32;31;30;29;28;27;26;25;24;23;22;21;20;19;18;17;16;15;14;13;12;11;10;9;8;7;6;5;4;3;2;1;0
Overlap results
Location	Overlap count	Gene	Reference signature length	Reference signature
4:185710859	48	ACSL1	194	L_HDL_PL_;XL_HDL_C;SFA;XL_VLDL_PL;FAw3_FA;L_HDL_FC;LDL_D;HDL3_C;IDL_TG_;M_VLDL_L;XL_VLDL_FC;M_VLDL_CE_;IDL_TG;IDL_PL;PC;XXL_VLDL_TG_;Phe;Alb;M_VLDL_FC_;XL_HDL_PL_;IDL_C_;ApoB_ApoA1;Tyr;L_LDL_FC_;EstC;S_LDL_CE_;M_VLDL_C;SM;L_VLDL_C_;Gln;S_HDL_CE_;XS_VLDL_PL;VLDL_D;L_LDL_TG_;S_LDL_TG_;M_LDL_CE_;Leu;MUFA;L_LDL_TG;XXL_VLDL_FC_;M_HDL_C_;M_LDL_L;M_LDL_CE;Lac;L_HDL_CE_;L_HDL_PL;TotPG;FAw6_FA;XL_HDL_CE;L…
12:113341598	39	RPH3A;RP1-71H24.1;OAS1	157	L_HDL_PL_;XL_HDL_C;SFA;FAw3_FA;L_HDL_FC;LDL_D;HDL3_C;M_VLDL_L;IDL_TG;IDL_PL;PC;XXL_VLDL_TG_;Phe;Alb;M_VLDL_FC_;XL_HDL_PL_;ApoB_ApoA1;Tyr;S_LDL_CE_;L_LDL_FC_;EstC;M_VLDL_C;Gln;S_HDL_CE_;XS_VLDL_PL;S_LDL_TG_;M_LDL_CE_;Leu;MUFA;L_LDL_TG;M_LDL_L;M_LDL_CE;Lac;L_HDL_CE_;L_HDL_PL;TotPG;XL_HDL_CE;L_HDL_C_;XL_HDL_C_;S_HDL_PL_;S_HDL_L;S_LDL_PL_;XS_VLDL_CE;S_VLDL_PL_;XXL_VLDL_CE_;S_VLDL_PL;L_LDL_PL_;Ace;XS_…
19:13122612	41	CTC-239J10.1;NFIX	160	L_HDL_PL_;XL_HDL_C;SFA;FAw3_FA;L_HDL_FC;LDL_D;HDL3_C;M_VLDL_L;M_VLDL_CE_;IDL_PL;IDL_TG;PC;XXL_VLDL_TG_;Phe;Alb;M_VLDL_FC_;XL_HDL_PL_;ApoB_ApoA1;Tyr;S_LDL_CE_;L_LDL_FC_;EstC;M_VLDL_C;SM;Gln;S_HDL_CE_;XS_VLDL_PL;S_LDL_TG_;M_LDL_CE_;Leu;MUFA;L_LDL_TG;M_LDL_L;M_LDL_CE;Lac;L_HDL_CE_;L_HDL_PL;TotPG;XL_HDL_CE;L_HDL_C_;XL_HDL_C_;S_HDL_PL_;S_HDL_L;S_LDL_PL_;M_HDL_FC_;XS_VLDL_CE;S_VLDL_PL;L_LDL_PL_;Ace;L_V…
12:121479265	43	OASL	177	L_HDL_PL_;XL_HDL_C;SFA;XL_VLDL_PL;FAw3_FA;L_HDL_FC;LDL_D;HDL3_C;M_VLDL_L;XL_VLDL_FC;IDL_PL;IDL_TG;PC;XXL_VLDL_TG_;Phe;Alb;M_VLDL_FC_;XL_HDL_PL_;IDL_C_;ApoB_ApoA1;Tyr;EstC;L_LDL_FC_;SM;S_LDL_CE_;M_VLDL_C;Gln;S_HDL_CE_;XS_VLDL_PL;S_LDL_TG_;M_LDL_CE_;Leu;MUFA;L_LDL_TG;XXL_VLDL_FC_;M_LDL_L;XL_VLDL_TG;M_LDL_CE;Lac;L_HDL_CE_;L_HDL_PL;TotPG;L_HDL_C_;XL_HDL_C_;S_HDL_PL_;S_HDL_L;S_LDL_PL_;M_HDL_FC_;XS_VLD…
12:121471931	46	OASL	177	L_HDL_PL_;SFA;XL_VLDL_PL;FAw3_FA;L_HDL_FC;LDL_D;HDL3_C;IDL_TG_;M_VLDL_L;XL_VLDL_FC;IDL_TG;IDL_PL;PC;XXL_VLDL_TG_;Phe;Alb;M_VLDL_FC_;XL_HDL_PL_;IDL_C_;ApoB_ApoA1;Tyr;EstC;L_LDL_FC_;SM;M_VLDL_C;S_LDL_CE_;L_VLDL_C_;Gln;S_HDL_CE_;XS_VLDL_PL;L_LDL_TG_;S_LDL_TG_;M_LDL_CE_;Leu;MUFA;L_LDL_TG;XXL_VLDL_FC_;M_LDL_L;M_LDL_CE;Lac;L_HDL_CE_;L_HDL_PL;TotPG;L_HDL_C_;XL_HDL_C_;S_HDL_PL_;S_HDL_L;S_LDL_PL_;M_HDL_FC…
19:13103638	43	NFIX	173	L_HDL_PL_;SFA;XL_VLDL_PL;FAw3_FA;L_HDL_FC;LDL_D;HDL3_C;M_VLDL_L;XL_VLDL_FC;IDL_PL;IDL_TG;PC;XXL_VLDL_TG_;Phe;Alb;M_VLDL_FC_;XL_HDL_PL_;IDL_C_;ApoB_ApoA1;Tyr;EstC;L_LDL_FC_;SM;S_LDL_CE_;M_VLDL_C;S_HDL_CE_;Gln;XS_VLDL_PL;S_LDL_TG_;M_LDL_CE_;Leu;MUFA;L_LDL_TG;XXL_VLDL_FC_;M_LDL_L;XL_VLDL_TG;M_LDL_CE;Lac;L_HDL_CE_;L_HDL_PL;TotPG;L_HDL_C_;XL_HDL_C_;S_HDL_PL_;S_HDL_L;S_LDL_PL_;M_HDL_FC_;XS_VLDL_CE;S_VL…
4:185708595	46	ACSL1	181	L_HDL_PL_;XL_HDL_C;SFA;XL_VLDL_PL;FAw3_FA;L_HDL_FC;LDL_D;HDL3_C;IDL_TG_;M_VLDL_L;XL_VLDL_FC;IDL_TG;IDL_PL;PC;XXL_VLDL_TG_;Phe;Alb;M_VLDL_FC_;XL_HDL_PL_;IDL_C_;ApoB_ApoA1;Tyr;EstC;L_LDL_FC_;S_LDL_CE_;SM;M_VLDL_C;L_VLDL_C_;Gln;S_HDL_CE_;XS_VLDL_PL;L_LDL_TG_;S_LDL_TG_;M_LDL_CE_;Leu;MUFA;L_LDL_TG;XXL_VLDL_FC_;M_LDL_L;M_LDL_CE;Lac;L_HDL_CE_;L_HDL_PL;TotPG;L_HDL_C_;XL_HDL_C_;S_HDL_PL_;S_HDL_L;S_LDL_PL_…
12:121476423	33	OASL	126	L_HDL_PL_;XL_HDL_C;L_HDL_FC;LDL_D;IDL_TG_;M_VLDL_L;IDL_TG;IDL_PL;Phe;M_VLDL_FC_;XL_HDL_PL_;ApoB_ApoA1;Tyr;S_LDL_CE_;L_LDL_FC_;EstC;M_VLDL_C;S_HDL_CE_;Gln;XS_VLDL_PL;S_LDL_TG_;M_LDL_CE_;Leu;MUFA;L_LDL_TG;M_LDL_L;M_LDL_CE;Lac;L_HDL_CE_;L_HDL_PL;TotPG;L_HDL_C_;XL_HDL_C_;S_HDL_PL_;S_HDL_L;S_LDL_PL_;XS_VLDL_CE;XXL_VLDL_CE_;S_VLDL_PL;L_LDL_PL_;XS_VLDL_CE_;XS_VLDL_L;LDL_TG;XS_VLDL_C;S_LDL_PL;IDL_PL_;M_L…
4:185687373	20	ACSL1	67	XL_HDL_CE;XL_HDL_C;XL_VLDL_PL;SFA;TotCho;Val;XXL_VLDL_PL;HDL3_C;XXL_VLDL_C;Gp;XS_VLDL_CE;S_VLDL_PL_;XL_VLDL_FC;L_HDL_TG;L_VLDL_FC_;PC;XXL_VLDL_TG_;XL_HDL_CE_;Ile;IDL_C;M_VLDL_FC_;XL_HDL_PL_;XL_VLDL_C;HDL_TG;XS_VLDL_L;EstC;SM;XS_VLDL_C;XXL_VLDL_L;S_VLDL_C;S_VLDL_CE;M_VLDL_C;S_LDL_PL;IDL_PL_;FAw3;XXL_VLDL_CE;XXL_VLDL_PL_;Cit;ApoB;LA;L_HDL_TG_;S_HDL_FC_;IDL_L;TotFA;Leu;MUFA;L_VLDL_FC;XXL_VLDL_TG;XXL…
4:185714289	41	ACSL1	154	SFA;XL_VLDL_PL;LDL_D;HDL3_C;M_VLDL_L;XL_VLDL_FC;IDL_PL;IDL_TG;PC;XXL_VLDL_TG_;Phe;Alb;M_VLDL_FC_;XL_HDL_PL_;ApoB_ApoA1;Tyr;EstC;L_LDL_FC_;SM;M_VLDL_C;S_LDL_CE_;Gln;S_HDL_CE_;XS_VLDL_PL;M_LDL_CE_;Leu;MUFA;L_LDL_TG;XXL_VLDL_FC_;M_LDL_L;M_LDL_CE;Lac;L_HDL_CE_;TotPG;L_HDL_C_;XL_HDL_C_;S_HDL_PL_;S_HDL_L;S_LDL_PL_;M_HDL_FC_;XS_VLDL_CE;S_VLDL_PL_;S_VLDL_PL;L_LDL_PL_;L_VLDL_FC_;XS_VLDL_CE_;XL_VLDL_C;XS_V…
19:13109908	47	NFIX	186	L_HDL_PL_;XL_HDL_C;SFA;XL_VLDL_PL;FAw3_FA;L_HDL_FC;LDL_D;HDL3_C;IDL_TG_;M_VLDL_L;XL_VLDL_FC;IDL_TG;IDL_PL;PC;XXL_VLDL_TG_;Phe;Alb;M_VLDL_FC_;XL_HDL_PL_;IDL_C_;ApoB_ApoA1;Tyr;EstC;L_LDL_FC_;S_LDL_CE_;SM;M_VLDL_C;L_VLDL_C_;Gln;S_HDL_CE_;XS_VLDL_PL;L_LDL_TG_;S_LDL_TG_;M_LDL_CE_;Leu;MUFA;L_LDL_TG;XXL_VLDL_FC_;M_HDL_C_;M_LDL_L;XL_VLDL_TG;M_LDL_CE;Lac;L_HDL_CE_;L_HDL_PL;TotPG;XL_HDL_CE;L_HDL_C_;XL_HDL_…
4:185737843	35	RP11-701P16.2;ACSL1	113	SFA;XL_VLDL_PL;LDL_D;HDL3_C;XL_VLDL_FC;IDL_TG;IDL_PL;PC;XXL_VLDL_TG_;Phe;Alb;M_VLDL_FC_;XL_HDL_PL_;EstC;SM;L_LDL_FC_;M_VLDL_C;XS_VLDL_PL;Leu;MUFA;L_LDL_TG;XXL_VLDL_FC_;M_LDL_L;M_LDL_CE;L_HDL_CE_;TotPG;L_HDL_C_;XL_HDL_C_;S_HDL_PL_;S_HDL_L;M_HDL_FC_;S_LDL_PL_;XS_VLDL_CE;S_VLDL_PL;L_LDL_PL_;L_VLDL_FC_;XS_VLDL_CE_;XS_VLDL_L;LDL_TG;XS_VLDL_C;S_LDL_PL;IDL_PL_;M_LDL_FC;XXL_VLDL_PL_;M_LDL_TG;ApoB;S_LDL_C…
Query locus:	12:113370966	RP1-71H24.1;OAS1	Query signature length: 46	LRR NFBC 1966	Gp;Phe;Pyr;S_HDL_FC_;XXL_VLDL_FC_;Leu;M_VLDL_FC_;Lac;S_HDL_TG;S_LDL_TG_;HDL_TG;L_LDL_TG_;S_HDL_FC;S_VLDL_FC_;S_LDL_TG;M_LDL_TG_;L_LDL_TG;LDL_TG;HDL3_C;L_VLDL_FC_;S_HDL_TG_;IDL_TG_;Ile;M_LDL_TG;Glc;MUFA;L_LDL_C_;IDL_TG;XS_VLDL_TG;LA;PC;FAw6;XL_HDL_TG;S_VLDL_FC;S_VLDL_PL;M_HDL_TG;XS_VLDL_TG_;Val;Serum_TG;TotFA;SM;L_HDL_TG;PUFA;Ala;XXL_VLDL_FC;TotPG
Reference dataset: LRR Pooled analysis
All genome wide signature overlap count list - distinct set only	45;44;43;42;41;40;39;38;37;36;35;34;33;32;31;30;29;28;27;26;25;24;23;22;21;20;19;18;17;16;15;14;13;12;11;10;9;8;7;6;5;4;3;2;1;0
Overlap results
Location	Overlap count	Gene	Reference signature length	Reference signature
4:185710859	45	ACSL1	194	L_HDL_PL_;XL_HDL_C;SFA;XL_VLDL_PL;FAw3_FA;L_HDL_FC;LDL_D;HDL3_C;IDL_TG_;M_VLDL_L;XL_VLDL_FC;M_VLDL_CE_;IDL_TG;IDL_PL;PC;XXL_VLDL_TG_;Phe;Alb;M_VLDL_FC_;XL_HDL_PL_;IDL_C_;ApoB_ApoA1;Tyr;L_LDL_FC_;EstC;S_LDL_CE_;M_VLDL_C;SM;L_VLDL_C_;Gln;S_HDL_CE_;XS_VLDL_PL;VLDL_D;L_LDL_TG_;S_LDL_TG_;M_LDL_CE_;Leu;MUFA;L_LDL_TG;XXL_VLDL_FC_;M_HDL_C_;M_LDL_L;M_LDL_CE;Lac;L_HDL_CE_;L_HDL_PL;TotPG;FAw6_FA;XL_HDL_CE;L…
12:113341598	37	RPH3A;RP1-71H24.1;OAS1	157	L_HDL_PL_;XL_HDL_C;SFA;FAw3_FA;L_HDL_FC;LDL_D;HDL3_C;M_VLDL_L;IDL_TG;IDL_PL;PC;XXL_VLDL_TG_;Phe;Alb;M_VLDL_FC_;XL_HDL_PL_;ApoB_ApoA1;Tyr;S_LDL_CE_;L_LDL_FC_;EstC;M_VLDL_C;Gln;S_HDL_CE_;XS_VLDL_PL;S_LDL_TG_;M_LDL_CE_;Leu;MUFA;L_LDL_TG;M_LDL_L;M_LDL_CE;Lac;L_HDL_CE_;L_HDL_PL;TotPG;XL_HDL_CE;L_HDL_C_;XL_HDL_C_;S_HDL_PL_;S_HDL_L;S_LDL_PL_;XS_VLDL_CE;S_VLDL_PL_;XXL_VLDL_CE_;S_VLDL_PL;L_LDL_PL_;Ace;XS_…
19:13122612	37	CTC-239J10.1;NFIX	160	L_HDL_PL_;XL_HDL_C;SFA;FAw3_FA;L_HDL_FC;LDL_D;HDL3_C;M_VLDL_L;M_VLDL_CE_;IDL_PL;IDL_TG;PC;XXL_VLDL_TG_;Phe;Alb;M_VLDL_FC_;XL_HDL_PL_;ApoB_ApoA1;Tyr;S_LDL_CE_;L_LDL_FC_;EstC;M_VLDL_C;SM;Gln;S_HDL_CE_;XS_VLDL_PL;S_LDL_TG_;M_LDL_CE_;Leu;MUFA;L_LDL_TG;M_LDL_L;M_LDL_CE;Lac;L_HDL_CE_;L_HDL_PL;TotPG;XL_HDL_CE;L_HDL_C_;XL_HDL_C_;S_HDL_PL_;S_HDL_L;S_LDL_PL_;M_HDL_FC_;XS_VLDL_CE;S_VLDL_PL;L_LDL_PL_;Ace;L_V…
12:121479265	40	OASL	177	L_HDL_PL_;XL_HDL_C;SFA;XL_VLDL_PL;FAw3_FA;L_HDL_FC;LDL_D;HDL3_C;M_VLDL_L;XL_VLDL_FC;IDL_PL;IDL_TG;PC;XXL_VLDL_TG_;Phe;Alb;M_VLDL_FC_;XL_HDL_PL_;IDL_C_;ApoB_ApoA1;Tyr;EstC;L_LDL_FC_;SM;S_LDL_CE_;M_VLDL_C;Gln;S_HDL_CE_;XS_VLDL_PL;S_LDL_TG_;M_LDL_CE_;Leu;MUFA;L_LDL_TG;XXL_VLDL_FC_;M_LDL_L;XL_VLDL_TG;M_LDL_CE;Lac;L_HDL_CE_;L_HDL_PL;TotPG;L_HDL_C_;XL_HDL_C_;S_HDL_PL_;S_HDL_L;S_LDL_PL_;M_HDL_FC_;XS_VLD…
12:121471931	42	OASL	177	L_HDL_PL_;SFA;XL_VLDL_PL;FAw3_FA;L_HDL_FC;LDL_D;HDL3_C;IDL_TG_;M_VLDL_L;XL_VLDL_FC;IDL_TG;IDL_PL;PC;XXL_VLDL_TG_;Phe;Alb;M_VLDL_FC_;XL_HDL_PL_;IDL_C_;ApoB_ApoA1;Tyr;EstC;L_LDL_FC_;SM;M_VLDL_C;S_LDL_CE_;L_VLDL_C_;Gln;S_HDL_CE_;XS_VLDL_PL;L_LDL_TG_;S_LDL_TG_;M_LDL_CE_;Leu;MUFA;L_LDL_TG;XXL_VLDL_FC_;M_LDL_L;M_LDL_CE;Lac;L_HDL_CE_;L_HDL_PL;TotPG;L_HDL_C_;XL_HDL_C_;S_HDL_PL_;S_HDL_L;S_LDL_PL_;M_HDL_FC…
19:13103638	40	NFIX	173	L_HDL_PL_;SFA;XL_VLDL_PL;FAw3_FA;L_HDL_FC;LDL_D;HDL3_C;M_VLDL_L;XL_VLDL_FC;IDL_PL;IDL_TG;PC;XXL_VLDL_TG_;Phe;Alb;M_VLDL_FC_;XL_HDL_PL_;IDL_C_;ApoB_ApoA1;Tyr;EstC;L_LDL_FC_;SM;S_LDL_CE_;M_VLDL_C;S_HDL_CE_;Gln;XS_VLDL_PL;S_LDL_TG_;M_LDL_CE_;Leu;MUFA;L_LDL_TG;XXL_VLDL_FC_;M_LDL_L;XL_VLDL_TG;M_LDL_CE;Lac;L_HDL_CE_;L_HDL_PL;TotPG;L_HDL_C_;XL_HDL_C_;S_HDL_PL_;S_HDL_L;S_LDL_PL_;M_HDL_FC_;XS_VLDL_CE;S_VL…
4:185708595	42	ACSL1	181	L_HDL_PL_;XL_HDL_C;SFA;XL_VLDL_PL;FAw3_FA;L_HDL_FC;LDL_D;HDL3_C;IDL_TG_;M_VLDL_L;XL_VLDL_FC;IDL_TG;IDL_PL;PC;XXL_VLDL_TG_;Phe;Alb;M_VLDL_FC_;XL_HDL_PL_;IDL_C_;ApoB_ApoA1;Tyr;EstC;L_LDL_FC_;S_LDL_CE_;SM;M_VLDL_C;L_VLDL_C_;Gln;S_HDL_CE_;XS_VLDL_PL;L_LDL_TG_;S_LDL_TG_;M_LDL_CE_;Leu;MUFA;L_LDL_TG;XXL_VLDL_FC_;M_LDL_L;M_LDL_CE;Lac;L_HDL_CE_;L_HDL_PL;TotPG;L_HDL_C_;XL_HDL_C_;S_HDL_PL_;S_HDL_L;S_LDL_PL_…
12:121476423	31	OASL	126	L_HDL_PL_;XL_HDL_C;L_HDL_FC;LDL_D;IDL_TG_;M_VLDL_L;IDL_TG;IDL_PL;Phe;M_VLDL_FC_;XL_HDL_PL_;ApoB_ApoA1;Tyr;S_LDL_CE_;L_LDL_FC_;EstC;M_VLDL_C;S_HDL_CE_;Gln;XS_VLDL_PL;S_LDL_TG_;M_LDL_CE_;Leu;MUFA;L_LDL_TG;M_LDL_L;M_LDL_CE;Lac;L_HDL_CE_;L_HDL_PL;TotPG;L_HDL_C_;XL_HDL_C_;S_HDL_PL_;S_HDL_L;S_LDL_PL_;XS_VLDL_CE;XXL_VLDL_CE_;S_VLDL_PL;L_LDL_PL_;XS_VLDL_CE_;XS_VLDL_L;LDL_TG;XS_VLDL_C;S_LDL_PL;IDL_PL_;M_L…
4:185687373	20	ACSL1	67	XL_HDL_CE;XL_HDL_C;XL_VLDL_PL;SFA;TotCho;Val;XXL_VLDL_PL;HDL3_C;XXL_VLDL_C;Gp;XS_VLDL_CE;S_VLDL_PL_;XL_VLDL_FC;L_HDL_TG;L_VLDL_FC_;PC;XXL_VLDL_TG_;XL_HDL_CE_;Ile;IDL_C;M_VLDL_FC_;XL_HDL_PL_;XL_VLDL_C;HDL_TG;XS_VLDL_L;EstC;SM;XS_VLDL_C;XXL_VLDL_L;S_VLDL_C;S_VLDL_CE;M_VLDL_C;S_LDL_PL;IDL_PL_;FAw3;XXL_VLDL_CE;XXL_VLDL_PL_;Cit;ApoB;LA;L_HDL_TG_;S_HDL_FC_;IDL_L;TotFA;Leu;MUFA;L_VLDL_FC;XXL_VLDL_TG;XXL…
4:185714289	38	ACSL1	154	SFA;XL_VLDL_PL;LDL_D;HDL3_C;M_VLDL_L;XL_VLDL_FC;IDL_PL;IDL_TG;PC;XXL_VLDL_TG_;Phe;Alb;M_VLDL_FC_;XL_HDL_PL_;ApoB_ApoA1;Tyr;EstC;L_LDL_FC_;SM;M_VLDL_C;S_LDL_CE_;Gln;S_HDL_CE_;XS_VLDL_PL;M_LDL_CE_;Leu;MUFA;L_LDL_TG;XXL_VLDL_FC_;M_LDL_L;M_LDL_CE;Lac;L_HDL_CE_;TotPG;L_HDL_C_;XL_HDL_C_;S_HDL_PL_;S_HDL_L;S_LDL_PL_;M_HDL_FC_;XS_VLDL_CE;S_VLDL_PL_;S_VLDL_PL;L_LDL_PL_;L_VLDL_FC_;XS_VLDL_CE_;XL_VLDL_C;XS_V…
19:13109908	43	NFIX	186	L_HDL_PL_;XL_HDL_C;SFA;XL_VLDL_PL;FAw3_FA;L_HDL_FC;LDL_D;HDL3_C;IDL_TG_;M_VLDL_L;XL_VLDL_FC;IDL_TG;IDL_PL;PC;XXL_VLDL_TG_;Phe;Alb;M_VLDL_FC_;XL_HDL_PL_;IDL_C_;ApoB_ApoA1;Tyr;EstC;L_LDL_FC_;S_LDL_CE_;SM;M_VLDL_C;L_VLDL_C_;Gln;S_HDL_CE_;XS_VLDL_PL;L_LDL_TG_;S_LDL_TG_;M_LDL_CE_;Leu;MUFA;L_LDL_TG;XXL_VLDL_FC_;M_HDL_C_;M_LDL_L;XL_VLDL_TG;M_LDL_CE;Lac;L_HDL_CE_;L_HDL_PL;TotPG;XL_HDL_CE;L_HDL_C_;XL_HDL_…
4:185737843	33	RP11-701P16.2;ACSL1	113	SFA;XL_VLDL_PL;LDL_D;HDL3_C;XL_VLDL_FC;IDL_TG;IDL_PL;PC;XXL_VLDL_TG_;Phe;Alb;M_VLDL_FC_;XL_HDL_PL_;EstC;SM;L_LDL_FC_;M_VLDL_C;XS_VLDL_PL;Leu;MUFA;L_LDL_TG;XXL_VLDL_FC_;M_LDL_L;M_LDL_CE;L_HDL_CE_;TotPG;L_HDL_C_;XL_HDL_C_;S_HDL_PL_;S_HDL_L;M_HDL_FC_;S_LDL_PL_;XS_VLDL_CE;S_VLDL_PL;L_LDL_PL_;L_VLDL_FC_;XS_VLDL_CE_;XS_VLDL_L;LDL_TG;XS_VLDL_C;S_LDL_PL;IDL_PL_;M_LDL_FC;XXL_VLDL_PL_;M_LDL_TG;ApoB;S_LDL_C…
Query locus:	12:113374748	RP1-71H24.1;OAS3;OAS1	Query signature length: 36	LRR NFBC 1966	Gp;Phe;Pyr;XXL_VLDL_FC_;S_LDL_TG_;S_HDL_FC_;L_LDL_TG_;M_VLDL_FC_;S_HDL_TG;Leu;M_LDL_TG_;HDL_TG;L_LDL_C_;IDL_TG_;L_VLDL_FC_;S_HDL_FC;S_HDL_TG_;S_VLDL_FC_;S_LDL_TG;L_LDL_TG;LDL_TG;Lac;M_LDL_TG;XS_VLDL_TG_;M_LDL_C_;S_LDL_C_;HDL3_C;IDL_C_;IDL_TG;M_HDL_TG;XS_VLDL_TG;Glc;S_VLDL_FC;S_VLDL_PL;L_LDL_CE_;M_HDL_CE_
Reference dataset: LRR Pooled analysis
All genome wide signature overlap count list - distinct set only	35;34;33;32;31;30;29;28;27;26;25;24;23;22;21;20;19;18;17;16;15;14;13;12;11;10;9;8;7;6;5;4;3;2;1;0
Overlap results
Location	Overlap count	Gene	Reference signature length	Reference signature
4:185710859	35	ACSL1	194	L_HDL_PL_;XL_HDL_C;SFA;XL_VLDL_PL;FAw3_FA;L_HDL_FC;LDL_D;HDL3_C;IDL_TG_;M_VLDL_L;XL_VLDL_FC;M_VLDL_CE_;IDL_TG;IDL_PL;PC;XXL_VLDL_TG_;Phe;Alb;M_VLDL_FC_;XL_HDL_PL_;IDL_C_;ApoB_ApoA1;Tyr;L_LDL_FC_;EstC;S_LDL_CE_;M_VLDL_C;SM;L_VLDL_C_;Gln;S_HDL_CE_;XS_VLDL_PL;VLDL_D;L_LDL_TG_;S_LDL_TG_;M_LDL_CE_;Leu;MUFA;L_LDL_TG;XXL_VLDL_FC_;M_HDL_C_;M_LDL_L;M_LDL_CE;Lac;L_HDL_CE_;L_HDL_PL;TotPG;FAw6_FA;XL_HDL_CE;L…
12:113341598	28	RPH3A;RP1-71H24.1;OAS1	157	L_HDL_PL_;XL_HDL_C;SFA;FAw3_FA;L_HDL_FC;LDL_D;HDL3_C;M_VLDL_L;IDL_TG;IDL_PL;PC;XXL_VLDL_TG_;Phe;Alb;M_VLDL_FC_;XL_HDL_PL_;ApoB_ApoA1;Tyr;S_LDL_CE_;L_LDL_FC_;EstC;M_VLDL_C;Gln;S_HDL_CE_;XS_VLDL_PL;S_LDL_TG_;M_LDL_CE_;Leu;MUFA;L_LDL_TG;M_LDL_L;M_LDL_CE;Lac;L_HDL_CE_;L_HDL_PL;TotPG;XL_HDL_CE;L_HDL_C_;XL_HDL_C_;S_HDL_PL_;S_HDL_L;S_LDL_PL_;XS_VLDL_CE;S_VLDL_PL_;XXL_VLDL_CE_;S_VLDL_PL;L_LDL_PL_;Ace;XS_…
19:13122612	26	CTC-239J10.1;NFIX	160	L_HDL_PL_;XL_HDL_C;SFA;FAw3_FA;L_HDL_FC;LDL_D;HDL3_C;M_VLDL_L;M_VLDL_CE_;IDL_PL;IDL_TG;PC;XXL_VLDL_TG_;Phe;Alb;M_VLDL_FC_;XL_HDL_PL_;ApoB_ApoA1;Tyr;S_LDL_CE_;L_LDL_FC_;EstC;M_VLDL_C;SM;Gln;S_HDL_CE_;XS_VLDL_PL;S_LDL_TG_;M_LDL_CE_;Leu;MUFA;L_LDL_TG;M_LDL_L;M_LDL_CE;Lac;L_HDL_CE_;L_HDL_PL;TotPG;XL_HDL_CE;L_HDL_C_;XL_HDL_C_;S_HDL_PL_;S_HDL_L;S_LDL_PL_;M_HDL_FC_;XS_VLDL_CE;S_VLDL_PL;L_LDL_PL_;Ace;L_V…
12:121479265	31	OASL	177	L_HDL_PL_;XL_HDL_C;SFA;XL_VLDL_PL;FAw3_FA;L_HDL_FC;LDL_D;HDL3_C;M_VLDL_L;XL_VLDL_FC;IDL_PL;IDL_TG;PC;XXL_VLDL_TG_;Phe;Alb;M_VLDL_FC_;XL_HDL_PL_;IDL_C_;ApoB_ApoA1;Tyr;EstC;L_LDL_FC_;SM;S_LDL_CE_;M_VLDL_C;Gln;S_HDL_CE_;XS_VLDL_PL;S_LDL_TG_;M_LDL_CE_;Leu;MUFA;L_LDL_TG;XXL_VLDL_FC_;M_LDL_L;XL_VLDL_TG;M_LDL_CE;Lac;L_HDL_CE_;L_HDL_PL;TotPG;L_HDL_C_;XL_HDL_C_;S_HDL_PL_;S_HDL_L;S_LDL_PL_;M_HDL_FC_;XS_VLD…
12:121471931	34	OASL	177	L_HDL_PL_;SFA;XL_VLDL_PL;FAw3_FA;L_HDL_FC;LDL_D;HDL3_C;IDL_TG_;M_VLDL_L;XL_VLDL_FC;IDL_TG;IDL_PL;PC;XXL_VLDL_TG_;Phe;Alb;M_VLDL_FC_;XL_HDL_PL_;IDL_C_;ApoB_ApoA1;Tyr;EstC;L_LDL_FC_;SM;M_VLDL_C;S_LDL_CE_;L_VLDL_C_;Gln;S_HDL_CE_;XS_VLDL_PL;L_LDL_TG_;S_LDL_TG_;M_LDL_CE_;Leu;MUFA;L_LDL_TG;XXL_VLDL_FC_;M_LDL_L;M_LDL_CE;Lac;L_HDL_CE_;L_HDL_PL;TotPG;L_HDL_C_;XL_HDL_C_;S_HDL_PL_;S_HDL_L;S_LDL_PL_;M_HDL_FC…
19:13103638	31	NFIX	173	L_HDL_PL_;SFA;XL_VLDL_PL;FAw3_FA;L_HDL_FC;LDL_D;HDL3_C;M_VLDL_L;XL_VLDL_FC;IDL_PL;IDL_TG;PC;XXL_VLDL_TG_;Phe;Alb;M_VLDL_FC_;XL_HDL_PL_;IDL_C_;ApoB_ApoA1;Tyr;EstC;L_LDL_FC_;SM;S_LDL_CE_;M_VLDL_C;S_HDL_CE_;Gln;XS_VLDL_PL;S_LDL_TG_;M_LDL_CE_;Leu;MUFA;L_LDL_TG;XXL_VLDL_FC_;M_LDL_L;XL_VLDL_TG;M_LDL_CE;Lac;L_HDL_CE_;L_HDL_PL;TotPG;L_HDL_C_;XL_HDL_C_;S_HDL_PL_;S_HDL_L;S_LDL_PL_;M_HDL_FC_;XS_VLDL_CE;S_VL…
4:185708595	34	ACSL1	181	L_HDL_PL_;XL_HDL_C;SFA;XL_VLDL_PL;FAw3_FA;L_HDL_FC;LDL_D;HDL3_C;IDL_TG_;M_VLDL_L;XL_VLDL_FC;IDL_TG;IDL_PL;PC;XXL_VLDL_TG_;Phe;Alb;M_VLDL_FC_;XL_HDL_PL_;IDL_C_;ApoB_ApoA1;Tyr;EstC;L_LDL_FC_;S_LDL_CE_;SM;M_VLDL_C;L_VLDL_C_;Gln;S_HDL_CE_;XS_VLDL_PL;L_LDL_TG_;S_LDL_TG_;M_LDL_CE_;Leu;MUFA;L_LDL_TG;XXL_VLDL_FC_;M_LDL_L;M_LDL_CE;Lac;L_HDL_CE_;L_HDL_PL;TotPG;L_HDL_C_;XL_HDL_C_;S_HDL_PL_;S_HDL_L;S_LDL_PL_…
12:121476423	26	OASL	126	L_HDL_PL_;XL_HDL_C;L_HDL_FC;LDL_D;IDL_TG_;M_VLDL_L;IDL_TG;IDL_PL;Phe;M_VLDL_FC_;XL_HDL_PL_;ApoB_ApoA1;Tyr;S_LDL_CE_;L_LDL_FC_;EstC;M_VLDL_C;S_HDL_CE_;Gln;XS_VLDL_PL;S_LDL_TG_;M_LDL_CE_;Leu;MUFA;L_LDL_TG;M_LDL_L;M_LDL_CE;Lac;L_HDL_CE_;L_HDL_PL;TotPG;L_HDL_C_;XL_HDL_C_;S_HDL_PL_;S_HDL_L;S_LDL_PL_;XS_VLDL_CE;XXL_VLDL_CE_;S_VLDL_PL;L_LDL_PL_;XS_VLDL_CE_;XS_VLDL_L;LDL_TG;XS_VLDL_C;S_LDL_PL;IDL_PL_;M_L…
4:185687373	7	ACSL1	67	XL_HDL_CE;XL_HDL_C;XL_VLDL_PL;SFA;TotCho;Val;XXL_VLDL_PL;HDL3_C;XXL_VLDL_C;Gp;XS_VLDL_CE;S_VLDL_PL_;XL_VLDL_FC;L_HDL_TG;L_VLDL_FC_;PC;XXL_VLDL_TG_;XL_HDL_CE_;Ile;IDL_C;M_VLDL_FC_;XL_HDL_PL_;XL_VLDL_C;HDL_TG;XS_VLDL_L;EstC;SM;XS_VLDL_C;XXL_VLDL_L;S_VLDL_C;S_VLDL_CE;M_VLDL_C;S_LDL_PL;IDL_PL_;FAw3;XXL_VLDL_CE;XXL_VLDL_PL_;Cit;ApoB;LA;L_HDL_TG_;S_HDL_FC_;IDL_L;TotFA;Leu;MUFA;L_VLDL_FC;XXL_VLDL_TG;XXL…
4:185714289	28	ACSL1	154	SFA;XL_VLDL_PL;LDL_D;HDL3_C;M_VLDL_L;XL_VLDL_FC;IDL_PL;IDL_TG;PC;XXL_VLDL_TG_;Phe;Alb;M_VLDL_FC_;XL_HDL_PL_;ApoB_ApoA1;Tyr;EstC;L_LDL_FC_;SM;M_VLDL_C;S_LDL_CE_;Gln;S_HDL_CE_;XS_VLDL_PL;M_LDL_CE_;Leu;MUFA;L_LDL_TG;XXL_VLDL_FC_;M_LDL_L;M_LDL_CE;Lac;L_HDL_CE_;TotPG;L_HDL_C_;XL_HDL_C_;S_HDL_PL_;S_HDL_L;S_LDL_PL_;M_HDL_FC_;XS_VLDL_CE;S_VLDL_PL_;S_VLDL_PL;L_LDL_PL_;L_VLDL_FC_;XS_VLDL_CE_;XL_VLDL_C;XS_V…
19:13109908	35	NFIX	186	L_HDL_PL_;XL_HDL_C;SFA;XL_VLDL_PL;FAw3_FA;L_HDL_FC;LDL_D;HDL3_C;IDL_TG_;M_VLDL_L;XL_VLDL_FC;IDL_TG;IDL_PL;PC;XXL_VLDL_TG_;Phe;Alb;M_VLDL_FC_;XL_HDL_PL_;IDL_C_;ApoB_ApoA1;Tyr;EstC;L_LDL_FC_;S_LDL_CE_;SM;M_VLDL_C;L_VLDL_C_;Gln;S_HDL_CE_;XS_VLDL_PL;L_LDL_TG_;S_LDL_TG_;M_LDL_CE_;Leu;MUFA;L_LDL_TG;XXL_VLDL_FC_;M_HDL_C_;M_LDL_L;XL_VLDL_TG;M_LDL_CE;Lac;L_HDL_CE_;L_HDL_PL;TotPG;XL_HDL_CE;L_HDL_C_;XL_HDL_…
4:185737843	21	RP11-701P16.2;ACSL1	113	SFA;XL_VLDL_PL;LDL_D;HDL3_C;XL_VLDL_FC;IDL_TG;IDL_PL;PC;XXL_VLDL_TG_;Phe;Alb;M_VLDL_FC_;XL_HDL_PL_;EstC;SM;L_LDL_FC_;M_VLDL_C;XS_VLDL_PL;Leu;MUFA;L_LDL_TG;XXL_VLDL_FC_;M_LDL_L;M_LDL_CE;L_HDL_CE_;TotPG;L_HDL_C_;XL_HDL_C_;S_HDL_PL_;S_HDL_L;M_HDL_FC_;S_LDL_PL_;XS_VLDL_CE;S_VLDL_PL;L_LDL_PL_;L_VLDL_FC_;XS_VLDL_CE_;XS_VLDL_L;LDL_TG;XS_VLDL_C;S_LDL_PL;IDL_PL_;M_LDL_FC;XXL_VLDL_PL_;M_LDL_TG;ApoB;S_LDL_C…
Query locus:	12:113357209	RP1-71H24.1;OAS1	Query signature length: 33	LRR NFBC 1966	Gp;Phe;Pyr;S_HDL_FC_;XXL_VLDL_FC_;Leu;S_LDL_TG_;L_LDL_TG_;S_HDL_FC;S_HDL_TG;M_VLDL_FC_;Lac;S_VLDL_FC_;M_LDL_TG_;L_LDL_C_;HDL_TG;IDL_TG_;S_LDL_TG;Glc;L_LDL_TG;LDL_TG;S_HDL_TG_;L_VLDL_FC_;XS_VLDL_TG_;M_LDL_TG;S_LDL_C_;HDL3_C;M_LDL_C_;XS_VLDL_TG;MUFA;IDL_TG;S_VLDL_FC;S_VLDL_PL
Reference dataset: LRR Pooled analysis
All genome wide signature overlap count list - distinct set only	32;31;30;29;28;27;26;25;24;23;22;21;20;19;18;17;16;15;14;13;12;11;10;9;8;7;6;5;4;3;2;1;0
Overlap results
Location	Overlap count	Gene	Reference signature length	Reference signature
4:185710859	32	ACSL1	194	L_HDL_PL_;XL_HDL_C;SFA;XL_VLDL_PL;FAw3_FA;L_HDL_FC;LDL_D;HDL3_C;IDL_TG_;M_VLDL_L;XL_VLDL_FC;M_VLDL_CE_;IDL_TG;IDL_PL;PC;XXL_VLDL_TG_;Phe;Alb;M_VLDL_FC_;XL_HDL_PL_;IDL_C_;ApoB_ApoA1;Tyr;L_LDL_FC_;EstC;S_LDL_CE_;M_VLDL_C;SM;L_VLDL_C_;Gln;S_HDL_CE_;XS_VLDL_PL;VLDL_D;L_LDL_TG_;S_LDL_TG_;M_LDL_CE_;Leu;MUFA;L_LDL_TG;XXL_VLDL_FC_;M_HDL_C_;M_LDL_L;M_LDL_CE;Lac;L_HDL_CE_;L_HDL_PL;TotPG;FAw6_FA;XL_HDL_CE;L…
12:113341598	26	RPH3A;RP1-71H24.1;OAS1	157	L_HDL_PL_;XL_HDL_C;SFA;FAw3_FA;L_HDL_FC;LDL_D;HDL3_C;M_VLDL_L;IDL_TG;IDL_PL;PC;XXL_VLDL_TG_;Phe;Alb;M_VLDL_FC_;XL_HDL_PL_;ApoB_ApoA1;Tyr;S_LDL_CE_;L_LDL_FC_;EstC;M_VLDL_C;Gln;S_HDL_CE_;XS_VLDL_PL;S_LDL_TG_;M_LDL_CE_;Leu;MUFA;L_LDL_TG;M_LDL_L;M_LDL_CE;Lac;L_HDL_CE_;L_HDL_PL;TotPG;XL_HDL_CE;L_HDL_C_;XL_HDL_C_;S_HDL_PL_;S_HDL_L;S_LDL_PL_;XS_VLDL_CE;S_VLDL_PL_;XXL_VLDL_CE_;S_VLDL_PL;L_LDL_PL_;Ace;XS_…
19:13122612	26	CTC-239J10.1;NFIX	160	L_HDL_PL_;XL_HDL_C;SFA;FAw3_FA;L_HDL_FC;LDL_D;HDL3_C;M_VLDL_L;M_VLDL_CE_;IDL_PL;IDL_TG;PC;XXL_VLDL_TG_;Phe;Alb;M_VLDL_FC_;XL_HDL_PL_;ApoB_ApoA1;Tyr;S_LDL_CE_;L_LDL_FC_;EstC;M_VLDL_C;SM;Gln;S_HDL_CE_;XS_VLDL_PL;S_LDL_TG_;M_LDL_CE_;Leu;MUFA;L_LDL_TG;M_LDL_L;M_LDL_CE;Lac;L_HDL_CE_;L_HDL_PL;TotPG;XL_HDL_CE;L_HDL_C_;XL_HDL_C_;S_HDL_PL_;S_HDL_L;S_LDL_PL_;M_HDL_FC_;XS_VLDL_CE;S_VLDL_PL;L_LDL_PL_;Ace;L_V…
12:121479265	28	OASL	177	L_HDL_PL_;XL_HDL_C;SFA;XL_VLDL_PL;FAw3_FA;L_HDL_FC;LDL_D;HDL3_C;M_VLDL_L;XL_VLDL_FC;IDL_PL;IDL_TG;PC;XXL_VLDL_TG_;Phe;Alb;M_VLDL_FC_;XL_HDL_PL_;IDL_C_;ApoB_ApoA1;Tyr;EstC;L_LDL_FC_;SM;S_LDL_CE_;M_VLDL_C;Gln;S_HDL_CE_;XS_VLDL_PL;S_LDL_TG_;M_LDL_CE_;Leu;MUFA;L_LDL_TG;XXL_VLDL_FC_;M_LDL_L;XL_VLDL_TG;M_LDL_CE;Lac;L_HDL_CE_;L_HDL_PL;TotPG;L_HDL_C_;XL_HDL_C_;S_HDL_PL_;S_HDL_L;S_LDL_PL_;M_HDL_FC_;XS_VLD…
12:121471931	31	OASL	177	L_HDL_PL_;SFA;XL_VLDL_PL;FAw3_FA;L_HDL_FC;LDL_D;HDL3_C;IDL_TG_;M_VLDL_L;XL_VLDL_FC;IDL_TG;IDL_PL;PC;XXL_VLDL_TG_;Phe;Alb;M_VLDL_FC_;XL_HDL_PL_;IDL_C_;ApoB_ApoA1;Tyr;EstC;L_LDL_FC_;SM;M_VLDL_C;S_LDL_CE_;L_VLDL_C_;Gln;S_HDL_CE_;XS_VLDL_PL;L_LDL_TG_;S_LDL_TG_;M_LDL_CE_;Leu;MUFA;L_LDL_TG;XXL_VLDL_FC_;M_LDL_L;M_LDL_CE;Lac;L_HDL_CE_;L_HDL_PL;TotPG;L_HDL_C_;XL_HDL_C_;S_HDL_PL_;S_HDL_L;S_LDL_PL_;M_HDL_FC…
19:13103638	28	NFIX	173	L_HDL_PL_;SFA;XL_VLDL_PL;FAw3_FA;L_HDL_FC;LDL_D;HDL3_C;M_VLDL_L;XL_VLDL_FC;IDL_PL;IDL_TG;PC;XXL_VLDL_TG_;Phe;Alb;M_VLDL_FC_;XL_HDL_PL_;IDL_C_;ApoB_ApoA1;Tyr;EstC;L_LDL_FC_;SM;S_LDL_CE_;M_VLDL_C;S_HDL_CE_;Gln;XS_VLDL_PL;S_LDL_TG_;M_LDL_CE_;Leu;MUFA;L_LDL_TG;XXL_VLDL_FC_;M_LDL_L;XL_VLDL_TG;M_LDL_CE;Lac;L_HDL_CE_;L_HDL_PL;TotPG;L_HDL_C_;XL_HDL_C_;S_HDL_PL_;S_HDL_L;S_LDL_PL_;M_HDL_FC_;XS_VLDL_CE;S_VL…
4:185708595	31	ACSL1	181	L_HDL_PL_;XL_HDL_C;SFA;XL_VLDL_PL;FAw3_FA;L_HDL_FC;LDL_D;HDL3_C;IDL_TG_;M_VLDL_L;XL_VLDL_FC;IDL_TG;IDL_PL;PC;XXL_VLDL_TG_;Phe;Alb;M_VLDL_FC_;XL_HDL_PL_;IDL_C_;ApoB_ApoA1;Tyr;EstC;L_LDL_FC_;S_LDL_CE_;SM;M_VLDL_C;L_VLDL_C_;Gln;S_HDL_CE_;XS_VLDL_PL;L_LDL_TG_;S_LDL_TG_;M_LDL_CE_;Leu;MUFA;L_LDL_TG;XXL_VLDL_FC_;M_LDL_L;M_LDL_CE;Lac;L_HDL_CE_;L_HDL_PL;TotPG;L_HDL_C_;XL_HDL_C_;S_HDL_PL_;S_HDL_L;S_LDL_PL_…
12:121476423	25	OASL	126	L_HDL_PL_;XL_HDL_C;L_HDL_FC;LDL_D;IDL_TG_;M_VLDL_L;IDL_TG;IDL_PL;Phe;M_VLDL_FC_;XL_HDL_PL_;ApoB_ApoA1;Tyr;S_LDL_CE_;L_LDL_FC_;EstC;M_VLDL_C;S_HDL_CE_;Gln;XS_VLDL_PL;S_LDL_TG_;M_LDL_CE_;Leu;MUFA;L_LDL_TG;M_LDL_L;M_LDL_CE;Lac;L_HDL_CE_;L_HDL_PL;TotPG;L_HDL_C_;XL_HDL_C_;S_HDL_PL_;S_HDL_L;S_LDL_PL_;XS_VLDL_CE;XXL_VLDL_CE_;S_VLDL_PL;L_LDL_PL_;XS_VLDL_CE_;XS_VLDL_L;LDL_TG;XS_VLDL_C;S_LDL_PL;IDL_PL_;M_L…
4:185687373	8	ACSL1	67	XL_HDL_CE;XL_HDL_C;XL_VLDL_PL;SFA;TotCho;Val;XXL_VLDL_PL;HDL3_C;XXL_VLDL_C;Gp;XS_VLDL_CE;S_VLDL_PL_;XL_VLDL_FC;L_HDL_TG;L_VLDL_FC_;PC;XXL_VLDL_TG_;XL_HDL_CE_;Ile;IDL_C;M_VLDL_FC_;XL_HDL_PL_;XL_VLDL_C;HDL_TG;XS_VLDL_L;EstC;SM;XS_VLDL_C;XXL_VLDL_L;S_VLDL_C;S_VLDL_CE;M_VLDL_C;S_LDL_PL;IDL_PL_;FAw3;XXL_VLDL_CE;XXL_VLDL_PL_;Cit;ApoB;LA;L_HDL_TG_;S_HDL_FC_;IDL_L;TotFA;Leu;MUFA;L_VLDL_FC;XXL_VLDL_TG;XXL…
4:185714289	26	ACSL1	154	SFA;XL_VLDL_PL;LDL_D;HDL3_C;M_VLDL_L;XL_VLDL_FC;IDL_PL;IDL_TG;PC;XXL_VLDL_TG_;Phe;Alb;M_VLDL_FC_;XL_HDL_PL_;ApoB_ApoA1;Tyr;EstC;L_LDL_FC_;SM;M_VLDL_C;S_LDL_CE_;Gln;S_HDL_CE_;XS_VLDL_PL;M_LDL_CE_;Leu;MUFA;L_LDL_TG;XXL_VLDL_FC_;M_LDL_L;M_LDL_CE;Lac;L_HDL_CE_;TotPG;L_HDL_C_;XL_HDL_C_;S_HDL_PL_;S_HDL_L;S_LDL_PL_;M_HDL_FC_;XS_VLDL_CE;S_VLDL_PL_;S_VLDL_PL;L_LDL_PL_;L_VLDL_FC_;XS_VLDL_CE_;XL_VLDL_C;XS_V…
19:13109908	32	NFIX	186	L_HDL_PL_;XL_HDL_C;SFA;XL_VLDL_PL;FAw3_FA;L_HDL_FC;LDL_D;HDL3_C;IDL_TG_;M_VLDL_L;XL_VLDL_FC;IDL_TG;IDL_PL;PC;XXL_VLDL_TG_;Phe;Alb;M_VLDL_FC_;XL_HDL_PL_;IDL_C_;ApoB_ApoA1;Tyr;EstC;L_LDL_FC_;S_LDL_CE_;SM;M_VLDL_C;L_VLDL_C_;Gln;S_HDL_CE_;XS_VLDL_PL;L_LDL_TG_;S_LDL_TG_;M_LDL_CE_;Leu;MUFA;L_LDL_TG;XXL_VLDL_FC_;M_HDL_C_;M_LDL_L;XL_VLDL_TG;M_LDL_CE;Lac;L_HDL_CE_;L_HDL_PL;TotPG;XL_HDL_CE;L_HDL_C_;XL_HDL_…
4:185737843	21	RP11-701P16.2;ACSL1	113	SFA;XL_VLDL_PL;LDL_D;HDL3_C;XL_VLDL_FC;IDL_TG;IDL_PL;PC;XXL_VLDL_TG_;Phe;Alb;M_VLDL_FC_;XL_HDL_PL_;EstC;SM;L_LDL_FC_;M_VLDL_C;XS_VLDL_PL;Leu;MUFA;L_LDL_TG;XXL_VLDL_FC_;M_LDL_L;M_LDL_CE;L_HDL_CE_;TotPG;L_HDL_C_;XL_HDL_C_;S_HDL_PL_;S_HDL_L;M_HDL_FC_;S_LDL_PL_;XS_VLDL_CE;S_VLDL_PL;L_LDL_PL_;L_VLDL_FC_;XS_VLDL_CE_;XS_VLDL_L;LDL_TG;XS_VLDL_C;S_LDL_PL;IDL_PL_;M_LDL_FC;XXL_VLDL_PL_;M_LDL_TG;ApoB;S_LDL_C…
Query locus:	12:113368734	RP1-71H24.1;OAS1	Query signature length: 49	LRR NFBC 1966	Phe;Gp;Pyr;S_HDL_FC_;M_VLDL_FC_;XXL_VLDL_FC_;S_HDL_FC;Leu;S_HDL_TG;S_LDL_TG_;HDL_TG;S_VLDL_FC_;L_LDL_TG_;Lac;HDL3_C;S_LDL_TG;M_LDL_TG_;L_LDL_TG;LDL_TG;PC;M_LDL_TG;MUFA;L_VLDL_FC_;LA;IDL_TG_;FAw6;M_HDL_TG;L_LDL_C_;S_HDL_TG_;SM;TotFA;TotPG;IDL_TG;S_VLDL_FC;XS_VLDL_TG;TotCho;S_VLDL_PL;XS_VLDL_TG_;Ile;Glc;PUFA;XL_HDL_TG;Serum_TG;SFA;S_HDL_L;L_HDL_TG;IDL_C_;S_VLDL_L;M_HDL_CE_
Reference dataset: LRR Pooled analysis
All genome wide signature overlap count list - distinct set only	48;47;46;45;44;43;42;41;40;39;38;37;36;35;34;33;32;31;30;29;28;27;26;25;24;23;22;21;20;19;18;17;16;15;14;13;12;11;10;9;8;7;6;5;4;3;2;1;0
Overlap results
Location	Overlap count	Gene	Reference signature length	Reference signature
4:185710859	48	ACSL1	194	L_HDL_PL_;XL_HDL_C;SFA;XL_VLDL_PL;FAw3_FA;L_HDL_FC;LDL_D;HDL3_C;IDL_TG_;M_VLDL_L;XL_VLDL_FC;M_VLDL_CE_;IDL_TG;IDL_PL;PC;XXL_VLDL_TG_;Phe;Alb;M_VLDL_FC_;XL_HDL_PL_;IDL_C_;ApoB_ApoA1;Tyr;L_LDL_FC_;EstC;S_LDL_CE_;M_VLDL_C;SM;L_VLDL_C_;Gln;S_HDL_CE_;XS_VLDL_PL;VLDL_D;L_LDL_TG_;S_LDL_TG_;M_LDL_CE_;Leu;MUFA;L_LDL_TG;XXL_VLDL_FC_;M_HDL_C_;M_LDL_L;M_LDL_CE;Lac;L_HDL_CE_;L_HDL_PL;TotPG;FAw6_FA;XL_HDL_CE;L…
12:113341598	40	RPH3A;RP1-71H24.1;OAS1	157	L_HDL_PL_;XL_HDL_C;SFA;FAw3_FA;L_HDL_FC;LDL_D;HDL3_C;M_VLDL_L;IDL_TG;IDL_PL;PC;XXL_VLDL_TG_;Phe;Alb;M_VLDL_FC_;XL_HDL_PL_;ApoB_ApoA1;Tyr;S_LDL_CE_;L_LDL_FC_;EstC;M_VLDL_C;Gln;S_HDL_CE_;XS_VLDL_PL;S_LDL_TG_;M_LDL_CE_;Leu;MUFA;L_LDL_TG;M_LDL_L;M_LDL_CE;Lac;L_HDL_CE_;L_HDL_PL;TotPG;XL_HDL_CE;L_HDL_C_;XL_HDL_C_;S_HDL_PL_;S_HDL_L;S_LDL_PL_;XS_VLDL_CE;S_VLDL_PL_;XXL_VLDL_CE_;S_VLDL_PL;L_LDL_PL_;Ace;XS_…
19:13122612	39	CTC-239J10.1;NFIX	160	L_HDL_PL_;XL_HDL_C;SFA;FAw3_FA;L_HDL_FC;LDL_D;HDL3_C;M_VLDL_L;M_VLDL_CE_;IDL_PL;IDL_TG;PC;XXL_VLDL_TG_;Phe;Alb;M_VLDL_FC_;XL_HDL_PL_;ApoB_ApoA1;Tyr;S_LDL_CE_;L_LDL_FC_;EstC;M_VLDL_C;SM;Gln;S_HDL_CE_;XS_VLDL_PL;S_LDL_TG_;M_LDL_CE_;Leu;MUFA;L_LDL_TG;M_LDL_L;M_LDL_CE;Lac;L_HDL_CE_;L_HDL_PL;TotPG;XL_HDL_CE;L_HDL_C_;XL_HDL_C_;S_HDL_PL_;S_HDL_L;S_LDL_PL_;M_HDL_FC_;XS_VLDL_CE;S_VLDL_PL;L_LDL_PL_;Ace;L_V…
12:121479265	43	OASL	177	L_HDL_PL_;XL_HDL_C;SFA;XL_VLDL_PL;FAw3_FA;L_HDL_FC;LDL_D;HDL3_C;M_VLDL_L;XL_VLDL_FC;IDL_PL;IDL_TG;PC;XXL_VLDL_TG_;Phe;Alb;M_VLDL_FC_;XL_HDL_PL_;IDL_C_;ApoB_ApoA1;Tyr;EstC;L_LDL_FC_;SM;S_LDL_CE_;M_VLDL_C;Gln;S_HDL_CE_;XS_VLDL_PL;S_LDL_TG_;M_LDL_CE_;Leu;MUFA;L_LDL_TG;XXL_VLDL_FC_;M_LDL_L;XL_VLDL_TG;M_LDL_CE;Lac;L_HDL_CE_;L_HDL_PL;TotPG;L_HDL_C_;XL_HDL_C_;S_HDL_PL_;S_HDL_L;S_LDL_PL_;M_HDL_FC_;XS_VLD…
12:121471931	45	OASL	177	L_HDL_PL_;SFA;XL_VLDL_PL;FAw3_FA;L_HDL_FC;LDL_D;HDL3_C;IDL_TG_;M_VLDL_L;XL_VLDL_FC;IDL_TG;IDL_PL;PC;XXL_VLDL_TG_;Phe;Alb;M_VLDL_FC_;XL_HDL_PL_;IDL_C_;ApoB_ApoA1;Tyr;EstC;L_LDL_FC_;SM;M_VLDL_C;S_LDL_CE_;L_VLDL_C_;Gln;S_HDL_CE_;XS_VLDL_PL;L_LDL_TG_;S_LDL_TG_;M_LDL_CE_;Leu;MUFA;L_LDL_TG;XXL_VLDL_FC_;M_LDL_L;M_LDL_CE;Lac;L_HDL_CE_;L_HDL_PL;TotPG;L_HDL_C_;XL_HDL_C_;S_HDL_PL_;S_HDL_L;S_LDL_PL_;M_HDL_FC…
19:13103638	43	NFIX	173	L_HDL_PL_;SFA;XL_VLDL_PL;FAw3_FA;L_HDL_FC;LDL_D;HDL3_C;M_VLDL_L;XL_VLDL_FC;IDL_PL;IDL_TG;PC;XXL_VLDL_TG_;Phe;Alb;M_VLDL_FC_;XL_HDL_PL_;IDL_C_;ApoB_ApoA1;Tyr;EstC;L_LDL_FC_;SM;S_LDL_CE_;M_VLDL_C;S_HDL_CE_;Gln;XS_VLDL_PL;S_LDL_TG_;M_LDL_CE_;Leu;MUFA;L_LDL_TG;XXL_VLDL_FC_;M_LDL_L;XL_VLDL_TG;M_LDL_CE;Lac;L_HDL_CE_;L_HDL_PL;TotPG;L_HDL_C_;XL_HDL_C_;S_HDL_PL_;S_HDL_L;S_LDL_PL_;M_HDL_FC_;XS_VLDL_CE;S_VL…
4:185708595	45	ACSL1	181	L_HDL_PL_;XL_HDL_C;SFA;XL_VLDL_PL;FAw3_FA;L_HDL_FC;LDL_D;HDL3_C;IDL_TG_;M_VLDL_L;XL_VLDL_FC;IDL_TG;IDL_PL;PC;XXL_VLDL_TG_;Phe;Alb;M_VLDL_FC_;XL_HDL_PL_;IDL_C_;ApoB_ApoA1;Tyr;EstC;L_LDL_FC_;S_LDL_CE_;SM;M_VLDL_C;L_VLDL_C_;Gln;S_HDL_CE_;XS_VLDL_PL;L_LDL_TG_;S_LDL_TG_;M_LDL_CE_;Leu;MUFA;L_LDL_TG;XXL_VLDL_FC_;M_LDL_L;M_LDL_CE;Lac;L_HDL_CE_;L_HDL_PL;TotPG;L_HDL_C_;XL_HDL_C_;S_HDL_PL_;S_HDL_L;S_LDL_PL_…
12:121476423	32	OASL	126	L_HDL_PL_;XL_HDL_C;L_HDL_FC;LDL_D;IDL_TG_;M_VLDL_L;IDL_TG;IDL_PL;Phe;M_VLDL_FC_;XL_HDL_PL_;ApoB_ApoA1;Tyr;S_LDL_CE_;L_LDL_FC_;EstC;M_VLDL_C;S_HDL_CE_;Gln;XS_VLDL_PL;S_LDL_TG_;M_LDL_CE_;Leu;MUFA;L_LDL_TG;M_LDL_L;M_LDL_CE;Lac;L_HDL_CE_;L_HDL_PL;TotPG;L_HDL_C_;XL_HDL_C_;S_HDL_PL_;S_HDL_L;S_LDL_PL_;XS_VLDL_CE;XXL_VLDL_CE_;S_VLDL_PL;L_LDL_PL_;XS_VLDL_CE_;XS_VLDL_L;LDL_TG;XS_VLDL_C;S_LDL_PL;IDL_PL_;M_L…
4:185687373	21	ACSL1	67	XL_HDL_CE;XL_HDL_C;XL_VLDL_PL;SFA;TotCho;Val;XXL_VLDL_PL;HDL3_C;XXL_VLDL_C;Gp;XS_VLDL_CE;S_VLDL_PL_;XL_VLDL_FC;L_HDL_TG;L_VLDL_FC_;PC;XXL_VLDL_TG_;XL_HDL_CE_;Ile;IDL_C;M_VLDL_FC_;XL_HDL_PL_;XL_VLDL_C;HDL_TG;XS_VLDL_L;EstC;SM;XS_VLDL_C;XXL_VLDL_L;S_VLDL_C;S_VLDL_CE;M_VLDL_C;S_LDL_PL;IDL_PL_;FAw3;XXL_VLDL_CE;XXL_VLDL_PL_;Cit;ApoB;LA;L_HDL_TG_;S_HDL_FC_;IDL_L;TotFA;Leu;MUFA;L_VLDL_FC;XXL_VLDL_TG;XXL…
4:185714289	40	ACSL1	154	SFA;XL_VLDL_PL;LDL_D;HDL3_C;M_VLDL_L;XL_VLDL_FC;IDL_PL;IDL_TG;PC;XXL_VLDL_TG_;Phe;Alb;M_VLDL_FC_;XL_HDL_PL_;ApoB_ApoA1;Tyr;EstC;L_LDL_FC_;SM;M_VLDL_C;S_LDL_CE_;Gln;S_HDL_CE_;XS_VLDL_PL;M_LDL_CE_;Leu;MUFA;L_LDL_TG;XXL_VLDL_FC_;M_LDL_L;M_LDL_CE;Lac;L_HDL_CE_;TotPG;L_HDL_C_;XL_HDL_C_;S_HDL_PL_;S_HDL_L;S_LDL_PL_;M_HDL_FC_;XS_VLDL_CE;S_VLDL_PL_;S_VLDL_PL;L_LDL_PL_;L_VLDL_FC_;XS_VLDL_CE_;XL_VLDL_C;XS_V…
19:13109908	46	NFIX	186	L_HDL_PL_;XL_HDL_C;SFA;XL_VLDL_PL;FAw3_FA;L_HDL_FC;LDL_D;HDL3_C;IDL_TG_;M_VLDL_L;XL_VLDL_FC;IDL_TG;IDL_PL;PC;XXL_VLDL_TG_;Phe;Alb;M_VLDL_FC_;XL_HDL_PL_;IDL_C_;ApoB_ApoA1;Tyr;EstC;L_LDL_FC_;S_LDL_CE_;SM;M_VLDL_C;L_VLDL_C_;Gln;S_HDL_CE_;XS_VLDL_PL;L_LDL_TG_;S_LDL_TG_;M_LDL_CE_;Leu;MUFA;L_LDL_TG;XXL_VLDL_FC_;M_HDL_C_;M_LDL_L;XL_VLDL_TG;M_LDL_CE;Lac;L_HDL_CE_;L_HDL_PL;TotPG;XL_HDL_CE;L_HDL_C_;XL_HDL_…
4:185737843	35	RP11-701P16.2;ACSL1	113	SFA;XL_VLDL_PL;LDL_D;HDL3_C;XL_VLDL_FC;IDL_TG;IDL_PL;PC;XXL_VLDL_TG_;Phe;Alb;M_VLDL_FC_;XL_HDL_PL_;EstC;SM;L_LDL_FC_;M_VLDL_C;XS_VLDL_PL;Leu;MUFA;L_LDL_TG;XXL_VLDL_FC_;M_LDL_L;M_LDL_CE;L_HDL_CE_;TotPG;L_HDL_C_;XL_HDL_C_;S_HDL_PL_;S_HDL_L;M_HDL_FC_;S_LDL_PL_;XS_VLDL_CE;S_VLDL_PL;L_LDL_PL_;L_VLDL_FC_;XS_VLDL_CE_;XS_VLDL_L;LDL_TG;XS_VLDL_C;S_LDL_PL;IDL_PL_;M_LDL_FC;XXL_VLDL_PL_;M_LDL_TG;ApoB;S_LDL_C…
Query locus:	12:113348870	RP1-71H24.1;OAS1	Query signature length: 37	LRR NFBC 1966	Val;L_LDL_CE_;IDL_TG;XS_VLDL_TG;MUFA;M_HDL_TG;IDL_FC_;S_VLDL_FC;IDL_CE_;PC;S_VLDL_PL;SM;M_HDL_CE_;S_HDL_L;LA;S_LDL_CE_;FAw6;MUFA_FA;Serum_TG;TotFA;S_VLDL_L;M_HDL_C_;M_LDL_CE_;L_LDL_FC_;TotCho;XXL_VLDL_FC;PUFA;TotPG;SFA;XS_VLDL_PL_;M_HDL_PL_;Ala;M_HDL_TG_;S_VLDL_C;XL_HDL_TG;L_HDL_TG;S_HDL_PL
Reference dataset: LRR Pooled analysis
All genome wide signature overlap count list - distinct set only	36;35;34;33;32;31;30;29;28;27;26;25;24;23;22;21;20;19;18;17;16;15;14;13;12;11;10;9;8;7;6;5;4;3;2;1;0
Overlap results
Location	Overlap count	Gene	Reference signature length	Reference signature
4:185710859	35	ACSL1	194	L_HDL_PL_;XL_HDL_C;SFA;XL_VLDL_PL;FAw3_FA;L_HDL_FC;LDL_D;HDL3_C;IDL_TG_;M_VLDL_L;XL_VLDL_FC;M_VLDL_CE_;IDL_TG;IDL_PL;PC;XXL_VLDL_TG_;Phe;Alb;M_VLDL_FC_;XL_HDL_PL_;IDL_C_;ApoB_ApoA1;Tyr;L_LDL_FC_;EstC;S_LDL_CE_;M_VLDL_C;SM;L_VLDL_C_;Gln;S_HDL_CE_;XS_VLDL_PL;VLDL_D;L_LDL_TG_;S_LDL_TG_;M_LDL_CE_;Leu;MUFA;L_LDL_TG;XXL_VLDL_FC_;M_HDL_C_;M_LDL_L;M_LDL_CE;Lac;L_HDL_CE_;L_HDL_PL;TotPG;FAw6_FA;XL_HDL_CE;L…
12:113341598	29	RPH3A;RP1-71H24.1;OAS1	157	L_HDL_PL_;XL_HDL_C;SFA;FAw3_FA;L_HDL_FC;LDL_D;HDL3_C;M_VLDL_L;IDL_TG;IDL_PL;PC;XXL_VLDL_TG_;Phe;Alb;M_VLDL_FC_;XL_HDL_PL_;ApoB_ApoA1;Tyr;S_LDL_CE_;L_LDL_FC_;EstC;M_VLDL_C;Gln;S_HDL_CE_;XS_VLDL_PL;S_LDL_TG_;M_LDL_CE_;Leu;MUFA;L_LDL_TG;M_LDL_L;M_LDL_CE;Lac;L_HDL_CE_;L_HDL_PL;TotPG;XL_HDL_CE;L_HDL_C_;XL_HDL_C_;S_HDL_PL_;S_HDL_L;S_LDL_PL_;XS_VLDL_CE;S_VLDL_PL_;XXL_VLDL_CE_;S_VLDL_PL;L_LDL_PL_;Ace;XS_…
19:13122612	30	CTC-239J10.1;NFIX	160	L_HDL_PL_;XL_HDL_C;SFA;FAw3_FA;L_HDL_FC;LDL_D;HDL3_C;M_VLDL_L;M_VLDL_CE_;IDL_PL;IDL_TG;PC;XXL_VLDL_TG_;Phe;Alb;M_VLDL_FC_;XL_HDL_PL_;ApoB_ApoA1;Tyr;S_LDL_CE_;L_LDL_FC_;EstC;M_VLDL_C;SM;Gln;S_HDL_CE_;XS_VLDL_PL;S_LDL_TG_;M_LDL_CE_;Leu;MUFA;L_LDL_TG;M_LDL_L;M_LDL_CE;Lac;L_HDL_CE_;L_HDL_PL;TotPG;XL_HDL_CE;L_HDL_C_;XL_HDL_C_;S_HDL_PL_;S_HDL_L;S_LDL_PL_;M_HDL_FC_;XS_VLDL_CE;S_VLDL_PL;L_LDL_PL_;Ace;L_V…
12:121479265	30	OASL	177	L_HDL_PL_;XL_HDL_C;SFA;XL_VLDL_PL;FAw3_FA;L_HDL_FC;LDL_D;HDL3_C;M_VLDL_L;XL_VLDL_FC;IDL_PL;IDL_TG;PC;XXL_VLDL_TG_;Phe;Alb;M_VLDL_FC_;XL_HDL_PL_;IDL_C_;ApoB_ApoA1;Tyr;EstC;L_LDL_FC_;SM;S_LDL_CE_;M_VLDL_C;Gln;S_HDL_CE_;XS_VLDL_PL;S_LDL_TG_;M_LDL_CE_;Leu;MUFA;L_LDL_TG;XXL_VLDL_FC_;M_LDL_L;XL_VLDL_TG;M_LDL_CE;Lac;L_HDL_CE_;L_HDL_PL;TotPG;L_HDL_C_;XL_HDL_C_;S_HDL_PL_;S_HDL_L;S_LDL_PL_;M_HDL_FC_;XS_VLD…
12:121471931	30	OASL	177	L_HDL_PL_;SFA;XL_VLDL_PL;FAw3_FA;L_HDL_FC;LDL_D;HDL3_C;IDL_TG_;M_VLDL_L;XL_VLDL_FC;IDL_TG;IDL_PL;PC;XXL_VLDL_TG_;Phe;Alb;M_VLDL_FC_;XL_HDL_PL_;IDL_C_;ApoB_ApoA1;Tyr;EstC;L_LDL_FC_;SM;M_VLDL_C;S_LDL_CE_;L_VLDL_C_;Gln;S_HDL_CE_;XS_VLDL_PL;L_LDL_TG_;S_LDL_TG_;M_LDL_CE_;Leu;MUFA;L_LDL_TG;XXL_VLDL_FC_;M_LDL_L;M_LDL_CE;Lac;L_HDL_CE_;L_HDL_PL;TotPG;L_HDL_C_;XL_HDL_C_;S_HDL_PL_;S_HDL_L;S_LDL_PL_;M_HDL_FC…
19:13103638	30	NFIX	173	L_HDL_PL_;SFA;XL_VLDL_PL;FAw3_FA;L_HDL_FC;LDL_D;HDL3_C;M_VLDL_L;XL_VLDL_FC;IDL_PL;IDL_TG;PC;XXL_VLDL_TG_;Phe;Alb;M_VLDL_FC_;XL_HDL_PL_;IDL_C_;ApoB_ApoA1;Tyr;EstC;L_LDL_FC_;SM;S_LDL_CE_;M_VLDL_C;S_HDL_CE_;Gln;XS_VLDL_PL;S_LDL_TG_;M_LDL_CE_;Leu;MUFA;L_LDL_TG;XXL_VLDL_FC_;M_LDL_L;XL_VLDL_TG;M_LDL_CE;Lac;L_HDL_CE_;L_HDL_PL;TotPG;L_HDL_C_;XL_HDL_C_;S_HDL_PL_;S_HDL_L;S_LDL_PL_;M_HDL_FC_;XS_VLDL_CE;S_VL…
4:185708595	30	ACSL1	181	L_HDL_PL_;XL_HDL_C;SFA;XL_VLDL_PL;FAw3_FA;L_HDL_FC;LDL_D;HDL3_C;IDL_TG_;M_VLDL_L;XL_VLDL_FC;IDL_TG;IDL_PL;PC;XXL_VLDL_TG_;Phe;Alb;M_VLDL_FC_;XL_HDL_PL_;IDL_C_;ApoB_ApoA1;Tyr;EstC;L_LDL_FC_;S_LDL_CE_;SM;M_VLDL_C;L_VLDL_C_;Gln;S_HDL_CE_;XS_VLDL_PL;L_LDL_TG_;S_LDL_TG_;M_LDL_CE_;Leu;MUFA;L_LDL_TG;XXL_VLDL_FC_;M_LDL_L;M_LDL_CE;Lac;L_HDL_CE_;L_HDL_PL;TotPG;L_HDL_C_;XL_HDL_C_;S_HDL_PL_;S_HDL_L;S_LDL_PL_…
12:121476423	22	OASL	126	L_HDL_PL_;XL_HDL_C;L_HDL_FC;LDL_D;IDL_TG_;M_VLDL_L;IDL_TG;IDL_PL;Phe;M_VLDL_FC_;XL_HDL_PL_;ApoB_ApoA1;Tyr;S_LDL_CE_;L_LDL_FC_;EstC;M_VLDL_C;S_HDL_CE_;Gln;XS_VLDL_PL;S_LDL_TG_;M_LDL_CE_;Leu;MUFA;L_LDL_TG;M_LDL_L;M_LDL_CE;Lac;L_HDL_CE_;L_HDL_PL;TotPG;L_HDL_C_;XL_HDL_C_;S_HDL_PL_;S_HDL_L;S_LDL_PL_;XS_VLDL_CE;XXL_VLDL_CE_;S_VLDL_PL;L_LDL_PL_;XS_VLDL_CE_;XS_VLDL_L;LDL_TG;XS_VLDL_C;S_LDL_PL;IDL_PL_;M_L…
4:185687373	14	ACSL1	67	XL_HDL_CE;XL_HDL_C;XL_VLDL_PL;SFA;TotCho;Val;XXL_VLDL_PL;HDL3_C;XXL_VLDL_C;Gp;XS_VLDL_CE;S_VLDL_PL_;XL_VLDL_FC;L_HDL_TG;L_VLDL_FC_;PC;XXL_VLDL_TG_;XL_HDL_CE_;Ile;IDL_C;M_VLDL_FC_;XL_HDL_PL_;XL_VLDL_C;HDL_TG;XS_VLDL_L;EstC;SM;XS_VLDL_C;XXL_VLDL_L;S_VLDL_C;S_VLDL_CE;M_VLDL_C;S_LDL_PL;IDL_PL_;FAw3;XXL_VLDL_CE;XXL_VLDL_PL_;Cit;ApoB;LA;L_HDL_TG_;S_HDL_FC_;IDL_L;TotFA;Leu;MUFA;L_VLDL_FC;XXL_VLDL_TG;XXL…
4:185714289	28	ACSL1	154	SFA;XL_VLDL_PL;LDL_D;HDL3_C;M_VLDL_L;XL_VLDL_FC;IDL_PL;IDL_TG;PC;XXL_VLDL_TG_;Phe;Alb;M_VLDL_FC_;XL_HDL_PL_;ApoB_ApoA1;Tyr;EstC;L_LDL_FC_;SM;M_VLDL_C;S_LDL_CE_;Gln;S_HDL_CE_;XS_VLDL_PL;M_LDL_CE_;Leu;MUFA;L_LDL_TG;XXL_VLDL_FC_;M_LDL_L;M_LDL_CE;Lac;L_HDL_CE_;TotPG;L_HDL_C_;XL_HDL_C_;S_HDL_PL_;S_HDL_L;S_LDL_PL_;M_HDL_FC_;XS_VLDL_CE;S_VLDL_PL_;S_VLDL_PL;L_LDL_PL_;L_VLDL_FC_;XS_VLDL_CE_;XL_VLDL_C;XS_V…
19:13109908	31	NFIX	186	L_HDL_PL_;XL_HDL_C;SFA;XL_VLDL_PL;FAw3_FA;L_HDL_FC;LDL_D;HDL3_C;IDL_TG_;M_VLDL_L;XL_VLDL_FC;IDL_TG;IDL_PL;PC;XXL_VLDL_TG_;Phe;Alb;M_VLDL_FC_;XL_HDL_PL_;IDL_C_;ApoB_ApoA1;Tyr;EstC;L_LDL_FC_;S_LDL_CE_;SM;M_VLDL_C;L_VLDL_C_;Gln;S_HDL_CE_;XS_VLDL_PL;L_LDL_TG_;S_LDL_TG_;M_LDL_CE_;Leu;MUFA;L_LDL_TG;XXL_VLDL_FC_;M_HDL_C_;M_LDL_L;XL_VLDL_TG;M_LDL_CE;Lac;L_HDL_CE_;L_HDL_PL;TotPG;XL_HDL_CE;L_HDL_C_;XL_HDL_…
4:185737843	23	RP11-701P16.2;ACSL1	113	SFA;XL_VLDL_PL;LDL_D;HDL3_C;XL_VLDL_FC;IDL_TG;IDL_PL;PC;XXL_VLDL_TG_;Phe;Alb;M_VLDL_FC_;XL_HDL_PL_;EstC;SM;L_LDL_FC_;M_VLDL_C;XS_VLDL_PL;Leu;MUFA;L_LDL_TG;XXL_VLDL_FC_;M_LDL_L;M_LDL_CE;L_HDL_CE_;TotPG;L_HDL_C_;XL_HDL_C_;S_HDL_PL_;S_HDL_L;M_HDL_FC_;S_LDL_PL_;XS_VLDL_CE;S_VLDL_PL;L_LDL_PL_;L_VLDL_FC_;XS_VLDL_CE_;XS_VLDL_L;LDL_TG;XS_VLDL_C;S_LDL_PL;IDL_PL_;M_LDL_FC;XXL_VLDL_PL_;M_LDL_TG;ApoB;S_LDL_C…
Query locus:	12:113374748	RP1-71H24.1;OAS3;OAS1	Query signature length: 38	LRR NFBC 1966	MUFA;PC;Ile;SM;IDL_CE_;IDL_FC_;Serum_TG;L_HDL_TG;XL_HDL_TG;S_LDL_CE_;Val;TotFA;M_HDL_C_;S_VLDL_L;FAw6;XXL_VLDL_FC;LA;Ala;M_HDL_TG_;L_LDL_FC_;TotCho;DHA;S_VLDL_C;TotPG;PUFA;M_LDL_CE_;SFA;M_HDL_PL_;MUFA_FA;S_HDL_L;S_VLDL_TG;L_HDL_TG_;XL_HDL_TG_;XXL_VLDL_PL_;XS_VLDL_PL_;ApoA1;S_VLDL_CE;bOHBut
Reference dataset: LRR Pooled analysis
All genome wide signature overlap count list - distinct set only	37;36;35;34;33;32;31;30;29;28;27;26;25;24;23;22;21;20;19;18;17;16;15;14;13;12;11;10;9;8;7;6;5;4;3;2;1;0
Overlap results
Location	Overlap count	Gene	Reference signature length	Reference signature
4:185710859	36	ACSL1	194	L_HDL_PL_;XL_HDL_C;SFA;XL_VLDL_PL;FAw3_FA;L_HDL_FC;LDL_D;HDL3_C;IDL_TG_;M_VLDL_L;XL_VLDL_FC;M_VLDL_CE_;IDL_TG;IDL_PL;PC;XXL_VLDL_TG_;Phe;Alb;M_VLDL_FC_;XL_HDL_PL_;IDL_C_;ApoB_ApoA1;Tyr;L_LDL_FC_;EstC;S_LDL_CE_;M_VLDL_C;SM;L_VLDL_C_;Gln;S_HDL_CE_;XS_VLDL_PL;VLDL_D;L_LDL_TG_;S_LDL_TG_;M_LDL_CE_;Leu;MUFA;L_LDL_TG;XXL_VLDL_FC_;M_HDL_C_;M_LDL_L;M_LDL_CE;Lac;L_HDL_CE_;L_HDL_PL;TotPG;FAw6_FA;XL_HDL_CE;L…
12:113341598	28	RPH3A;RP1-71H24.1;OAS1	157	L_HDL_PL_;XL_HDL_C;SFA;FAw3_FA;L_HDL_FC;LDL_D;HDL3_C;M_VLDL_L;IDL_TG;IDL_PL;PC;XXL_VLDL_TG_;Phe;Alb;M_VLDL_FC_;XL_HDL_PL_;ApoB_ApoA1;Tyr;S_LDL_CE_;L_LDL_FC_;EstC;M_VLDL_C;Gln;S_HDL_CE_;XS_VLDL_PL;S_LDL_TG_;M_LDL_CE_;Leu;MUFA;L_LDL_TG;M_LDL_L;M_LDL_CE;Lac;L_HDL_CE_;L_HDL_PL;TotPG;XL_HDL_CE;L_HDL_C_;XL_HDL_C_;S_HDL_PL_;S_HDL_L;S_LDL_PL_;XS_VLDL_CE;S_VLDL_PL_;XXL_VLDL_CE_;S_VLDL_PL;L_LDL_PL_;Ace;XS_…
19:13122612	32	CTC-239J10.1;NFIX	160	L_HDL_PL_;XL_HDL_C;SFA;FAw3_FA;L_HDL_FC;LDL_D;HDL3_C;M_VLDL_L;M_VLDL_CE_;IDL_PL;IDL_TG;PC;XXL_VLDL_TG_;Phe;Alb;M_VLDL_FC_;XL_HDL_PL_;ApoB_ApoA1;Tyr;S_LDL_CE_;L_LDL_FC_;EstC;M_VLDL_C;SM;Gln;S_HDL_CE_;XS_VLDL_PL;S_LDL_TG_;M_LDL_CE_;Leu;MUFA;L_LDL_TG;M_LDL_L;M_LDL_CE;Lac;L_HDL_CE_;L_HDL_PL;TotPG;XL_HDL_CE;L_HDL_C_;XL_HDL_C_;S_HDL_PL_;S_HDL_L;S_LDL_PL_;M_HDL_FC_;XS_VLDL_CE;S_VLDL_PL;L_LDL_PL_;Ace;L_V…
12:121479265	31	OASL	177	L_HDL_PL_;XL_HDL_C;SFA;XL_VLDL_PL;FAw3_FA;L_HDL_FC;LDL_D;HDL3_C;M_VLDL_L;XL_VLDL_FC;IDL_PL;IDL_TG;PC;XXL_VLDL_TG_;Phe;Alb;M_VLDL_FC_;XL_HDL_PL_;IDL_C_;ApoB_ApoA1;Tyr;EstC;L_LDL_FC_;SM;S_LDL_CE_;M_VLDL_C;Gln;S_HDL_CE_;XS_VLDL_PL;S_LDL_TG_;M_LDL_CE_;Leu;MUFA;L_LDL_TG;XXL_VLDL_FC_;M_LDL_L;XL_VLDL_TG;M_LDL_CE;Lac;L_HDL_CE_;L_HDL_PL;TotPG;L_HDL_C_;XL_HDL_C_;S_HDL_PL_;S_HDL_L;S_LDL_PL_;M_HDL_FC_;XS_VLD…
12:121471931	31	OASL	177	L_HDL_PL_;SFA;XL_VLDL_PL;FAw3_FA;L_HDL_FC;LDL_D;HDL3_C;IDL_TG_;M_VLDL_L;XL_VLDL_FC;IDL_TG;IDL_PL;PC;XXL_VLDL_TG_;Phe;Alb;M_VLDL_FC_;XL_HDL_PL_;IDL_C_;ApoB_ApoA1;Tyr;EstC;L_LDL_FC_;SM;M_VLDL_C;S_LDL_CE_;L_VLDL_C_;Gln;S_HDL_CE_;XS_VLDL_PL;L_LDL_TG_;S_LDL_TG_;M_LDL_CE_;Leu;MUFA;L_LDL_TG;XXL_VLDL_FC_;M_LDL_L;M_LDL_CE;Lac;L_HDL_CE_;L_HDL_PL;TotPG;L_HDL_C_;XL_HDL_C_;S_HDL_PL_;S_HDL_L;S_LDL_PL_;M_HDL_FC…
19:13103638	31	NFIX	173	L_HDL_PL_;SFA;XL_VLDL_PL;FAw3_FA;L_HDL_FC;LDL_D;HDL3_C;M_VLDL_L;XL_VLDL_FC;IDL_PL;IDL_TG;PC;XXL_VLDL_TG_;Phe;Alb;M_VLDL_FC_;XL_HDL_PL_;IDL_C_;ApoB_ApoA1;Tyr;EstC;L_LDL_FC_;SM;S_LDL_CE_;M_VLDL_C;S_HDL_CE_;Gln;XS_VLDL_PL;S_LDL_TG_;M_LDL_CE_;Leu;MUFA;L_LDL_TG;XXL_VLDL_FC_;M_LDL_L;XL_VLDL_TG;M_LDL_CE;Lac;L_HDL_CE_;L_HDL_PL;TotPG;L_HDL_C_;XL_HDL_C_;S_HDL_PL_;S_HDL_L;S_LDL_PL_;M_HDL_FC_;XS_VLDL_CE;S_VL…
4:185708595	31	ACSL1	181	L_HDL_PL_;XL_HDL_C;SFA;XL_VLDL_PL;FAw3_FA;L_HDL_FC;LDL_D;HDL3_C;IDL_TG_;M_VLDL_L;XL_VLDL_FC;IDL_TG;IDL_PL;PC;XXL_VLDL_TG_;Phe;Alb;M_VLDL_FC_;XL_HDL_PL_;IDL_C_;ApoB_ApoA1;Tyr;EstC;L_LDL_FC_;S_LDL_CE_;SM;M_VLDL_C;L_VLDL_C_;Gln;S_HDL_CE_;XS_VLDL_PL;L_LDL_TG_;S_LDL_TG_;M_LDL_CE_;Leu;MUFA;L_LDL_TG;XXL_VLDL_FC_;M_LDL_L;M_LDL_CE;Lac;L_HDL_CE_;L_HDL_PL;TotPG;L_HDL_C_;XL_HDL_C_;S_HDL_PL_;S_HDL_L;S_LDL_PL_…
12:121476423	18	OASL	126	L_HDL_PL_;XL_HDL_C;L_HDL_FC;LDL_D;IDL_TG_;M_VLDL_L;IDL_TG;IDL_PL;Phe;M_VLDL_FC_;XL_HDL_PL_;ApoB_ApoA1;Tyr;S_LDL_CE_;L_LDL_FC_;EstC;M_VLDL_C;S_HDL_CE_;Gln;XS_VLDL_PL;S_LDL_TG_;M_LDL_CE_;Leu;MUFA;L_LDL_TG;M_LDL_L;M_LDL_CE;Lac;L_HDL_CE_;L_HDL_PL;TotPG;L_HDL_C_;XL_HDL_C_;S_HDL_PL_;S_HDL_L;S_LDL_PL_;XS_VLDL_CE;XXL_VLDL_CE_;S_VLDL_PL;L_LDL_PL_;XS_VLDL_CE_;XS_VLDL_L;LDL_TG;XS_VLDL_C;S_LDL_PL;IDL_PL_;M_L…
4:185687373	21	ACSL1	67	XL_HDL_CE;XL_HDL_C;XL_VLDL_PL;SFA;TotCho;Val;XXL_VLDL_PL;HDL3_C;XXL_VLDL_C;Gp;XS_VLDL_CE;S_VLDL_PL_;XL_VLDL_FC;L_HDL_TG;L_VLDL_FC_;PC;XXL_VLDL_TG_;XL_HDL_CE_;Ile;IDL_C;M_VLDL_FC_;XL_HDL_PL_;XL_VLDL_C;HDL_TG;XS_VLDL_L;EstC;SM;XS_VLDL_C;XXL_VLDL_L;S_VLDL_C;S_VLDL_CE;M_VLDL_C;S_LDL_PL;IDL_PL_;FAw3;XXL_VLDL_CE;XXL_VLDL_PL_;Cit;ApoB;LA;L_HDL_TG_;S_HDL_FC_;IDL_L;TotFA;Leu;MUFA;L_VLDL_FC;XXL_VLDL_TG;XXL…
4:185714289	29	ACSL1	154	SFA;XL_VLDL_PL;LDL_D;HDL3_C;M_VLDL_L;XL_VLDL_FC;IDL_PL;IDL_TG;PC;XXL_VLDL_TG_;Phe;Alb;M_VLDL_FC_;XL_HDL_PL_;ApoB_ApoA1;Tyr;EstC;L_LDL_FC_;SM;M_VLDL_C;S_LDL_CE_;Gln;S_HDL_CE_;XS_VLDL_PL;M_LDL_CE_;Leu;MUFA;L_LDL_TG;XXL_VLDL_FC_;M_LDL_L;M_LDL_CE;Lac;L_HDL_CE_;TotPG;L_HDL_C_;XL_HDL_C_;S_HDL_PL_;S_HDL_L;S_LDL_PL_;M_HDL_FC_;XS_VLDL_CE;S_VLDL_PL_;S_VLDL_PL;L_LDL_PL_;L_VLDL_FC_;XS_VLDL_CE_;XL_VLDL_C;XS_V…
19:13109908	32	NFIX	186	L_HDL_PL_;XL_HDL_C;SFA;XL_VLDL_PL;FAw3_FA;L_HDL_FC;LDL_D;HDL3_C;IDL_TG_;M_VLDL_L;XL_VLDL_FC;IDL_TG;IDL_PL;PC;XXL_VLDL_TG_;Phe;Alb;M_VLDL_FC_;XL_HDL_PL_;IDL_C_;ApoB_ApoA1;Tyr;EstC;L_LDL_FC_;S_LDL_CE_;SM;M_VLDL_C;L_VLDL_C_;Gln;S_HDL_CE_;XS_VLDL_PL;L_LDL_TG_;S_LDL_TG_;M_LDL_CE_;Leu;MUFA;L_LDL_TG;XXL_VLDL_FC_;M_HDL_C_;M_LDL_L;XL_VLDL_TG;M_LDL_CE;Lac;L_HDL_CE_;L_HDL_PL;TotPG;XL_HDL_CE;L_HDL_C_;XL_HDL_…
4:185737843	26	RP11-701P16.2;ACSL1	113	SFA;XL_VLDL_PL;LDL_D;HDL3_C;XL_VLDL_FC;IDL_TG;IDL_PL;PC;XXL_VLDL_TG_;Phe;Alb;M_VLDL_FC_;XL_HDL_PL_;EstC;SM;L_LDL_FC_;M_VLDL_C;XS_VLDL_PL;Leu;MUFA;L_LDL_TG;XXL_VLDL_FC_;M_LDL_L;M_LDL_CE;L_HDL_CE_;TotPG;L_HDL_C_;XL_HDL_C_;S_HDL_PL_;S_HDL_L;M_HDL_FC_;S_LDL_PL_;XS_VLDL_CE;S_VLDL_PL;L_LDL_PL_;L_VLDL_FC_;XS_VLDL_CE_;XS_VLDL_L;LDL_TG;XS_VLDL_C;S_LDL_PL;IDL_PL_;M_LDL_FC;XXL_VLDL_PL_;M_LDL_TG;ApoB;S_LDL_C…
Query locus:	12:113341598	RPH3A;RP1-71H24.1;OAS1	Query signature length: 47	LRR NFBC 1966	IDL_C_;Ile;IDL_FC_;S_VLDL_L;L_LDL_FC_;ApoA1;SFA;Val;XXL_VLDL_FC;M_HDL_PL;XL_HDL_TG;L_LDL_CE_;MUFA_FA;Ala;Leu;S_LDL_CE_;S_VLDL_C;M_HDL_FC_;HDL3_C;XL_HDL_TG_;His;S_HDL_PL;S_VLDL_TG;IDL_CE_;L_VLDL_FC_;XXL_VLDL_PL_;M_HDL_CE_;Glc;M_HDL_FC;XL_HDL_FC_;Phe;S_HDL_L;HDL_C;M_LDL_CE_;S_HDL_C;XS_VLDL_PL_;M_HDL_L;XXL_VLDL_PL;M_VLDL_FC;XS_VLDL_C_;M_VLDL_CE_;XS_VLDL_CE_;L_HDL_TG_;S_VLDL_CE;VLDL_TG;XL_VLDL_FC;XS_…
Reference dataset: LRR Pooled analysis
All genome wide signature overlap count list - distinct set only	46;45;44;43;42;41;40;39;38;37;36;35;34;33;32;31;30;29;28;27;26;25;24;23;22;21;20;19;18;17;16;15;14;13;12;11;10;9;8;7;6;5;4;3;2;1;0
Overlap results
Location	Overlap count	Gene	Reference signature length	Reference signature
4:185710859	43	ACSL1	194	L_HDL_PL_;XL_HDL_C;SFA;XL_VLDL_PL;FAw3_FA;L_HDL_FC;LDL_D;HDL3_C;IDL_TG_;M_VLDL_L;XL_VLDL_FC;M_VLDL_CE_;IDL_TG;IDL_PL;PC;XXL_VLDL_TG_;Phe;Alb;M_VLDL_FC_;XL_HDL_PL_;IDL_C_;ApoB_ApoA1;Tyr;L_LDL_FC_;EstC;S_LDL_CE_;M_VLDL_C;SM;L_VLDL_C_;Gln;S_HDL_CE_;XS_VLDL_PL;VLDL_D;L_LDL_TG_;S_LDL_TG_;M_LDL_CE_;Leu;MUFA;L_LDL_TG;XXL_VLDL_FC_;M_HDL_C_;M_LDL_L;M_LDL_CE;Lac;L_HDL_CE_;L_HDL_PL;TotPG;FAw6_FA;XL_HDL_CE;L…
12:113341598	32	RPH3A;RP1-71H24.1;OAS1	157	L_HDL_PL_;XL_HDL_C;SFA;FAw3_FA;L_HDL_FC;LDL_D;HDL3_C;M_VLDL_L;IDL_TG;IDL_PL;PC;XXL_VLDL_TG_;Phe;Alb;M_VLDL_FC_;XL_HDL_PL_;ApoB_ApoA1;Tyr;S_LDL_CE_;L_LDL_FC_;EstC;M_VLDL_C;Gln;S_HDL_CE_;XS_VLDL_PL;S_LDL_TG_;M_LDL_CE_;Leu;MUFA;L_LDL_TG;M_LDL_L;M_LDL_CE;Lac;L_HDL_CE_;L_HDL_PL;TotPG;XL_HDL_CE;L_HDL_C_;XL_HDL_C_;S_HDL_PL_;S_HDL_L;S_LDL_PL_;XS_VLDL_CE;S_VLDL_PL_;XXL_VLDL_CE_;S_VLDL_PL;L_LDL_PL_;Ace;XS_…
19:13122612	37	CTC-239J10.1;NFIX	160	L_HDL_PL_;XL_HDL_C;SFA;FAw3_FA;L_HDL_FC;LDL_D;HDL3_C;M_VLDL_L;M_VLDL_CE_;IDL_PL;IDL_TG;PC;XXL_VLDL_TG_;Phe;Alb;M_VLDL_FC_;XL_HDL_PL_;ApoB_ApoA1;Tyr;S_LDL_CE_;L_LDL_FC_;EstC;M_VLDL_C;SM;Gln;S_HDL_CE_;XS_VLDL_PL;S_LDL_TG_;M_LDL_CE_;Leu;MUFA;L_LDL_TG;M_LDL_L;M_LDL_CE;Lac;L_HDL_CE_;L_HDL_PL;TotPG;XL_HDL_CE;L_HDL_C_;XL_HDL_C_;S_HDL_PL_;S_HDL_L;S_LDL_PL_;M_HDL_FC_;XS_VLDL_CE;S_VLDL_PL;L_LDL_PL_;Ace;L_V…
12:121479265	37	OASL	177	L_HDL_PL_;XL_HDL_C;SFA;XL_VLDL_PL;FAw3_FA;L_HDL_FC;LDL_D;HDL3_C;M_VLDL_L;XL_VLDL_FC;IDL_PL;IDL_TG;PC;XXL_VLDL_TG_;Phe;Alb;M_VLDL_FC_;XL_HDL_PL_;IDL_C_;ApoB_ApoA1;Tyr;EstC;L_LDL_FC_;SM;S_LDL_CE_;M_VLDL_C;Gln;S_HDL_CE_;XS_VLDL_PL;S_LDL_TG_;M_LDL_CE_;Leu;MUFA;L_LDL_TG;XXL_VLDL_FC_;M_LDL_L;XL_VLDL_TG;M_LDL_CE;Lac;L_HDL_CE_;L_HDL_PL;TotPG;L_HDL_C_;XL_HDL_C_;S_HDL_PL_;S_HDL_L;S_LDL_PL_;M_HDL_FC_;XS_VLD…
12:121471931	38	OASL	177	L_HDL_PL_;SFA;XL_VLDL_PL;FAw3_FA;L_HDL_FC;LDL_D;HDL3_C;IDL_TG_;M_VLDL_L;XL_VLDL_FC;IDL_TG;IDL_PL;PC;XXL_VLDL_TG_;Phe;Alb;M_VLDL_FC_;XL_HDL_PL_;IDL_C_;ApoB_ApoA1;Tyr;EstC;L_LDL_FC_;SM;M_VLDL_C;S_LDL_CE_;L_VLDL_C_;Gln;S_HDL_CE_;XS_VLDL_PL;L_LDL_TG_;S_LDL_TG_;M_LDL_CE_;Leu;MUFA;L_LDL_TG;XXL_VLDL_FC_;M_LDL_L;M_LDL_CE;Lac;L_HDL_CE_;L_HDL_PL;TotPG;L_HDL_C_;XL_HDL_C_;S_HDL_PL_;S_HDL_L;S_LDL_PL_;M_HDL_FC…
19:13103638	37	NFIX	173	L_HDL_PL_;SFA;XL_VLDL_PL;FAw3_FA;L_HDL_FC;LDL_D;HDL3_C;M_VLDL_L;XL_VLDL_FC;IDL_PL;IDL_TG;PC;XXL_VLDL_TG_;Phe;Alb;M_VLDL_FC_;XL_HDL_PL_;IDL_C_;ApoB_ApoA1;Tyr;EstC;L_LDL_FC_;SM;S_LDL_CE_;M_VLDL_C;S_HDL_CE_;Gln;XS_VLDL_PL;S_LDL_TG_;M_LDL_CE_;Leu;MUFA;L_LDL_TG;XXL_VLDL_FC_;M_LDL_L;XL_VLDL_TG;M_LDL_CE;Lac;L_HDL_CE_;L_HDL_PL;TotPG;L_HDL_C_;XL_HDL_C_;S_HDL_PL_;S_HDL_L;S_LDL_PL_;M_HDL_FC_;XS_VLDL_CE;S_VL…
4:185708595	38	ACSL1	181	L_HDL_PL_;XL_HDL_C;SFA;XL_VLDL_PL;FAw3_FA;L_HDL_FC;LDL_D;HDL3_C;IDL_TG_;M_VLDL_L;XL_VLDL_FC;IDL_TG;IDL_PL;PC;XXL_VLDL_TG_;Phe;Alb;M_VLDL_FC_;XL_HDL_PL_;IDL_C_;ApoB_ApoA1;Tyr;EstC;L_LDL_FC_;S_LDL_CE_;SM;M_VLDL_C;L_VLDL_C_;Gln;S_HDL_CE_;XS_VLDL_PL;L_LDL_TG_;S_LDL_TG_;M_LDL_CE_;Leu;MUFA;L_LDL_TG;XXL_VLDL_FC_;M_LDL_L;M_LDL_CE;Lac;L_HDL_CE_;L_HDL_PL;TotPG;L_HDL_C_;XL_HDL_C_;S_HDL_PL_;S_HDL_L;S_LDL_PL_…
12:121476423	22	OASL	126	L_HDL_PL_;XL_HDL_C;L_HDL_FC;LDL_D;IDL_TG_;M_VLDL_L;IDL_TG;IDL_PL;Phe;M_VLDL_FC_;XL_HDL_PL_;ApoB_ApoA1;Tyr;S_LDL_CE_;L_LDL_FC_;EstC;M_VLDL_C;S_HDL_CE_;Gln;XS_VLDL_PL;S_LDL_TG_;M_LDL_CE_;Leu;MUFA;L_LDL_TG;M_LDL_L;M_LDL_CE;Lac;L_HDL_CE_;L_HDL_PL;TotPG;L_HDL_C_;XL_HDL_C_;S_HDL_PL_;S_HDL_L;S_LDL_PL_;XS_VLDL_CE;XXL_VLDL_CE_;S_VLDL_PL;L_LDL_PL_;XS_VLDL_CE_;XS_VLDL_L;LDL_TG;XS_VLDL_C;S_LDL_PL;IDL_PL_;M_L…
4:185687373	17	ACSL1	67	XL_HDL_CE;XL_HDL_C;XL_VLDL_PL;SFA;TotCho;Val;XXL_VLDL_PL;HDL3_C;XXL_VLDL_C;Gp;XS_VLDL_CE;S_VLDL_PL_;XL_VLDL_FC;L_HDL_TG;L_VLDL_FC_;PC;XXL_VLDL_TG_;XL_HDL_CE_;Ile;IDL_C;M_VLDL_FC_;XL_HDL_PL_;XL_VLDL_C;HDL_TG;XS_VLDL_L;EstC;SM;XS_VLDL_C;XXL_VLDL_L;S_VLDL_C;S_VLDL_CE;M_VLDL_C;S_LDL_PL;IDL_PL_;FAw3;XXL_VLDL_CE;XXL_VLDL_PL_;Cit;ApoB;LA;L_HDL_TG_;S_HDL_FC_;IDL_L;TotFA;Leu;MUFA;L_VLDL_FC;XXL_VLDL_TG;XXL…
4:185714289	35	ACSL1	154	SFA;XL_VLDL_PL;LDL_D;HDL3_C;M_VLDL_L;XL_VLDL_FC;IDL_PL;IDL_TG;PC;XXL_VLDL_TG_;Phe;Alb;M_VLDL_FC_;XL_HDL_PL_;ApoB_ApoA1;Tyr;EstC;L_LDL_FC_;SM;M_VLDL_C;S_LDL_CE_;Gln;S_HDL_CE_;XS_VLDL_PL;M_LDL_CE_;Leu;MUFA;L_LDL_TG;XXL_VLDL_FC_;M_LDL_L;M_LDL_CE;Lac;L_HDL_CE_;TotPG;L_HDL_C_;XL_HDL_C_;S_HDL_PL_;S_HDL_L;S_LDL_PL_;M_HDL_FC_;XS_VLDL_CE;S_VLDL_PL_;S_VLDL_PL;L_LDL_PL_;L_VLDL_FC_;XS_VLDL_CE_;XL_VLDL_C;XS_V…
19:13109908	39	NFIX	186	L_HDL_PL_;XL_HDL_C;SFA;XL_VLDL_PL;FAw3_FA;L_HDL_FC;LDL_D;HDL3_C;IDL_TG_;M_VLDL_L;XL_VLDL_FC;IDL_TG;IDL_PL;PC;XXL_VLDL_TG_;Phe;Alb;M_VLDL_FC_;XL_HDL_PL_;IDL_C_;ApoB_ApoA1;Tyr;EstC;L_LDL_FC_;S_LDL_CE_;SM;M_VLDL_C;L_VLDL_C_;Gln;S_HDL_CE_;XS_VLDL_PL;L_LDL_TG_;S_LDL_TG_;M_LDL_CE_;Leu;MUFA;L_LDL_TG;XXL_VLDL_FC_;M_HDL_C_;M_LDL_L;XL_VLDL_TG;M_LDL_CE;Lac;L_HDL_CE_;L_HDL_PL;TotPG;XL_HDL_CE;L_HDL_C_;XL_HDL_…
4:185737843	30	RP11-701P16.2;ACSL1	113	SFA;XL_VLDL_PL;LDL_D;HDL3_C;XL_VLDL_FC;IDL_TG;IDL_PL;PC;XXL_VLDL_TG_;Phe;Alb;M_VLDL_FC_;XL_HDL_PL_;EstC;SM;L_LDL_FC_;M_VLDL_C;XS_VLDL_PL;Leu;MUFA;L_LDL_TG;XXL_VLDL_FC_;M_LDL_L;M_LDL_CE;L_HDL_CE_;TotPG;L_HDL_C_;XL_HDL_C_;S_HDL_PL_;S_HDL_L;M_HDL_FC_;S_LDL_PL_;XS_VLDL_CE;S_VLDL_PL;L_LDL_PL_;L_VLDL_FC_;XS_VLDL_CE_;XS_VLDL_L;LDL_TG;XS_VLDL_C;S_LDL_PL;IDL_PL_;M_LDL_FC;XXL_VLDL_PL_;M_LDL_TG;ApoB;S_LDL_C…
Query locus:	12:113370966	RP1-71H24.1;OAS1	Query signature length: 38	LRR NFBC 1966	S_VLDL_L;TotCho;XXL_VLDL_PL_;M_HDL_CE_;S_LDL_C_;XL_HDL_TG_;SFA;IDL_C_;M_LDL_C_;S_VLDL_C;L_LDL_FC_;L_HDL_TG_;IDL_FC_;S_HDL_L;MUFA_FA;S_VLDL_TG;ApoA1;DHA;XS_VLDL_L;IDL_PL_;M_HDL_C_;IDL_CE_;XXL_VLDL_PL;L_LDL_CE_;His;M_HDL_TG_;S_VLDL_CE;XS_VLDL_FC;VLDL_C;S_HDL_PL;M_VLDL_FC;XL_VLDL_FC;TG_PG;S_LDL_CE_;M_HDL_FC_;VLDL_TG;XXL_VLDL_L;XXL_VLDL_TG
Reference dataset: LRR Pooled analysis
All genome wide signature overlap count list - distinct set only	37;36;35;34;33;32;31;30;29;28;27;26;25;24;23;22;21;20;19;18;17;16;15;14;13;12;11;10;9;8;7;6;5;4;3;2;1;0
Overlap results
Location	Overlap count	Gene	Reference signature length	Reference signature
4:185710859	36	ACSL1	194	L_HDL_PL_;XL_HDL_C;SFA;XL_VLDL_PL;FAw3_FA;L_HDL_FC;LDL_D;HDL3_C;IDL_TG_;M_VLDL_L;XL_VLDL_FC;M_VLDL_CE_;IDL_TG;IDL_PL;PC;XXL_VLDL_TG_;Phe;Alb;M_VLDL_FC_;XL_HDL_PL_;IDL_C_;ApoB_ApoA1;Tyr;L_LDL_FC_;EstC;S_LDL_CE_;M_VLDL_C;SM;L_VLDL_C_;Gln;S_HDL_CE_;XS_VLDL_PL;VLDL_D;L_LDL_TG_;S_LDL_TG_;M_LDL_CE_;Leu;MUFA;L_LDL_TG;XXL_VLDL_FC_;M_HDL_C_;M_LDL_L;M_LDL_CE;Lac;L_HDL_CE_;L_HDL_PL;TotPG;FAw6_FA;XL_HDL_CE;L…
12:113341598	25	RPH3A;RP1-71H24.1;OAS1	157	L_HDL_PL_;XL_HDL_C;SFA;FAw3_FA;L_HDL_FC;LDL_D;HDL3_C;M_VLDL_L;IDL_TG;IDL_PL;PC;XXL_VLDL_TG_;Phe;Alb;M_VLDL_FC_;XL_HDL_PL_;ApoB_ApoA1;Tyr;S_LDL_CE_;L_LDL_FC_;EstC;M_VLDL_C;Gln;S_HDL_CE_;XS_VLDL_PL;S_LDL_TG_;M_LDL_CE_;Leu;MUFA;L_LDL_TG;M_LDL_L;M_LDL_CE;Lac;L_HDL_CE_;L_HDL_PL;TotPG;XL_HDL_CE;L_HDL_C_;XL_HDL_C_;S_HDL_PL_;S_HDL_L;S_LDL_PL_;XS_VLDL_CE;S_VLDL_PL_;XXL_VLDL_CE_;S_VLDL_PL;L_LDL_PL_;Ace;XS_…
19:13122612	27	CTC-239J10.1;NFIX	160	L_HDL_PL_;XL_HDL_C;SFA;FAw3_FA;L_HDL_FC;LDL_D;HDL3_C;M_VLDL_L;M_VLDL_CE_;IDL_PL;IDL_TG;PC;XXL_VLDL_TG_;Phe;Alb;M_VLDL_FC_;XL_HDL_PL_;ApoB_ApoA1;Tyr;S_LDL_CE_;L_LDL_FC_;EstC;M_VLDL_C;SM;Gln;S_HDL_CE_;XS_VLDL_PL;S_LDL_TG_;M_LDL_CE_;Leu;MUFA;L_LDL_TG;M_LDL_L;M_LDL_CE;Lac;L_HDL_CE_;L_HDL_PL;TotPG;XL_HDL_CE;L_HDL_C_;XL_HDL_C_;S_HDL_PL_;S_HDL_L;S_LDL_PL_;M_HDL_FC_;XS_VLDL_CE;S_VLDL_PL;L_LDL_PL_;Ace;L_V…
12:121479265	34	OASL	177	L_HDL_PL_;XL_HDL_C;SFA;XL_VLDL_PL;FAw3_FA;L_HDL_FC;LDL_D;HDL3_C;M_VLDL_L;XL_VLDL_FC;IDL_PL;IDL_TG;PC;XXL_VLDL_TG_;Phe;Alb;M_VLDL_FC_;XL_HDL_PL_;IDL_C_;ApoB_ApoA1;Tyr;EstC;L_LDL_FC_;SM;S_LDL_CE_;M_VLDL_C;Gln;S_HDL_CE_;XS_VLDL_PL;S_LDL_TG_;M_LDL_CE_;Leu;MUFA;L_LDL_TG;XXL_VLDL_FC_;M_LDL_L;XL_VLDL_TG;M_LDL_CE;Lac;L_HDL_CE_;L_HDL_PL;TotPG;L_HDL_C_;XL_HDL_C_;S_HDL_PL_;S_HDL_L;S_LDL_PL_;M_HDL_FC_;XS_VLD…
12:121471931	35	OASL	177	L_HDL_PL_;SFA;XL_VLDL_PL;FAw3_FA;L_HDL_FC;LDL_D;HDL3_C;IDL_TG_;M_VLDL_L;XL_VLDL_FC;IDL_TG;IDL_PL;PC;XXL_VLDL_TG_;Phe;Alb;M_VLDL_FC_;XL_HDL_PL_;IDL_C_;ApoB_ApoA1;Tyr;EstC;L_LDL_FC_;SM;M_VLDL_C;S_LDL_CE_;L_VLDL_C_;Gln;S_HDL_CE_;XS_VLDL_PL;L_LDL_TG_;S_LDL_TG_;M_LDL_CE_;Leu;MUFA;L_LDL_TG;XXL_VLDL_FC_;M_LDL_L;M_LDL_CE;Lac;L_HDL_CE_;L_HDL_PL;TotPG;L_HDL_C_;XL_HDL_C_;S_HDL_PL_;S_HDL_L;S_LDL_PL_;M_HDL_FC…
19:13103638	34	NFIX	173	L_HDL_PL_;SFA;XL_VLDL_PL;FAw3_FA;L_HDL_FC;LDL_D;HDL3_C;M_VLDL_L;XL_VLDL_FC;IDL_PL;IDL_TG;PC;XXL_VLDL_TG_;Phe;Alb;M_VLDL_FC_;XL_HDL_PL_;IDL_C_;ApoB_ApoA1;Tyr;EstC;L_LDL_FC_;SM;S_LDL_CE_;M_VLDL_C;S_HDL_CE_;Gln;XS_VLDL_PL;S_LDL_TG_;M_LDL_CE_;Leu;MUFA;L_LDL_TG;XXL_VLDL_FC_;M_LDL_L;XL_VLDL_TG;M_LDL_CE;Lac;L_HDL_CE_;L_HDL_PL;TotPG;L_HDL_C_;XL_HDL_C_;S_HDL_PL_;S_HDL_L;S_LDL_PL_;M_HDL_FC_;XS_VLDL_CE;S_VL…
4:185708595	35	ACSL1	181	L_HDL_PL_;XL_HDL_C;SFA;XL_VLDL_PL;FAw3_FA;L_HDL_FC;LDL_D;HDL3_C;IDL_TG_;M_VLDL_L;XL_VLDL_FC;IDL_TG;IDL_PL;PC;XXL_VLDL_TG_;Phe;Alb;M_VLDL_FC_;XL_HDL_PL_;IDL_C_;ApoB_ApoA1;Tyr;EstC;L_LDL_FC_;S_LDL_CE_;SM;M_VLDL_C;L_VLDL_C_;Gln;S_HDL_CE_;XS_VLDL_PL;L_LDL_TG_;S_LDL_TG_;M_LDL_CE_;Leu;MUFA;L_LDL_TG;XXL_VLDL_FC_;M_LDL_L;M_LDL_CE;Lac;L_HDL_CE_;L_HDL_PL;TotPG;L_HDL_C_;XL_HDL_C_;S_HDL_PL_;S_HDL_L;S_LDL_PL_…
12:121476423	18	OASL	126	L_HDL_PL_;XL_HDL_C;L_HDL_FC;LDL_D;IDL_TG_;M_VLDL_L;IDL_TG;IDL_PL;Phe;M_VLDL_FC_;XL_HDL_PL_;ApoB_ApoA1;Tyr;S_LDL_CE_;L_LDL_FC_;EstC;M_VLDL_C;S_HDL_CE_;Gln;XS_VLDL_PL;S_LDL_TG_;M_LDL_CE_;Leu;MUFA;L_LDL_TG;M_LDL_L;M_LDL_CE;Lac;L_HDL_CE_;L_HDL_PL;TotPG;L_HDL_C_;XL_HDL_C_;S_HDL_PL_;S_HDL_L;S_LDL_PL_;XS_VLDL_CE;XXL_VLDL_CE_;S_VLDL_PL;L_LDL_PL_;XS_VLDL_CE_;XS_VLDL_L;LDL_TG;XS_VLDL_C;S_LDL_PL;IDL_PL_;M_L…
4:185687373	17	ACSL1	67	XL_HDL_CE;XL_HDL_C;XL_VLDL_PL;SFA;TotCho;Val;XXL_VLDL_PL;HDL3_C;XXL_VLDL_C;Gp;XS_VLDL_CE;S_VLDL_PL_;XL_VLDL_FC;L_HDL_TG;L_VLDL_FC_;PC;XXL_VLDL_TG_;XL_HDL_CE_;Ile;IDL_C;M_VLDL_FC_;XL_HDL_PL_;XL_VLDL_C;HDL_TG;XS_VLDL_L;EstC;SM;XS_VLDL_C;XXL_VLDL_L;S_VLDL_C;S_VLDL_CE;M_VLDL_C;S_LDL_PL;IDL_PL_;FAw3;XXL_VLDL_CE;XXL_VLDL_PL_;Cit;ApoB;LA;L_HDL_TG_;S_HDL_FC_;IDL_L;TotFA;Leu;MUFA;L_VLDL_FC;XXL_VLDL_TG;XXL…
4:185714289	30	ACSL1	154	SFA;XL_VLDL_PL;LDL_D;HDL3_C;M_VLDL_L;XL_VLDL_FC;IDL_PL;IDL_TG;PC;XXL_VLDL_TG_;Phe;Alb;M_VLDL_FC_;XL_HDL_PL_;ApoB_ApoA1;Tyr;EstC;L_LDL_FC_;SM;M_VLDL_C;S_LDL_CE_;Gln;S_HDL_CE_;XS_VLDL_PL;M_LDL_CE_;Leu;MUFA;L_LDL_TG;XXL_VLDL_FC_;M_LDL_L;M_LDL_CE;Lac;L_HDL_CE_;TotPG;L_HDL_C_;XL_HDL_C_;S_HDL_PL_;S_HDL_L;S_LDL_PL_;M_HDL_FC_;XS_VLDL_CE;S_VLDL_PL_;S_VLDL_PL;L_LDL_PL_;L_VLDL_FC_;XS_VLDL_CE_;XL_VLDL_C;XS_V…
19:13109908	36	NFIX	186	L_HDL_PL_;XL_HDL_C;SFA;XL_VLDL_PL;FAw3_FA;L_HDL_FC;LDL_D;HDL3_C;IDL_TG_;M_VLDL_L;XL_VLDL_FC;IDL_TG;IDL_PL;PC;XXL_VLDL_TG_;Phe;Alb;M_VLDL_FC_;XL_HDL_PL_;IDL_C_;ApoB_ApoA1;Tyr;EstC;L_LDL_FC_;S_LDL_CE_;SM;M_VLDL_C;L_VLDL_C_;Gln;S_HDL_CE_;XS_VLDL_PL;L_LDL_TG_;S_LDL_TG_;M_LDL_CE_;Leu;MUFA;L_LDL_TG;XXL_VLDL_FC_;M_HDL_C_;M_LDL_L;XL_VLDL_TG;M_LDL_CE;Lac;L_HDL_CE_;L_HDL_PL;TotPG;XL_HDL_CE;L_HDL_C_;XL_HDL_…
4:185737843	23	RP11-701P16.2;ACSL1	113	SFA;XL_VLDL_PL;LDL_D;HDL3_C;XL_VLDL_FC;IDL_TG;IDL_PL;PC;XXL_VLDL_TG_;Phe;Alb;M_VLDL_FC_;XL_HDL_PL_;EstC;SM;L_LDL_FC_;M_VLDL_C;XS_VLDL_PL;Leu;MUFA;L_LDL_TG;XXL_VLDL_FC_;M_LDL_L;M_LDL_CE;L_HDL_CE_;TotPG;L_HDL_C_;XL_HDL_C_;S_HDL_PL_;S_HDL_L;M_HDL_FC_;S_LDL_PL_;XS_VLDL_CE;S_VLDL_PL;L_LDL_PL_;L_VLDL_FC_;XS_VLDL_CE_;XS_VLDL_L;LDL_TG;XS_VLDL_C;S_LDL_PL;IDL_PL_;M_LDL_FC;XXL_VLDL_PL_;M_LDL_TG;ApoB;S_LDL_C…
Query locus:	12:113357209	RP1-71H24.1;OAS1	Query signature length: 37	LRR NFBC 1966	IDL_C_;PC;Ile;M_HDL_TG;SM;LA;Serum_TG;FAw6;IDL_FC_;L_LDL_CE_;M_HDL_CE_;Val;TotFA;S_VLDL_L;MUFA_FA;S_LDL_CE_;XXL_VLDL_PL_;XXL_VLDL_FC;S_HDL_L;IDL_CE_;TotPG;TotCho;PUFA;L_LDL_FC_;XL_HDL_TG;S_VLDL_C;L_HDL_TG;M_HDL_C_;S_VLDL_TG;SFA;M_LDL_CE_;Ala;ApoA1;M_HDL_PL_;XS_VLDL_PL_;S_HDL_PL;M_HDL_TG_
Reference dataset: LRR Pooled analysis
All genome wide signature overlap count list - distinct set only	36;35;34;33;32;31;30;29;28;27;26;25;24;23;22;21;20;19;18;17;16;15;14;13;12;11;10;9;8;7;6;5;4;3;2;1;0
Overlap results
Location	Overlap count	Gene	Reference signature length	Reference signature
4:185710859	35	ACSL1	194	L_HDL_PL_;XL_HDL_C;SFA;XL_VLDL_PL;FAw3_FA;L_HDL_FC;LDL_D;HDL3_C;IDL_TG_;M_VLDL_L;XL_VLDL_FC;M_VLDL_CE_;IDL_TG;IDL_PL;PC;XXL_VLDL_TG_;Phe;Alb;M_VLDL_FC_;XL_HDL_PL_;IDL_C_;ApoB_ApoA1;Tyr;L_LDL_FC_;EstC;S_LDL_CE_;M_VLDL_C;SM;L_VLDL_C_;Gln;S_HDL_CE_;XS_VLDL_PL;VLDL_D;L_LDL_TG_;S_LDL_TG_;M_LDL_CE_;Leu;MUFA;L_LDL_TG;XXL_VLDL_FC_;M_HDL_C_;M_LDL_L;M_LDL_CE;Lac;L_HDL_CE_;L_HDL_PL;TotPG;FAw6_FA;XL_HDL_CE;L…
12:113341598	27	RPH3A;RP1-71H24.1;OAS1	157	L_HDL_PL_;XL_HDL_C;SFA;FAw3_FA;L_HDL_FC;LDL_D;HDL3_C;M_VLDL_L;IDL_TG;IDL_PL;PC;XXL_VLDL_TG_;Phe;Alb;M_VLDL_FC_;XL_HDL_PL_;ApoB_ApoA1;Tyr;S_LDL_CE_;L_LDL_FC_;EstC;M_VLDL_C;Gln;S_HDL_CE_;XS_VLDL_PL;S_LDL_TG_;M_LDL_CE_;Leu;MUFA;L_LDL_TG;M_LDL_L;M_LDL_CE;Lac;L_HDL_CE_;L_HDL_PL;TotPG;XL_HDL_CE;L_HDL_C_;XL_HDL_C_;S_HDL_PL_;S_HDL_L;S_LDL_PL_;XS_VLDL_CE;S_VLDL_PL_;XXL_VLDL_CE_;S_VLDL_PL;L_LDL_PL_;Ace;XS_…
19:13122612	29	CTC-239J10.1;NFIX	160	L_HDL_PL_;XL_HDL_C;SFA;FAw3_FA;L_HDL_FC;LDL_D;HDL3_C;M_VLDL_L;M_VLDL_CE_;IDL_PL;IDL_TG;PC;XXL_VLDL_TG_;Phe;Alb;M_VLDL_FC_;XL_HDL_PL_;ApoB_ApoA1;Tyr;S_LDL_CE_;L_LDL_FC_;EstC;M_VLDL_C;SM;Gln;S_HDL_CE_;XS_VLDL_PL;S_LDL_TG_;M_LDL_CE_;Leu;MUFA;L_LDL_TG;M_LDL_L;M_LDL_CE;Lac;L_HDL_CE_;L_HDL_PL;TotPG;XL_HDL_CE;L_HDL_C_;XL_HDL_C_;S_HDL_PL_;S_HDL_L;S_LDL_PL_;M_HDL_FC_;XS_VLDL_CE;S_VLDL_PL;L_LDL_PL_;Ace;L_V…
12:121479265	30	OASL	177	L_HDL_PL_;XL_HDL_C;SFA;XL_VLDL_PL;FAw3_FA;L_HDL_FC;LDL_D;HDL3_C;M_VLDL_L;XL_VLDL_FC;IDL_PL;IDL_TG;PC;XXL_VLDL_TG_;Phe;Alb;M_VLDL_FC_;XL_HDL_PL_;IDL_C_;ApoB_ApoA1;Tyr;EstC;L_LDL_FC_;SM;S_LDL_CE_;M_VLDL_C;Gln;S_HDL_CE_;XS_VLDL_PL;S_LDL_TG_;M_LDL_CE_;Leu;MUFA;L_LDL_TG;XXL_VLDL_FC_;M_LDL_L;XL_VLDL_TG;M_LDL_CE;Lac;L_HDL_CE_;L_HDL_PL;TotPG;L_HDL_C_;XL_HDL_C_;S_HDL_PL_;S_HDL_L;S_LDL_PL_;M_HDL_FC_;XS_VLD…
12:121471931	30	OASL	177	L_HDL_PL_;SFA;XL_VLDL_PL;FAw3_FA;L_HDL_FC;LDL_D;HDL3_C;IDL_TG_;M_VLDL_L;XL_VLDL_FC;IDL_TG;IDL_PL;PC;XXL_VLDL_TG_;Phe;Alb;M_VLDL_FC_;XL_HDL_PL_;IDL_C_;ApoB_ApoA1;Tyr;EstC;L_LDL_FC_;SM;M_VLDL_C;S_LDL_CE_;L_VLDL_C_;Gln;S_HDL_CE_;XS_VLDL_PL;L_LDL_TG_;S_LDL_TG_;M_LDL_CE_;Leu;MUFA;L_LDL_TG;XXL_VLDL_FC_;M_LDL_L;M_LDL_CE;Lac;L_HDL_CE_;L_HDL_PL;TotPG;L_HDL_C_;XL_HDL_C_;S_HDL_PL_;S_HDL_L;S_LDL_PL_;M_HDL_FC…
19:13103638	30	NFIX	173	L_HDL_PL_;SFA;XL_VLDL_PL;FAw3_FA;L_HDL_FC;LDL_D;HDL3_C;M_VLDL_L;XL_VLDL_FC;IDL_PL;IDL_TG;PC;XXL_VLDL_TG_;Phe;Alb;M_VLDL_FC_;XL_HDL_PL_;IDL_C_;ApoB_ApoA1;Tyr;EstC;L_LDL_FC_;SM;S_LDL_CE_;M_VLDL_C;S_HDL_CE_;Gln;XS_VLDL_PL;S_LDL_TG_;M_LDL_CE_;Leu;MUFA;L_LDL_TG;XXL_VLDL_FC_;M_LDL_L;XL_VLDL_TG;M_LDL_CE;Lac;L_HDL_CE_;L_HDL_PL;TotPG;L_HDL_C_;XL_HDL_C_;S_HDL_PL_;S_HDL_L;S_LDL_PL_;M_HDL_FC_;XS_VLDL_CE;S_VL…
4:185708595	30	ACSL1	181	L_HDL_PL_;XL_HDL_C;SFA;XL_VLDL_PL;FAw3_FA;L_HDL_FC;LDL_D;HDL3_C;IDL_TG_;M_VLDL_L;XL_VLDL_FC;IDL_TG;IDL_PL;PC;XXL_VLDL_TG_;Phe;Alb;M_VLDL_FC_;XL_HDL_PL_;IDL_C_;ApoB_ApoA1;Tyr;EstC;L_LDL_FC_;S_LDL_CE_;SM;M_VLDL_C;L_VLDL_C_;Gln;S_HDL_CE_;XS_VLDL_PL;L_LDL_TG_;S_LDL_TG_;M_LDL_CE_;Leu;MUFA;L_LDL_TG;XXL_VLDL_FC_;M_LDL_L;M_LDL_CE;Lac;L_HDL_CE_;L_HDL_PL;TotPG;L_HDL_C_;XL_HDL_C_;S_HDL_PL_;S_HDL_L;S_LDL_PL_…
12:121476423	19	OASL	126	L_HDL_PL_;XL_HDL_C;L_HDL_FC;LDL_D;IDL_TG_;M_VLDL_L;IDL_TG;IDL_PL;Phe;M_VLDL_FC_;XL_HDL_PL_;ApoB_ApoA1;Tyr;S_LDL_CE_;L_LDL_FC_;EstC;M_VLDL_C;S_HDL_CE_;Gln;XS_VLDL_PL;S_LDL_TG_;M_LDL_CE_;Leu;MUFA;L_LDL_TG;M_LDL_L;M_LDL_CE;Lac;L_HDL_CE_;L_HDL_PL;TotPG;L_HDL_C_;XL_HDL_C_;S_HDL_PL_;S_HDL_L;S_LDL_PL_;XS_VLDL_CE;XXL_VLDL_CE_;S_VLDL_PL;L_LDL_PL_;XS_VLDL_CE_;XS_VLDL_L;LDL_TG;XS_VLDL_C;S_LDL_PL;IDL_PL_;M_L…
4:185687373	17	ACSL1	67	XL_HDL_CE;XL_HDL_C;XL_VLDL_PL;SFA;TotCho;Val;XXL_VLDL_PL;HDL3_C;XXL_VLDL_C;Gp;XS_VLDL_CE;S_VLDL_PL_;XL_VLDL_FC;L_HDL_TG;L_VLDL_FC_;PC;XXL_VLDL_TG_;XL_HDL_CE_;Ile;IDL_C;M_VLDL_FC_;XL_HDL_PL_;XL_VLDL_C;HDL_TG;XS_VLDL_L;EstC;SM;XS_VLDL_C;XXL_VLDL_L;S_VLDL_C;S_VLDL_CE;M_VLDL_C;S_LDL_PL;IDL_PL_;FAw3;XXL_VLDL_CE;XXL_VLDL_PL_;Cit;ApoB;LA;L_HDL_TG_;S_HDL_FC_;IDL_L;TotFA;Leu;MUFA;L_VLDL_FC;XXL_VLDL_TG;XXL…
4:185714289	28	ACSL1	154	SFA;XL_VLDL_PL;LDL_D;HDL3_C;M_VLDL_L;XL_VLDL_FC;IDL_PL;IDL_TG;PC;XXL_VLDL_TG_;Phe;Alb;M_VLDL_FC_;XL_HDL_PL_;ApoB_ApoA1;Tyr;EstC;L_LDL_FC_;SM;M_VLDL_C;S_LDL_CE_;Gln;S_HDL_CE_;XS_VLDL_PL;M_LDL_CE_;Leu;MUFA;L_LDL_TG;XXL_VLDL_FC_;M_LDL_L;M_LDL_CE;Lac;L_HDL_CE_;TotPG;L_HDL_C_;XL_HDL_C_;S_HDL_PL_;S_HDL_L;S_LDL_PL_;M_HDL_FC_;XS_VLDL_CE;S_VLDL_PL_;S_VLDL_PL;L_LDL_PL_;L_VLDL_FC_;XS_VLDL_CE_;XL_VLDL_C;XS_V…
19:13109908	31	NFIX	186	L_HDL_PL_;XL_HDL_C;SFA;XL_VLDL_PL;FAw3_FA;L_HDL_FC;LDL_D;HDL3_C;IDL_TG_;M_VLDL_L;XL_VLDL_FC;IDL_TG;IDL_PL;PC;XXL_VLDL_TG_;Phe;Alb;M_VLDL_FC_;XL_HDL_PL_;IDL_C_;ApoB_ApoA1;Tyr;EstC;L_LDL_FC_;S_LDL_CE_;SM;M_VLDL_C;L_VLDL_C_;Gln;S_HDL_CE_;XS_VLDL_PL;L_LDL_TG_;S_LDL_TG_;M_LDL_CE_;Leu;MUFA;L_LDL_TG;XXL_VLDL_FC_;M_HDL_C_;M_LDL_L;XL_VLDL_TG;M_LDL_CE;Lac;L_HDL_CE_;L_HDL_PL;TotPG;XL_HDL_CE;L_HDL_C_;XL_HDL_…
4:185737843	23	RP11-701P16.2;ACSL1	113	SFA;XL_VLDL_PL;LDL_D;HDL3_C;XL_VLDL_FC;IDL_TG;IDL_PL;PC;XXL_VLDL_TG_;Phe;Alb;M_VLDL_FC_;XL_HDL_PL_;EstC;SM;L_LDL_FC_;M_VLDL_C;XS_VLDL_PL;Leu;MUFA;L_LDL_TG;XXL_VLDL_FC_;M_LDL_L;M_LDL_CE;L_HDL_CE_;TotPG;L_HDL_C_;XL_HDL_C_;S_HDL_PL_;S_HDL_L;M_HDL_FC_;S_LDL_PL_;XS_VLDL_CE;S_VLDL_PL;L_LDL_PL_;L_VLDL_FC_;XS_VLDL_CE_;XS_VLDL_L;LDL_TG;XS_VLDL_C;S_LDL_PL;IDL_PL_;M_LDL_FC;XXL_VLDL_PL_;M_LDL_TG;ApoB;S_LDL_C…
Query locus:	12:113368734	RP1-71H24.1;OAS1	Query signature length: 41	LRR NFBC 1966	ApoA1;S_LDL_C_;Val;L_LDL_FC_;M_LDL_C_;XXL_VLDL_PL_;S_VLDL_C;MUFA_FA;XXL_VLDL_FC;IDL_CE_;IDL_FC_;M_HDL_FC_;Ala;S_VLDL_TG;L_LDL_CE_;S_HDL_PL;XL_HDL_TG_;M_HDL_PL;DHA;M_HDL_C_;His;XS_VLDL_CE_;XS_VLDL_C_;HDL_C;XS_VLDL_L;M_HDL_TG_;L_HDL_TG_;M_VLDL_FC;S_VLDL_CE;S_HDL_C;S_LDL_CE_;XS_VLDL_FC;VLDL_C;M_HDL_PL_;S_LDL_PL;VLDL_TG;M_HDL_FC;XXL_VLDL_PL;XXL_VLDL_TG_;XL_VLDL_FC;IDL_PL_
Reference dataset: LRR Pooled analysis
All genome wide signature overlap count list - distinct set only	40;39;38;37;36;35;34;33;32;31;30;29;28;27;26;25;24;23;22;21;20;19;18;17;16;15;14;13;12;11;10;9;8;7;6;5;4;3;2;1;0
Overlap results
Location	Overlap count	Gene	Reference signature length	Reference signature
4:185710859	38	ACSL1	194	L_HDL_PL_;XL_HDL_C;SFA;XL_VLDL_PL;FAw3_FA;L_HDL_FC;LDL_D;HDL3_C;IDL_TG_;M_VLDL_L;XL_VLDL_FC;M_VLDL_CE_;IDL_TG;IDL_PL;PC;XXL_VLDL_TG_;Phe;Alb;M_VLDL_FC_;XL_HDL_PL_;IDL_C_;ApoB_ApoA1;Tyr;L_LDL_FC_;EstC;S_LDL_CE_;M_VLDL_C;SM;L_VLDL_C_;Gln;S_HDL_CE_;XS_VLDL_PL;VLDL_D;L_LDL_TG_;S_LDL_TG_;M_LDL_CE_;Leu;MUFA;L_LDL_TG;XXL_VLDL_FC_;M_HDL_C_;M_LDL_L;M_LDL_CE;Lac;L_HDL_CE_;L_HDL_PL;TotPG;FAw6_FA;XL_HDL_CE;L…
12:113341598	28	RPH3A;RP1-71H24.1;OAS1	157	L_HDL_PL_;XL_HDL_C;SFA;FAw3_FA;L_HDL_FC;LDL_D;HDL3_C;M_VLDL_L;IDL_TG;IDL_PL;PC;XXL_VLDL_TG_;Phe;Alb;M_VLDL_FC_;XL_HDL_PL_;ApoB_ApoA1;Tyr;S_LDL_CE_;L_LDL_FC_;EstC;M_VLDL_C;Gln;S_HDL_CE_;XS_VLDL_PL;S_LDL_TG_;M_LDL_CE_;Leu;MUFA;L_LDL_TG;M_LDL_L;M_LDL_CE;Lac;L_HDL_CE_;L_HDL_PL;TotPG;XL_HDL_CE;L_HDL_C_;XL_HDL_C_;S_HDL_PL_;S_HDL_L;S_LDL_PL_;XS_VLDL_CE;S_VLDL_PL_;XXL_VLDL_CE_;S_VLDL_PL;L_LDL_PL_;Ace;XS_…
19:13122612	32	CTC-239J10.1;NFIX	160	L_HDL_PL_;XL_HDL_C;SFA;FAw3_FA;L_HDL_FC;LDL_D;HDL3_C;M_VLDL_L;M_VLDL_CE_;IDL_PL;IDL_TG;PC;XXL_VLDL_TG_;Phe;Alb;M_VLDL_FC_;XL_HDL_PL_;ApoB_ApoA1;Tyr;S_LDL_CE_;L_LDL_FC_;EstC;M_VLDL_C;SM;Gln;S_HDL_CE_;XS_VLDL_PL;S_LDL_TG_;M_LDL_CE_;Leu;MUFA;L_LDL_TG;M_LDL_L;M_LDL_CE;Lac;L_HDL_CE_;L_HDL_PL;TotPG;XL_HDL_CE;L_HDL_C_;XL_HDL_C_;S_HDL_PL_;S_HDL_L;S_LDL_PL_;M_HDL_FC_;XS_VLDL_CE;S_VLDL_PL;L_LDL_PL_;Ace;L_V…
12:121479265	33	OASL	177	L_HDL_PL_;XL_HDL_C;SFA;XL_VLDL_PL;FAw3_FA;L_HDL_FC;LDL_D;HDL3_C;M_VLDL_L;XL_VLDL_FC;IDL_PL;IDL_TG;PC;XXL_VLDL_TG_;Phe;Alb;M_VLDL_FC_;XL_HDL_PL_;IDL_C_;ApoB_ApoA1;Tyr;EstC;L_LDL_FC_;SM;S_LDL_CE_;M_VLDL_C;Gln;S_HDL_CE_;XS_VLDL_PL;S_LDL_TG_;M_LDL_CE_;Leu;MUFA;L_LDL_TG;XXL_VLDL_FC_;M_LDL_L;XL_VLDL_TG;M_LDL_CE;Lac;L_HDL_CE_;L_HDL_PL;TotPG;L_HDL_C_;XL_HDL_C_;S_HDL_PL_;S_HDL_L;S_LDL_PL_;M_HDL_FC_;XS_VLD…
12:121471931	35	OASL	177	L_HDL_PL_;SFA;XL_VLDL_PL;FAw3_FA;L_HDL_FC;LDL_D;HDL3_C;IDL_TG_;M_VLDL_L;XL_VLDL_FC;IDL_TG;IDL_PL;PC;XXL_VLDL_TG_;Phe;Alb;M_VLDL_FC_;XL_HDL_PL_;IDL_C_;ApoB_ApoA1;Tyr;EstC;L_LDL_FC_;SM;M_VLDL_C;S_LDL_CE_;L_VLDL_C_;Gln;S_HDL_CE_;XS_VLDL_PL;L_LDL_TG_;S_LDL_TG_;M_LDL_CE_;Leu;MUFA;L_LDL_TG;XXL_VLDL_FC_;M_LDL_L;M_LDL_CE;Lac;L_HDL_CE_;L_HDL_PL;TotPG;L_HDL_C_;XL_HDL_C_;S_HDL_PL_;S_HDL_L;S_LDL_PL_;M_HDL_FC…
19:13103638	33	NFIX	173	L_HDL_PL_;SFA;XL_VLDL_PL;FAw3_FA;L_HDL_FC;LDL_D;HDL3_C;M_VLDL_L;XL_VLDL_FC;IDL_PL;IDL_TG;PC;XXL_VLDL_TG_;Phe;Alb;M_VLDL_FC_;XL_HDL_PL_;IDL_C_;ApoB_ApoA1;Tyr;EstC;L_LDL_FC_;SM;S_LDL_CE_;M_VLDL_C;S_HDL_CE_;Gln;XS_VLDL_PL;S_LDL_TG_;M_LDL_CE_;Leu;MUFA;L_LDL_TG;XXL_VLDL_FC_;M_LDL_L;XL_VLDL_TG;M_LDL_CE;Lac;L_HDL_CE_;L_HDL_PL;TotPG;L_HDL_C_;XL_HDL_C_;S_HDL_PL_;S_HDL_L;S_LDL_PL_;M_HDL_FC_;XS_VLDL_CE;S_VL…
4:185708595	35	ACSL1	181	L_HDL_PL_;XL_HDL_C;SFA;XL_VLDL_PL;FAw3_FA;L_HDL_FC;LDL_D;HDL3_C;IDL_TG_;M_VLDL_L;XL_VLDL_FC;IDL_TG;IDL_PL;PC;XXL_VLDL_TG_;Phe;Alb;M_VLDL_FC_;XL_HDL_PL_;IDL_C_;ApoB_ApoA1;Tyr;EstC;L_LDL_FC_;S_LDL_CE_;SM;M_VLDL_C;L_VLDL_C_;Gln;S_HDL_CE_;XS_VLDL_PL;L_LDL_TG_;S_LDL_TG_;M_LDL_CE_;Leu;MUFA;L_LDL_TG;XXL_VLDL_FC_;M_LDL_L;M_LDL_CE;Lac;L_HDL_CE_;L_HDL_PL;TotPG;L_HDL_C_;XL_HDL_C_;S_HDL_PL_;S_HDL_L;S_LDL_PL_…
12:121476423	23	OASL	126	L_HDL_PL_;XL_HDL_C;L_HDL_FC;LDL_D;IDL_TG_;M_VLDL_L;IDL_TG;IDL_PL;Phe;M_VLDL_FC_;XL_HDL_PL_;ApoB_ApoA1;Tyr;S_LDL_CE_;L_LDL_FC_;EstC;M_VLDL_C;S_HDL_CE_;Gln;XS_VLDL_PL;S_LDL_TG_;M_LDL_CE_;Leu;MUFA;L_LDL_TG;M_LDL_L;M_LDL_CE;Lac;L_HDL_CE_;L_HDL_PL;TotPG;L_HDL_C_;XL_HDL_C_;S_HDL_PL_;S_HDL_L;S_LDL_PL_;XS_VLDL_CE;XXL_VLDL_CE_;S_VLDL_PL;L_LDL_PL_;XS_VLDL_CE_;XS_VLDL_L;LDL_TG;XS_VLDL_C;S_LDL_PL;IDL_PL_;M_L…
4:185687373	16	ACSL1	67	XL_HDL_CE;XL_HDL_C;XL_VLDL_PL;SFA;TotCho;Val;XXL_VLDL_PL;HDL3_C;XXL_VLDL_C;Gp;XS_VLDL_CE;S_VLDL_PL_;XL_VLDL_FC;L_HDL_TG;L_VLDL_FC_;PC;XXL_VLDL_TG_;XL_HDL_CE_;Ile;IDL_C;M_VLDL_FC_;XL_HDL_PL_;XL_VLDL_C;HDL_TG;XS_VLDL_L;EstC;SM;XS_VLDL_C;XXL_VLDL_L;S_VLDL_C;S_VLDL_CE;M_VLDL_C;S_LDL_PL;IDL_PL_;FAw3;XXL_VLDL_CE;XXL_VLDL_PL_;Cit;ApoB;LA;L_HDL_TG_;S_HDL_FC_;IDL_L;TotFA;Leu;MUFA;L_VLDL_FC;XXL_VLDL_TG;XXL…
4:185714289	30	ACSL1	154	SFA;XL_VLDL_PL;LDL_D;HDL3_C;M_VLDL_L;XL_VLDL_FC;IDL_PL;IDL_TG;PC;XXL_VLDL_TG_;Phe;Alb;M_VLDL_FC_;XL_HDL_PL_;ApoB_ApoA1;Tyr;EstC;L_LDL_FC_;SM;M_VLDL_C;S_LDL_CE_;Gln;S_HDL_CE_;XS_VLDL_PL;M_LDL_CE_;Leu;MUFA;L_LDL_TG;XXL_VLDL_FC_;M_LDL_L;M_LDL_CE;Lac;L_HDL_CE_;TotPG;L_HDL_C_;XL_HDL_C_;S_HDL_PL_;S_HDL_L;S_LDL_PL_;M_HDL_FC_;XS_VLDL_CE;S_VLDL_PL_;S_VLDL_PL;L_LDL_PL_;L_VLDL_FC_;XS_VLDL_CE_;XL_VLDL_C;XS_V…
19:13109908	36	NFIX	186	L_HDL_PL_;XL_HDL_C;SFA;XL_VLDL_PL;FAw3_FA;L_HDL_FC;LDL_D;HDL3_C;IDL_TG_;M_VLDL_L;XL_VLDL_FC;IDL_TG;IDL_PL;PC;XXL_VLDL_TG_;Phe;Alb;M_VLDL_FC_;XL_HDL_PL_;IDL_C_;ApoB_ApoA1;Tyr;EstC;L_LDL_FC_;S_LDL_CE_;SM;M_VLDL_C;L_VLDL_C_;Gln;S_HDL_CE_;XS_VLDL_PL;L_LDL_TG_;S_LDL_TG_;M_LDL_CE_;Leu;MUFA;L_LDL_TG;XXL_VLDL_FC_;M_HDL_C_;M_LDL_L;XL_VLDL_TG;M_LDL_CE;Lac;L_HDL_CE_;L_HDL_PL;TotPG;XL_HDL_CE;L_HDL_C_;XL_HDL_…
4:185737843	25	RP11-701P16.2;ACSL1	113	SFA;XL_VLDL_PL;LDL_D;HDL3_C;XL_VLDL_FC;IDL_TG;IDL_PL;PC;XXL_VLDL_TG_;Phe;Alb;M_VLDL_FC_;XL_HDL_PL_;EstC;SM;L_LDL_FC_;M_VLDL_C;XS_VLDL_PL;Leu;MUFA;L_LDL_TG;XXL_VLDL_FC_;M_LDL_L;M_LDL_CE;L_HDL_CE_;TotPG;L_HDL_C_;XL_HDL_C_;S_HDL_PL_;S_HDL_L;M_HDL_FC_;S_LDL_PL_;XS_VLDL_CE;S_VLDL_PL;L_LDL_PL_;L_VLDL_FC_;XS_VLDL_CE_;XS_VLDL_L;LDL_TG;XS_VLDL_C;S_LDL_PL;IDL_PL_;M_LDL_FC;XXL_VLDL_PL_;M_LDL_TG;ApoB;S_LDL_C…
Query locus:	12:113341598	RPH3A;RP1-71H24.1;OAS1	Query signature length: 13	LRR NFBC 1986	IDL_PL_;IDL_CE_;Crea;HDL3_C;IDL_C_;AcAce;Lac;XL_HDL_C;XL_HDL_CE;XL_HDL_C_;XL_HDL_FC;XS_VLDL_CE;XL_HDL_TG
Reference dataset: LRR Pooled analysis
All genome wide signature overlap count list - distinct set only	12;11;10;9;8;7;6;5;4;3;2;1;0
Overlap results
Location	Overlap count	Gene	Reference signature length	Reference signature
4:185710859	10	ACSL1	194	L_HDL_PL_;XL_HDL_C;SFA;XL_VLDL_PL;FAw3_FA;L_HDL_FC;LDL_D;HDL3_C;IDL_TG_;M_VLDL_L;XL_VLDL_FC;M_VLDL_CE_;IDL_TG;IDL_PL;PC;XXL_VLDL_TG_;Phe;Alb;M_VLDL_FC_;XL_HDL_PL_;IDL_C_;ApoB_ApoA1;Tyr;L_LDL_FC_;EstC;S_LDL_CE_;M_VLDL_C;SM;L_VLDL_C_;Gln;S_HDL_CE_;XS_VLDL_PL;VLDL_D;L_LDL_TG_;S_LDL_TG_;M_LDL_CE_;Leu;MUFA;L_LDL_TG;XXL_VLDL_FC_;M_HDL_C_;M_LDL_L;M_LDL_CE;Lac;L_HDL_CE_;L_HDL_PL;TotPG;FAw6_FA;XL_HDL_CE;L…
12:113341598	9	RPH3A;RP1-71H24.1;OAS1	157	L_HDL_PL_;XL_HDL_C;SFA;FAw3_FA;L_HDL_FC;LDL_D;HDL3_C;M_VLDL_L;IDL_TG;IDL_PL;PC;XXL_VLDL_TG_;Phe;Alb;M_VLDL_FC_;XL_HDL_PL_;ApoB_ApoA1;Tyr;S_LDL_CE_;L_LDL_FC_;EstC;M_VLDL_C;Gln;S_HDL_CE_;XS_VLDL_PL;S_LDL_TG_;M_LDL_CE_;Leu;MUFA;L_LDL_TG;M_LDL_L;M_LDL_CE;Lac;L_HDL_CE_;L_HDL_PL;TotPG;XL_HDL_CE;L_HDL_C_;XL_HDL_C_;S_HDL_PL_;S_HDL_L;S_LDL_PL_;XS_VLDL_CE;S_VLDL_PL_;XXL_VLDL_CE_;S_VLDL_PL;L_LDL_PL_;Ace;XS_…
19:13122612	9	CTC-239J10.1;NFIX	160	L_HDL_PL_;XL_HDL_C;SFA;FAw3_FA;L_HDL_FC;LDL_D;HDL3_C;M_VLDL_L;M_VLDL_CE_;IDL_PL;IDL_TG;PC;XXL_VLDL_TG_;Phe;Alb;M_VLDL_FC_;XL_HDL_PL_;ApoB_ApoA1;Tyr;S_LDL_CE_;L_LDL_FC_;EstC;M_VLDL_C;SM;Gln;S_HDL_CE_;XS_VLDL_PL;S_LDL_TG_;M_LDL_CE_;Leu;MUFA;L_LDL_TG;M_LDL_L;M_LDL_CE;Lac;L_HDL_CE_;L_HDL_PL;TotPG;XL_HDL_CE;L_HDL_C_;XL_HDL_C_;S_HDL_PL_;S_HDL_L;S_LDL_PL_;M_HDL_FC_;XS_VLDL_CE;S_VLDL_PL;L_LDL_PL_;Ace;L_V…
12:121479265	11	OASL	177	L_HDL_PL_;XL_HDL_C;SFA;XL_VLDL_PL;FAw3_FA;L_HDL_FC;LDL_D;HDL3_C;M_VLDL_L;XL_VLDL_FC;IDL_PL;IDL_TG;PC;XXL_VLDL_TG_;Phe;Alb;M_VLDL_FC_;XL_HDL_PL_;IDL_C_;ApoB_ApoA1;Tyr;EstC;L_LDL_FC_;SM;S_LDL_CE_;M_VLDL_C;Gln;S_HDL_CE_;XS_VLDL_PL;S_LDL_TG_;M_LDL_CE_;Leu;MUFA;L_LDL_TG;XXL_VLDL_FC_;M_LDL_L;XL_VLDL_TG;M_LDL_CE;Lac;L_HDL_CE_;L_HDL_PL;TotPG;L_HDL_C_;XL_HDL_C_;S_HDL_PL_;S_HDL_L;S_LDL_PL_;M_HDL_FC_;XS_VLD…
12:121471931	9	OASL	177	L_HDL_PL_;SFA;XL_VLDL_PL;FAw3_FA;L_HDL_FC;LDL_D;HDL3_C;IDL_TG_;M_VLDL_L;XL_VLDL_FC;IDL_TG;IDL_PL;PC;XXL_VLDL_TG_;Phe;Alb;M_VLDL_FC_;XL_HDL_PL_;IDL_C_;ApoB_ApoA1;Tyr;EstC;L_LDL_FC_;SM;M_VLDL_C;S_LDL_CE_;L_VLDL_C_;Gln;S_HDL_CE_;XS_VLDL_PL;L_LDL_TG_;S_LDL_TG_;M_LDL_CE_;Leu;MUFA;L_LDL_TG;XXL_VLDL_FC_;M_LDL_L;M_LDL_CE;Lac;L_HDL_CE_;L_HDL_PL;TotPG;L_HDL_C_;XL_HDL_C_;S_HDL_PL_;S_HDL_L;S_LDL_PL_;M_HDL_FC…
19:13103638	10	NFIX	173	L_HDL_PL_;SFA;XL_VLDL_PL;FAw3_FA;L_HDL_FC;LDL_D;HDL3_C;M_VLDL_L;XL_VLDL_FC;IDL_PL;IDL_TG;PC;XXL_VLDL_TG_;Phe;Alb;M_VLDL_FC_;XL_HDL_PL_;IDL_C_;ApoB_ApoA1;Tyr;EstC;L_LDL_FC_;SM;S_LDL_CE_;M_VLDL_C;S_HDL_CE_;Gln;XS_VLDL_PL;S_LDL_TG_;M_LDL_CE_;Leu;MUFA;L_LDL_TG;XXL_VLDL_FC_;M_LDL_L;XL_VLDL_TG;M_LDL_CE;Lac;L_HDL_CE_;L_HDL_PL;TotPG;L_HDL_C_;XL_HDL_C_;S_HDL_PL_;S_HDL_L;S_LDL_PL_;M_HDL_FC_;XS_VLDL_CE;S_VL…
4:185708595	10	ACSL1	181	L_HDL_PL_;XL_HDL_C;SFA;XL_VLDL_PL;FAw3_FA;L_HDL_FC;LDL_D;HDL3_C;IDL_TG_;M_VLDL_L;XL_VLDL_FC;IDL_TG;IDL_PL;PC;XXL_VLDL_TG_;Phe;Alb;M_VLDL_FC_;XL_HDL_PL_;IDL_C_;ApoB_ApoA1;Tyr;EstC;L_LDL_FC_;S_LDL_CE_;SM;M_VLDL_C;L_VLDL_C_;Gln;S_HDL_CE_;XS_VLDL_PL;L_LDL_TG_;S_LDL_TG_;M_LDL_CE_;Leu;MUFA;L_LDL_TG;XXL_VLDL_FC_;M_LDL_L;M_LDL_CE;Lac;L_HDL_CE_;L_HDL_PL;TotPG;L_HDL_C_;XL_HDL_C_;S_HDL_PL_;S_HDL_L;S_LDL_PL_…
12:121476423	7	OASL	126	L_HDL_PL_;XL_HDL_C;L_HDL_FC;LDL_D;IDL_TG_;M_VLDL_L;IDL_TG;IDL_PL;Phe;M_VLDL_FC_;XL_HDL_PL_;ApoB_ApoA1;Tyr;S_LDL_CE_;L_LDL_FC_;EstC;M_VLDL_C;S_HDL_CE_;Gln;XS_VLDL_PL;S_LDL_TG_;M_LDL_CE_;Leu;MUFA;L_LDL_TG;M_LDL_L;M_LDL_CE;Lac;L_HDL_CE_;L_HDL_PL;TotPG;L_HDL_C_;XL_HDL_C_;S_HDL_PL_;S_HDL_L;S_LDL_PL_;XS_VLDL_CE;XXL_VLDL_CE_;S_VLDL_PL;L_LDL_PL_;XS_VLDL_CE_;XS_VLDL_L;LDL_TG;XS_VLDL_C;S_LDL_PL;IDL_PL_;M_L…
4:185687373	5	ACSL1	67	XL_HDL_CE;XL_HDL_C;XL_VLDL_PL;SFA;TotCho;Val;XXL_VLDL_PL;HDL3_C;XXL_VLDL_C;Gp;XS_VLDL_CE;S_VLDL_PL_;XL_VLDL_FC;L_HDL_TG;L_VLDL_FC_;PC;XXL_VLDL_TG_;XL_HDL_CE_;Ile;IDL_C;M_VLDL_FC_;XL_HDL_PL_;XL_VLDL_C;HDL_TG;XS_VLDL_L;EstC;SM;XS_VLDL_C;XXL_VLDL_L;S_VLDL_C;S_VLDL_CE;M_VLDL_C;S_LDL_PL;IDL_PL_;FAw3;XXL_VLDL_CE;XXL_VLDL_PL_;Cit;ApoB;LA;L_HDL_TG_;S_HDL_FC_;IDL_L;TotFA;Leu;MUFA;L_VLDL_FC;XXL_VLDL_TG;XXL…
4:185714289	7	ACSL1	154	SFA;XL_VLDL_PL;LDL_D;HDL3_C;M_VLDL_L;XL_VLDL_FC;IDL_PL;IDL_TG;PC;XXL_VLDL_TG_;Phe;Alb;M_VLDL_FC_;XL_HDL_PL_;ApoB_ApoA1;Tyr;EstC;L_LDL_FC_;SM;M_VLDL_C;S_LDL_CE_;Gln;S_HDL_CE_;XS_VLDL_PL;M_LDL_CE_;Leu;MUFA;L_LDL_TG;XXL_VLDL_FC_;M_LDL_L;M_LDL_CE;Lac;L_HDL_CE_;TotPG;L_HDL_C_;XL_HDL_C_;S_HDL_PL_;S_HDL_L;S_LDL_PL_;M_HDL_FC_;XS_VLDL_CE;S_VLDL_PL_;S_VLDL_PL;L_LDL_PL_;L_VLDL_FC_;XS_VLDL_CE_;XL_VLDL_C;XS_V…
19:13109908	11	NFIX	186	L_HDL_PL_;XL_HDL_C;SFA;XL_VLDL_PL;FAw3_FA;L_HDL_FC;LDL_D;HDL3_C;IDL_TG_;M_VLDL_L;XL_VLDL_FC;IDL_TG;IDL_PL;PC;XXL_VLDL_TG_;Phe;Alb;M_VLDL_FC_;XL_HDL_PL_;IDL_C_;ApoB_ApoA1;Tyr;EstC;L_LDL_FC_;S_LDL_CE_;SM;M_VLDL_C;L_VLDL_C_;Gln;S_HDL_CE_;XS_VLDL_PL;L_LDL_TG_;S_LDL_TG_;M_LDL_CE_;Leu;MUFA;L_LDL_TG;XXL_VLDL_FC_;M_HDL_C_;M_LDL_L;XL_VLDL_TG;M_LDL_CE;Lac;L_HDL_CE_;L_HDL_PL;TotPG;XL_HDL_CE;L_HDL_C_;XL_HDL_…
4:185737843	6	RP11-701P16.2;ACSL1	113	SFA;XL_VLDL_PL;LDL_D;HDL3_C;XL_VLDL_FC;IDL_TG;IDL_PL;PC;XXL_VLDL_TG_;Phe;Alb;M_VLDL_FC_;XL_HDL_PL_;EstC;SM;L_LDL_FC_;M_VLDL_C;XS_VLDL_PL;Leu;MUFA;L_LDL_TG;XXL_VLDL_FC_;M_LDL_L;M_LDL_CE;L_HDL_CE_;TotPG;L_HDL_C_;XL_HDL_C_;S_HDL_PL_;S_HDL_L;M_HDL_FC_;S_LDL_PL_;XS_VLDL_CE;S_VLDL_PL;L_LDL_PL_;L_VLDL_FC_;XS_VLDL_CE_;XS_VLDL_L;LDL_TG;XS_VLDL_C;S_LDL_PL;IDL_PL_;M_LDL_FC;XXL_VLDL_PL_;M_LDL_TG;ApoB;S_LDL_C…
Query locus:	12:113341919	RP1-71H24.1;OAS1	Query signature length: 6	LRR NFBC 1986	UnSat;SFA_FA;AcAce;FAw3_FA;PUFA_FA;S_HDL_CE_
Reference dataset: LRR Pooled analysis
All genome wide signature overlap count list - distinct set only	5;4;3;2;1;0
Overlap results
Location	Overlap count	Gene	Reference signature length	Reference signature
4:185710859	4	ACSL1	194	L_HDL_PL_;XL_HDL_C;SFA;XL_VLDL_PL;FAw3_FA;L_HDL_FC;LDL_D;HDL3_C;IDL_TG_;M_VLDL_L;XL_VLDL_FC;M_VLDL_CE_;IDL_TG;IDL_PL;PC;XXL_VLDL_TG_;Phe;Alb;M_VLDL_FC_;XL_HDL_PL_;IDL_C_;ApoB_ApoA1;Tyr;L_LDL_FC_;EstC;S_LDL_CE_;M_VLDL_C;SM;L_VLDL_C_;Gln;S_HDL_CE_;XS_VLDL_PL;VLDL_D;L_LDL_TG_;S_LDL_TG_;M_LDL_CE_;Leu;MUFA;L_LDL_TG;XXL_VLDL_FC_;M_HDL_C_;M_LDL_L;M_LDL_CE;Lac;L_HDL_CE_;L_HDL_PL;TotPG;FAw6_FA;XL_HDL_CE;L…
12:113341598	3	RPH3A;RP1-71H24.1;OAS1	157	L_HDL_PL_;XL_HDL_C;SFA;FAw3_FA;L_HDL_FC;LDL_D;HDL3_C;M_VLDL_L;IDL_TG;IDL_PL;PC;XXL_VLDL_TG_;Phe;Alb;M_VLDL_FC_;XL_HDL_PL_;ApoB_ApoA1;Tyr;S_LDL_CE_;L_LDL_FC_;EstC;M_VLDL_C;Gln;S_HDL_CE_;XS_VLDL_PL;S_LDL_TG_;M_LDL_CE_;Leu;MUFA;L_LDL_TG;M_LDL_L;M_LDL_CE;Lac;L_HDL_CE_;L_HDL_PL;TotPG;XL_HDL_CE;L_HDL_C_;XL_HDL_C_;S_HDL_PL_;S_HDL_L;S_LDL_PL_;XS_VLDL_CE;S_VLDL_PL_;XXL_VLDL_CE_;S_VLDL_PL;L_LDL_PL_;Ace;XS_…
19:13122612	4	CTC-239J10.1;NFIX	160	L_HDL_PL_;XL_HDL_C;SFA;FAw3_FA;L_HDL_FC;LDL_D;HDL3_C;M_VLDL_L;M_VLDL_CE_;IDL_PL;IDL_TG;PC;XXL_VLDL_TG_;Phe;Alb;M_VLDL_FC_;XL_HDL_PL_;ApoB_ApoA1;Tyr;S_LDL_CE_;L_LDL_FC_;EstC;M_VLDL_C;SM;Gln;S_HDL_CE_;XS_VLDL_PL;S_LDL_TG_;M_LDL_CE_;Leu;MUFA;L_LDL_TG;M_LDL_L;M_LDL_CE;Lac;L_HDL_CE_;L_HDL_PL;TotPG;XL_HDL_CE;L_HDL_C_;XL_HDL_C_;S_HDL_PL_;S_HDL_L;S_LDL_PL_;M_HDL_FC_;XS_VLDL_CE;S_VLDL_PL;L_LDL_PL_;Ace;L_V…
12:121479265	5	OASL	177	L_HDL_PL_;XL_HDL_C;SFA;XL_VLDL_PL;FAw3_FA;L_HDL_FC;LDL_D;HDL3_C;M_VLDL_L;XL_VLDL_FC;IDL_PL;IDL_TG;PC;XXL_VLDL_TG_;Phe;Alb;M_VLDL_FC_;XL_HDL_PL_;IDL_C_;ApoB_ApoA1;Tyr;EstC;L_LDL_FC_;SM;S_LDL_CE_;M_VLDL_C;Gln;S_HDL_CE_;XS_VLDL_PL;S_LDL_TG_;M_LDL_CE_;Leu;MUFA;L_LDL_TG;XXL_VLDL_FC_;M_LDL_L;XL_VLDL_TG;M_LDL_CE;Lac;L_HDL_CE_;L_HDL_PL;TotPG;L_HDL_C_;XL_HDL_C_;S_HDL_PL_;S_HDL_L;S_LDL_PL_;M_HDL_FC_;XS_VLD…
12:121471931	5	OASL	177	L_HDL_PL_;SFA;XL_VLDL_PL;FAw3_FA;L_HDL_FC;LDL_D;HDL3_C;IDL_TG_;M_VLDL_L;XL_VLDL_FC;IDL_TG;IDL_PL;PC;XXL_VLDL_TG_;Phe;Alb;M_VLDL_FC_;XL_HDL_PL_;IDL_C_;ApoB_ApoA1;Tyr;EstC;L_LDL_FC_;SM;M_VLDL_C;S_LDL_CE_;L_VLDL_C_;Gln;S_HDL_CE_;XS_VLDL_PL;L_LDL_TG_;S_LDL_TG_;M_LDL_CE_;Leu;MUFA;L_LDL_TG;XXL_VLDL_FC_;M_LDL_L;M_LDL_CE;Lac;L_HDL_CE_;L_HDL_PL;TotPG;L_HDL_C_;XL_HDL_C_;S_HDL_PL_;S_HDL_L;S_LDL_PL_;M_HDL_FC…
19:13103638	4	NFIX	173	L_HDL_PL_;SFA;XL_VLDL_PL;FAw3_FA;L_HDL_FC;LDL_D;HDL3_C;M_VLDL_L;XL_VLDL_FC;IDL_PL;IDL_TG;PC;XXL_VLDL_TG_;Phe;Alb;M_VLDL_FC_;XL_HDL_PL_;IDL_C_;ApoB_ApoA1;Tyr;EstC;L_LDL_FC_;SM;S_LDL_CE_;M_VLDL_C;S_HDL_CE_;Gln;XS_VLDL_PL;S_LDL_TG_;M_LDL_CE_;Leu;MUFA;L_LDL_TG;XXL_VLDL_FC_;M_LDL_L;XL_VLDL_TG;M_LDL_CE;Lac;L_HDL_CE_;L_HDL_PL;TotPG;L_HDL_C_;XL_HDL_C_;S_HDL_PL_;S_HDL_L;S_LDL_PL_;M_HDL_FC_;XS_VLDL_CE;S_VL…
4:185708595	5	ACSL1	181	L_HDL_PL_;XL_HDL_C;SFA;XL_VLDL_PL;FAw3_FA;L_HDL_FC;LDL_D;HDL3_C;IDL_TG_;M_VLDL_L;XL_VLDL_FC;IDL_TG;IDL_PL;PC;XXL_VLDL_TG_;Phe;Alb;M_VLDL_FC_;XL_HDL_PL_;IDL_C_;ApoB_ApoA1;Tyr;EstC;L_LDL_FC_;S_LDL_CE_;SM;M_VLDL_C;L_VLDL_C_;Gln;S_HDL_CE_;XS_VLDL_PL;L_LDL_TG_;S_LDL_TG_;M_LDL_CE_;Leu;MUFA;L_LDL_TG;XXL_VLDL_FC_;M_LDL_L;M_LDL_CE;Lac;L_HDL_CE_;L_HDL_PL;TotPG;L_HDL_C_;XL_HDL_C_;S_HDL_PL_;S_HDL_L;S_LDL_PL_…
12:121476423	3	OASL	126	L_HDL_PL_;XL_HDL_C;L_HDL_FC;LDL_D;IDL_TG_;M_VLDL_L;IDL_TG;IDL_PL;Phe;M_VLDL_FC_;XL_HDL_PL_;ApoB_ApoA1;Tyr;S_LDL_CE_;L_LDL_FC_;EstC;M_VLDL_C;S_HDL_CE_;Gln;XS_VLDL_PL;S_LDL_TG_;M_LDL_CE_;Leu;MUFA;L_LDL_TG;M_LDL_L;M_LDL_CE;Lac;L_HDL_CE_;L_HDL_PL;TotPG;L_HDL_C_;XL_HDL_C_;S_HDL_PL_;S_HDL_L;S_LDL_PL_;XS_VLDL_CE;XXL_VLDL_CE_;S_VLDL_PL;L_LDL_PL_;XS_VLDL_CE_;XS_VLDL_L;LDL_TG;XS_VLDL_C;S_LDL_PL;IDL_PL_;M_L…
4:185687373	0	ACSL1	67	XL_HDL_CE;XL_HDL_C;XL_VLDL_PL;SFA;TotCho;Val;XXL_VLDL_PL;HDL3_C;XXL_VLDL_C;Gp;XS_VLDL_CE;S_VLDL_PL_;XL_VLDL_FC;L_HDL_TG;L_VLDL_FC_;PC;XXL_VLDL_TG_;XL_HDL_CE_;Ile;IDL_C;M_VLDL_FC_;XL_HDL_PL_;XL_VLDL_C;HDL_TG;XS_VLDL_L;EstC;SM;XS_VLDL_C;XXL_VLDL_L;S_VLDL_C;S_VLDL_CE;M_VLDL_C;S_LDL_PL;IDL_PL_;FAw3;XXL_VLDL_CE;XXL_VLDL_PL_;Cit;ApoB;LA;L_HDL_TG_;S_HDL_FC_;IDL_L;TotFA;Leu;MUFA;L_VLDL_FC;XXL_VLDL_TG;XXL…
4:185714289	3	ACSL1	154	SFA;XL_VLDL_PL;LDL_D;HDL3_C;M_VLDL_L;XL_VLDL_FC;IDL_PL;IDL_TG;PC;XXL_VLDL_TG_;Phe;Alb;M_VLDL_FC_;XL_HDL_PL_;ApoB_ApoA1;Tyr;EstC;L_LDL_FC_;SM;M_VLDL_C;S_LDL_CE_;Gln;S_HDL_CE_;XS_VLDL_PL;M_LDL_CE_;Leu;MUFA;L_LDL_TG;XXL_VLDL_FC_;M_LDL_L;M_LDL_CE;Lac;L_HDL_CE_;TotPG;L_HDL_C_;XL_HDL_C_;S_HDL_PL_;S_HDL_L;S_LDL_PL_;M_HDL_FC_;XS_VLDL_CE;S_VLDL_PL_;S_VLDL_PL;L_LDL_PL_;L_VLDL_FC_;XS_VLDL_CE_;XL_VLDL_C;XS_V…
19:13109908	5	NFIX	186	L_HDL_PL_;XL_HDL_C;SFA;XL_VLDL_PL;FAw3_FA;L_HDL_FC;LDL_D;HDL3_C;IDL_TG_;M_VLDL_L;XL_VLDL_FC;IDL_TG;IDL_PL;PC;XXL_VLDL_TG_;Phe;Alb;M_VLDL_FC_;XL_HDL_PL_;IDL_C_;ApoB_ApoA1;Tyr;EstC;L_LDL_FC_;S_LDL_CE_;SM;M_VLDL_C;L_VLDL_C_;Gln;S_HDL_CE_;XS_VLDL_PL;L_LDL_TG_;S_LDL_TG_;M_LDL_CE_;Leu;MUFA;L_LDL_TG;XXL_VLDL_FC_;M_HDL_C_;M_LDL_L;XL_VLDL_TG;M_LDL_CE;Lac;L_HDL_CE_;L_HDL_PL;TotPG;XL_HDL_CE;L_HDL_C_;XL_HDL_…
4:185737843	1	RP11-701P16.2;ACSL1	113	SFA;XL_VLDL_PL;LDL_D;HDL3_C;XL_VLDL_FC;IDL_TG;IDL_PL;PC;XXL_VLDL_TG_;Phe;Alb;M_VLDL_FC_;XL_HDL_PL_;EstC;SM;L_LDL_FC_;M_VLDL_C;XS_VLDL_PL;Leu;MUFA;L_LDL_TG;XXL_VLDL_FC_;M_LDL_L;M_LDL_CE;L_HDL_CE_;TotPG;L_HDL_C_;XL_HDL_C_;S_HDL_PL_;S_HDL_L;M_HDL_FC_;S_LDL_PL_;XS_VLDL_CE;S_VLDL_PL;L_LDL_PL_;L_VLDL_FC_;XS_VLDL_CE_;XS_VLDL_L;LDL_TG;XS_VLDL_C;S_LDL_PL;IDL_PL_;M_LDL_FC;XXL_VLDL_PL_;M_LDL_TG;ApoB;S_LDL_C…
Query locus:	12:113362407	RP1-71H24.1;OAS1	Query signature length: 3	LRR NFBC 1986	UnSat;SFA_FA;FAw3_FA
Reference dataset: LRR Pooled analysis
All genome wide signature overlap count list - distinct set only	2;1;0
Overlap results
Location	Overlap count	Gene	Reference signature length	Reference signature
4:185710859	2	ACSL1	194	L_HDL_PL_;XL_HDL_C;SFA;XL_VLDL_PL;FAw3_FA;L_HDL_FC;LDL_D;HDL3_C;IDL_TG_;M_VLDL_L;XL_VLDL_FC;M_VLDL_CE_;IDL_TG;IDL_PL;PC;XXL_VLDL_TG_;Phe;Alb;M_VLDL_FC_;XL_HDL_PL_;IDL_C_;ApoB_ApoA1;Tyr;L_LDL_FC_;EstC;S_LDL_CE_;M_VLDL_C;SM;L_VLDL_C_;Gln;S_HDL_CE_;XS_VLDL_PL;VLDL_D;L_LDL_TG_;S_LDL_TG_;M_LDL_CE_;Leu;MUFA;L_LDL_TG;XXL_VLDL_FC_;M_HDL_C_;M_LDL_L;M_LDL_CE;Lac;L_HDL_CE_;L_HDL_PL;TotPG;FAw6_FA;XL_HDL_CE;L…
12:113341598	2	RPH3A;RP1-71H24.1;OAS1	157	L_HDL_PL_;XL_HDL_C;SFA;FAw3_FA;L_HDL_FC;LDL_D;HDL3_C;M_VLDL_L;IDL_TG;IDL_PL;PC;XXL_VLDL_TG_;Phe;Alb;M_VLDL_FC_;XL_HDL_PL_;ApoB_ApoA1;Tyr;S_LDL_CE_;L_LDL_FC_;EstC;M_VLDL_C;Gln;S_HDL_CE_;XS_VLDL_PL;S_LDL_TG_;M_LDL_CE_;Leu;MUFA;L_LDL_TG;M_LDL_L;M_LDL_CE;Lac;L_HDL_CE_;L_HDL_PL;TotPG;XL_HDL_CE;L_HDL_C_;XL_HDL_C_;S_HDL_PL_;S_HDL_L;S_LDL_PL_;XS_VLDL_CE;S_VLDL_PL_;XXL_VLDL_CE_;S_VLDL_PL;L_LDL_PL_;Ace;XS_…
19:13122612	2	CTC-239J10.1;NFIX	160	L_HDL_PL_;XL_HDL_C;SFA;FAw3_FA;L_HDL_FC;LDL_D;HDL3_C;M_VLDL_L;M_VLDL_CE_;IDL_PL;IDL_TG;PC;XXL_VLDL_TG_;Phe;Alb;M_VLDL_FC_;XL_HDL_PL_;ApoB_ApoA1;Tyr;S_LDL_CE_;L_LDL_FC_;EstC;M_VLDL_C;SM;Gln;S_HDL_CE_;XS_VLDL_PL;S_LDL_TG_;M_LDL_CE_;Leu;MUFA;L_LDL_TG;M_LDL_L;M_LDL_CE;Lac;L_HDL_CE_;L_HDL_PL;TotPG;XL_HDL_CE;L_HDL_C_;XL_HDL_C_;S_HDL_PL_;S_HDL_L;S_LDL_PL_;M_HDL_FC_;XS_VLDL_CE;S_VLDL_PL;L_LDL_PL_;Ace;L_V…
12:121479265	2	OASL	177	L_HDL_PL_;XL_HDL_C;SFA;XL_VLDL_PL;FAw3_FA;L_HDL_FC;LDL_D;HDL3_C;M_VLDL_L;XL_VLDL_FC;IDL_PL;IDL_TG;PC;XXL_VLDL_TG_;Phe;Alb;M_VLDL_FC_;XL_HDL_PL_;IDL_C_;ApoB_ApoA1;Tyr;EstC;L_LDL_FC_;SM;S_LDL_CE_;M_VLDL_C;Gln;S_HDL_CE_;XS_VLDL_PL;S_LDL_TG_;M_LDL_CE_;Leu;MUFA;L_LDL_TG;XXL_VLDL_FC_;M_LDL_L;XL_VLDL_TG;M_LDL_CE;Lac;L_HDL_CE_;L_HDL_PL;TotPG;L_HDL_C_;XL_HDL_C_;S_HDL_PL_;S_HDL_L;S_LDL_PL_;M_HDL_FC_;XS_VLD…
12:121471931	2	OASL	177	L_HDL_PL_;SFA;XL_VLDL_PL;FAw3_FA;L_HDL_FC;LDL_D;HDL3_C;IDL_TG_;M_VLDL_L;XL_VLDL_FC;IDL_TG;IDL_PL;PC;XXL_VLDL_TG_;Phe;Alb;M_VLDL_FC_;XL_HDL_PL_;IDL_C_;ApoB_ApoA1;Tyr;EstC;L_LDL_FC_;SM;M_VLDL_C;S_LDL_CE_;L_VLDL_C_;Gln;S_HDL_CE_;XS_VLDL_PL;L_LDL_TG_;S_LDL_TG_;M_LDL_CE_;Leu;MUFA;L_LDL_TG;XXL_VLDL_FC_;M_LDL_L;M_LDL_CE;Lac;L_HDL_CE_;L_HDL_PL;TotPG;L_HDL_C_;XL_HDL_C_;S_HDL_PL_;S_HDL_L;S_LDL_PL_;M_HDL_FC…
19:13103638	2	NFIX	173	L_HDL_PL_;SFA;XL_VLDL_PL;FAw3_FA;L_HDL_FC;LDL_D;HDL3_C;M_VLDL_L;XL_VLDL_FC;IDL_PL;IDL_TG;PC;XXL_VLDL_TG_;Phe;Alb;M_VLDL_FC_;XL_HDL_PL_;IDL_C_;ApoB_ApoA1;Tyr;EstC;L_LDL_FC_;SM;S_LDL_CE_;M_VLDL_C;S_HDL_CE_;Gln;XS_VLDL_PL;S_LDL_TG_;M_LDL_CE_;Leu;MUFA;L_LDL_TG;XXL_VLDL_FC_;M_LDL_L;XL_VLDL_TG;M_LDL_CE;Lac;L_HDL_CE_;L_HDL_PL;TotPG;L_HDL_C_;XL_HDL_C_;S_HDL_PL_;S_HDL_L;S_LDL_PL_;M_HDL_FC_;XS_VLDL_CE;S_VL…
4:185708595	2	ACSL1	181	L_HDL_PL_;XL_HDL_C;SFA;XL_VLDL_PL;FAw3_FA;L_HDL_FC;LDL_D;HDL3_C;IDL_TG_;M_VLDL_L;XL_VLDL_FC;IDL_TG;IDL_PL;PC;XXL_VLDL_TG_;Phe;Alb;M_VLDL_FC_;XL_HDL_PL_;IDL_C_;ApoB_ApoA1;Tyr;EstC;L_LDL_FC_;S_LDL_CE_;SM;M_VLDL_C;L_VLDL_C_;Gln;S_HDL_CE_;XS_VLDL_PL;L_LDL_TG_;S_LDL_TG_;M_LDL_CE_;Leu;MUFA;L_LDL_TG;XXL_VLDL_FC_;M_LDL_L;M_LDL_CE;Lac;L_HDL_CE_;L_HDL_PL;TotPG;L_HDL_C_;XL_HDL_C_;S_HDL_PL_;S_HDL_L;S_LDL_PL_…
12:121476423	1	OASL	126	L_HDL_PL_;XL_HDL_C;L_HDL_FC;LDL_D;IDL_TG_;M_VLDL_L;IDL_TG;IDL_PL;Phe;M_VLDL_FC_;XL_HDL_PL_;ApoB_ApoA1;Tyr;S_LDL_CE_;L_LDL_FC_;EstC;M_VLDL_C;S_HDL_CE_;Gln;XS_VLDL_PL;S_LDL_TG_;M_LDL_CE_;Leu;MUFA;L_LDL_TG;M_LDL_L;M_LDL_CE;Lac;L_HDL_CE_;L_HDL_PL;TotPG;L_HDL_C_;XL_HDL_C_;S_HDL_PL_;S_HDL_L;S_LDL_PL_;XS_VLDL_CE;XXL_VLDL_CE_;S_VLDL_PL;L_LDL_PL_;XS_VLDL_CE_;XS_VLDL_L;LDL_TG;XS_VLDL_C;S_LDL_PL;IDL_PL_;M_L…
4:185687373	0	ACSL1	67	XL_HDL_CE;XL_HDL_C;XL_VLDL_PL;SFA;TotCho;Val;XXL_VLDL_PL;HDL3_C;XXL_VLDL_C;Gp;XS_VLDL_CE;S_VLDL_PL_;XL_VLDL_FC;L_HDL_TG;L_VLDL_FC_;PC;XXL_VLDL_TG_;XL_HDL_CE_;Ile;IDL_C;M_VLDL_FC_;XL_HDL_PL_;XL_VLDL_C;HDL_TG;XS_VLDL_L;EstC;SM;XS_VLDL_C;XXL_VLDL_L;S_VLDL_C;S_VLDL_CE;M_VLDL_C;S_LDL_PL;IDL_PL_;FAw3;XXL_VLDL_CE;XXL_VLDL_PL_;Cit;ApoB;LA;L_HDL_TG_;S_HDL_FC_;IDL_L;TotFA;Leu;MUFA;L_VLDL_FC;XXL_VLDL_TG;XXL…
4:185714289	1	ACSL1	154	SFA;XL_VLDL_PL;LDL_D;HDL3_C;M_VLDL_L;XL_VLDL_FC;IDL_PL;IDL_TG;PC;XXL_VLDL_TG_;Phe;Alb;M_VLDL_FC_;XL_HDL_PL_;ApoB_ApoA1;Tyr;EstC;L_LDL_FC_;SM;M_VLDL_C;S_LDL_CE_;Gln;S_HDL_CE_;XS_VLDL_PL;M_LDL_CE_;Leu;MUFA;L_LDL_TG;XXL_VLDL_FC_;M_LDL_L;M_LDL_CE;Lac;L_HDL_CE_;TotPG;L_HDL_C_;XL_HDL_C_;S_HDL_PL_;S_HDL_L;S_LDL_PL_;M_HDL_FC_;XS_VLDL_CE;S_VLDL_PL_;S_VLDL_PL;L_LDL_PL_;L_VLDL_FC_;XS_VLDL_CE_;XL_VLDL_C;XS_V…
19:13109908	2	NFIX	186	L_HDL_PL_;XL_HDL_C;SFA;XL_VLDL_PL;FAw3_FA;L_HDL_FC;LDL_D;HDL3_C;IDL_TG_;M_VLDL_L;XL_VLDL_FC;IDL_TG;IDL_PL;PC;XXL_VLDL_TG_;Phe;Alb;M_VLDL_FC_;XL_HDL_PL_;IDL_C_;ApoB_ApoA1;Tyr;EstC;L_LDL_FC_;S_LDL_CE_;SM;M_VLDL_C;L_VLDL_C_;Gln;S_HDL_CE_;XS_VLDL_PL;L_LDL_TG_;S_LDL_TG_;M_LDL_CE_;Leu;MUFA;L_LDL_TG;XXL_VLDL_FC_;M_HDL_C_;M_LDL_L;XL_VLDL_TG;M_LDL_CE;Lac;L_HDL_CE_;L_HDL_PL;TotPG;XL_HDL_CE;L_HDL_C_;XL_HDL_…
4:185737843	0	RP11-701P16.2;ACSL1	113	SFA;XL_VLDL_PL;LDL_D;HDL3_C;XL_VLDL_FC;IDL_TG;IDL_PL;PC;XXL_VLDL_TG_;Phe;Alb;M_VLDL_FC_;XL_HDL_PL_;EstC;SM;L_LDL_FC_;M_VLDL_C;XS_VLDL_PL;Leu;MUFA;L_LDL_TG;XXL_VLDL_FC_;M_LDL_L;M_LDL_CE;L_HDL_CE_;TotPG;L_HDL_C_;XL_HDL_C_;S_HDL_PL_;S_HDL_L;M_HDL_FC_;S_LDL_PL_;XS_VLDL_CE;S_VLDL_PL;L_LDL_PL_;L_VLDL_FC_;XS_VLDL_CE_;XS_VLDL_L;LDL_TG;XS_VLDL_C;S_LDL_PL;IDL_PL_;M_LDL_FC;XXL_VLDL_PL_;M_LDL_TG;ApoB;S_LDL_C…
Query locus:	12:113341598	RPH3A;RP1-71H24.1;OAS1	Query signature length: 22	LRR Meta analysis	HDL3_C;Gp;S_HDL_FC_;Leu;Crea;XL_HDL_PL_;L_VLDL_FC_;XXL_VLDL_PL_;IDL_PL_;XL_HDL_CE_;Ile;AcAce;LA;Cit;PC;FAw6;XL_HDL_C_;XXL_VLDL_FC_;XL_HDL_TG;TotPG;PUFA;S_HDL_FC
Reference dataset: LRR Pooled analysis
All genome wide signature overlap count list - distinct set only	21;20;19;18;17;16;15;14;13;12;11;10;9;8;7;6;5;4;3;2;1;0
Overlap results
Location	Overlap count	Gene	Reference signature length	Reference signature
4:185710859	20	ACSL1	194	L_HDL_PL_;XL_HDL_C;SFA;XL_VLDL_PL;FAw3_FA;L_HDL_FC;LDL_D;HDL3_C;IDL_TG_;M_VLDL_L;XL_VLDL_FC;M_VLDL_CE_;IDL_TG;IDL_PL;PC;XXL_VLDL_TG_;Phe;Alb;M_VLDL_FC_;XL_HDL_PL_;IDL_C_;ApoB_ApoA1;Tyr;L_LDL_FC_;EstC;S_LDL_CE_;M_VLDL_C;SM;L_VLDL_C_;Gln;S_HDL_CE_;XS_VLDL_PL;VLDL_D;L_LDL_TG_;S_LDL_TG_;M_LDL_CE_;Leu;MUFA;L_LDL_TG;XXL_VLDL_FC_;M_HDL_C_;M_LDL_L;M_LDL_CE;Lac;L_HDL_CE_;L_HDL_PL;TotPG;FAw6_FA;XL_HDL_CE;L…
12:113341598	17	RPH3A;RP1-71H24.1;OAS1	157	L_HDL_PL_;XL_HDL_C;SFA;FAw3_FA;L_HDL_FC;LDL_D;HDL3_C;M_VLDL_L;IDL_TG;IDL_PL;PC;XXL_VLDL_TG_;Phe;Alb;M_VLDL_FC_;XL_HDL_PL_;ApoB_ApoA1;Tyr;S_LDL_CE_;L_LDL_FC_;EstC;M_VLDL_C;Gln;S_HDL_CE_;XS_VLDL_PL;S_LDL_TG_;M_LDL_CE_;Leu;MUFA;L_LDL_TG;M_LDL_L;M_LDL_CE;Lac;L_HDL_CE_;L_HDL_PL;TotPG;XL_HDL_CE;L_HDL_C_;XL_HDL_C_;S_HDL_PL_;S_HDL_L;S_LDL_PL_;XS_VLDL_CE;S_VLDL_PL_;XXL_VLDL_CE_;S_VLDL_PL;L_LDL_PL_;Ace;XS_…
19:13122612	19	CTC-239J10.1;NFIX	160	L_HDL_PL_;XL_HDL_C;SFA;FAw3_FA;L_HDL_FC;LDL_D;HDL3_C;M_VLDL_L;M_VLDL_CE_;IDL_PL;IDL_TG;PC;XXL_VLDL_TG_;Phe;Alb;M_VLDL_FC_;XL_HDL_PL_;ApoB_ApoA1;Tyr;S_LDL_CE_;L_LDL_FC_;EstC;M_VLDL_C;SM;Gln;S_HDL_CE_;XS_VLDL_PL;S_LDL_TG_;M_LDL_CE_;Leu;MUFA;L_LDL_TG;M_LDL_L;M_LDL_CE;Lac;L_HDL_CE_;L_HDL_PL;TotPG;XL_HDL_CE;L_HDL_C_;XL_HDL_C_;S_HDL_PL_;S_HDL_L;S_LDL_PL_;M_HDL_FC_;XS_VLDL_CE;S_VLDL_PL;L_LDL_PL_;Ace;L_V…
12:121479265	20	OASL	177	L_HDL_PL_;XL_HDL_C;SFA;XL_VLDL_PL;FAw3_FA;L_HDL_FC;LDL_D;HDL3_C;M_VLDL_L;XL_VLDL_FC;IDL_PL;IDL_TG;PC;XXL_VLDL_TG_;Phe;Alb;M_VLDL_FC_;XL_HDL_PL_;IDL_C_;ApoB_ApoA1;Tyr;EstC;L_LDL_FC_;SM;S_LDL_CE_;M_VLDL_C;Gln;S_HDL_CE_;XS_VLDL_PL;S_LDL_TG_;M_LDL_CE_;Leu;MUFA;L_LDL_TG;XXL_VLDL_FC_;M_LDL_L;XL_VLDL_TG;M_LDL_CE;Lac;L_HDL_CE_;L_HDL_PL;TotPG;L_HDL_C_;XL_HDL_C_;S_HDL_PL_;S_HDL_L;S_LDL_PL_;M_HDL_FC_;XS_VLD…
12:121471931	18	OASL	177	L_HDL_PL_;SFA;XL_VLDL_PL;FAw3_FA;L_HDL_FC;LDL_D;HDL3_C;IDL_TG_;M_VLDL_L;XL_VLDL_FC;IDL_TG;IDL_PL;PC;XXL_VLDL_TG_;Phe;Alb;M_VLDL_FC_;XL_HDL_PL_;IDL_C_;ApoB_ApoA1;Tyr;EstC;L_LDL_FC_;SM;M_VLDL_C;S_LDL_CE_;L_VLDL_C_;Gln;S_HDL_CE_;XS_VLDL_PL;L_LDL_TG_;S_LDL_TG_;M_LDL_CE_;Leu;MUFA;L_LDL_TG;XXL_VLDL_FC_;M_LDL_L;M_LDL_CE;Lac;L_HDL_CE_;L_HDL_PL;TotPG;L_HDL_C_;XL_HDL_C_;S_HDL_PL_;S_HDL_L;S_LDL_PL_;M_HDL_FC…
19:13103638	20	NFIX	173	L_HDL_PL_;SFA;XL_VLDL_PL;FAw3_FA;L_HDL_FC;LDL_D;HDL3_C;M_VLDL_L;XL_VLDL_FC;IDL_PL;IDL_TG;PC;XXL_VLDL_TG_;Phe;Alb;M_VLDL_FC_;XL_HDL_PL_;IDL_C_;ApoB_ApoA1;Tyr;EstC;L_LDL_FC_;SM;S_LDL_CE_;M_VLDL_C;S_HDL_CE_;Gln;XS_VLDL_PL;S_LDL_TG_;M_LDL_CE_;Leu;MUFA;L_LDL_TG;XXL_VLDL_FC_;M_LDL_L;XL_VLDL_TG;M_LDL_CE;Lac;L_HDL_CE_;L_HDL_PL;TotPG;L_HDL_C_;XL_HDL_C_;S_HDL_PL_;S_HDL_L;S_LDL_PL_;M_HDL_FC_;XS_VLDL_CE;S_VL…
4:185708595	18	ACSL1	181	L_HDL_PL_;XL_HDL_C;SFA;XL_VLDL_PL;FAw3_FA;L_HDL_FC;LDL_D;HDL3_C;IDL_TG_;M_VLDL_L;XL_VLDL_FC;IDL_TG;IDL_PL;PC;XXL_VLDL_TG_;Phe;Alb;M_VLDL_FC_;XL_HDL_PL_;IDL_C_;ApoB_ApoA1;Tyr;EstC;L_LDL_FC_;S_LDL_CE_;SM;M_VLDL_C;L_VLDL_C_;Gln;S_HDL_CE_;XS_VLDL_PL;L_LDL_TG_;S_LDL_TG_;M_LDL_CE_;Leu;MUFA;L_LDL_TG;XXL_VLDL_FC_;M_LDL_L;M_LDL_CE;Lac;L_HDL_CE_;L_HDL_PL;TotPG;L_HDL_C_;XL_HDL_C_;S_HDL_PL_;S_HDL_L;S_LDL_PL_…
12:121476423	14	OASL	126	L_HDL_PL_;XL_HDL_C;L_HDL_FC;LDL_D;IDL_TG_;M_VLDL_L;IDL_TG;IDL_PL;Phe;M_VLDL_FC_;XL_HDL_PL_;ApoB_ApoA1;Tyr;S_LDL_CE_;L_LDL_FC_;EstC;M_VLDL_C;S_HDL_CE_;Gln;XS_VLDL_PL;S_LDL_TG_;M_LDL_CE_;Leu;MUFA;L_LDL_TG;M_LDL_L;M_LDL_CE;Lac;L_HDL_CE_;L_HDL_PL;TotPG;L_HDL_C_;XL_HDL_C_;S_HDL_PL_;S_HDL_L;S_LDL_PL_;XS_VLDL_CE;XXL_VLDL_CE_;S_VLDL_PL;L_LDL_PL_;XS_VLDL_CE_;XS_VLDL_L;LDL_TG;XS_VLDL_C;S_LDL_PL;IDL_PL_;M_L…
4:185687373	17	ACSL1	67	XL_HDL_CE;XL_HDL_C;XL_VLDL_PL;SFA;TotCho;Val;XXL_VLDL_PL;HDL3_C;XXL_VLDL_C;Gp;XS_VLDL_CE;S_VLDL_PL_;XL_VLDL_FC;L_HDL_TG;L_VLDL_FC_;PC;XXL_VLDL_TG_;XL_HDL_CE_;Ile;IDL_C;M_VLDL_FC_;XL_HDL_PL_;XL_VLDL_C;HDL_TG;XS_VLDL_L;EstC;SM;XS_VLDL_C;XXL_VLDL_L;S_VLDL_C;S_VLDL_CE;M_VLDL_C;S_LDL_PL;IDL_PL_;FAw3;XXL_VLDL_CE;XXL_VLDL_PL_;Cit;ApoB;LA;L_HDL_TG_;S_HDL_FC_;IDL_L;TotFA;Leu;MUFA;L_VLDL_FC;XXL_VLDL_TG;XXL…
4:185714289	20	ACSL1	154	SFA;XL_VLDL_PL;LDL_D;HDL3_C;M_VLDL_L;XL_VLDL_FC;IDL_PL;IDL_TG;PC;XXL_VLDL_TG_;Phe;Alb;M_VLDL_FC_;XL_HDL_PL_;ApoB_ApoA1;Tyr;EstC;L_LDL_FC_;SM;M_VLDL_C;S_LDL_CE_;Gln;S_HDL_CE_;XS_VLDL_PL;M_LDL_CE_;Leu;MUFA;L_LDL_TG;XXL_VLDL_FC_;M_LDL_L;M_LDL_CE;Lac;L_HDL_CE_;TotPG;L_HDL_C_;XL_HDL_C_;S_HDL_PL_;S_HDL_L;S_LDL_PL_;M_HDL_FC_;XS_VLDL_CE;S_VLDL_PL_;S_VLDL_PL;L_LDL_PL_;L_VLDL_FC_;XS_VLDL_CE_;XL_VLDL_C;XS_V…
19:13109908	19	NFIX	186	L_HDL_PL_;XL_HDL_C;SFA;XL_VLDL_PL;FAw3_FA;L_HDL_FC;LDL_D;HDL3_C;IDL_TG_;M_VLDL_L;XL_VLDL_FC;IDL_TG;IDL_PL;PC;XXL_VLDL_TG_;Phe;Alb;M_VLDL_FC_;XL_HDL_PL_;IDL_C_;ApoB_ApoA1;Tyr;EstC;L_LDL_FC_;S_LDL_CE_;SM;M_VLDL_C;L_VLDL_C_;Gln;S_HDL_CE_;XS_VLDL_PL;L_LDL_TG_;S_LDL_TG_;M_LDL_CE_;Leu;MUFA;L_LDL_TG;XXL_VLDL_FC_;M_HDL_C_;M_LDL_L;XL_VLDL_TG;M_LDL_CE;Lac;L_HDL_CE_;L_HDL_PL;TotPG;XL_HDL_CE;L_HDL_C_;XL_HDL_…
4:185737843	19	RP11-701P16.2;ACSL1	113	SFA;XL_VLDL_PL;LDL_D;HDL3_C;XL_VLDL_FC;IDL_TG;IDL_PL;PC;XXL_VLDL_TG_;Phe;Alb;M_VLDL_FC_;XL_HDL_PL_;EstC;SM;L_LDL_FC_;M_VLDL_C;XS_VLDL_PL;Leu;MUFA;L_LDL_TG;XXL_VLDL_FC_;M_LDL_L;M_LDL_CE;L_HDL_CE_;TotPG;L_HDL_C_;XL_HDL_C_;S_HDL_PL_;S_HDL_L;M_HDL_FC_;S_LDL_PL_;XS_VLDL_CE;S_VLDL_PL;L_LDL_PL_;L_VLDL_FC_;XS_VLDL_CE_;XS_VLDL_L;LDL_TG;XS_VLDL_C;S_LDL_PL;IDL_PL_;M_LDL_FC;XXL_VLDL_PL_;M_LDL_TG;ApoB;S_LDL_C…
Query locus:	12:113341598	RPH3A;RP1-71H24.1;OAS1	Query signature length: 157	LRR Pooled analysis	L_HDL_PL_;XL_HDL_C;SFA;FAw3_FA;L_HDL_FC;LDL_D;HDL3_C;M_VLDL_L;IDL_TG;IDL_PL;PC;XXL_VLDL_TG_;Phe;Alb;M_VLDL_FC_;XL_HDL_PL_;ApoB_ApoA1;Tyr;S_LDL_CE_;L_LDL_FC_;EstC;M_VLDL_C;Gln;S_HDL_CE_;XS_VLDL_PL;S_LDL_TG_;M_LDL_CE_;Leu;MUFA;L_LDL_TG;M_LDL_L;M_LDL_CE;Lac;L_HDL_CE_;L_HDL_PL;TotPG;XL_HDL_CE;L_HDL_C_;XL_HDL_C_;S_HDL_PL_;S_HDL_L;S_LDL_PL_;XS_VLDL_CE;S_VLDL_PL_;XXL_VLDL_CE_;S_VLDL_PL;L_LDL_PL_;Ace;XS_…
Reference dataset: LRR Pooled analysis
All genome wide signature overlap count list - distinct set only	156;155;154;153;152;151;150;149;148;147;146;145;144;143;142;141;140;139;138;137;136;135;134;133;132;131;130;129;128;127;126;125;124;123;122;121;120;119;118;117;116;115;114;113;112;111;110;109;108;107;106;105;104;103;102;101;100;99;98;97;96;95;94;93;92;91;90;89;88;87;86;85;84;83;82;81;80;79;78;77;76;75;74;73;72;71;70;69;68;67;66;65;64;63;62;61;60;59;58;57;56;55;54;53;52;51;50;49;48;47;46;45;44;43;…
Overlap results
Location	Overlap count	Gene	Reference signature length	Reference signature
4:185710859	156	ACSL1	194	L_HDL_PL_;XL_HDL_C;SFA;XL_VLDL_PL;FAw3_FA;L_HDL_FC;LDL_D;HDL3_C;IDL_TG_;M_VLDL_L;XL_VLDL_FC;M_VLDL_CE_;IDL_TG;IDL_PL;PC;XXL_VLDL_TG_;Phe;Alb;M_VLDL_FC_;XL_HDL_PL_;IDL_C_;ApoB_ApoA1;Tyr;L_LDL_FC_;EstC;S_LDL_CE_;M_VLDL_C;SM;L_VLDL_C_;Gln;S_HDL_CE_;XS_VLDL_PL;VLDL_D;L_LDL_TG_;S_LDL_TG_;M_LDL_CE_;Leu;MUFA;L_LDL_TG;XXL_VLDL_FC_;M_HDL_C_;M_LDL_L;M_LDL_CE;Lac;L_HDL_CE_;L_HDL_PL;TotPG;FAw6_FA;XL_HDL_CE;L…
12:113341598	156	RPH3A;RP1-71H24.1;OAS1	157	L_HDL_PL_;XL_HDL_C;SFA;FAw3_FA;L_HDL_FC;LDL_D;HDL3_C;M_VLDL_L;IDL_TG;IDL_PL;PC;XXL_VLDL_TG_;Phe;Alb;M_VLDL_FC_;XL_HDL_PL_;ApoB_ApoA1;Tyr;S_LDL_CE_;L_LDL_FC_;EstC;M_VLDL_C;Gln;S_HDL_CE_;XS_VLDL_PL;S_LDL_TG_;M_LDL_CE_;Leu;MUFA;L_LDL_TG;M_LDL_L;M_LDL_CE;Lac;L_HDL_CE_;L_HDL_PL;TotPG;XL_HDL_CE;L_HDL_C_;XL_HDL_C_;S_HDL_PL_;S_HDL_L;S_LDL_PL_;XS_VLDL_CE;S_VLDL_PL_;XXL_VLDL_CE_;S_VLDL_PL;L_LDL_PL_;Ace;XS_…
19:13122612	149	CTC-239J10.1;NFIX	160	L_HDL_PL_;XL_HDL_C;SFA;FAw3_FA;L_HDL_FC;LDL_D;HDL3_C;M_VLDL_L;M_VLDL_CE_;IDL_PL;IDL_TG;PC;XXL_VLDL_TG_;Phe;Alb;M_VLDL_FC_;XL_HDL_PL_;ApoB_ApoA1;Tyr;S_LDL_CE_;L_LDL_FC_;EstC;M_VLDL_C;SM;Gln;S_HDL_CE_;XS_VLDL_PL;S_LDL_TG_;M_LDL_CE_;Leu;MUFA;L_LDL_TG;M_LDL_L;M_LDL_CE;Lac;L_HDL_CE_;L_HDL_PL;TotPG;XL_HDL_CE;L_HDL_C_;XL_HDL_C_;S_HDL_PL_;S_HDL_L;S_LDL_PL_;M_HDL_FC_;XS_VLDL_CE;S_VLDL_PL;L_LDL_PL_;Ace;L_V…
12:121479265	147	OASL	177	L_HDL_PL_;XL_HDL_C;SFA;XL_VLDL_PL;FAw3_FA;L_HDL_FC;LDL_D;HDL3_C;M_VLDL_L;XL_VLDL_FC;IDL_PL;IDL_TG;PC;XXL_VLDL_TG_;Phe;Alb;M_VLDL_FC_;XL_HDL_PL_;IDL_C_;ApoB_ApoA1;Tyr;EstC;L_LDL_FC_;SM;S_LDL_CE_;M_VLDL_C;Gln;S_HDL_CE_;XS_VLDL_PL;S_LDL_TG_;M_LDL_CE_;Leu;MUFA;L_LDL_TG;XXL_VLDL_FC_;M_LDL_L;XL_VLDL_TG;M_LDL_CE;Lac;L_HDL_CE_;L_HDL_PL;TotPG;L_HDL_C_;XL_HDL_C_;S_HDL_PL_;S_HDL_L;S_LDL_PL_;M_HDL_FC_;XS_VLD…
12:121471931	145	OASL	177	L_HDL_PL_;SFA;XL_VLDL_PL;FAw3_FA;L_HDL_FC;LDL_D;HDL3_C;IDL_TG_;M_VLDL_L;XL_VLDL_FC;IDL_TG;IDL_PL;PC;XXL_VLDL_TG_;Phe;Alb;M_VLDL_FC_;XL_HDL_PL_;IDL_C_;ApoB_ApoA1;Tyr;EstC;L_LDL_FC_;SM;M_VLDL_C;S_LDL_CE_;L_VLDL_C_;Gln;S_HDL_CE_;XS_VLDL_PL;L_LDL_TG_;S_LDL_TG_;M_LDL_CE_;Leu;MUFA;L_LDL_TG;XXL_VLDL_FC_;M_LDL_L;M_LDL_CE;Lac;L_HDL_CE_;L_HDL_PL;TotPG;L_HDL_C_;XL_HDL_C_;S_HDL_PL_;S_HDL_L;S_LDL_PL_;M_HDL_FC…
19:13103638	146	NFIX	173	L_HDL_PL_;SFA;XL_VLDL_PL;FAw3_FA;L_HDL_FC;LDL_D;HDL3_C;M_VLDL_L;XL_VLDL_FC;IDL_PL;IDL_TG;PC;XXL_VLDL_TG_;Phe;Alb;M_VLDL_FC_;XL_HDL_PL_;IDL_C_;ApoB_ApoA1;Tyr;EstC;L_LDL_FC_;SM;S_LDL_CE_;M_VLDL_C;S_HDL_CE_;Gln;XS_VLDL_PL;S_LDL_TG_;M_LDL_CE_;Leu;MUFA;L_LDL_TG;XXL_VLDL_FC_;M_LDL_L;XL_VLDL_TG;M_LDL_CE;Lac;L_HDL_CE_;L_HDL_PL;TotPG;L_HDL_C_;XL_HDL_C_;S_HDL_PL_;S_HDL_L;S_LDL_PL_;M_HDL_FC_;XS_VLDL_CE;S_VL…
4:185708595	147	ACSL1	181	L_HDL_PL_;XL_HDL_C;SFA;XL_VLDL_PL;FAw3_FA;L_HDL_FC;LDL_D;HDL3_C;IDL_TG_;M_VLDL_L;XL_VLDL_FC;IDL_TG;IDL_PL;PC;XXL_VLDL_TG_;Phe;Alb;M_VLDL_FC_;XL_HDL_PL_;IDL_C_;ApoB_ApoA1;Tyr;EstC;L_LDL_FC_;S_LDL_CE_;SM;M_VLDL_C;L_VLDL_C_;Gln;S_HDL_CE_;XS_VLDL_PL;L_LDL_TG_;S_LDL_TG_;M_LDL_CE_;Leu;MUFA;L_LDL_TG;XXL_VLDL_FC_;M_LDL_L;M_LDL_CE;Lac;L_HDL_CE_;L_HDL_PL;TotPG;L_HDL_C_;XL_HDL_C_;S_HDL_PL_;S_HDL_L;S_LDL_PL_…
12:121476423	122	OASL	126	L_HDL_PL_;XL_HDL_C;L_HDL_FC;LDL_D;IDL_TG_;M_VLDL_L;IDL_TG;IDL_PL;Phe;M_VLDL_FC_;XL_HDL_PL_;ApoB_ApoA1;Tyr;S_LDL_CE_;L_LDL_FC_;EstC;M_VLDL_C;S_HDL_CE_;Gln;XS_VLDL_PL;S_LDL_TG_;M_LDL_CE_;Leu;MUFA;L_LDL_TG;M_LDL_L;M_LDL_CE;Lac;L_HDL_CE_;L_HDL_PL;TotPG;L_HDL_C_;XL_HDL_C_;S_HDL_PL_;S_HDL_L;S_LDL_PL_;XS_VLDL_CE;XXL_VLDL_CE_;S_VLDL_PL;L_LDL_PL_;XS_VLDL_CE_;XS_VLDL_L;LDL_TG;XS_VLDL_C;S_LDL_PL;IDL_PL_;M_L…
4:185687373	49	ACSL1	67	XL_HDL_CE;XL_HDL_C;XL_VLDL_PL;SFA;TotCho;Val;XXL_VLDL_PL;HDL3_C;XXL_VLDL_C;Gp;XS_VLDL_CE;S_VLDL_PL_;XL_VLDL_FC;L_HDL_TG;L_VLDL_FC_;PC;XXL_VLDL_TG_;XL_HDL_CE_;Ile;IDL_C;M_VLDL_FC_;XL_HDL_PL_;XL_VLDL_C;HDL_TG;XS_VLDL_L;EstC;SM;XS_VLDL_C;XXL_VLDL_L;S_VLDL_C;S_VLDL_CE;M_VLDL_C;S_LDL_PL;IDL_PL_;FAw3;XXL_VLDL_CE;XXL_VLDL_PL_;Cit;ApoB;LA;L_HDL_TG_;S_HDL_FC_;IDL_L;TotFA;Leu;MUFA;L_VLDL_FC;XXL_VLDL_TG;XXL…
4:185714289	132	ACSL1	154	SFA;XL_VLDL_PL;LDL_D;HDL3_C;M_VLDL_L;XL_VLDL_FC;IDL_PL;IDL_TG;PC;XXL_VLDL_TG_;Phe;Alb;M_VLDL_FC_;XL_HDL_PL_;ApoB_ApoA1;Tyr;EstC;L_LDL_FC_;SM;M_VLDL_C;S_LDL_CE_;Gln;S_HDL_CE_;XS_VLDL_PL;M_LDL_CE_;Leu;MUFA;L_LDL_TG;XXL_VLDL_FC_;M_LDL_L;M_LDL_CE;Lac;L_HDL_CE_;TotPG;L_HDL_C_;XL_HDL_C_;S_HDL_PL_;S_HDL_L;S_LDL_PL_;M_HDL_FC_;XS_VLDL_CE;S_VLDL_PL_;S_VLDL_PL;L_LDL_PL_;L_VLDL_FC_;XS_VLDL_CE_;XL_VLDL_C;XS_V…
19:13109908	150	NFIX	186	L_HDL_PL_;XL_HDL_C;SFA;XL_VLDL_PL;FAw3_FA;L_HDL_FC;LDL_D;HDL3_C;IDL_TG_;M_VLDL_L;XL_VLDL_FC;IDL_TG;IDL_PL;PC;XXL_VLDL_TG_;Phe;Alb;M_VLDL_FC_;XL_HDL_PL_;IDL_C_;ApoB_ApoA1;Tyr;EstC;L_LDL_FC_;S_LDL_CE_;SM;M_VLDL_C;L_VLDL_C_;Gln;S_HDL_CE_;XS_VLDL_PL;L_LDL_TG_;S_LDL_TG_;M_LDL_CE_;Leu;MUFA;L_LDL_TG;XXL_VLDL_FC_;M_HDL_C_;M_LDL_L;XL_VLDL_TG;M_LDL_CE;Lac;L_HDL_CE_;L_HDL_PL;TotPG;XL_HDL_CE;L_HDL_C_;XL_HDL_…
4:185737843	98	RP11-701P16.2;ACSL1	113	SFA;XL_VLDL_PL;LDL_D;HDL3_C;XL_VLDL_FC;IDL_TG;IDL_PL;PC;XXL_VLDL_TG_;Phe;Alb;M_VLDL_FC_;XL_HDL_PL_;EstC;SM;L_LDL_FC_;M_VLDL_C;XS_VLDL_PL;Leu;MUFA;L_LDL_TG;XXL_VLDL_FC_;M_LDL_L;M_LDL_CE;L_HDL_CE_;TotPG;L_HDL_C_;XL_HDL_C_;S_HDL_PL_;S_HDL_L;M_HDL_FC_;S_LDL_PL_;XS_VLDL_CE;S_VLDL_PL;L_LDL_PL_;L_VLDL_FC_;XS_VLDL_CE_;XS_VLDL_L;LDL_TG;XS_VLDL_C;S_LDL_PL;IDL_PL_;M_LDL_FC;XXL_VLDL_PL_;M_LDL_TG;ApoB;S_LDL_C…
Query locus:	19:13174312	NFIX	Query signature length: 2	CNV NFBC 1966 Univariate	Phe;DHA_FA
Reference dataset: LRR Pooled analysis
All genome wide signature overlap count list - distinct set only	1;0
Overlap results
Location	Overlap count	Gene	Reference signature length	Reference signature
4:185710859	1	ACSL1	194	L_HDL_PL_;XL_HDL_C;SFA;XL_VLDL_PL;FAw3_FA;L_HDL_FC;LDL_D;HDL3_C;IDL_TG_;M_VLDL_L;XL_VLDL_FC;M_VLDL_CE_;IDL_TG;IDL_PL;PC;XXL_VLDL_TG_;Phe;Alb;M_VLDL_FC_;XL_HDL_PL_;IDL_C_;ApoB_ApoA1;Tyr;L_LDL_FC_;EstC;S_LDL_CE_;M_VLDL_C;SM;L_VLDL_C_;Gln;S_HDL_CE_;XS_VLDL_PL;VLDL_D;L_LDL_TG_;S_LDL_TG_;M_LDL_CE_;Leu;MUFA;L_LDL_TG;XXL_VLDL_FC_;M_HDL_C_;M_LDL_L;M_LDL_CE;Lac;L_HDL_CE_;L_HDL_PL;TotPG;FAw6_FA;XL_HDL_CE;L…
12:113341598	0	RPH3A;RP1-71H24.1;OAS1	157	L_HDL_PL_;XL_HDL_C;SFA;FAw3_FA;L_HDL_FC;LDL_D;HDL3_C;M_VLDL_L;IDL_TG;IDL_PL;PC;XXL_VLDL_TG_;Phe;Alb;M_VLDL_FC_;XL_HDL_PL_;ApoB_ApoA1;Tyr;S_LDL_CE_;L_LDL_FC_;EstC;M_VLDL_C;Gln;S_HDL_CE_;XS_VLDL_PL;S_LDL_TG_;M_LDL_CE_;Leu;MUFA;L_LDL_TG;M_LDL_L;M_LDL_CE;Lac;L_HDL_CE_;L_HDL_PL;TotPG;XL_HDL_CE;L_HDL_C_;XL_HDL_C_;S_HDL_PL_;S_HDL_L;S_LDL_PL_;XS_VLDL_CE;S_VLDL_PL_;XXL_VLDL_CE_;S_VLDL_PL;L_LDL_PL_;Ace;XS_…
19:13122612	0	CTC-239J10.1;NFIX	160	L_HDL_PL_;XL_HDL_C;SFA;FAw3_FA;L_HDL_FC;LDL_D;HDL3_C;M_VLDL_L;M_VLDL_CE_;IDL_PL;IDL_TG;PC;XXL_VLDL_TG_;Phe;Alb;M_VLDL_FC_;XL_HDL_PL_;ApoB_ApoA1;Tyr;S_LDL_CE_;L_LDL_FC_;EstC;M_VLDL_C;SM;Gln;S_HDL_CE_;XS_VLDL_PL;S_LDL_TG_;M_LDL_CE_;Leu;MUFA;L_LDL_TG;M_LDL_L;M_LDL_CE;Lac;L_HDL_CE_;L_HDL_PL;TotPG;XL_HDL_CE;L_HDL_C_;XL_HDL_C_;S_HDL_PL_;S_HDL_L;S_LDL_PL_;M_HDL_FC_;XS_VLDL_CE;S_VLDL_PL;L_LDL_PL_;Ace;L_V…
12:121479265	1	OASL	177	L_HDL_PL_;XL_HDL_C;SFA;XL_VLDL_PL;FAw3_FA;L_HDL_FC;LDL_D;HDL3_C;M_VLDL_L;XL_VLDL_FC;IDL_PL;IDL_TG;PC;XXL_VLDL_TG_;Phe;Alb;M_VLDL_FC_;XL_HDL_PL_;IDL_C_;ApoB_ApoA1;Tyr;EstC;L_LDL_FC_;SM;S_LDL_CE_;M_VLDL_C;Gln;S_HDL_CE_;XS_VLDL_PL;S_LDL_TG_;M_LDL_CE_;Leu;MUFA;L_LDL_TG;XXL_VLDL_FC_;M_LDL_L;XL_VLDL_TG;M_LDL_CE;Lac;L_HDL_CE_;L_HDL_PL;TotPG;L_HDL_C_;XL_HDL_C_;S_HDL_PL_;S_HDL_L;S_LDL_PL_;M_HDL_FC_;XS_VLD…
12:121471931	0	OASL	177	L_HDL_PL_;SFA;XL_VLDL_PL;FAw3_FA;L_HDL_FC;LDL_D;HDL3_C;IDL_TG_;M_VLDL_L;XL_VLDL_FC;IDL_TG;IDL_PL;PC;XXL_VLDL_TG_;Phe;Alb;M_VLDL_FC_;XL_HDL_PL_;IDL_C_;ApoB_ApoA1;Tyr;EstC;L_LDL_FC_;SM;M_VLDL_C;S_LDL_CE_;L_VLDL_C_;Gln;S_HDL_CE_;XS_VLDL_PL;L_LDL_TG_;S_LDL_TG_;M_LDL_CE_;Leu;MUFA;L_LDL_TG;XXL_VLDL_FC_;M_LDL_L;M_LDL_CE;Lac;L_HDL_CE_;L_HDL_PL;TotPG;L_HDL_C_;XL_HDL_C_;S_HDL_PL_;S_HDL_L;S_LDL_PL_;M_HDL_FC…
19:13103638	0	NFIX	173	L_HDL_PL_;SFA;XL_VLDL_PL;FAw3_FA;L_HDL_FC;LDL_D;HDL3_C;M_VLDL_L;XL_VLDL_FC;IDL_PL;IDL_TG;PC;XXL_VLDL_TG_;Phe;Alb;M_VLDL_FC_;XL_HDL_PL_;IDL_C_;ApoB_ApoA1;Tyr;EstC;L_LDL_FC_;SM;S_LDL_CE_;M_VLDL_C;S_HDL_CE_;Gln;XS_VLDL_PL;S_LDL_TG_;M_LDL_CE_;Leu;MUFA;L_LDL_TG;XXL_VLDL_FC_;M_LDL_L;XL_VLDL_TG;M_LDL_CE;Lac;L_HDL_CE_;L_HDL_PL;TotPG;L_HDL_C_;XL_HDL_C_;S_HDL_PL_;S_HDL_L;S_LDL_PL_;M_HDL_FC_;XS_VLDL_CE;S_VL…
4:185708595	1	ACSL1	181	L_HDL_PL_;XL_HDL_C;SFA;XL_VLDL_PL;FAw3_FA;L_HDL_FC;LDL_D;HDL3_C;IDL_TG_;M_VLDL_L;XL_VLDL_FC;IDL_TG;IDL_PL;PC;XXL_VLDL_TG_;Phe;Alb;M_VLDL_FC_;XL_HDL_PL_;IDL_C_;ApoB_ApoA1;Tyr;EstC;L_LDL_FC_;S_LDL_CE_;SM;M_VLDL_C;L_VLDL_C_;Gln;S_HDL_CE_;XS_VLDL_PL;L_LDL_TG_;S_LDL_TG_;M_LDL_CE_;Leu;MUFA;L_LDL_TG;XXL_VLDL_FC_;M_LDL_L;M_LDL_CE;Lac;L_HDL_CE_;L_HDL_PL;TotPG;L_HDL_C_;XL_HDL_C_;S_HDL_PL_;S_HDL_L;S_LDL_PL_…
12:121476423	0	OASL	126	L_HDL_PL_;XL_HDL_C;L_HDL_FC;LDL_D;IDL_TG_;M_VLDL_L;IDL_TG;IDL_PL;Phe;M_VLDL_FC_;XL_HDL_PL_;ApoB_ApoA1;Tyr;S_LDL_CE_;L_LDL_FC_;EstC;M_VLDL_C;S_HDL_CE_;Gln;XS_VLDL_PL;S_LDL_TG_;M_LDL_CE_;Leu;MUFA;L_LDL_TG;M_LDL_L;M_LDL_CE;Lac;L_HDL_CE_;L_HDL_PL;TotPG;L_HDL_C_;XL_HDL_C_;S_HDL_PL_;S_HDL_L;S_LDL_PL_;XS_VLDL_CE;XXL_VLDL_CE_;S_VLDL_PL;L_LDL_PL_;XS_VLDL_CE_;XS_VLDL_L;LDL_TG;XS_VLDL_C;S_LDL_PL;IDL_PL_;M_L…
4:185687373	0	ACSL1	67	XL_HDL_CE;XL_HDL_C;XL_VLDL_PL;SFA;TotCho;Val;XXL_VLDL_PL;HDL3_C;XXL_VLDL_C;Gp;XS_VLDL_CE;S_VLDL_PL_;XL_VLDL_FC;L_HDL_TG;L_VLDL_FC_;PC;XXL_VLDL_TG_;XL_HDL_CE_;Ile;IDL_C;M_VLDL_FC_;XL_HDL_PL_;XL_VLDL_C;HDL_TG;XS_VLDL_L;EstC;SM;XS_VLDL_C;XXL_VLDL_L;S_VLDL_C;S_VLDL_CE;M_VLDL_C;S_LDL_PL;IDL_PL_;FAw3;XXL_VLDL_CE;XXL_VLDL_PL_;Cit;ApoB;LA;L_HDL_TG_;S_HDL_FC_;IDL_L;TotFA;Leu;MUFA;L_VLDL_FC;XXL_VLDL_TG;XXL…
4:185714289	0	ACSL1	154	SFA;XL_VLDL_PL;LDL_D;HDL3_C;M_VLDL_L;XL_VLDL_FC;IDL_PL;IDL_TG;PC;XXL_VLDL_TG_;Phe;Alb;M_VLDL_FC_;XL_HDL_PL_;ApoB_ApoA1;Tyr;EstC;L_LDL_FC_;SM;M_VLDL_C;S_LDL_CE_;Gln;S_HDL_CE_;XS_VLDL_PL;M_LDL_CE_;Leu;MUFA;L_LDL_TG;XXL_VLDL_FC_;M_LDL_L;M_LDL_CE;Lac;L_HDL_CE_;TotPG;L_HDL_C_;XL_HDL_C_;S_HDL_PL_;S_HDL_L;S_LDL_PL_;M_HDL_FC_;XS_VLDL_CE;S_VLDL_PL_;S_VLDL_PL;L_LDL_PL_;L_VLDL_FC_;XS_VLDL_CE_;XL_VLDL_C;XS_V…
19:13109908	1	NFIX	186	L_HDL_PL_;XL_HDL_C;SFA;XL_VLDL_PL;FAw3_FA;L_HDL_FC;LDL_D;HDL3_C;IDL_TG_;M_VLDL_L;XL_VLDL_FC;IDL_TG;IDL_PL;PC;XXL_VLDL_TG_;Phe;Alb;M_VLDL_FC_;XL_HDL_PL_;IDL_C_;ApoB_ApoA1;Tyr;EstC;L_LDL_FC_;S_LDL_CE_;SM;M_VLDL_C;L_VLDL_C_;Gln;S_HDL_CE_;XS_VLDL_PL;L_LDL_TG_;S_LDL_TG_;M_LDL_CE_;Leu;MUFA;L_LDL_TG;XXL_VLDL_FC_;M_HDL_C_;M_LDL_L;XL_VLDL_TG;M_LDL_CE;Lac;L_HDL_CE_;L_HDL_PL;TotPG;XL_HDL_CE;L_HDL_C_;XL_HDL_…
4:185737843	0	RP11-701P16.2;ACSL1	113	SFA;XL_VLDL_PL;LDL_D;HDL3_C;XL_VLDL_FC;IDL_TG;IDL_PL;PC;XXL_VLDL_TG_;Phe;Alb;M_VLDL_FC_;XL_HDL_PL_;EstC;SM;L_LDL_FC_;M_VLDL_C;XS_VLDL_PL;Leu;MUFA;L_LDL_TG;XXL_VLDL_FC_;M_LDL_L;M_LDL_CE;L_HDL_CE_;TotPG;L_HDL_C_;XL_HDL_C_;S_HDL_PL_;S_HDL_L;M_HDL_FC_;S_LDL_PL_;XS_VLDL_CE;S_VLDL_PL;L_LDL_PL_;L_VLDL_FC_;XS_VLDL_CE_;XS_VLDL_L;LDL_TG;XS_VLDL_C;S_LDL_PL;IDL_PL_;M_LDL_FC;XXL_VLDL_PL_;M_LDL_TG;ApoB;S_LDL_C…
Query locus:	19:13122612	CTC-239J10.1;NFIX	Query signature length: 69	CNV NFBC 1966 Univariate	XXL_VLDL_CE;M_HDL_CE_;M_HDL_C_;L_VLDL_CE;XXL_VLDL_C;XL_VLDL_CE;XL_VLDL_C;M_HDL_TG_;XL_VLDL_FC;VLDL_C;XL_HDL_TG;XXL_VLDL_FC;S_VLDL_L;S_VLDL_PL;L_VLDL_C;M_VLDL_CE;XXL_VLDL_C_;XL_VLDL_L;XL_VLDL_PL;S_VLDL_FC;S_VLDL_TG;M_HDL_PL_;S_VLDL_C;M_VLDL_C;S_HDL_TG_;M_HDL_TG;XXL_VLDL_L;XXL_VLDL_TG_;XL_VLDL_TG;Serum_TG;M_VLDL_FC;S_VLDL_CE;HDL_TG;M_VLDL_PL;Alb;XS_VLDL_TG;M_VLDL_L;VLDL_TG;XXL_VLDL_PL;XXL_VLDL_TG;G…
Reference dataset: LRR Pooled analysis
All genome wide signature overlap count list - distinct set only	68;67;66;65;64;63;62;61;60;59;58;57;56;55;54;53;52;51;50;49;48;47;46;45;44;43;42;41;40;39;38;37;36;35;34;33;32;31;30;29;28;27;26;25;24;23;22;21;20;19;18;17;16;15;14;13;12;11;10;9;8;7;6;5;4;3;2;1;0
Overlap results
Location	Overlap count	Gene	Reference signature length	Reference signature
4:185710859	67	ACSL1	194	L_HDL_PL_;XL_HDL_C;SFA;XL_VLDL_PL;FAw3_FA;L_HDL_FC;LDL_D;HDL3_C;IDL_TG_;M_VLDL_L;XL_VLDL_FC;M_VLDL_CE_;IDL_TG;IDL_PL;PC;XXL_VLDL_TG_;Phe;Alb;M_VLDL_FC_;XL_HDL_PL_;IDL_C_;ApoB_ApoA1;Tyr;L_LDL_FC_;EstC;S_LDL_CE_;M_VLDL_C;SM;L_VLDL_C_;Gln;S_HDL_CE_;XS_VLDL_PL;VLDL_D;L_LDL_TG_;S_LDL_TG_;M_LDL_CE_;Leu;MUFA;L_LDL_TG;XXL_VLDL_FC_;M_HDL_C_;M_LDL_L;M_LDL_CE;Lac;L_HDL_CE_;L_HDL_PL;TotPG;FAw6_FA;XL_HDL_CE;L…
12:113341598	52	RPH3A;RP1-71H24.1;OAS1	157	L_HDL_PL_;XL_HDL_C;SFA;FAw3_FA;L_HDL_FC;LDL_D;HDL3_C;M_VLDL_L;IDL_TG;IDL_PL;PC;XXL_VLDL_TG_;Phe;Alb;M_VLDL_FC_;XL_HDL_PL_;ApoB_ApoA1;Tyr;S_LDL_CE_;L_LDL_FC_;EstC;M_VLDL_C;Gln;S_HDL_CE_;XS_VLDL_PL;S_LDL_TG_;M_LDL_CE_;Leu;MUFA;L_LDL_TG;M_LDL_L;M_LDL_CE;Lac;L_HDL_CE_;L_HDL_PL;TotPG;XL_HDL_CE;L_HDL_C_;XL_HDL_C_;S_HDL_PL_;S_HDL_L;S_LDL_PL_;XS_VLDL_CE;S_VLDL_PL_;XXL_VLDL_CE_;S_VLDL_PL;L_LDL_PL_;Ace;XS_…
19:13122612	48	CTC-239J10.1;NFIX	160	L_HDL_PL_;XL_HDL_C;SFA;FAw3_FA;L_HDL_FC;LDL_D;HDL3_C;M_VLDL_L;M_VLDL_CE_;IDL_PL;IDL_TG;PC;XXL_VLDL_TG_;Phe;Alb;M_VLDL_FC_;XL_HDL_PL_;ApoB_ApoA1;Tyr;S_LDL_CE_;L_LDL_FC_;EstC;M_VLDL_C;SM;Gln;S_HDL_CE_;XS_VLDL_PL;S_LDL_TG_;M_LDL_CE_;Leu;MUFA;L_LDL_TG;M_LDL_L;M_LDL_CE;Lac;L_HDL_CE_;L_HDL_PL;TotPG;XL_HDL_CE;L_HDL_C_;XL_HDL_C_;S_HDL_PL_;S_HDL_L;S_LDL_PL_;M_HDL_FC_;XS_VLDL_CE;S_VLDL_PL;L_LDL_PL_;Ace;L_V…
12:121479265	62	OASL	177	L_HDL_PL_;XL_HDL_C;SFA;XL_VLDL_PL;FAw3_FA;L_HDL_FC;LDL_D;HDL3_C;M_VLDL_L;XL_VLDL_FC;IDL_PL;IDL_TG;PC;XXL_VLDL_TG_;Phe;Alb;M_VLDL_FC_;XL_HDL_PL_;IDL_C_;ApoB_ApoA1;Tyr;EstC;L_LDL_FC_;SM;S_LDL_CE_;M_VLDL_C;Gln;S_HDL_CE_;XS_VLDL_PL;S_LDL_TG_;M_LDL_CE_;Leu;MUFA;L_LDL_TG;XXL_VLDL_FC_;M_LDL_L;XL_VLDL_TG;M_LDL_CE;Lac;L_HDL_CE_;L_HDL_PL;TotPG;L_HDL_C_;XL_HDL_C_;S_HDL_PL_;S_HDL_L;S_LDL_PL_;M_HDL_FC_;XS_VLD…
12:121471931	60	OASL	177	L_HDL_PL_;SFA;XL_VLDL_PL;FAw3_FA;L_HDL_FC;LDL_D;HDL3_C;IDL_TG_;M_VLDL_L;XL_VLDL_FC;IDL_TG;IDL_PL;PC;XXL_VLDL_TG_;Phe;Alb;M_VLDL_FC_;XL_HDL_PL_;IDL_C_;ApoB_ApoA1;Tyr;EstC;L_LDL_FC_;SM;M_VLDL_C;S_LDL_CE_;L_VLDL_C_;Gln;S_HDL_CE_;XS_VLDL_PL;L_LDL_TG_;S_LDL_TG_;M_LDL_CE_;Leu;MUFA;L_LDL_TG;XXL_VLDL_FC_;M_LDL_L;M_LDL_CE;Lac;L_HDL_CE_;L_HDL_PL;TotPG;L_HDL_C_;XL_HDL_C_;S_HDL_PL_;S_HDL_L;S_LDL_PL_;M_HDL_FC…
19:13103638	62	NFIX	173	L_HDL_PL_;SFA;XL_VLDL_PL;FAw3_FA;L_HDL_FC;LDL_D;HDL3_C;M_VLDL_L;XL_VLDL_FC;IDL_PL;IDL_TG;PC;XXL_VLDL_TG_;Phe;Alb;M_VLDL_FC_;XL_HDL_PL_;IDL_C_;ApoB_ApoA1;Tyr;EstC;L_LDL_FC_;SM;S_LDL_CE_;M_VLDL_C;S_HDL_CE_;Gln;XS_VLDL_PL;S_LDL_TG_;M_LDL_CE_;Leu;MUFA;L_LDL_TG;XXL_VLDL_FC_;M_LDL_L;XL_VLDL_TG;M_LDL_CE;Lac;L_HDL_CE_;L_HDL_PL;TotPG;L_HDL_C_;XL_HDL_C_;S_HDL_PL_;S_HDL_L;S_LDL_PL_;M_HDL_FC_;XS_VLDL_CE;S_VL…
4:185708595	60	ACSL1	181	L_HDL_PL_;XL_HDL_C;SFA;XL_VLDL_PL;FAw3_FA;L_HDL_FC;LDL_D;HDL3_C;IDL_TG_;M_VLDL_L;XL_VLDL_FC;IDL_TG;IDL_PL;PC;XXL_VLDL_TG_;Phe;Alb;M_VLDL_FC_;XL_HDL_PL_;IDL_C_;ApoB_ApoA1;Tyr;EstC;L_LDL_FC_;S_LDL_CE_;SM;M_VLDL_C;L_VLDL_C_;Gln;S_HDL_CE_;XS_VLDL_PL;L_LDL_TG_;S_LDL_TG_;M_LDL_CE_;Leu;MUFA;L_LDL_TG;XXL_VLDL_FC_;M_LDL_L;M_LDL_CE;Lac;L_HDL_CE_;L_HDL_PL;TotPG;L_HDL_C_;XL_HDL_C_;S_HDL_PL_;S_HDL_L;S_LDL_PL_…
12:121476423	37	OASL	126	L_HDL_PL_;XL_HDL_C;L_HDL_FC;LDL_D;IDL_TG_;M_VLDL_L;IDL_TG;IDL_PL;Phe;M_VLDL_FC_;XL_HDL_PL_;ApoB_ApoA1;Tyr;S_LDL_CE_;L_LDL_FC_;EstC;M_VLDL_C;S_HDL_CE_;Gln;XS_VLDL_PL;S_LDL_TG_;M_LDL_CE_;Leu;MUFA;L_LDL_TG;M_LDL_L;M_LDL_CE;Lac;L_HDL_CE_;L_HDL_PL;TotPG;L_HDL_C_;XL_HDL_C_;S_HDL_PL_;S_HDL_L;S_LDL_PL_;XS_VLDL_CE;XXL_VLDL_CE_;S_VLDL_PL;L_LDL_PL_;XS_VLDL_CE_;XS_VLDL_L;LDL_TG;XS_VLDL_C;S_LDL_PL;IDL_PL_;M_L…
4:185687373	33	ACSL1	67	XL_HDL_CE;XL_HDL_C;XL_VLDL_PL;SFA;TotCho;Val;XXL_VLDL_PL;HDL3_C;XXL_VLDL_C;Gp;XS_VLDL_CE;S_VLDL_PL_;XL_VLDL_FC;L_HDL_TG;L_VLDL_FC_;PC;XXL_VLDL_TG_;XL_HDL_CE_;Ile;IDL_C;M_VLDL_FC_;XL_HDL_PL_;XL_VLDL_C;HDL_TG;XS_VLDL_L;EstC;SM;XS_VLDL_C;XXL_VLDL_L;S_VLDL_C;S_VLDL_CE;M_VLDL_C;S_LDL_PL;IDL_PL_;FAw3;XXL_VLDL_CE;XXL_VLDL_PL_;Cit;ApoB;LA;L_HDL_TG_;S_HDL_FC_;IDL_L;TotFA;Leu;MUFA;L_VLDL_FC;XXL_VLDL_TG;XXL…
4:185714289	56	ACSL1	154	SFA;XL_VLDL_PL;LDL_D;HDL3_C;M_VLDL_L;XL_VLDL_FC;IDL_PL;IDL_TG;PC;XXL_VLDL_TG_;Phe;Alb;M_VLDL_FC_;XL_HDL_PL_;ApoB_ApoA1;Tyr;EstC;L_LDL_FC_;SM;M_VLDL_C;S_LDL_CE_;Gln;S_HDL_CE_;XS_VLDL_PL;M_LDL_CE_;Leu;MUFA;L_LDL_TG;XXL_VLDL_FC_;M_LDL_L;M_LDL_CE;Lac;L_HDL_CE_;TotPG;L_HDL_C_;XL_HDL_C_;S_HDL_PL_;S_HDL_L;S_LDL_PL_;M_HDL_FC_;XS_VLDL_CE;S_VLDL_PL_;S_VLDL_PL;L_LDL_PL_;L_VLDL_FC_;XS_VLDL_CE_;XL_VLDL_C;XS_V…
19:13109908	63	NFIX	186	L_HDL_PL_;XL_HDL_C;SFA;XL_VLDL_PL;FAw3_FA;L_HDL_FC;LDL_D;HDL3_C;IDL_TG_;M_VLDL_L;XL_VLDL_FC;IDL_TG;IDL_PL;PC;XXL_VLDL_TG_;Phe;Alb;M_VLDL_FC_;XL_HDL_PL_;IDL_C_;ApoB_ApoA1;Tyr;EstC;L_LDL_FC_;S_LDL_CE_;SM;M_VLDL_C;L_VLDL_C_;Gln;S_HDL_CE_;XS_VLDL_PL;L_LDL_TG_;S_LDL_TG_;M_LDL_CE_;Leu;MUFA;L_LDL_TG;XXL_VLDL_FC_;M_HDL_C_;M_LDL_L;XL_VLDL_TG;M_LDL_CE;Lac;L_HDL_CE_;L_HDL_PL;TotPG;XL_HDL_CE;L_HDL_C_;XL_HDL_…
4:185737843	36	RP11-701P16.2;ACSL1	113	SFA;XL_VLDL_PL;LDL_D;HDL3_C;XL_VLDL_FC;IDL_TG;IDL_PL;PC;XXL_VLDL_TG_;Phe;Alb;M_VLDL_FC_;XL_HDL_PL_;EstC;SM;L_LDL_FC_;M_VLDL_C;XS_VLDL_PL;Leu;MUFA;L_LDL_TG;XXL_VLDL_FC_;M_LDL_L;M_LDL_CE;L_HDL_CE_;TotPG;L_HDL_C_;XL_HDL_C_;S_HDL_PL_;S_HDL_L;M_HDL_FC_;S_LDL_PL_;XS_VLDL_CE;S_VLDL_PL;L_LDL_PL_;L_VLDL_FC_;XS_VLDL_CE_;XS_VLDL_L;LDL_TG;XS_VLDL_C;S_LDL_PL;IDL_PL_;M_LDL_FC;XXL_VLDL_PL_;M_LDL_TG;ApoB;S_LDL_C…
Query locus:	19:13158783	NFIX	Query signature length: 48	CNV NFBC 1966 Univariate	M_HDL_FC_;M_HDL_FC;TotCho;TotPG;IDL_FC;M_HDL_PL;XS_VLDL_FC;PC;M_HDL_L;M_HDL_C;IDL_PL;M_HDL_CE;XS_VLDL_FC_;XS_VLDL_PL;EstC;XL_HDL_C_;Serum_C;PUFA;SM;IDL_C;L_LDL_FC;XS_VLDL_C;IDL_L;XL_HDL_CE_;ApoA1;FAw6;IDL_CE;L_HDL_PL;IDL_FC_;FreeC;L_LDL_PL;LA;XS_VLDL_CE;XS_VLDL_L;HDL2_C;L_LDL_C;L_LDL_L;FAw3;S_VLDL_FC_;XXL_VLDL_PL_;HDL_C;L_LDL_CE;M_LDL_CE_;M_LDL_PL_;XS_VLDL_PL_;LDL_C;M_VLDL_TG_;XL_HDL_PL_
Reference dataset: LRR Pooled analysis
All genome wide signature overlap count list - distinct set only	47;46;45;44;43;42;41;40;39;38;37;36;35;34;33;32;31;30;29;28;27;26;25;24;23;22;21;20;19;18;17;16;15;14;13;12;11;10;9;8;7;6;5;4;3;2;1;0
Overlap results
Location	Overlap count	Gene	Reference signature length	Reference signature
4:185710859	42	ACSL1	194	L_HDL_PL_;XL_HDL_C;SFA;XL_VLDL_PL;FAw3_FA;L_HDL_FC;LDL_D;HDL3_C;IDL_TG_;M_VLDL_L;XL_VLDL_FC;M_VLDL_CE_;IDL_TG;IDL_PL;PC;XXL_VLDL_TG_;Phe;Alb;M_VLDL_FC_;XL_HDL_PL_;IDL_C_;ApoB_ApoA1;Tyr;L_LDL_FC_;EstC;S_LDL_CE_;M_VLDL_C;SM;L_VLDL_C_;Gln;S_HDL_CE_;XS_VLDL_PL;VLDL_D;L_LDL_TG_;S_LDL_TG_;M_LDL_CE_;Leu;MUFA;L_LDL_TG;XXL_VLDL_FC_;M_HDL_C_;M_LDL_L;M_LDL_CE;Lac;L_HDL_CE_;L_HDL_PL;TotPG;FAw6_FA;XL_HDL_CE;L…
12:113341598	37	RPH3A;RP1-71H24.1;OAS1	157	L_HDL_PL_;XL_HDL_C;SFA;FAw3_FA;L_HDL_FC;LDL_D;HDL3_C;M_VLDL_L;IDL_TG;IDL_PL;PC;XXL_VLDL_TG_;Phe;Alb;M_VLDL_FC_;XL_HDL_PL_;ApoB_ApoA1;Tyr;S_LDL_CE_;L_LDL_FC_;EstC;M_VLDL_C;Gln;S_HDL_CE_;XS_VLDL_PL;S_LDL_TG_;M_LDL_CE_;Leu;MUFA;L_LDL_TG;M_LDL_L;M_LDL_CE;Lac;L_HDL_CE_;L_HDL_PL;TotPG;XL_HDL_CE;L_HDL_C_;XL_HDL_C_;S_HDL_PL_;S_HDL_L;S_LDL_PL_;XS_VLDL_CE;S_VLDL_PL_;XXL_VLDL_CE_;S_VLDL_PL;L_LDL_PL_;Ace;XS_…
19:13122612	40	CTC-239J10.1;NFIX	160	L_HDL_PL_;XL_HDL_C;SFA;FAw3_FA;L_HDL_FC;LDL_D;HDL3_C;M_VLDL_L;M_VLDL_CE_;IDL_PL;IDL_TG;PC;XXL_VLDL_TG_;Phe;Alb;M_VLDL_FC_;XL_HDL_PL_;ApoB_ApoA1;Tyr;S_LDL_CE_;L_LDL_FC_;EstC;M_VLDL_C;SM;Gln;S_HDL_CE_;XS_VLDL_PL;S_LDL_TG_;M_LDL_CE_;Leu;MUFA;L_LDL_TG;M_LDL_L;M_LDL_CE;Lac;L_HDL_CE_;L_HDL_PL;TotPG;XL_HDL_CE;L_HDL_C_;XL_HDL_C_;S_HDL_PL_;S_HDL_L;S_LDL_PL_;M_HDL_FC_;XS_VLDL_CE;S_VLDL_PL;L_LDL_PL_;Ace;L_V…
12:121479265	38	OASL	177	L_HDL_PL_;XL_HDL_C;SFA;XL_VLDL_PL;FAw3_FA;L_HDL_FC;LDL_D;HDL3_C;M_VLDL_L;XL_VLDL_FC;IDL_PL;IDL_TG;PC;XXL_VLDL_TG_;Phe;Alb;M_VLDL_FC_;XL_HDL_PL_;IDL_C_;ApoB_ApoA1;Tyr;EstC;L_LDL_FC_;SM;S_LDL_CE_;M_VLDL_C;Gln;S_HDL_CE_;XS_VLDL_PL;S_LDL_TG_;M_LDL_CE_;Leu;MUFA;L_LDL_TG;XXL_VLDL_FC_;M_LDL_L;XL_VLDL_TG;M_LDL_CE;Lac;L_HDL_CE_;L_HDL_PL;TotPG;L_HDL_C_;XL_HDL_C_;S_HDL_PL_;S_HDL_L;S_LDL_PL_;M_HDL_FC_;XS_VLD…
12:121471931	38	OASL	177	L_HDL_PL_;SFA;XL_VLDL_PL;FAw3_FA;L_HDL_FC;LDL_D;HDL3_C;IDL_TG_;M_VLDL_L;XL_VLDL_FC;IDL_TG;IDL_PL;PC;XXL_VLDL_TG_;Phe;Alb;M_VLDL_FC_;XL_HDL_PL_;IDL_C_;ApoB_ApoA1;Tyr;EstC;L_LDL_FC_;SM;M_VLDL_C;S_LDL_CE_;L_VLDL_C_;Gln;S_HDL_CE_;XS_VLDL_PL;L_LDL_TG_;S_LDL_TG_;M_LDL_CE_;Leu;MUFA;L_LDL_TG;XXL_VLDL_FC_;M_LDL_L;M_LDL_CE;Lac;L_HDL_CE_;L_HDL_PL;TotPG;L_HDL_C_;XL_HDL_C_;S_HDL_PL_;S_HDL_L;S_LDL_PL_;M_HDL_FC…
19:13103638	38	NFIX	173	L_HDL_PL_;SFA;XL_VLDL_PL;FAw3_FA;L_HDL_FC;LDL_D;HDL3_C;M_VLDL_L;XL_VLDL_FC;IDL_PL;IDL_TG;PC;XXL_VLDL_TG_;Phe;Alb;M_VLDL_FC_;XL_HDL_PL_;IDL_C_;ApoB_ApoA1;Tyr;EstC;L_LDL_FC_;SM;S_LDL_CE_;M_VLDL_C;S_HDL_CE_;Gln;XS_VLDL_PL;S_LDL_TG_;M_LDL_CE_;Leu;MUFA;L_LDL_TG;XXL_VLDL_FC_;M_LDL_L;XL_VLDL_TG;M_LDL_CE;Lac;L_HDL_CE_;L_HDL_PL;TotPG;L_HDL_C_;XL_HDL_C_;S_HDL_PL_;S_HDL_L;S_LDL_PL_;M_HDL_FC_;XS_VLDL_CE;S_VL…
4:185708595	39	ACSL1	181	L_HDL_PL_;XL_HDL_C;SFA;XL_VLDL_PL;FAw3_FA;L_HDL_FC;LDL_D;HDL3_C;IDL_TG_;M_VLDL_L;XL_VLDL_FC;IDL_TG;IDL_PL;PC;XXL_VLDL_TG_;Phe;Alb;M_VLDL_FC_;XL_HDL_PL_;IDL_C_;ApoB_ApoA1;Tyr;EstC;L_LDL_FC_;S_LDL_CE_;SM;M_VLDL_C;L_VLDL_C_;Gln;S_HDL_CE_;XS_VLDL_PL;L_LDL_TG_;S_LDL_TG_;M_LDL_CE_;Leu;MUFA;L_LDL_TG;XXL_VLDL_FC_;M_LDL_L;M_LDL_CE;Lac;L_HDL_CE_;L_HDL_PL;TotPG;L_HDL_C_;XL_HDL_C_;S_HDL_PL_;S_HDL_L;S_LDL_PL_…
12:121476423	33	OASL	126	L_HDL_PL_;XL_HDL_C;L_HDL_FC;LDL_D;IDL_TG_;M_VLDL_L;IDL_TG;IDL_PL;Phe;M_VLDL_FC_;XL_HDL_PL_;ApoB_ApoA1;Tyr;S_LDL_CE_;L_LDL_FC_;EstC;M_VLDL_C;S_HDL_CE_;Gln;XS_VLDL_PL;S_LDL_TG_;M_LDL_CE_;Leu;MUFA;L_LDL_TG;M_LDL_L;M_LDL_CE;Lac;L_HDL_CE_;L_HDL_PL;TotPG;L_HDL_C_;XL_HDL_C_;S_HDL_PL_;S_HDL_L;S_LDL_PL_;XS_VLDL_CE;XXL_VLDL_CE_;S_VLDL_PL;L_LDL_PL_;XS_VLDL_CE_;XS_VLDL_L;LDL_TG;XS_VLDL_C;S_LDL_PL;IDL_PL_;M_L…
4:185687373	22	ACSL1	67	XL_HDL_CE;XL_HDL_C;XL_VLDL_PL;SFA;TotCho;Val;XXL_VLDL_PL;HDL3_C;XXL_VLDL_C;Gp;XS_VLDL_CE;S_VLDL_PL_;XL_VLDL_FC;L_HDL_TG;L_VLDL_FC_;PC;XXL_VLDL_TG_;XL_HDL_CE_;Ile;IDL_C;M_VLDL_FC_;XL_HDL_PL_;XL_VLDL_C;HDL_TG;XS_VLDL_L;EstC;SM;XS_VLDL_C;XXL_VLDL_L;S_VLDL_C;S_VLDL_CE;M_VLDL_C;S_LDL_PL;IDL_PL_;FAw3;XXL_VLDL_CE;XXL_VLDL_PL_;Cit;ApoB;LA;L_HDL_TG_;S_HDL_FC_;IDL_L;TotFA;Leu;MUFA;L_VLDL_FC;XXL_VLDL_TG;XXL…
4:185714289	36	ACSL1	154	SFA;XL_VLDL_PL;LDL_D;HDL3_C;M_VLDL_L;XL_VLDL_FC;IDL_PL;IDL_TG;PC;XXL_VLDL_TG_;Phe;Alb;M_VLDL_FC_;XL_HDL_PL_;ApoB_ApoA1;Tyr;EstC;L_LDL_FC_;SM;M_VLDL_C;S_LDL_CE_;Gln;S_HDL_CE_;XS_VLDL_PL;M_LDL_CE_;Leu;MUFA;L_LDL_TG;XXL_VLDL_FC_;M_LDL_L;M_LDL_CE;Lac;L_HDL_CE_;TotPG;L_HDL_C_;XL_HDL_C_;S_HDL_PL_;S_HDL_L;S_LDL_PL_;M_HDL_FC_;XS_VLDL_CE;S_VLDL_PL_;S_VLDL_PL;L_LDL_PL_;L_VLDL_FC_;XS_VLDL_CE_;XL_VLDL_C;XS_V…
19:13109908	39	NFIX	186	L_HDL_PL_;XL_HDL_C;SFA;XL_VLDL_PL;FAw3_FA;L_HDL_FC;LDL_D;HDL3_C;IDL_TG_;M_VLDL_L;XL_VLDL_FC;IDL_TG;IDL_PL;PC;XXL_VLDL_TG_;Phe;Alb;M_VLDL_FC_;XL_HDL_PL_;IDL_C_;ApoB_ApoA1;Tyr;EstC;L_LDL_FC_;S_LDL_CE_;SM;M_VLDL_C;L_VLDL_C_;Gln;S_HDL_CE_;XS_VLDL_PL;L_LDL_TG_;S_LDL_TG_;M_LDL_CE_;Leu;MUFA;L_LDL_TG;XXL_VLDL_FC_;M_HDL_C_;M_LDL_L;XL_VLDL_TG;M_LDL_CE;Lac;L_HDL_CE_;L_HDL_PL;TotPG;XL_HDL_CE;L_HDL_C_;XL_HDL_…
4:185737843	35	RP11-701P16.2;ACSL1	113	SFA;XL_VLDL_PL;LDL_D;HDL3_C;XL_VLDL_FC;IDL_TG;IDL_PL;PC;XXL_VLDL_TG_;Phe;Alb;M_VLDL_FC_;XL_HDL_PL_;EstC;SM;L_LDL_FC_;M_VLDL_C;XS_VLDL_PL;Leu;MUFA;L_LDL_TG;XXL_VLDL_FC_;M_LDL_L;M_LDL_CE;L_HDL_CE_;TotPG;L_HDL_C_;XL_HDL_C_;S_HDL_PL_;S_HDL_L;M_HDL_FC_;S_LDL_PL_;XS_VLDL_CE;S_VLDL_PL;L_LDL_PL_;L_VLDL_FC_;XS_VLDL_CE_;XS_VLDL_L;LDL_TG;XS_VLDL_C;S_LDL_PL;IDL_PL_;M_LDL_FC;XXL_VLDL_PL_;M_LDL_TG;ApoB;S_LDL_C…
Query locus:	19:13144062	NFIX	Query signature length: 28	CNV NFBC 1966 Univariate	L_HDL_PL_;L_HDL_CE_;IDL_FC;M_HDL_FC_;IDL_PL;S_LDL_CE_;M_LDL_CE_;L_LDL_FC;IDL_C;S_LDL_C_;IDL_CE;L_LDL_PL;M_LDL_C_;IDL_L;L_LDL_C;L_LDL_CE;XS_VLDL_PL;LDL_C;XS_VLDL_C;L_LDL_C_;M_LDL_CE;S_LDL_CE;L_LDL_L;M_HDL_FC;XS_VLDL_CE;M_LDL_C;S_LDL_C;XS_VLDL_FC
Reference dataset: LRR Pooled analysis
All genome wide signature overlap count list - distinct set only	27;26;25;24;23;22;21;20;19;18;17;16;15;14;13;12;11;10;9;8;7;6;5;4;3;2;1;0
Overlap results
Location	Overlap count	Gene	Reference signature length	Reference signature
4:185710859	27	ACSL1	194	L_HDL_PL_;XL_HDL_C;SFA;XL_VLDL_PL;FAw3_FA;L_HDL_FC;LDL_D;HDL3_C;IDL_TG_;M_VLDL_L;XL_VLDL_FC;M_VLDL_CE_;IDL_TG;IDL_PL;PC;XXL_VLDL_TG_;Phe;Alb;M_VLDL_FC_;XL_HDL_PL_;IDL_C_;ApoB_ApoA1;Tyr;L_LDL_FC_;EstC;S_LDL_CE_;M_VLDL_C;SM;L_VLDL_C_;Gln;S_HDL_CE_;XS_VLDL_PL;VLDL_D;L_LDL_TG_;S_LDL_TG_;M_LDL_CE_;Leu;MUFA;L_LDL_TG;XXL_VLDL_FC_;M_HDL_C_;M_LDL_L;M_LDL_CE;Lac;L_HDL_CE_;L_HDL_PL;TotPG;FAw6_FA;XL_HDL_CE;L…
12:113341598	25	RPH3A;RP1-71H24.1;OAS1	157	L_HDL_PL_;XL_HDL_C;SFA;FAw3_FA;L_HDL_FC;LDL_D;HDL3_C;M_VLDL_L;IDL_TG;IDL_PL;PC;XXL_VLDL_TG_;Phe;Alb;M_VLDL_FC_;XL_HDL_PL_;ApoB_ApoA1;Tyr;S_LDL_CE_;L_LDL_FC_;EstC;M_VLDL_C;Gln;S_HDL_CE_;XS_VLDL_PL;S_LDL_TG_;M_LDL_CE_;Leu;MUFA;L_LDL_TG;M_LDL_L;M_LDL_CE;Lac;L_HDL_CE_;L_HDL_PL;TotPG;XL_HDL_CE;L_HDL_C_;XL_HDL_C_;S_HDL_PL_;S_HDL_L;S_LDL_PL_;XS_VLDL_CE;S_VLDL_PL_;XXL_VLDL_CE_;S_VLDL_PL;L_LDL_PL_;Ace;XS_…
19:13122612	26	CTC-239J10.1;NFIX	160	L_HDL_PL_;XL_HDL_C;SFA;FAw3_FA;L_HDL_FC;LDL_D;HDL3_C;M_VLDL_L;M_VLDL_CE_;IDL_PL;IDL_TG;PC;XXL_VLDL_TG_;Phe;Alb;M_VLDL_FC_;XL_HDL_PL_;ApoB_ApoA1;Tyr;S_LDL_CE_;L_LDL_FC_;EstC;M_VLDL_C;SM;Gln;S_HDL_CE_;XS_VLDL_PL;S_LDL_TG_;M_LDL_CE_;Leu;MUFA;L_LDL_TG;M_LDL_L;M_LDL_CE;Lac;L_HDL_CE_;L_HDL_PL;TotPG;XL_HDL_CE;L_HDL_C_;XL_HDL_C_;S_HDL_PL_;S_HDL_L;S_LDL_PL_;M_HDL_FC_;XS_VLDL_CE;S_VLDL_PL;L_LDL_PL_;Ace;L_V…
12:121479265	26	OASL	177	L_HDL_PL_;XL_HDL_C;SFA;XL_VLDL_PL;FAw3_FA;L_HDL_FC;LDL_D;HDL3_C;M_VLDL_L;XL_VLDL_FC;IDL_PL;IDL_TG;PC;XXL_VLDL_TG_;Phe;Alb;M_VLDL_FC_;XL_HDL_PL_;IDL_C_;ApoB_ApoA1;Tyr;EstC;L_LDL_FC_;SM;S_LDL_CE_;M_VLDL_C;Gln;S_HDL_CE_;XS_VLDL_PL;S_LDL_TG_;M_LDL_CE_;Leu;MUFA;L_LDL_TG;XXL_VLDL_FC_;M_LDL_L;XL_VLDL_TG;M_LDL_CE;Lac;L_HDL_CE_;L_HDL_PL;TotPG;L_HDL_C_;XL_HDL_C_;S_HDL_PL_;S_HDL_L;S_LDL_PL_;M_HDL_FC_;XS_VLD…
12:121471931	27	OASL	177	L_HDL_PL_;SFA;XL_VLDL_PL;FAw3_FA;L_HDL_FC;LDL_D;HDL3_C;IDL_TG_;M_VLDL_L;XL_VLDL_FC;IDL_TG;IDL_PL;PC;XXL_VLDL_TG_;Phe;Alb;M_VLDL_FC_;XL_HDL_PL_;IDL_C_;ApoB_ApoA1;Tyr;EstC;L_LDL_FC_;SM;M_VLDL_C;S_LDL_CE_;L_VLDL_C_;Gln;S_HDL_CE_;XS_VLDL_PL;L_LDL_TG_;S_LDL_TG_;M_LDL_CE_;Leu;MUFA;L_LDL_TG;XXL_VLDL_FC_;M_LDL_L;M_LDL_CE;Lac;L_HDL_CE_;L_HDL_PL;TotPG;L_HDL_C_;XL_HDL_C_;S_HDL_PL_;S_HDL_L;S_LDL_PL_;M_HDL_FC…
19:13103638	26	NFIX	173	L_HDL_PL_;SFA;XL_VLDL_PL;FAw3_FA;L_HDL_FC;LDL_D;HDL3_C;M_VLDL_L;XL_VLDL_FC;IDL_PL;IDL_TG;PC;XXL_VLDL_TG_;Phe;Alb;M_VLDL_FC_;XL_HDL_PL_;IDL_C_;ApoB_ApoA1;Tyr;EstC;L_LDL_FC_;SM;S_LDL_CE_;M_VLDL_C;S_HDL_CE_;Gln;XS_VLDL_PL;S_LDL_TG_;M_LDL_CE_;Leu;MUFA;L_LDL_TG;XXL_VLDL_FC_;M_LDL_L;XL_VLDL_TG;M_LDL_CE;Lac;L_HDL_CE_;L_HDL_PL;TotPG;L_HDL_C_;XL_HDL_C_;S_HDL_PL_;S_HDL_L;S_LDL_PL_;M_HDL_FC_;XS_VLDL_CE;S_VL…
4:185708595	27	ACSL1	181	L_HDL_PL_;XL_HDL_C;SFA;XL_VLDL_PL;FAw3_FA;L_HDL_FC;LDL_D;HDL3_C;IDL_TG_;M_VLDL_L;XL_VLDL_FC;IDL_TG;IDL_PL;PC;XXL_VLDL_TG_;Phe;Alb;M_VLDL_FC_;XL_HDL_PL_;IDL_C_;ApoB_ApoA1;Tyr;EstC;L_LDL_FC_;S_LDL_CE_;SM;M_VLDL_C;L_VLDL_C_;Gln;S_HDL_CE_;XS_VLDL_PL;L_LDL_TG_;S_LDL_TG_;M_LDL_CE_;Leu;MUFA;L_LDL_TG;XXL_VLDL_FC_;M_LDL_L;M_LDL_CE;Lac;L_HDL_CE_;L_HDL_PL;TotPG;L_HDL_C_;XL_HDL_C_;S_HDL_PL_;S_HDL_L;S_LDL_PL_…
12:121476423	25	OASL	126	L_HDL_PL_;XL_HDL_C;L_HDL_FC;LDL_D;IDL_TG_;M_VLDL_L;IDL_TG;IDL_PL;Phe;M_VLDL_FC_;XL_HDL_PL_;ApoB_ApoA1;Tyr;S_LDL_CE_;L_LDL_FC_;EstC;M_VLDL_C;S_HDL_CE_;Gln;XS_VLDL_PL;S_LDL_TG_;M_LDL_CE_;Leu;MUFA;L_LDL_TG;M_LDL_L;M_LDL_CE;Lac;L_HDL_CE_;L_HDL_PL;TotPG;L_HDL_C_;XL_HDL_C_;S_HDL_PL_;S_HDL_L;S_LDL_PL_;XS_VLDL_CE;XXL_VLDL_CE_;S_VLDL_PL;L_LDL_PL_;XS_VLDL_CE_;XS_VLDL_L;LDL_TG;XS_VLDL_C;S_LDL_PL;IDL_PL_;M_L…
4:185687373	6	ACSL1	67	XL_HDL_CE;XL_HDL_C;XL_VLDL_PL;SFA;TotCho;Val;XXL_VLDL_PL;HDL3_C;XXL_VLDL_C;Gp;XS_VLDL_CE;S_VLDL_PL_;XL_VLDL_FC;L_HDL_TG;L_VLDL_FC_;PC;XXL_VLDL_TG_;XL_HDL_CE_;Ile;IDL_C;M_VLDL_FC_;XL_HDL_PL_;XL_VLDL_C;HDL_TG;XS_VLDL_L;EstC;SM;XS_VLDL_C;XXL_VLDL_L;S_VLDL_C;S_VLDL_CE;M_VLDL_C;S_LDL_PL;IDL_PL_;FAw3;XXL_VLDL_CE;XXL_VLDL_PL_;Cit;ApoB;LA;L_HDL_TG_;S_HDL_FC_;IDL_L;TotFA;Leu;MUFA;L_VLDL_FC;XXL_VLDL_TG;XXL…
4:185714289	26	ACSL1	154	SFA;XL_VLDL_PL;LDL_D;HDL3_C;M_VLDL_L;XL_VLDL_FC;IDL_PL;IDL_TG;PC;XXL_VLDL_TG_;Phe;Alb;M_VLDL_FC_;XL_HDL_PL_;ApoB_ApoA1;Tyr;EstC;L_LDL_FC_;SM;M_VLDL_C;S_LDL_CE_;Gln;S_HDL_CE_;XS_VLDL_PL;M_LDL_CE_;Leu;MUFA;L_LDL_TG;XXL_VLDL_FC_;M_LDL_L;M_LDL_CE;Lac;L_HDL_CE_;TotPG;L_HDL_C_;XL_HDL_C_;S_HDL_PL_;S_HDL_L;S_LDL_PL_;M_HDL_FC_;XS_VLDL_CE;S_VLDL_PL_;S_VLDL_PL;L_LDL_PL_;L_VLDL_FC_;XS_VLDL_CE_;XL_VLDL_C;XS_V…
19:13109908	27	NFIX	186	L_HDL_PL_;XL_HDL_C;SFA;XL_VLDL_PL;FAw3_FA;L_HDL_FC;LDL_D;HDL3_C;IDL_TG_;M_VLDL_L;XL_VLDL_FC;IDL_TG;IDL_PL;PC;XXL_VLDL_TG_;Phe;Alb;M_VLDL_FC_;XL_HDL_PL_;IDL_C_;ApoB_ApoA1;Tyr;EstC;L_LDL_FC_;S_LDL_CE_;SM;M_VLDL_C;L_VLDL_C_;Gln;S_HDL_CE_;XS_VLDL_PL;L_LDL_TG_;S_LDL_TG_;M_LDL_CE_;Leu;MUFA;L_LDL_TG;XXL_VLDL_FC_;M_HDL_C_;M_LDL_L;XL_VLDL_TG;M_LDL_CE;Lac;L_HDL_CE_;L_HDL_PL;TotPG;XL_HDL_CE;L_HDL_C_;XL_HDL_…
4:185737843	21	RP11-701P16.2;ACSL1	113	SFA;XL_VLDL_PL;LDL_D;HDL3_C;XL_VLDL_FC;IDL_TG;IDL_PL;PC;XXL_VLDL_TG_;Phe;Alb;M_VLDL_FC_;XL_HDL_PL_;EstC;SM;L_LDL_FC_;M_VLDL_C;XS_VLDL_PL;Leu;MUFA;L_LDL_TG;XXL_VLDL_FC_;M_LDL_L;M_LDL_CE;L_HDL_CE_;TotPG;L_HDL_C_;XL_HDL_C_;S_HDL_PL_;S_HDL_L;M_HDL_FC_;S_LDL_PL_;XS_VLDL_CE;S_VLDL_PL;L_LDL_PL_;L_VLDL_FC_;XS_VLDL_CE_;XS_VLDL_L;LDL_TG;XS_VLDL_C;S_LDL_PL;IDL_PL_;M_LDL_FC;XXL_VLDL_PL_;M_LDL_TG;ApoB;S_LDL_C…
Query locus:	19:13103638	NFIX	Query signature length: 3	CNV NFBC 1966 Univariate	XXL_VLDL_FC_;XXL_VLDL_TG_;XL_VLDL_PL
Reference dataset: LRR Pooled analysis
All genome wide signature overlap count list - distinct set only	2;1;0
Overlap results
Location	Overlap count	Gene	Reference signature length	Reference signature
4:185710859	2	ACSL1	194	L_HDL_PL_;XL_HDL_C;SFA;XL_VLDL_PL;FAw3_FA;L_HDL_FC;LDL_D;HDL3_C;IDL_TG_;M_VLDL_L;XL_VLDL_FC;M_VLDL_CE_;IDL_TG;IDL_PL;PC;XXL_VLDL_TG_;Phe;Alb;M_VLDL_FC_;XL_HDL_PL_;IDL_C_;ApoB_ApoA1;Tyr;L_LDL_FC_;EstC;S_LDL_CE_;M_VLDL_C;SM;L_VLDL_C_;Gln;S_HDL_CE_;XS_VLDL_PL;VLDL_D;L_LDL_TG_;S_LDL_TG_;M_LDL_CE_;Leu;MUFA;L_LDL_TG;XXL_VLDL_FC_;M_HDL_C_;M_LDL_L;M_LDL_CE;Lac;L_HDL_CE_;L_HDL_PL;TotPG;FAw6_FA;XL_HDL_CE;L…
12:113341598	1	RPH3A;RP1-71H24.1;OAS1	157	L_HDL_PL_;XL_HDL_C;SFA;FAw3_FA;L_HDL_FC;LDL_D;HDL3_C;M_VLDL_L;IDL_TG;IDL_PL;PC;XXL_VLDL_TG_;Phe;Alb;M_VLDL_FC_;XL_HDL_PL_;ApoB_ApoA1;Tyr;S_LDL_CE_;L_LDL_FC_;EstC;M_VLDL_C;Gln;S_HDL_CE_;XS_VLDL_PL;S_LDL_TG_;M_LDL_CE_;Leu;MUFA;L_LDL_TG;M_LDL_L;M_LDL_CE;Lac;L_HDL_CE_;L_HDL_PL;TotPG;XL_HDL_CE;L_HDL_C_;XL_HDL_C_;S_HDL_PL_;S_HDL_L;S_LDL_PL_;XS_VLDL_CE;S_VLDL_PL_;XXL_VLDL_CE_;S_VLDL_PL;L_LDL_PL_;Ace;XS_…
19:13122612	1	CTC-239J10.1;NFIX	160	L_HDL_PL_;XL_HDL_C;SFA;FAw3_FA;L_HDL_FC;LDL_D;HDL3_C;M_VLDL_L;M_VLDL_CE_;IDL_PL;IDL_TG;PC;XXL_VLDL_TG_;Phe;Alb;M_VLDL_FC_;XL_HDL_PL_;ApoB_ApoA1;Tyr;S_LDL_CE_;L_LDL_FC_;EstC;M_VLDL_C;SM;Gln;S_HDL_CE_;XS_VLDL_PL;S_LDL_TG_;M_LDL_CE_;Leu;MUFA;L_LDL_TG;M_LDL_L;M_LDL_CE;Lac;L_HDL_CE_;L_HDL_PL;TotPG;XL_HDL_CE;L_HDL_C_;XL_HDL_C_;S_HDL_PL_;S_HDL_L;S_LDL_PL_;M_HDL_FC_;XS_VLDL_CE;S_VLDL_PL;L_LDL_PL_;Ace;L_V…
12:121479265	2	OASL	177	L_HDL_PL_;XL_HDL_C;SFA;XL_VLDL_PL;FAw3_FA;L_HDL_FC;LDL_D;HDL3_C;M_VLDL_L;XL_VLDL_FC;IDL_PL;IDL_TG;PC;XXL_VLDL_TG_;Phe;Alb;M_VLDL_FC_;XL_HDL_PL_;IDL_C_;ApoB_ApoA1;Tyr;EstC;L_LDL_FC_;SM;S_LDL_CE_;M_VLDL_C;Gln;S_HDL_CE_;XS_VLDL_PL;S_LDL_TG_;M_LDL_CE_;Leu;MUFA;L_LDL_TG;XXL_VLDL_FC_;M_LDL_L;XL_VLDL_TG;M_LDL_CE;Lac;L_HDL_CE_;L_HDL_PL;TotPG;L_HDL_C_;XL_HDL_C_;S_HDL_PL_;S_HDL_L;S_LDL_PL_;M_HDL_FC_;XS_VLD…
12:121471931	2	OASL	177	L_HDL_PL_;SFA;XL_VLDL_PL;FAw3_FA;L_HDL_FC;LDL_D;HDL3_C;IDL_TG_;M_VLDL_L;XL_VLDL_FC;IDL_TG;IDL_PL;PC;XXL_VLDL_TG_;Phe;Alb;M_VLDL_FC_;XL_HDL_PL_;IDL_C_;ApoB_ApoA1;Tyr;EstC;L_LDL_FC_;SM;M_VLDL_C;S_LDL_CE_;L_VLDL_C_;Gln;S_HDL_CE_;XS_VLDL_PL;L_LDL_TG_;S_LDL_TG_;M_LDL_CE_;Leu;MUFA;L_LDL_TG;XXL_VLDL_FC_;M_LDL_L;M_LDL_CE;Lac;L_HDL_CE_;L_HDL_PL;TotPG;L_HDL_C_;XL_HDL_C_;S_HDL_PL_;S_HDL_L;S_LDL_PL_;M_HDL_FC…
19:13103638	2	NFIX	173	L_HDL_PL_;SFA;XL_VLDL_PL;FAw3_FA;L_HDL_FC;LDL_D;HDL3_C;M_VLDL_L;XL_VLDL_FC;IDL_PL;IDL_TG;PC;XXL_VLDL_TG_;Phe;Alb;M_VLDL_FC_;XL_HDL_PL_;IDL_C_;ApoB_ApoA1;Tyr;EstC;L_LDL_FC_;SM;S_LDL_CE_;M_VLDL_C;S_HDL_CE_;Gln;XS_VLDL_PL;S_LDL_TG_;M_LDL_CE_;Leu;MUFA;L_LDL_TG;XXL_VLDL_FC_;M_LDL_L;XL_VLDL_TG;M_LDL_CE;Lac;L_HDL_CE_;L_HDL_PL;TotPG;L_HDL_C_;XL_HDL_C_;S_HDL_PL_;S_HDL_L;S_LDL_PL_;M_HDL_FC_;XS_VLDL_CE;S_VL…
4:185708595	2	ACSL1	181	L_HDL_PL_;XL_HDL_C;SFA;XL_VLDL_PL;FAw3_FA;L_HDL_FC;LDL_D;HDL3_C;IDL_TG_;M_VLDL_L;XL_VLDL_FC;IDL_TG;IDL_PL;PC;XXL_VLDL_TG_;Phe;Alb;M_VLDL_FC_;XL_HDL_PL_;IDL_C_;ApoB_ApoA1;Tyr;EstC;L_LDL_FC_;S_LDL_CE_;SM;M_VLDL_C;L_VLDL_C_;Gln;S_HDL_CE_;XS_VLDL_PL;L_LDL_TG_;S_LDL_TG_;M_LDL_CE_;Leu;MUFA;L_LDL_TG;XXL_VLDL_FC_;M_LDL_L;M_LDL_CE;Lac;L_HDL_CE_;L_HDL_PL;TotPG;L_HDL_C_;XL_HDL_C_;S_HDL_PL_;S_HDL_L;S_LDL_PL_…
12:121476423	0	OASL	126	L_HDL_PL_;XL_HDL_C;L_HDL_FC;LDL_D;IDL_TG_;M_VLDL_L;IDL_TG;IDL_PL;Phe;M_VLDL_FC_;XL_HDL_PL_;ApoB_ApoA1;Tyr;S_LDL_CE_;L_LDL_FC_;EstC;M_VLDL_C;S_HDL_CE_;Gln;XS_VLDL_PL;S_LDL_TG_;M_LDL_CE_;Leu;MUFA;L_LDL_TG;M_LDL_L;M_LDL_CE;Lac;L_HDL_CE_;L_HDL_PL;TotPG;L_HDL_C_;XL_HDL_C_;S_HDL_PL_;S_HDL_L;S_LDL_PL_;XS_VLDL_CE;XXL_VLDL_CE_;S_VLDL_PL;L_LDL_PL_;XS_VLDL_CE_;XS_VLDL_L;LDL_TG;XS_VLDL_C;S_LDL_PL;IDL_PL_;M_L…
4:185687373	2	ACSL1	67	XL_HDL_CE;XL_HDL_C;XL_VLDL_PL;SFA;TotCho;Val;XXL_VLDL_PL;HDL3_C;XXL_VLDL_C;Gp;XS_VLDL_CE;S_VLDL_PL_;XL_VLDL_FC;L_HDL_TG;L_VLDL_FC_;PC;XXL_VLDL_TG_;XL_HDL_CE_;Ile;IDL_C;M_VLDL_FC_;XL_HDL_PL_;XL_VLDL_C;HDL_TG;XS_VLDL_L;EstC;SM;XS_VLDL_C;XXL_VLDL_L;S_VLDL_C;S_VLDL_CE;M_VLDL_C;S_LDL_PL;IDL_PL_;FAw3;XXL_VLDL_CE;XXL_VLDL_PL_;Cit;ApoB;LA;L_HDL_TG_;S_HDL_FC_;IDL_L;TotFA;Leu;MUFA;L_VLDL_FC;XXL_VLDL_TG;XXL…
4:185714289	2	ACSL1	154	SFA;XL_VLDL_PL;LDL_D;HDL3_C;M_VLDL_L;XL_VLDL_FC;IDL_PL;IDL_TG;PC;XXL_VLDL_TG_;Phe;Alb;M_VLDL_FC_;XL_HDL_PL_;ApoB_ApoA1;Tyr;EstC;L_LDL_FC_;SM;M_VLDL_C;S_LDL_CE_;Gln;S_HDL_CE_;XS_VLDL_PL;M_LDL_CE_;Leu;MUFA;L_LDL_TG;XXL_VLDL_FC_;M_LDL_L;M_LDL_CE;Lac;L_HDL_CE_;TotPG;L_HDL_C_;XL_HDL_C_;S_HDL_PL_;S_HDL_L;S_LDL_PL_;M_HDL_FC_;XS_VLDL_CE;S_VLDL_PL_;S_VLDL_PL;L_LDL_PL_;L_VLDL_FC_;XS_VLDL_CE_;XL_VLDL_C;XS_V…
19:13109908	2	NFIX	186	L_HDL_PL_;XL_HDL_C;SFA;XL_VLDL_PL;FAw3_FA;L_HDL_FC;LDL_D;HDL3_C;IDL_TG_;M_VLDL_L;XL_VLDL_FC;IDL_TG;IDL_PL;PC;XXL_VLDL_TG_;Phe;Alb;M_VLDL_FC_;XL_HDL_PL_;IDL_C_;ApoB_ApoA1;Tyr;EstC;L_LDL_FC_;S_LDL_CE_;SM;M_VLDL_C;L_VLDL_C_;Gln;S_HDL_CE_;XS_VLDL_PL;L_LDL_TG_;S_LDL_TG_;M_LDL_CE_;Leu;MUFA;L_LDL_TG;XXL_VLDL_FC_;M_HDL_C_;M_LDL_L;XL_VLDL_TG;M_LDL_CE;Lac;L_HDL_CE_;L_HDL_PL;TotPG;XL_HDL_CE;L_HDL_C_;XL_HDL_…
4:185737843	2	RP11-701P16.2;ACSL1	113	SFA;XL_VLDL_PL;LDL_D;HDL3_C;XL_VLDL_FC;IDL_TG;IDL_PL;PC;XXL_VLDL_TG_;Phe;Alb;M_VLDL_FC_;XL_HDL_PL_;EstC;SM;L_LDL_FC_;M_VLDL_C;XS_VLDL_PL;Leu;MUFA;L_LDL_TG;XXL_VLDL_FC_;M_LDL_L;M_LDL_CE;L_HDL_CE_;TotPG;L_HDL_C_;XL_HDL_C_;S_HDL_PL_;S_HDL_L;M_HDL_FC_;S_LDL_PL_;XS_VLDL_CE;S_VLDL_PL;L_LDL_PL_;L_VLDL_FC_;XS_VLDL_CE_;XS_VLDL_L;LDL_TG;XS_VLDL_C;S_LDL_PL;IDL_PL_;M_LDL_FC;XXL_VLDL_PL_;M_LDL_TG;ApoB;S_LDL_C…
Query locus:	19:13109908	NFIX	Query signature length: 57	CNV NFBC 1966 Univariate	S_HDL_FC_;XXL_VLDL_C_;L_VLDL_CE;XXL_VLDL_TG_;M_HDL_CE_;Alb;M_HDL_C_;XL_VLDL_CE;XL_HDL_TG;XL_VLDL_C;XXL_VLDL_FC_;XXL_VLDL_CE;L_VLDL_C;XXL_VLDL_C;M_HDL_TG_;M_HDL_PL_;Val;Tyr;XL_VLDL_FC;XS_VLDL_PL_;XL_VLDL_L;S_VLDL_TG;XL_HDL_C;XXL_VLDL_FC;XL_HDL_CE;S_VLDL_PL;HDL_TG;L_HDL_PL_;XL_VLDL_PL;XL_HDL_L;XL_HDL_FC;XL_VLDL_TG;L_VLDL_FC;S_VLDL_L;M_HDL_TG;XXL_VLDL_CE_;M_VLDL_CE;M_VLDL_C;S_VLDL_FC;L_VLDL_L;M_VLDL…
Reference dataset: LRR Pooled analysis
All genome wide signature overlap count list - distinct set only	56;55;54;53;52;51;50;49;48;47;46;45;44;43;42;41;40;39;38;37;36;35;34;33;32;31;30;29;28;27;26;25;24;23;22;21;20;19;18;17;16;15;14;13;12;11;10;9;8;7;6;5;4;3;2;1;0
Overlap results
Location	Overlap count	Gene	Reference signature length	Reference signature
4:185710859	55	ACSL1	194	L_HDL_PL_;XL_HDL_C;SFA;XL_VLDL_PL;FAw3_FA;L_HDL_FC;LDL_D;HDL3_C;IDL_TG_;M_VLDL_L;XL_VLDL_FC;M_VLDL_CE_;IDL_TG;IDL_PL;PC;XXL_VLDL_TG_;Phe;Alb;M_VLDL_FC_;XL_HDL_PL_;IDL_C_;ApoB_ApoA1;Tyr;L_LDL_FC_;EstC;S_LDL_CE_;M_VLDL_C;SM;L_VLDL_C_;Gln;S_HDL_CE_;XS_VLDL_PL;VLDL_D;L_LDL_TG_;S_LDL_TG_;M_LDL_CE_;Leu;MUFA;L_LDL_TG;XXL_VLDL_FC_;M_HDL_C_;M_LDL_L;M_LDL_CE;Lac;L_HDL_CE_;L_HDL_PL;TotPG;FAw6_FA;XL_HDL_CE;L…
12:113341598	41	RPH3A;RP1-71H24.1;OAS1	157	L_HDL_PL_;XL_HDL_C;SFA;FAw3_FA;L_HDL_FC;LDL_D;HDL3_C;M_VLDL_L;IDL_TG;IDL_PL;PC;XXL_VLDL_TG_;Phe;Alb;M_VLDL_FC_;XL_HDL_PL_;ApoB_ApoA1;Tyr;S_LDL_CE_;L_LDL_FC_;EstC;M_VLDL_C;Gln;S_HDL_CE_;XS_VLDL_PL;S_LDL_TG_;M_LDL_CE_;Leu;MUFA;L_LDL_TG;M_LDL_L;M_LDL_CE;Lac;L_HDL_CE_;L_HDL_PL;TotPG;XL_HDL_CE;L_HDL_C_;XL_HDL_C_;S_HDL_PL_;S_HDL_L;S_LDL_PL_;XS_VLDL_CE;S_VLDL_PL_;XXL_VLDL_CE_;S_VLDL_PL;L_LDL_PL_;Ace;XS_…
19:13122612	36	CTC-239J10.1;NFIX	160	L_HDL_PL_;XL_HDL_C;SFA;FAw3_FA;L_HDL_FC;LDL_D;HDL3_C;M_VLDL_L;M_VLDL_CE_;IDL_PL;IDL_TG;PC;XXL_VLDL_TG_;Phe;Alb;M_VLDL_FC_;XL_HDL_PL_;ApoB_ApoA1;Tyr;S_LDL_CE_;L_LDL_FC_;EstC;M_VLDL_C;SM;Gln;S_HDL_CE_;XS_VLDL_PL;S_LDL_TG_;M_LDL_CE_;Leu;MUFA;L_LDL_TG;M_LDL_L;M_LDL_CE;Lac;L_HDL_CE_;L_HDL_PL;TotPG;XL_HDL_CE;L_HDL_C_;XL_HDL_C_;S_HDL_PL_;S_HDL_L;S_LDL_PL_;M_HDL_FC_;XS_VLDL_CE;S_VLDL_PL;L_LDL_PL_;Ace;L_V…
12:121479265	50	OASL	177	L_HDL_PL_;XL_HDL_C;SFA;XL_VLDL_PL;FAw3_FA;L_HDL_FC;LDL_D;HDL3_C;M_VLDL_L;XL_VLDL_FC;IDL_PL;IDL_TG;PC;XXL_VLDL_TG_;Phe;Alb;M_VLDL_FC_;XL_HDL_PL_;IDL_C_;ApoB_ApoA1;Tyr;EstC;L_LDL_FC_;SM;S_LDL_CE_;M_VLDL_C;Gln;S_HDL_CE_;XS_VLDL_PL;S_LDL_TG_;M_LDL_CE_;Leu;MUFA;L_LDL_TG;XXL_VLDL_FC_;M_LDL_L;XL_VLDL_TG;M_LDL_CE;Lac;L_HDL_CE_;L_HDL_PL;TotPG;L_HDL_C_;XL_HDL_C_;S_HDL_PL_;S_HDL_L;S_LDL_PL_;M_HDL_FC_;XS_VLD…
12:121471931	47	OASL	177	L_HDL_PL_;SFA;XL_VLDL_PL;FAw3_FA;L_HDL_FC;LDL_D;HDL3_C;IDL_TG_;M_VLDL_L;XL_VLDL_FC;IDL_TG;IDL_PL;PC;XXL_VLDL_TG_;Phe;Alb;M_VLDL_FC_;XL_HDL_PL_;IDL_C_;ApoB_ApoA1;Tyr;EstC;L_LDL_FC_;SM;M_VLDL_C;S_LDL_CE_;L_VLDL_C_;Gln;S_HDL_CE_;XS_VLDL_PL;L_LDL_TG_;S_LDL_TG_;M_LDL_CE_;Leu;MUFA;L_LDL_TG;XXL_VLDL_FC_;M_LDL_L;M_LDL_CE;Lac;L_HDL_CE_;L_HDL_PL;TotPG;L_HDL_C_;XL_HDL_C_;S_HDL_PL_;S_HDL_L;S_LDL_PL_;M_HDL_FC…
19:13103638	49	NFIX	173	L_HDL_PL_;SFA;XL_VLDL_PL;FAw3_FA;L_HDL_FC;LDL_D;HDL3_C;M_VLDL_L;XL_VLDL_FC;IDL_PL;IDL_TG;PC;XXL_VLDL_TG_;Phe;Alb;M_VLDL_FC_;XL_HDL_PL_;IDL_C_;ApoB_ApoA1;Tyr;EstC;L_LDL_FC_;SM;S_LDL_CE_;M_VLDL_C;S_HDL_CE_;Gln;XS_VLDL_PL;S_LDL_TG_;M_LDL_CE_;Leu;MUFA;L_LDL_TG;XXL_VLDL_FC_;M_LDL_L;XL_VLDL_TG;M_LDL_CE;Lac;L_HDL_CE_;L_HDL_PL;TotPG;L_HDL_C_;XL_HDL_C_;S_HDL_PL_;S_HDL_L;S_LDL_PL_;M_HDL_FC_;XS_VLDL_CE;S_VL…
4:185708595	48	ACSL1	181	L_HDL_PL_;XL_HDL_C;SFA;XL_VLDL_PL;FAw3_FA;L_HDL_FC;LDL_D;HDL3_C;IDL_TG_;M_VLDL_L;XL_VLDL_FC;IDL_TG;IDL_PL;PC;XXL_VLDL_TG_;Phe;Alb;M_VLDL_FC_;XL_HDL_PL_;IDL_C_;ApoB_ApoA1;Tyr;EstC;L_LDL_FC_;S_LDL_CE_;SM;M_VLDL_C;L_VLDL_C_;Gln;S_HDL_CE_;XS_VLDL_PL;L_LDL_TG_;S_LDL_TG_;M_LDL_CE_;Leu;MUFA;L_LDL_TG;XXL_VLDL_FC_;M_LDL_L;M_LDL_CE;Lac;L_HDL_CE_;L_HDL_PL;TotPG;L_HDL_C_;XL_HDL_C_;S_HDL_PL_;S_HDL_L;S_LDL_PL_…
12:121476423	27	OASL	126	L_HDL_PL_;XL_HDL_C;L_HDL_FC;LDL_D;IDL_TG_;M_VLDL_L;IDL_TG;IDL_PL;Phe;M_VLDL_FC_;XL_HDL_PL_;ApoB_ApoA1;Tyr;S_LDL_CE_;L_LDL_FC_;EstC;M_VLDL_C;S_HDL_CE_;Gln;XS_VLDL_PL;S_LDL_TG_;M_LDL_CE_;Leu;MUFA;L_LDL_TG;M_LDL_L;M_LDL_CE;Lac;L_HDL_CE_;L_HDL_PL;TotPG;L_HDL_C_;XL_HDL_C_;S_HDL_PL_;S_HDL_L;S_LDL_PL_;XS_VLDL_CE;XXL_VLDL_CE_;S_VLDL_PL;L_LDL_PL_;XS_VLDL_CE_;XS_VLDL_L;LDL_TG;XS_VLDL_C;S_LDL_PL;IDL_PL_;M_L…
4:185687373	23	ACSL1	67	XL_HDL_CE;XL_HDL_C;XL_VLDL_PL;SFA;TotCho;Val;XXL_VLDL_PL;HDL3_C;XXL_VLDL_C;Gp;XS_VLDL_CE;S_VLDL_PL_;XL_VLDL_FC;L_HDL_TG;L_VLDL_FC_;PC;XXL_VLDL_TG_;XL_HDL_CE_;Ile;IDL_C;M_VLDL_FC_;XL_HDL_PL_;XL_VLDL_C;HDL_TG;XS_VLDL_L;EstC;SM;XS_VLDL_C;XXL_VLDL_L;S_VLDL_C;S_VLDL_CE;M_VLDL_C;S_LDL_PL;IDL_PL_;FAw3;XXL_VLDL_CE;XXL_VLDL_PL_;Cit;ApoB;LA;L_HDL_TG_;S_HDL_FC_;IDL_L;TotFA;Leu;MUFA;L_VLDL_FC;XXL_VLDL_TG;XXL…
4:185714289	43	ACSL1	154	SFA;XL_VLDL_PL;LDL_D;HDL3_C;M_VLDL_L;XL_VLDL_FC;IDL_PL;IDL_TG;PC;XXL_VLDL_TG_;Phe;Alb;M_VLDL_FC_;XL_HDL_PL_;ApoB_ApoA1;Tyr;EstC;L_LDL_FC_;SM;M_VLDL_C;S_LDL_CE_;Gln;S_HDL_CE_;XS_VLDL_PL;M_LDL_CE_;Leu;MUFA;L_LDL_TG;XXL_VLDL_FC_;M_LDL_L;M_LDL_CE;Lac;L_HDL_CE_;TotPG;L_HDL_C_;XL_HDL_C_;S_HDL_PL_;S_HDL_L;S_LDL_PL_;M_HDL_FC_;XS_VLDL_CE;S_VLDL_PL_;S_VLDL_PL;L_LDL_PL_;L_VLDL_FC_;XS_VLDL_CE_;XL_VLDL_C;XS_V…
19:13109908	51	NFIX	186	L_HDL_PL_;XL_HDL_C;SFA;XL_VLDL_PL;FAw3_FA;L_HDL_FC;LDL_D;HDL3_C;IDL_TG_;M_VLDL_L;XL_VLDL_FC;IDL_TG;IDL_PL;PC;XXL_VLDL_TG_;Phe;Alb;M_VLDL_FC_;XL_HDL_PL_;IDL_C_;ApoB_ApoA1;Tyr;EstC;L_LDL_FC_;S_LDL_CE_;SM;M_VLDL_C;L_VLDL_C_;Gln;S_HDL_CE_;XS_VLDL_PL;L_LDL_TG_;S_LDL_TG_;M_LDL_CE_;Leu;MUFA;L_LDL_TG;XXL_VLDL_FC_;M_HDL_C_;M_LDL_L;XL_VLDL_TG;M_LDL_CE;Lac;L_HDL_CE_;L_HDL_PL;TotPG;XL_HDL_CE;L_HDL_C_;XL_HDL_…
4:185737843	20	RP11-701P16.2;ACSL1	113	SFA;XL_VLDL_PL;LDL_D;HDL3_C;XL_VLDL_FC;IDL_TG;IDL_PL;PC;XXL_VLDL_TG_;Phe;Alb;M_VLDL_FC_;XL_HDL_PL_;EstC;SM;L_LDL_FC_;M_VLDL_C;XS_VLDL_PL;Leu;MUFA;L_LDL_TG;XXL_VLDL_FC_;M_LDL_L;M_LDL_CE;L_HDL_CE_;TotPG;L_HDL_C_;XL_HDL_C_;S_HDL_PL_;S_HDL_L;M_HDL_FC_;S_LDL_PL_;XS_VLDL_CE;S_VLDL_PL;L_LDL_PL_;L_VLDL_FC_;XS_VLDL_CE_;XS_VLDL_L;LDL_TG;XS_VLDL_C;S_LDL_PL;IDL_PL_;M_LDL_FC;XXL_VLDL_PL_;M_LDL_TG;ApoB;S_LDL_C…
Query locus:	19:13103638	NFIX	Query signature length: 76	CNV NFBC 1986 Univariate	UnSat;L_LDL_C_;M_LDL_CE_;M_LDL_C_;L_LDL_CE_;S_HDL_FC_;S_LDL_CE_;M_LDL_PL_;S_LDL_C_;S_LDL_PL_;M_LDL_CE;S_HDL_CE_;M_LDL_C;LDL_C;PUFA_FA;FAw3_FA;S_HDL_PL_;L_LDL_CE;S_LDL_CE;L_LDL_C;M_LDL_FC_;S_VLDL_CE_;S_HDL_C_;S_LDL_C;L_LDL_FC;S_VLDL_FC_;L_LDL_PL_;M_LDL_L;L_LDL_TG_;ApoB_ApoA1;L_LDL_L;M_LDL_FC;IDL_FC;Val;FAw6_FA;S_LDL_L;IDL_C;L_LDL_PL;IDL_TG_;S_LDL_FC_;XS_VLDL_TG_;LA_FA;XXL_VLDL_CE_;IDL_CE;S_LDL_FC;…
Reference dataset: LRR Pooled analysis
All genome wide signature overlap count list - distinct set only	73;72;71;70;69;68;67;66;65;64;63;62;61;60;59;58;57;56;55;54;53;52;51;50;49;48;47;46;45;44;43;42;41;40;39;38;37;36;35;34;33;32;31;30;29;28;27;26;25;24;23;22;21;20;19;18;17;16;15;14;13;12;11;10;9;8;7;6;5;4;3;2;1;0
Overlap results
Location	Overlap count	Gene	Reference signature length	Reference signature
4:185710859	71	ACSL1	194	L_HDL_PL_;XL_HDL_C;SFA;XL_VLDL_PL;FAw3_FA;L_HDL_FC;LDL_D;HDL3_C;IDL_TG_;M_VLDL_L;XL_VLDL_FC;M_VLDL_CE_;IDL_TG;IDL_PL;PC;XXL_VLDL_TG_;Phe;Alb;M_VLDL_FC_;XL_HDL_PL_;IDL_C_;ApoB_ApoA1;Tyr;L_LDL_FC_;EstC;S_LDL_CE_;M_VLDL_C;SM;L_VLDL_C_;Gln;S_HDL_CE_;XS_VLDL_PL;VLDL_D;L_LDL_TG_;S_LDL_TG_;M_LDL_CE_;Leu;MUFA;L_LDL_TG;XXL_VLDL_FC_;M_HDL_C_;M_LDL_L;M_LDL_CE;Lac;L_HDL_CE_;L_HDL_PL;TotPG;FAw6_FA;XL_HDL_CE;L…
12:113341598	61	RPH3A;RP1-71H24.1;OAS1	157	L_HDL_PL_;XL_HDL_C;SFA;FAw3_FA;L_HDL_FC;LDL_D;HDL3_C;M_VLDL_L;IDL_TG;IDL_PL;PC;XXL_VLDL_TG_;Phe;Alb;M_VLDL_FC_;XL_HDL_PL_;ApoB_ApoA1;Tyr;S_LDL_CE_;L_LDL_FC_;EstC;M_VLDL_C;Gln;S_HDL_CE_;XS_VLDL_PL;S_LDL_TG_;M_LDL_CE_;Leu;MUFA;L_LDL_TG;M_LDL_L;M_LDL_CE;Lac;L_HDL_CE_;L_HDL_PL;TotPG;XL_HDL_CE;L_HDL_C_;XL_HDL_C_;S_HDL_PL_;S_HDL_L;S_LDL_PL_;XS_VLDL_CE;S_VLDL_PL_;XXL_VLDL_CE_;S_VLDL_PL;L_LDL_PL_;Ace;XS_…
19:13122612	63	CTC-239J10.1;NFIX	160	L_HDL_PL_;XL_HDL_C;SFA;FAw3_FA;L_HDL_FC;LDL_D;HDL3_C;M_VLDL_L;M_VLDL_CE_;IDL_PL;IDL_TG;PC;XXL_VLDL_TG_;Phe;Alb;M_VLDL_FC_;XL_HDL_PL_;ApoB_ApoA1;Tyr;S_LDL_CE_;L_LDL_FC_;EstC;M_VLDL_C;SM;Gln;S_HDL_CE_;XS_VLDL_PL;S_LDL_TG_;M_LDL_CE_;Leu;MUFA;L_LDL_TG;M_LDL_L;M_LDL_CE;Lac;L_HDL_CE_;L_HDL_PL;TotPG;XL_HDL_CE;L_HDL_C_;XL_HDL_C_;S_HDL_PL_;S_HDL_L;S_LDL_PL_;M_HDL_FC_;XS_VLDL_CE;S_VLDL_PL;L_LDL_PL_;Ace;L_V…
12:121479265	62	OASL	177	L_HDL_PL_;XL_HDL_C;SFA;XL_VLDL_PL;FAw3_FA;L_HDL_FC;LDL_D;HDL3_C;M_VLDL_L;XL_VLDL_FC;IDL_PL;IDL_TG;PC;XXL_VLDL_TG_;Phe;Alb;M_VLDL_FC_;XL_HDL_PL_;IDL_C_;ApoB_ApoA1;Tyr;EstC;L_LDL_FC_;SM;S_LDL_CE_;M_VLDL_C;Gln;S_HDL_CE_;XS_VLDL_PL;S_LDL_TG_;M_LDL_CE_;Leu;MUFA;L_LDL_TG;XXL_VLDL_FC_;M_LDL_L;XL_VLDL_TG;M_LDL_CE;Lac;L_HDL_CE_;L_HDL_PL;TotPG;L_HDL_C_;XL_HDL_C_;S_HDL_PL_;S_HDL_L;S_LDL_PL_;M_HDL_FC_;XS_VLD…
12:121471931	64	OASL	177	L_HDL_PL_;SFA;XL_VLDL_PL;FAw3_FA;L_HDL_FC;LDL_D;HDL3_C;IDL_TG_;M_VLDL_L;XL_VLDL_FC;IDL_TG;IDL_PL;PC;XXL_VLDL_TG_;Phe;Alb;M_VLDL_FC_;XL_HDL_PL_;IDL_C_;ApoB_ApoA1;Tyr;EstC;L_LDL_FC_;SM;M_VLDL_C;S_LDL_CE_;L_VLDL_C_;Gln;S_HDL_CE_;XS_VLDL_PL;L_LDL_TG_;S_LDL_TG_;M_LDL_CE_;Leu;MUFA;L_LDL_TG;XXL_VLDL_FC_;M_LDL_L;M_LDL_CE;Lac;L_HDL_CE_;L_HDL_PL;TotPG;L_HDL_C_;XL_HDL_C_;S_HDL_PL_;S_HDL_L;S_LDL_PL_;M_HDL_FC…
19:13103638	60	NFIX	173	L_HDL_PL_;SFA;XL_VLDL_PL;FAw3_FA;L_HDL_FC;LDL_D;HDL3_C;M_VLDL_L;XL_VLDL_FC;IDL_PL;IDL_TG;PC;XXL_VLDL_TG_;Phe;Alb;M_VLDL_FC_;XL_HDL_PL_;IDL_C_;ApoB_ApoA1;Tyr;EstC;L_LDL_FC_;SM;S_LDL_CE_;M_VLDL_C;S_HDL_CE_;Gln;XS_VLDL_PL;S_LDL_TG_;M_LDL_CE_;Leu;MUFA;L_LDL_TG;XXL_VLDL_FC_;M_LDL_L;XL_VLDL_TG;M_LDL_CE;Lac;L_HDL_CE_;L_HDL_PL;TotPG;L_HDL_C_;XL_HDL_C_;S_HDL_PL_;S_HDL_L;S_LDL_PL_;M_HDL_FC_;XS_VLDL_CE;S_VL…
4:185708595	66	ACSL1	181	L_HDL_PL_;XL_HDL_C;SFA;XL_VLDL_PL;FAw3_FA;L_HDL_FC;LDL_D;HDL3_C;IDL_TG_;M_VLDL_L;XL_VLDL_FC;IDL_TG;IDL_PL;PC;XXL_VLDL_TG_;Phe;Alb;M_VLDL_FC_;XL_HDL_PL_;IDL_C_;ApoB_ApoA1;Tyr;EstC;L_LDL_FC_;S_LDL_CE_;SM;M_VLDL_C;L_VLDL_C_;Gln;S_HDL_CE_;XS_VLDL_PL;L_LDL_TG_;S_LDL_TG_;M_LDL_CE_;Leu;MUFA;L_LDL_TG;XXL_VLDL_FC_;M_LDL_L;M_LDL_CE;Lac;L_HDL_CE_;L_HDL_PL;TotPG;L_HDL_C_;XL_HDL_C_;S_HDL_PL_;S_HDL_L;S_LDL_PL_…
12:121476423	57	OASL	126	L_HDL_PL_;XL_HDL_C;L_HDL_FC;LDL_D;IDL_TG_;M_VLDL_L;IDL_TG;IDL_PL;Phe;M_VLDL_FC_;XL_HDL_PL_;ApoB_ApoA1;Tyr;S_LDL_CE_;L_LDL_FC_;EstC;M_VLDL_C;S_HDL_CE_;Gln;XS_VLDL_PL;S_LDL_TG_;M_LDL_CE_;Leu;MUFA;L_LDL_TG;M_LDL_L;M_LDL_CE;Lac;L_HDL_CE_;L_HDL_PL;TotPG;L_HDL_C_;XL_HDL_C_;S_HDL_PL_;S_HDL_L;S_LDL_PL_;XS_VLDL_CE;XXL_VLDL_CE_;S_VLDL_PL;L_LDL_PL_;XS_VLDL_CE_;XS_VLDL_L;LDL_TG;XS_VLDL_C;S_LDL_PL;IDL_PL_;M_L…
4:185687373	15	ACSL1	67	XL_HDL_CE;XL_HDL_C;XL_VLDL_PL;SFA;TotCho;Val;XXL_VLDL_PL;HDL3_C;XXL_VLDL_C;Gp;XS_VLDL_CE;S_VLDL_PL_;XL_VLDL_FC;L_HDL_TG;L_VLDL_FC_;PC;XXL_VLDL_TG_;XL_HDL_CE_;Ile;IDL_C;M_VLDL_FC_;XL_HDL_PL_;XL_VLDL_C;HDL_TG;XS_VLDL_L;EstC;SM;XS_VLDL_C;XXL_VLDL_L;S_VLDL_C;S_VLDL_CE;M_VLDL_C;S_LDL_PL;IDL_PL_;FAw3;XXL_VLDL_CE;XXL_VLDL_PL_;Cit;ApoB;LA;L_HDL_TG_;S_HDL_FC_;IDL_L;TotFA;Leu;MUFA;L_VLDL_FC;XXL_VLDL_TG;XXL…
4:185714289	53	ACSL1	154	SFA;XL_VLDL_PL;LDL_D;HDL3_C;M_VLDL_L;XL_VLDL_FC;IDL_PL;IDL_TG;PC;XXL_VLDL_TG_;Phe;Alb;M_VLDL_FC_;XL_HDL_PL_;ApoB_ApoA1;Tyr;EstC;L_LDL_FC_;SM;M_VLDL_C;S_LDL_CE_;Gln;S_HDL_CE_;XS_VLDL_PL;M_LDL_CE_;Leu;MUFA;L_LDL_TG;XXL_VLDL_FC_;M_LDL_L;M_LDL_CE;Lac;L_HDL_CE_;TotPG;L_HDL_C_;XL_HDL_C_;S_HDL_PL_;S_HDL_L;S_LDL_PL_;M_HDL_FC_;XS_VLDL_CE;S_VLDL_PL_;S_VLDL_PL;L_LDL_PL_;L_VLDL_FC_;XS_VLDL_CE_;XL_VLDL_C;XS_V…
19:13109908	67	NFIX	186	L_HDL_PL_;XL_HDL_C;SFA;XL_VLDL_PL;FAw3_FA;L_HDL_FC;LDL_D;HDL3_C;IDL_TG_;M_VLDL_L;XL_VLDL_FC;IDL_TG;IDL_PL;PC;XXL_VLDL_TG_;Phe;Alb;M_VLDL_FC_;XL_HDL_PL_;IDL_C_;ApoB_ApoA1;Tyr;EstC;L_LDL_FC_;S_LDL_CE_;SM;M_VLDL_C;L_VLDL_C_;Gln;S_HDL_CE_;XS_VLDL_PL;L_LDL_TG_;S_LDL_TG_;M_LDL_CE_;Leu;MUFA;L_LDL_TG;XXL_VLDL_FC_;M_HDL_C_;M_LDL_L;XL_VLDL_TG;M_LDL_CE;Lac;L_HDL_CE_;L_HDL_PL;TotPG;XL_HDL_CE;L_HDL_C_;XL_HDL_…
4:185737843	41	RP11-701P16.2;ACSL1	113	SFA;XL_VLDL_PL;LDL_D;HDL3_C;XL_VLDL_FC;IDL_TG;IDL_PL;PC;XXL_VLDL_TG_;Phe;Alb;M_VLDL_FC_;XL_HDL_PL_;EstC;SM;L_LDL_FC_;M_VLDL_C;XS_VLDL_PL;Leu;MUFA;L_LDL_TG;XXL_VLDL_FC_;M_LDL_L;M_LDL_CE;L_HDL_CE_;TotPG;L_HDL_C_;XL_HDL_C_;S_HDL_PL_;S_HDL_L;M_HDL_FC_;S_LDL_PL_;XS_VLDL_CE;S_VLDL_PL;L_LDL_PL_;L_VLDL_FC_;XS_VLDL_CE_;XS_VLDL_L;LDL_TG;XS_VLDL_C;S_LDL_PL;IDL_PL_;M_LDL_FC;XXL_VLDL_PL_;M_LDL_TG;ApoB;S_LDL_C…
Query locus:	19:13109908	NFIX	Query signature length: 66	CNV NFBC 1986 Univariate	UnSat;S_HDL_CE_;S_HDL_C_;M_LDL_CE_;S_HDL_PL_;M_LDL_C_;L_LDL_C_;S_LDL_CE_;M_LDL_PL_;L_LDL_CE_;S_LDL_C_;PUFA_FA;M_LDL_CE;S_LDL_PL_;M_LDL_C;S_HDL_FC_;LDL_C;S_LDL_CE;L_LDL_CE;L_LDL_C;S_LDL_C;L_LDL_FC;FAw6_FA;LA_FA;S_HDL_CE;M_LDL_FC_;M_LDL_L;S_LDL_FC_;M_LDL_FC;FAw3_FA;L_LDL_L;L_LDL_PL;S_LDL_L;IDL_FC;L_LDL_PL_;S_VLDL_CE_;IDL_FC_;Val;XS_VLDL_PL_;S_LDL_FC;IDL_PL;IDL_C;Tyr;L_LDL_TG_;LDL_D;IDL_CE;XS_VLDL_T…
Reference dataset: LRR Pooled analysis
All genome wide signature overlap count list - distinct set only	64;63;62;61;60;59;58;57;56;55;54;53;52;51;50;49;48;47;46;45;44;43;42;41;40;39;38;37;36;35;34;33;32;31;30;29;28;27;26;25;24;23;22;21;20;19;18;17;16;15;14;13;12;11;10;9;8;7;6;5;4;3;2;1;0
Overlap results
Location	Overlap count	Gene	Reference signature length	Reference signature
4:185710859	62	ACSL1	194	L_HDL_PL_;XL_HDL_C;SFA;XL_VLDL_PL;FAw3_FA;L_HDL_FC;LDL_D;HDL3_C;IDL_TG_;M_VLDL_L;XL_VLDL_FC;M_VLDL_CE_;IDL_TG;IDL_PL;PC;XXL_VLDL_TG_;Phe;Alb;M_VLDL_FC_;XL_HDL_PL_;IDL_C_;ApoB_ApoA1;Tyr;L_LDL_FC_;EstC;S_LDL_CE_;M_VLDL_C;SM;L_VLDL_C_;Gln;S_HDL_CE_;XS_VLDL_PL;VLDL_D;L_LDL_TG_;S_LDL_TG_;M_LDL_CE_;Leu;MUFA;L_LDL_TG;XXL_VLDL_FC_;M_HDL_C_;M_LDL_L;M_LDL_CE;Lac;L_HDL_CE_;L_HDL_PL;TotPG;FAw6_FA;XL_HDL_CE;L…
12:113341598	56	RPH3A;RP1-71H24.1;OAS1	157	L_HDL_PL_;XL_HDL_C;SFA;FAw3_FA;L_HDL_FC;LDL_D;HDL3_C;M_VLDL_L;IDL_TG;IDL_PL;PC;XXL_VLDL_TG_;Phe;Alb;M_VLDL_FC_;XL_HDL_PL_;ApoB_ApoA1;Tyr;S_LDL_CE_;L_LDL_FC_;EstC;M_VLDL_C;Gln;S_HDL_CE_;XS_VLDL_PL;S_LDL_TG_;M_LDL_CE_;Leu;MUFA;L_LDL_TG;M_LDL_L;M_LDL_CE;Lac;L_HDL_CE_;L_HDL_PL;TotPG;XL_HDL_CE;L_HDL_C_;XL_HDL_C_;S_HDL_PL_;S_HDL_L;S_LDL_PL_;XS_VLDL_CE;S_VLDL_PL_;XXL_VLDL_CE_;S_VLDL_PL;L_LDL_PL_;Ace;XS_…
19:13122612	57	CTC-239J10.1;NFIX	160	L_HDL_PL_;XL_HDL_C;SFA;FAw3_FA;L_HDL_FC;LDL_D;HDL3_C;M_VLDL_L;M_VLDL_CE_;IDL_PL;IDL_TG;PC;XXL_VLDL_TG_;Phe;Alb;M_VLDL_FC_;XL_HDL_PL_;ApoB_ApoA1;Tyr;S_LDL_CE_;L_LDL_FC_;EstC;M_VLDL_C;SM;Gln;S_HDL_CE_;XS_VLDL_PL;S_LDL_TG_;M_LDL_CE_;Leu;MUFA;L_LDL_TG;M_LDL_L;M_LDL_CE;Lac;L_HDL_CE_;L_HDL_PL;TotPG;XL_HDL_CE;L_HDL_C_;XL_HDL_C_;S_HDL_PL_;S_HDL_L;S_LDL_PL_;M_HDL_FC_;XS_VLDL_CE;S_VLDL_PL;L_LDL_PL_;Ace;L_V…
12:121479265	53	OASL	177	L_HDL_PL_;XL_HDL_C;SFA;XL_VLDL_PL;FAw3_FA;L_HDL_FC;LDL_D;HDL3_C;M_VLDL_L;XL_VLDL_FC;IDL_PL;IDL_TG;PC;XXL_VLDL_TG_;Phe;Alb;M_VLDL_FC_;XL_HDL_PL_;IDL_C_;ApoB_ApoA1;Tyr;EstC;L_LDL_FC_;SM;S_LDL_CE_;M_VLDL_C;Gln;S_HDL_CE_;XS_VLDL_PL;S_LDL_TG_;M_LDL_CE_;Leu;MUFA;L_LDL_TG;XXL_VLDL_FC_;M_LDL_L;XL_VLDL_TG;M_LDL_CE;Lac;L_HDL_CE_;L_HDL_PL;TotPG;L_HDL_C_;XL_HDL_C_;S_HDL_PL_;S_HDL_L;S_LDL_PL_;M_HDL_FC_;XS_VLD…
12:121471931	55	OASL	177	L_HDL_PL_;SFA;XL_VLDL_PL;FAw3_FA;L_HDL_FC;LDL_D;HDL3_C;IDL_TG_;M_VLDL_L;XL_VLDL_FC;IDL_TG;IDL_PL;PC;XXL_VLDL_TG_;Phe;Alb;M_VLDL_FC_;XL_HDL_PL_;IDL_C_;ApoB_ApoA1;Tyr;EstC;L_LDL_FC_;SM;M_VLDL_C;S_LDL_CE_;L_VLDL_C_;Gln;S_HDL_CE_;XS_VLDL_PL;L_LDL_TG_;S_LDL_TG_;M_LDL_CE_;Leu;MUFA;L_LDL_TG;XXL_VLDL_FC_;M_LDL_L;M_LDL_CE;Lac;L_HDL_CE_;L_HDL_PL;TotPG;L_HDL_C_;XL_HDL_C_;S_HDL_PL_;S_HDL_L;S_LDL_PL_;M_HDL_FC…
19:13103638	52	NFIX	173	L_HDL_PL_;SFA;XL_VLDL_PL;FAw3_FA;L_HDL_FC;LDL_D;HDL3_C;M_VLDL_L;XL_VLDL_FC;IDL_PL;IDL_TG;PC;XXL_VLDL_TG_;Phe;Alb;M_VLDL_FC_;XL_HDL_PL_;IDL_C_;ApoB_ApoA1;Tyr;EstC;L_LDL_FC_;SM;S_LDL_CE_;M_VLDL_C;S_HDL_CE_;Gln;XS_VLDL_PL;S_LDL_TG_;M_LDL_CE_;Leu;MUFA;L_LDL_TG;XXL_VLDL_FC_;M_LDL_L;XL_VLDL_TG;M_LDL_CE;Lac;L_HDL_CE_;L_HDL_PL;TotPG;L_HDL_C_;XL_HDL_C_;S_HDL_PL_;S_HDL_L;S_LDL_PL_;M_HDL_FC_;XS_VLDL_CE;S_VL…
4:185708595	56	ACSL1	181	L_HDL_PL_;XL_HDL_C;SFA;XL_VLDL_PL;FAw3_FA;L_HDL_FC;LDL_D;HDL3_C;IDL_TG_;M_VLDL_L;XL_VLDL_FC;IDL_TG;IDL_PL;PC;XXL_VLDL_TG_;Phe;Alb;M_VLDL_FC_;XL_HDL_PL_;IDL_C_;ApoB_ApoA1;Tyr;EstC;L_LDL_FC_;S_LDL_CE_;SM;M_VLDL_C;L_VLDL_C_;Gln;S_HDL_CE_;XS_VLDL_PL;L_LDL_TG_;S_LDL_TG_;M_LDL_CE_;Leu;MUFA;L_LDL_TG;XXL_VLDL_FC_;M_LDL_L;M_LDL_CE;Lac;L_HDL_CE_;L_HDL_PL;TotPG;L_HDL_C_;XL_HDL_C_;S_HDL_PL_;S_HDL_L;S_LDL_PL_…
12:121476423	52	OASL	126	L_HDL_PL_;XL_HDL_C;L_HDL_FC;LDL_D;IDL_TG_;M_VLDL_L;IDL_TG;IDL_PL;Phe;M_VLDL_FC_;XL_HDL_PL_;ApoB_ApoA1;Tyr;S_LDL_CE_;L_LDL_FC_;EstC;M_VLDL_C;S_HDL_CE_;Gln;XS_VLDL_PL;S_LDL_TG_;M_LDL_CE_;Leu;MUFA;L_LDL_TG;M_LDL_L;M_LDL_CE;Lac;L_HDL_CE_;L_HDL_PL;TotPG;L_HDL_C_;XL_HDL_C_;S_HDL_PL_;S_HDL_L;S_LDL_PL_;XS_VLDL_CE;XXL_VLDL_CE_;S_VLDL_PL;L_LDL_PL_;XS_VLDL_CE_;XS_VLDL_L;LDL_TG;XS_VLDL_C;S_LDL_PL;IDL_PL_;M_L…
4:185687373	13	ACSL1	67	XL_HDL_CE;XL_HDL_C;XL_VLDL_PL;SFA;TotCho;Val;XXL_VLDL_PL;HDL3_C;XXL_VLDL_C;Gp;XS_VLDL_CE;S_VLDL_PL_;XL_VLDL_FC;L_HDL_TG;L_VLDL_FC_;PC;XXL_VLDL_TG_;XL_HDL_CE_;Ile;IDL_C;M_VLDL_FC_;XL_HDL_PL_;XL_VLDL_C;HDL_TG;XS_VLDL_L;EstC;SM;XS_VLDL_C;XXL_VLDL_L;S_VLDL_C;S_VLDL_CE;M_VLDL_C;S_LDL_PL;IDL_PL_;FAw3;XXL_VLDL_CE;XXL_VLDL_PL_;Cit;ApoB;LA;L_HDL_TG_;S_HDL_FC_;IDL_L;TotFA;Leu;MUFA;L_VLDL_FC;XXL_VLDL_TG;XXL…
4:185714289	49	ACSL1	154	SFA;XL_VLDL_PL;LDL_D;HDL3_C;M_VLDL_L;XL_VLDL_FC;IDL_PL;IDL_TG;PC;XXL_VLDL_TG_;Phe;Alb;M_VLDL_FC_;XL_HDL_PL_;ApoB_ApoA1;Tyr;EstC;L_LDL_FC_;SM;M_VLDL_C;S_LDL_CE_;Gln;S_HDL_CE_;XS_VLDL_PL;M_LDL_CE_;Leu;MUFA;L_LDL_TG;XXL_VLDL_FC_;M_LDL_L;M_LDL_CE;Lac;L_HDL_CE_;TotPG;L_HDL_C_;XL_HDL_C_;S_HDL_PL_;S_HDL_L;S_LDL_PL_;M_HDL_FC_;XS_VLDL_CE;S_VLDL_PL_;S_VLDL_PL;L_LDL_PL_;L_VLDL_FC_;XS_VLDL_CE_;XL_VLDL_C;XS_V…
19:13109908	57	NFIX	186	L_HDL_PL_;XL_HDL_C;SFA;XL_VLDL_PL;FAw3_FA;L_HDL_FC;LDL_D;HDL3_C;IDL_TG_;M_VLDL_L;XL_VLDL_FC;IDL_TG;IDL_PL;PC;XXL_VLDL_TG_;Phe;Alb;M_VLDL_FC_;XL_HDL_PL_;IDL_C_;ApoB_ApoA1;Tyr;EstC;L_LDL_FC_;S_LDL_CE_;SM;M_VLDL_C;L_VLDL_C_;Gln;S_HDL_CE_;XS_VLDL_PL;L_LDL_TG_;S_LDL_TG_;M_LDL_CE_;Leu;MUFA;L_LDL_TG;XXL_VLDL_FC_;M_HDL_C_;M_LDL_L;XL_VLDL_TG;M_LDL_CE;Lac;L_HDL_CE_;L_HDL_PL;TotPG;XL_HDL_CE;L_HDL_C_;XL_HDL_…
4:185737843	39	RP11-701P16.2;ACSL1	113	SFA;XL_VLDL_PL;LDL_D;HDL3_C;XL_VLDL_FC;IDL_TG;IDL_PL;PC;XXL_VLDL_TG_;Phe;Alb;M_VLDL_FC_;XL_HDL_PL_;EstC;SM;L_LDL_FC_;M_VLDL_C;XS_VLDL_PL;Leu;MUFA;L_LDL_TG;XXL_VLDL_FC_;M_LDL_L;M_LDL_CE;L_HDL_CE_;TotPG;L_HDL_C_;XL_HDL_C_;S_HDL_PL_;S_HDL_L;M_HDL_FC_;S_LDL_PL_;XS_VLDL_CE;S_VLDL_PL;L_LDL_PL_;L_VLDL_FC_;XS_VLDL_CE_;XS_VLDL_L;LDL_TG;XS_VLDL_C;S_LDL_PL;IDL_PL_;M_LDL_FC;XXL_VLDL_PL_;M_LDL_TG;ApoB;S_LDL_C…
Query locus:	19:13122612	CTC-239J10.1;NFIX	Query signature length: 78	CNV NFBC 1986 Univariate	UnSat;L_LDL_C_;M_LDL_CE_;S_LDL_CE_;L_LDL_CE_;S_HDL_CE_;M_LDL_C_;S_LDL_C_;PUFA_FA;M_LDL_CE;LDL_C;M_LDL_C;S_HDL_C_;M_LDL_PL_;S_LDL_PL_;L_LDL_C;L_LDL_CE;L_LDL_FC;S_HDL_FC_;S_LDL_CE;S_HDL_PL_;S_LDL_C;FAw3_FA;M_LDL_L;S_VLDL_CE_;FAw6_FA;IDL_FC;L_LDL_L;M_LDL_FC;L_LDL_PL;M_LDL_FC_;LA_FA;S_LDL_L;IDL_C;XS_VLDL_TG_;S_LDL_FC_;IDL_PL;S_HDL_CE;IDL_CE;L_LDL_PL_;S_LDL_FC;L_LDL_TG_;IDL_L;XS_VLDL_PL;S_VLDL_FC_;Val…
Reference dataset: LRR Pooled analysis
All genome wide signature overlap count list - distinct set only	76;75;74;73;72;71;70;69;68;67;66;65;64;63;62;61;60;59;58;57;56;55;54;53;52;51;50;49;48;47;46;45;44;43;42;41;40;39;38;37;36;35;34;33;32;31;30;29;28;27;26;25;24;23;22;21;20;19;18;17;16;15;14;13;12;11;10;9;8;7;6;5;4;3;2;1;0
Overlap results
Location	Overlap count	Gene	Reference signature length	Reference signature
4:185710859	73	ACSL1	194	L_HDL_PL_;XL_HDL_C;SFA;XL_VLDL_PL;FAw3_FA;L_HDL_FC;LDL_D;HDL3_C;IDL_TG_;M_VLDL_L;XL_VLDL_FC;M_VLDL_CE_;IDL_TG;IDL_PL;PC;XXL_VLDL_TG_;Phe;Alb;M_VLDL_FC_;XL_HDL_PL_;IDL_C_;ApoB_ApoA1;Tyr;L_LDL_FC_;EstC;S_LDL_CE_;M_VLDL_C;SM;L_VLDL_C_;Gln;S_HDL_CE_;XS_VLDL_PL;VLDL_D;L_LDL_TG_;S_LDL_TG_;M_LDL_CE_;Leu;MUFA;L_LDL_TG;XXL_VLDL_FC_;M_HDL_C_;M_LDL_L;M_LDL_CE;Lac;L_HDL_CE_;L_HDL_PL;TotPG;FAw6_FA;XL_HDL_CE;L…
12:113341598	62	RPH3A;RP1-71H24.1;OAS1	157	L_HDL_PL_;XL_HDL_C;SFA;FAw3_FA;L_HDL_FC;LDL_D;HDL3_C;M_VLDL_L;IDL_TG;IDL_PL;PC;XXL_VLDL_TG_;Phe;Alb;M_VLDL_FC_;XL_HDL_PL_;ApoB_ApoA1;Tyr;S_LDL_CE_;L_LDL_FC_;EstC;M_VLDL_C;Gln;S_HDL_CE_;XS_VLDL_PL;S_LDL_TG_;M_LDL_CE_;Leu;MUFA;L_LDL_TG;M_LDL_L;M_LDL_CE;Lac;L_HDL_CE_;L_HDL_PL;TotPG;XL_HDL_CE;L_HDL_C_;XL_HDL_C_;S_HDL_PL_;S_HDL_L;S_LDL_PL_;XS_VLDL_CE;S_VLDL_PL_;XXL_VLDL_CE_;S_VLDL_PL;L_LDL_PL_;Ace;XS_…
19:13122612	65	CTC-239J10.1;NFIX	160	L_HDL_PL_;XL_HDL_C;SFA;FAw3_FA;L_HDL_FC;LDL_D;HDL3_C;M_VLDL_L;M_VLDL_CE_;IDL_PL;IDL_TG;PC;XXL_VLDL_TG_;Phe;Alb;M_VLDL_FC_;XL_HDL_PL_;ApoB_ApoA1;Tyr;S_LDL_CE_;L_LDL_FC_;EstC;M_VLDL_C;SM;Gln;S_HDL_CE_;XS_VLDL_PL;S_LDL_TG_;M_LDL_CE_;Leu;MUFA;L_LDL_TG;M_LDL_L;M_LDL_CE;Lac;L_HDL_CE_;L_HDL_PL;TotPG;XL_HDL_CE;L_HDL_C_;XL_HDL_C_;S_HDL_PL_;S_HDL_L;S_LDL_PL_;M_HDL_FC_;XS_VLDL_CE;S_VLDL_PL;L_LDL_PL_;Ace;L_V…
12:121479265	63	OASL	177	L_HDL_PL_;XL_HDL_C;SFA;XL_VLDL_PL;FAw3_FA;L_HDL_FC;LDL_D;HDL3_C;M_VLDL_L;XL_VLDL_FC;IDL_PL;IDL_TG;PC;XXL_VLDL_TG_;Phe;Alb;M_VLDL_FC_;XL_HDL_PL_;IDL_C_;ApoB_ApoA1;Tyr;EstC;L_LDL_FC_;SM;S_LDL_CE_;M_VLDL_C;Gln;S_HDL_CE_;XS_VLDL_PL;S_LDL_TG_;M_LDL_CE_;Leu;MUFA;L_LDL_TG;XXL_VLDL_FC_;M_LDL_L;XL_VLDL_TG;M_LDL_CE;Lac;L_HDL_CE_;L_HDL_PL;TotPG;L_HDL_C_;XL_HDL_C_;S_HDL_PL_;S_HDL_L;S_LDL_PL_;M_HDL_FC_;XS_VLD…
12:121471931	65	OASL	177	L_HDL_PL_;SFA;XL_VLDL_PL;FAw3_FA;L_HDL_FC;LDL_D;HDL3_C;IDL_TG_;M_VLDL_L;XL_VLDL_FC;IDL_TG;IDL_PL;PC;XXL_VLDL_TG_;Phe;Alb;M_VLDL_FC_;XL_HDL_PL_;IDL_C_;ApoB_ApoA1;Tyr;EstC;L_LDL_FC_;SM;M_VLDL_C;S_LDL_CE_;L_VLDL_C_;Gln;S_HDL_CE_;XS_VLDL_PL;L_LDL_TG_;S_LDL_TG_;M_LDL_CE_;Leu;MUFA;L_LDL_TG;XXL_VLDL_FC_;M_LDL_L;M_LDL_CE;Lac;L_HDL_CE_;L_HDL_PL;TotPG;L_HDL_C_;XL_HDL_C_;S_HDL_PL_;S_HDL_L;S_LDL_PL_;M_HDL_FC…
19:13103638	61	NFIX	173	L_HDL_PL_;SFA;XL_VLDL_PL;FAw3_FA;L_HDL_FC;LDL_D;HDL3_C;M_VLDL_L;XL_VLDL_FC;IDL_PL;IDL_TG;PC;XXL_VLDL_TG_;Phe;Alb;M_VLDL_FC_;XL_HDL_PL_;IDL_C_;ApoB_ApoA1;Tyr;EstC;L_LDL_FC_;SM;S_LDL_CE_;M_VLDL_C;S_HDL_CE_;Gln;XS_VLDL_PL;S_LDL_TG_;M_LDL_CE_;Leu;MUFA;L_LDL_TG;XXL_VLDL_FC_;M_LDL_L;XL_VLDL_TG;M_LDL_CE;Lac;L_HDL_CE_;L_HDL_PL;TotPG;L_HDL_C_;XL_HDL_C_;S_HDL_PL_;S_HDL_L;S_LDL_PL_;M_HDL_FC_;XS_VLDL_CE;S_VL…
4:185708595	67	ACSL1	181	L_HDL_PL_;XL_HDL_C;SFA;XL_VLDL_PL;FAw3_FA;L_HDL_FC;LDL_D;HDL3_C;IDL_TG_;M_VLDL_L;XL_VLDL_FC;IDL_TG;IDL_PL;PC;XXL_VLDL_TG_;Phe;Alb;M_VLDL_FC_;XL_HDL_PL_;IDL_C_;ApoB_ApoA1;Tyr;EstC;L_LDL_FC_;S_LDL_CE_;SM;M_VLDL_C;L_VLDL_C_;Gln;S_HDL_CE_;XS_VLDL_PL;L_LDL_TG_;S_LDL_TG_;M_LDL_CE_;Leu;MUFA;L_LDL_TG;XXL_VLDL_FC_;M_LDL_L;M_LDL_CE;Lac;L_HDL_CE_;L_HDL_PL;TotPG;L_HDL_C_;XL_HDL_C_;S_HDL_PL_;S_HDL_L;S_LDL_PL_…
12:121476423	58	OASL	126	L_HDL_PL_;XL_HDL_C;L_HDL_FC;LDL_D;IDL_TG_;M_VLDL_L;IDL_TG;IDL_PL;Phe;M_VLDL_FC_;XL_HDL_PL_;ApoB_ApoA1;Tyr;S_LDL_CE_;L_LDL_FC_;EstC;M_VLDL_C;S_HDL_CE_;Gln;XS_VLDL_PL;S_LDL_TG_;M_LDL_CE_;Leu;MUFA;L_LDL_TG;M_LDL_L;M_LDL_CE;Lac;L_HDL_CE_;L_HDL_PL;TotPG;L_HDL_C_;XL_HDL_C_;S_HDL_PL_;S_HDL_L;S_LDL_PL_;XS_VLDL_CE;XXL_VLDL_CE_;S_VLDL_PL;L_LDL_PL_;XS_VLDL_CE_;XS_VLDL_L;LDL_TG;XS_VLDL_C;S_LDL_PL;IDL_PL_;M_L…
4:185687373	21	ACSL1	67	XL_HDL_CE;XL_HDL_C;XL_VLDL_PL;SFA;TotCho;Val;XXL_VLDL_PL;HDL3_C;XXL_VLDL_C;Gp;XS_VLDL_CE;S_VLDL_PL_;XL_VLDL_FC;L_HDL_TG;L_VLDL_FC_;PC;XXL_VLDL_TG_;XL_HDL_CE_;Ile;IDL_C;M_VLDL_FC_;XL_HDL_PL_;XL_VLDL_C;HDL_TG;XS_VLDL_L;EstC;SM;XS_VLDL_C;XXL_VLDL_L;S_VLDL_C;S_VLDL_CE;M_VLDL_C;S_LDL_PL;IDL_PL_;FAw3;XXL_VLDL_CE;XXL_VLDL_PL_;Cit;ApoB;LA;L_HDL_TG_;S_HDL_FC_;IDL_L;TotFA;Leu;MUFA;L_VLDL_FC;XXL_VLDL_TG;XXL…
4:185714289	56	ACSL1	154	SFA;XL_VLDL_PL;LDL_D;HDL3_C;M_VLDL_L;XL_VLDL_FC;IDL_PL;IDL_TG;PC;XXL_VLDL_TG_;Phe;Alb;M_VLDL_FC_;XL_HDL_PL_;ApoB_ApoA1;Tyr;EstC;L_LDL_FC_;SM;M_VLDL_C;S_LDL_CE_;Gln;S_HDL_CE_;XS_VLDL_PL;M_LDL_CE_;Leu;MUFA;L_LDL_TG;XXL_VLDL_FC_;M_LDL_L;M_LDL_CE;Lac;L_HDL_CE_;TotPG;L_HDL_C_;XL_HDL_C_;S_HDL_PL_;S_HDL_L;S_LDL_PL_;M_HDL_FC_;XS_VLDL_CE;S_VLDL_PL_;S_VLDL_PL;L_LDL_PL_;L_VLDL_FC_;XS_VLDL_CE_;XL_VLDL_C;XS_V…
19:13109908	68	NFIX	186	L_HDL_PL_;XL_HDL_C;SFA;XL_VLDL_PL;FAw3_FA;L_HDL_FC;LDL_D;HDL3_C;IDL_TG_;M_VLDL_L;XL_VLDL_FC;IDL_TG;IDL_PL;PC;XXL_VLDL_TG_;Phe;Alb;M_VLDL_FC_;XL_HDL_PL_;IDL_C_;ApoB_ApoA1;Tyr;EstC;L_LDL_FC_;S_LDL_CE_;SM;M_VLDL_C;L_VLDL_C_;Gln;S_HDL_CE_;XS_VLDL_PL;L_LDL_TG_;S_LDL_TG_;M_LDL_CE_;Leu;MUFA;L_LDL_TG;XXL_VLDL_FC_;M_HDL_C_;M_LDL_L;XL_VLDL_TG;M_LDL_CE;Lac;L_HDL_CE_;L_HDL_PL;TotPG;XL_HDL_CE;L_HDL_C_;XL_HDL_…
4:185737843	46	RP11-701P16.2;ACSL1	113	SFA;XL_VLDL_PL;LDL_D;HDL3_C;XL_VLDL_FC;IDL_TG;IDL_PL;PC;XXL_VLDL_TG_;Phe;Alb;M_VLDL_FC_;XL_HDL_PL_;EstC;SM;L_LDL_FC_;M_VLDL_C;XS_VLDL_PL;Leu;MUFA;L_LDL_TG;XXL_VLDL_FC_;M_LDL_L;M_LDL_CE;L_HDL_CE_;TotPG;L_HDL_C_;XL_HDL_C_;S_HDL_PL_;S_HDL_L;M_HDL_FC_;S_LDL_PL_;XS_VLDL_CE;S_VLDL_PL;L_LDL_PL_;L_VLDL_FC_;XS_VLDL_CE_;XS_VLDL_L;LDL_TG;XS_VLDL_C;S_LDL_PL;IDL_PL_;M_LDL_FC;XXL_VLDL_PL_;M_LDL_TG;ApoB;S_LDL_C…
Query locus:	19:13157540	NFIX	Query signature length: 1	CNV NFBC 1986 Univariate	XXL_VLDL_CE_
Reference dataset: LRR Pooled analysis
All genome wide signature overlap count list - distinct set only	0
Overlap results
Location	Overlap count	Gene	Reference signature length	Reference signature
4:185710859	0	ACSL1	194	L_HDL_PL_;XL_HDL_C;SFA;XL_VLDL_PL;FAw3_FA;L_HDL_FC;LDL_D;HDL3_C;IDL_TG_;M_VLDL_L;XL_VLDL_FC;M_VLDL_CE_;IDL_TG;IDL_PL;PC;XXL_VLDL_TG_;Phe;Alb;M_VLDL_FC_;XL_HDL_PL_;IDL_C_;ApoB_ApoA1;Tyr;L_LDL_FC_;EstC;S_LDL_CE_;M_VLDL_C;SM;L_VLDL_C_;Gln;S_HDL_CE_;XS_VLDL_PL;VLDL_D;L_LDL_TG_;S_LDL_TG_;M_LDL_CE_;Leu;MUFA;L_LDL_TG;XXL_VLDL_FC_;M_HDL_C_;M_LDL_L;M_LDL_CE;Lac;L_HDL_CE_;L_HDL_PL;TotPG;FAw6_FA;XL_HDL_CE;L…
12:113341598	0	RPH3A;RP1-71H24.1;OAS1	157	L_HDL_PL_;XL_HDL_C;SFA;FAw3_FA;L_HDL_FC;LDL_D;HDL3_C;M_VLDL_L;IDL_TG;IDL_PL;PC;XXL_VLDL_TG_;Phe;Alb;M_VLDL_FC_;XL_HDL_PL_;ApoB_ApoA1;Tyr;S_LDL_CE_;L_LDL_FC_;EstC;M_VLDL_C;Gln;S_HDL_CE_;XS_VLDL_PL;S_LDL_TG_;M_LDL_CE_;Leu;MUFA;L_LDL_TG;M_LDL_L;M_LDL_CE;Lac;L_HDL_CE_;L_HDL_PL;TotPG;XL_HDL_CE;L_HDL_C_;XL_HDL_C_;S_HDL_PL_;S_HDL_L;S_LDL_PL_;XS_VLDL_CE;S_VLDL_PL_;XXL_VLDL_CE_;S_VLDL_PL;L_LDL_PL_;Ace;XS_…
19:13122612	0	CTC-239J10.1;NFIX	160	L_HDL_PL_;XL_HDL_C;SFA;FAw3_FA;L_HDL_FC;LDL_D;HDL3_C;M_VLDL_L;M_VLDL_CE_;IDL_PL;IDL_TG;PC;XXL_VLDL_TG_;Phe;Alb;M_VLDL_FC_;XL_HDL_PL_;ApoB_ApoA1;Tyr;S_LDL_CE_;L_LDL_FC_;EstC;M_VLDL_C;SM;Gln;S_HDL_CE_;XS_VLDL_PL;S_LDL_TG_;M_LDL_CE_;Leu;MUFA;L_LDL_TG;M_LDL_L;M_LDL_CE;Lac;L_HDL_CE_;L_HDL_PL;TotPG;XL_HDL_CE;L_HDL_C_;XL_HDL_C_;S_HDL_PL_;S_HDL_L;S_LDL_PL_;M_HDL_FC_;XS_VLDL_CE;S_VLDL_PL;L_LDL_PL_;Ace;L_V…
12:121479265	0	OASL	177	L_HDL_PL_;XL_HDL_C;SFA;XL_VLDL_PL;FAw3_FA;L_HDL_FC;LDL_D;HDL3_C;M_VLDL_L;XL_VLDL_FC;IDL_PL;IDL_TG;PC;XXL_VLDL_TG_;Phe;Alb;M_VLDL_FC_;XL_HDL_PL_;IDL_C_;ApoB_ApoA1;Tyr;EstC;L_LDL_FC_;SM;S_LDL_CE_;M_VLDL_C;Gln;S_HDL_CE_;XS_VLDL_PL;S_LDL_TG_;M_LDL_CE_;Leu;MUFA;L_LDL_TG;XXL_VLDL_FC_;M_LDL_L;XL_VLDL_TG;M_LDL_CE;Lac;L_HDL_CE_;L_HDL_PL;TotPG;L_HDL_C_;XL_HDL_C_;S_HDL_PL_;S_HDL_L;S_LDL_PL_;M_HDL_FC_;XS_VLD…
12:121471931	0	OASL	177	L_HDL_PL_;SFA;XL_VLDL_PL;FAw3_FA;L_HDL_FC;LDL_D;HDL3_C;IDL_TG_;M_VLDL_L;XL_VLDL_FC;IDL_TG;IDL_PL;PC;XXL_VLDL_TG_;Phe;Alb;M_VLDL_FC_;XL_HDL_PL_;IDL_C_;ApoB_ApoA1;Tyr;EstC;L_LDL_FC_;SM;M_VLDL_C;S_LDL_CE_;L_VLDL_C_;Gln;S_HDL_CE_;XS_VLDL_PL;L_LDL_TG_;S_LDL_TG_;M_LDL_CE_;Leu;MUFA;L_LDL_TG;XXL_VLDL_FC_;M_LDL_L;M_LDL_CE;Lac;L_HDL_CE_;L_HDL_PL;TotPG;L_HDL_C_;XL_HDL_C_;S_HDL_PL_;S_HDL_L;S_LDL_PL_;M_HDL_FC…
19:13103638	0	NFIX	173	L_HDL_PL_;SFA;XL_VLDL_PL;FAw3_FA;L_HDL_FC;LDL_D;HDL3_C;M_VLDL_L;XL_VLDL_FC;IDL_PL;IDL_TG;PC;XXL_VLDL_TG_;Phe;Alb;M_VLDL_FC_;XL_HDL_PL_;IDL_C_;ApoB_ApoA1;Tyr;EstC;L_LDL_FC_;SM;S_LDL_CE_;M_VLDL_C;S_HDL_CE_;Gln;XS_VLDL_PL;S_LDL_TG_;M_LDL_CE_;Leu;MUFA;L_LDL_TG;XXL_VLDL_FC_;M_LDL_L;XL_VLDL_TG;M_LDL_CE;Lac;L_HDL_CE_;L_HDL_PL;TotPG;L_HDL_C_;XL_HDL_C_;S_HDL_PL_;S_HDL_L;S_LDL_PL_;M_HDL_FC_;XS_VLDL_CE;S_VL…
4:185708595	0	ACSL1	181	L_HDL_PL_;XL_HDL_C;SFA;XL_VLDL_PL;FAw3_FA;L_HDL_FC;LDL_D;HDL3_C;IDL_TG_;M_VLDL_L;XL_VLDL_FC;IDL_TG;IDL_PL;PC;XXL_VLDL_TG_;Phe;Alb;M_VLDL_FC_;XL_HDL_PL_;IDL_C_;ApoB_ApoA1;Tyr;EstC;L_LDL_FC_;S_LDL_CE_;SM;M_VLDL_C;L_VLDL_C_;Gln;S_HDL_CE_;XS_VLDL_PL;L_LDL_TG_;S_LDL_TG_;M_LDL_CE_;Leu;MUFA;L_LDL_TG;XXL_VLDL_FC_;M_LDL_L;M_LDL_CE;Lac;L_HDL_CE_;L_HDL_PL;TotPG;L_HDL_C_;XL_HDL_C_;S_HDL_PL_;S_HDL_L;S_LDL_PL_…
12:121476423	0	OASL	126	L_HDL_PL_;XL_HDL_C;L_HDL_FC;LDL_D;IDL_TG_;M_VLDL_L;IDL_TG;IDL_PL;Phe;M_VLDL_FC_;XL_HDL_PL_;ApoB_ApoA1;Tyr;S_LDL_CE_;L_LDL_FC_;EstC;M_VLDL_C;S_HDL_CE_;Gln;XS_VLDL_PL;S_LDL_TG_;M_LDL_CE_;Leu;MUFA;L_LDL_TG;M_LDL_L;M_LDL_CE;Lac;L_HDL_CE_;L_HDL_PL;TotPG;L_HDL_C_;XL_HDL_C_;S_HDL_PL_;S_HDL_L;S_LDL_PL_;XS_VLDL_CE;XXL_VLDL_CE_;S_VLDL_PL;L_LDL_PL_;XS_VLDL_CE_;XS_VLDL_L;LDL_TG;XS_VLDL_C;S_LDL_PL;IDL_PL_;M_L…
4:185687373	0	ACSL1	67	XL_HDL_CE;XL_HDL_C;XL_VLDL_PL;SFA;TotCho;Val;XXL_VLDL_PL;HDL3_C;XXL_VLDL_C;Gp;XS_VLDL_CE;S_VLDL_PL_;XL_VLDL_FC;L_HDL_TG;L_VLDL_FC_;PC;XXL_VLDL_TG_;XL_HDL_CE_;Ile;IDL_C;M_VLDL_FC_;XL_HDL_PL_;XL_VLDL_C;HDL_TG;XS_VLDL_L;EstC;SM;XS_VLDL_C;XXL_VLDL_L;S_VLDL_C;S_VLDL_CE;M_VLDL_C;S_LDL_PL;IDL_PL_;FAw3;XXL_VLDL_CE;XXL_VLDL_PL_;Cit;ApoB;LA;L_HDL_TG_;S_HDL_FC_;IDL_L;TotFA;Leu;MUFA;L_VLDL_FC;XXL_VLDL_TG;XXL…
4:185714289	0	ACSL1	154	SFA;XL_VLDL_PL;LDL_D;HDL3_C;M_VLDL_L;XL_VLDL_FC;IDL_PL;IDL_TG;PC;XXL_VLDL_TG_;Phe;Alb;M_VLDL_FC_;XL_HDL_PL_;ApoB_ApoA1;Tyr;EstC;L_LDL_FC_;SM;M_VLDL_C;S_LDL_CE_;Gln;S_HDL_CE_;XS_VLDL_PL;M_LDL_CE_;Leu;MUFA;L_LDL_TG;XXL_VLDL_FC_;M_LDL_L;M_LDL_CE;Lac;L_HDL_CE_;TotPG;L_HDL_C_;XL_HDL_C_;S_HDL_PL_;S_HDL_L;S_LDL_PL_;M_HDL_FC_;XS_VLDL_CE;S_VLDL_PL_;S_VLDL_PL;L_LDL_PL_;L_VLDL_FC_;XS_VLDL_CE_;XL_VLDL_C;XS_V…
19:13109908	0	NFIX	186	L_HDL_PL_;XL_HDL_C;SFA;XL_VLDL_PL;FAw3_FA;L_HDL_FC;LDL_D;HDL3_C;IDL_TG_;M_VLDL_L;XL_VLDL_FC;IDL_TG;IDL_PL;PC;XXL_VLDL_TG_;Phe;Alb;M_VLDL_FC_;XL_HDL_PL_;IDL_C_;ApoB_ApoA1;Tyr;EstC;L_LDL_FC_;S_LDL_CE_;SM;M_VLDL_C;L_VLDL_C_;Gln;S_HDL_CE_;XS_VLDL_PL;L_LDL_TG_;S_LDL_TG_;M_LDL_CE_;Leu;MUFA;L_LDL_TG;XXL_VLDL_FC_;M_HDL_C_;M_LDL_L;XL_VLDL_TG;M_LDL_CE;Lac;L_HDL_CE_;L_HDL_PL;TotPG;XL_HDL_CE;L_HDL_C_;XL_HDL_…
4:185737843	0	RP11-701P16.2;ACSL1	113	SFA;XL_VLDL_PL;LDL_D;HDL3_C;XL_VLDL_FC;IDL_TG;IDL_PL;PC;XXL_VLDL_TG_;Phe;Alb;M_VLDL_FC_;XL_HDL_PL_;EstC;SM;L_LDL_FC_;M_VLDL_C;XS_VLDL_PL;Leu;MUFA;L_LDL_TG;XXL_VLDL_FC_;M_LDL_L;M_LDL_CE;L_HDL_CE_;TotPG;L_HDL_C_;XL_HDL_C_;S_HDL_PL_;S_HDL_L;M_HDL_FC_;S_LDL_PL_;XS_VLDL_CE;S_VLDL_PL;L_LDL_PL_;L_VLDL_FC_;XS_VLDL_CE_;XS_VLDL_L;LDL_TG;XS_VLDL_C;S_LDL_PL;IDL_PL_;M_LDL_FC;XXL_VLDL_PL_;M_LDL_TG;ApoB;S_LDL_C…
Query locus:	19:13155405	NFIX	Query signature length: 2	CNV NFBC 1986 Univariate	XXL_VLDL_CE_;XXL_VLDL_C_
Reference dataset: LRR Pooled analysis
All genome wide signature overlap count list - distinct set only	1;0
Overlap results
Location	Overlap count	Gene	Reference signature length	Reference signature
4:185710859	1	ACSL1	194	L_HDL_PL_;XL_HDL_C;SFA;XL_VLDL_PL;FAw3_FA;L_HDL_FC;LDL_D;HDL3_C;IDL_TG_;M_VLDL_L;XL_VLDL_FC;M_VLDL_CE_;IDL_TG;IDL_PL;PC;XXL_VLDL_TG_;Phe;Alb;M_VLDL_FC_;XL_HDL_PL_;IDL_C_;ApoB_ApoA1;Tyr;L_LDL_FC_;EstC;S_LDL_CE_;M_VLDL_C;SM;L_VLDL_C_;Gln;S_HDL_CE_;XS_VLDL_PL;VLDL_D;L_LDL_TG_;S_LDL_TG_;M_LDL_CE_;Leu;MUFA;L_LDL_TG;XXL_VLDL_FC_;M_HDL_C_;M_LDL_L;M_LDL_CE;Lac;L_HDL_CE_;L_HDL_PL;TotPG;FAw6_FA;XL_HDL_CE;L…
12:113341598	1	RPH3A;RP1-71H24.1;OAS1	157	L_HDL_PL_;XL_HDL_C;SFA;FAw3_FA;L_HDL_FC;LDL_D;HDL3_C;M_VLDL_L;IDL_TG;IDL_PL;PC;XXL_VLDL_TG_;Phe;Alb;M_VLDL_FC_;XL_HDL_PL_;ApoB_ApoA1;Tyr;S_LDL_CE_;L_LDL_FC_;EstC;M_VLDL_C;Gln;S_HDL_CE_;XS_VLDL_PL;S_LDL_TG_;M_LDL_CE_;Leu;MUFA;L_LDL_TG;M_LDL_L;M_LDL_CE;Lac;L_HDL_CE_;L_HDL_PL;TotPG;XL_HDL_CE;L_HDL_C_;XL_HDL_C_;S_HDL_PL_;S_HDL_L;S_LDL_PL_;XS_VLDL_CE;S_VLDL_PL_;XXL_VLDL_CE_;S_VLDL_PL;L_LDL_PL_;Ace;XS_…
19:13122612	0	CTC-239J10.1;NFIX	160	L_HDL_PL_;XL_HDL_C;SFA;FAw3_FA;L_HDL_FC;LDL_D;HDL3_C;M_VLDL_L;M_VLDL_CE_;IDL_PL;IDL_TG;PC;XXL_VLDL_TG_;Phe;Alb;M_VLDL_FC_;XL_HDL_PL_;ApoB_ApoA1;Tyr;S_LDL_CE_;L_LDL_FC_;EstC;M_VLDL_C;SM;Gln;S_HDL_CE_;XS_VLDL_PL;S_LDL_TG_;M_LDL_CE_;Leu;MUFA;L_LDL_TG;M_LDL_L;M_LDL_CE;Lac;L_HDL_CE_;L_HDL_PL;TotPG;XL_HDL_CE;L_HDL_C_;XL_HDL_C_;S_HDL_PL_;S_HDL_L;S_LDL_PL_;M_HDL_FC_;XS_VLDL_CE;S_VLDL_PL;L_LDL_PL_;Ace;L_V…
12:121479265	1	OASL	177	L_HDL_PL_;XL_HDL_C;SFA;XL_VLDL_PL;FAw3_FA;L_HDL_FC;LDL_D;HDL3_C;M_VLDL_L;XL_VLDL_FC;IDL_PL;IDL_TG;PC;XXL_VLDL_TG_;Phe;Alb;M_VLDL_FC_;XL_HDL_PL_;IDL_C_;ApoB_ApoA1;Tyr;EstC;L_LDL_FC_;SM;S_LDL_CE_;M_VLDL_C;Gln;S_HDL_CE_;XS_VLDL_PL;S_LDL_TG_;M_LDL_CE_;Leu;MUFA;L_LDL_TG;XXL_VLDL_FC_;M_LDL_L;XL_VLDL_TG;M_LDL_CE;Lac;L_HDL_CE_;L_HDL_PL;TotPG;L_HDL_C_;XL_HDL_C_;S_HDL_PL_;S_HDL_L;S_LDL_PL_;M_HDL_FC_;XS_VLD…
12:121471931	1	OASL	177	L_HDL_PL_;SFA;XL_VLDL_PL;FAw3_FA;L_HDL_FC;LDL_D;HDL3_C;IDL_TG_;M_VLDL_L;XL_VLDL_FC;IDL_TG;IDL_PL;PC;XXL_VLDL_TG_;Phe;Alb;M_VLDL_FC_;XL_HDL_PL_;IDL_C_;ApoB_ApoA1;Tyr;EstC;L_LDL_FC_;SM;M_VLDL_C;S_LDL_CE_;L_VLDL_C_;Gln;S_HDL_CE_;XS_VLDL_PL;L_LDL_TG_;S_LDL_TG_;M_LDL_CE_;Leu;MUFA;L_LDL_TG;XXL_VLDL_FC_;M_LDL_L;M_LDL_CE;Lac;L_HDL_CE_;L_HDL_PL;TotPG;L_HDL_C_;XL_HDL_C_;S_HDL_PL_;S_HDL_L;S_LDL_PL_;M_HDL_FC…
19:13103638	1	NFIX	173	L_HDL_PL_;SFA;XL_VLDL_PL;FAw3_FA;L_HDL_FC;LDL_D;HDL3_C;M_VLDL_L;XL_VLDL_FC;IDL_PL;IDL_TG;PC;XXL_VLDL_TG_;Phe;Alb;M_VLDL_FC_;XL_HDL_PL_;IDL_C_;ApoB_ApoA1;Tyr;EstC;L_LDL_FC_;SM;S_LDL_CE_;M_VLDL_C;S_HDL_CE_;Gln;XS_VLDL_PL;S_LDL_TG_;M_LDL_CE_;Leu;MUFA;L_LDL_TG;XXL_VLDL_FC_;M_LDL_L;XL_VLDL_TG;M_LDL_CE;Lac;L_HDL_CE_;L_HDL_PL;TotPG;L_HDL_C_;XL_HDL_C_;S_HDL_PL_;S_HDL_L;S_LDL_PL_;M_HDL_FC_;XS_VLDL_CE;S_VL…
4:185708595	1	ACSL1	181	L_HDL_PL_;XL_HDL_C;SFA;XL_VLDL_PL;FAw3_FA;L_HDL_FC;LDL_D;HDL3_C;IDL_TG_;M_VLDL_L;XL_VLDL_FC;IDL_TG;IDL_PL;PC;XXL_VLDL_TG_;Phe;Alb;M_VLDL_FC_;XL_HDL_PL_;IDL_C_;ApoB_ApoA1;Tyr;EstC;L_LDL_FC_;S_LDL_CE_;SM;M_VLDL_C;L_VLDL_C_;Gln;S_HDL_CE_;XS_VLDL_PL;L_LDL_TG_;S_LDL_TG_;M_LDL_CE_;Leu;MUFA;L_LDL_TG;XXL_VLDL_FC_;M_LDL_L;M_LDL_CE;Lac;L_HDL_CE_;L_HDL_PL;TotPG;L_HDL_C_;XL_HDL_C_;S_HDL_PL_;S_HDL_L;S_LDL_PL_…
12:121476423	0	OASL	126	L_HDL_PL_;XL_HDL_C;L_HDL_FC;LDL_D;IDL_TG_;M_VLDL_L;IDL_TG;IDL_PL;Phe;M_VLDL_FC_;XL_HDL_PL_;ApoB_ApoA1;Tyr;S_LDL_CE_;L_LDL_FC_;EstC;M_VLDL_C;S_HDL_CE_;Gln;XS_VLDL_PL;S_LDL_TG_;M_LDL_CE_;Leu;MUFA;L_LDL_TG;M_LDL_L;M_LDL_CE;Lac;L_HDL_CE_;L_HDL_PL;TotPG;L_HDL_C_;XL_HDL_C_;S_HDL_PL_;S_HDL_L;S_LDL_PL_;XS_VLDL_CE;XXL_VLDL_CE_;S_VLDL_PL;L_LDL_PL_;XS_VLDL_CE_;XS_VLDL_L;LDL_TG;XS_VLDL_C;S_LDL_PL;IDL_PL_;M_L…
4:185687373	0	ACSL1	67	XL_HDL_CE;XL_HDL_C;XL_VLDL_PL;SFA;TotCho;Val;XXL_VLDL_PL;HDL3_C;XXL_VLDL_C;Gp;XS_VLDL_CE;S_VLDL_PL_;XL_VLDL_FC;L_HDL_TG;L_VLDL_FC_;PC;XXL_VLDL_TG_;XL_HDL_CE_;Ile;IDL_C;M_VLDL_FC_;XL_HDL_PL_;XL_VLDL_C;HDL_TG;XS_VLDL_L;EstC;SM;XS_VLDL_C;XXL_VLDL_L;S_VLDL_C;S_VLDL_CE;M_VLDL_C;S_LDL_PL;IDL_PL_;FAw3;XXL_VLDL_CE;XXL_VLDL_PL_;Cit;ApoB;LA;L_HDL_TG_;S_HDL_FC_;IDL_L;TotFA;Leu;MUFA;L_VLDL_FC;XXL_VLDL_TG;XXL…
4:185714289	1	ACSL1	154	SFA;XL_VLDL_PL;LDL_D;HDL3_C;M_VLDL_L;XL_VLDL_FC;IDL_PL;IDL_TG;PC;XXL_VLDL_TG_;Phe;Alb;M_VLDL_FC_;XL_HDL_PL_;ApoB_ApoA1;Tyr;EstC;L_LDL_FC_;SM;M_VLDL_C;S_LDL_CE_;Gln;S_HDL_CE_;XS_VLDL_PL;M_LDL_CE_;Leu;MUFA;L_LDL_TG;XXL_VLDL_FC_;M_LDL_L;M_LDL_CE;Lac;L_HDL_CE_;TotPG;L_HDL_C_;XL_HDL_C_;S_HDL_PL_;S_HDL_L;S_LDL_PL_;M_HDL_FC_;XS_VLDL_CE;S_VLDL_PL_;S_VLDL_PL;L_LDL_PL_;L_VLDL_FC_;XS_VLDL_CE_;XL_VLDL_C;XS_V…
19:13109908	1	NFIX	186	L_HDL_PL_;XL_HDL_C;SFA;XL_VLDL_PL;FAw3_FA;L_HDL_FC;LDL_D;HDL3_C;IDL_TG_;M_VLDL_L;XL_VLDL_FC;IDL_TG;IDL_PL;PC;XXL_VLDL_TG_;Phe;Alb;M_VLDL_FC_;XL_HDL_PL_;IDL_C_;ApoB_ApoA1;Tyr;EstC;L_LDL_FC_;S_LDL_CE_;SM;M_VLDL_C;L_VLDL_C_;Gln;S_HDL_CE_;XS_VLDL_PL;L_LDL_TG_;S_LDL_TG_;M_LDL_CE_;Leu;MUFA;L_LDL_TG;XXL_VLDL_FC_;M_HDL_C_;M_LDL_L;XL_VLDL_TG;M_LDL_CE;Lac;L_HDL_CE_;L_HDL_PL;TotPG;XL_HDL_CE;L_HDL_C_;XL_HDL_…
4:185737843	0	RP11-701P16.2;ACSL1	113	SFA;XL_VLDL_PL;LDL_D;HDL3_C;XL_VLDL_FC;IDL_TG;IDL_PL;PC;XXL_VLDL_TG_;Phe;Alb;M_VLDL_FC_;XL_HDL_PL_;EstC;SM;L_LDL_FC_;M_VLDL_C;XS_VLDL_PL;Leu;MUFA;L_LDL_TG;XXL_VLDL_FC_;M_LDL_L;M_LDL_CE;L_HDL_CE_;TotPG;L_HDL_C_;XL_HDL_C_;S_HDL_PL_;S_HDL_L;M_HDL_FC_;S_LDL_PL_;XS_VLDL_CE;S_VLDL_PL;L_LDL_PL_;L_VLDL_FC_;XS_VLDL_CE_;XS_VLDL_L;LDL_TG;XS_VLDL_C;S_LDL_PL;IDL_PL_;M_LDL_FC;XXL_VLDL_PL_;M_LDL_TG;ApoB;S_LDL_C…
Query locus:	19:13122612	CTC-239J10.1;NFIX	Query signature length: 67	CNV Meta analysis	XS_VLDL_L;S_VLDL_CE;M_LDL_FC_;L_LDL_PL_;XS_VLDL_C;XS_VLDL_FC;S_VLDL_C;VLDL_C;XS_VLDL_CE;XS_VLDL_PL;ApoB;XXL_VLDL_C_;ApoB_ApoA1;XXL_VLDL_CE_;Gly;IDL_L;L_LDL_CE;L_LDL_L;L_LDL_C;XXL_VLDL_CE;Lac;LDL_C;IDL_PL;M_VLDL_CE;IDL_FC;DHA;IDL_C;S_LDL_FC_;M_LDL_CE;M_LDL_L;SM;L_LDL_FC;M_LDL_C;EstC;IDL_CE;L_LDL_PL;S_VLDL_L;M_HDL_TG_;FAw3;S_LDL_L;L_VLDL_CE;M_HDL_C_;M_HDL_CE_;S_LDL_C;PUFA;Serum_C;S_LDL_CE;M_LDL_PL;…
Reference dataset: LRR Pooled analysis
All genome wide signature overlap count list - distinct set only	66;65;64;63;62;61;60;59;58;57;56;55;54;53;52;51;50;49;48;47;46;45;44;43;42;41;40;39;38;37;36;35;34;33;32;31;30;29;28;27;26;25;24;23;22;21;20;19;18;17;16;15;14;13;12;11;10;9;8;7;6;5;4;3;2;1;0
Overlap results
Location	Overlap count	Gene	Reference signature length	Reference signature
4:185710859	66	ACSL1	194	L_HDL_PL_;XL_HDL_C;SFA;XL_VLDL_PL;FAw3_FA;L_HDL_FC;LDL_D;HDL3_C;IDL_TG_;M_VLDL_L;XL_VLDL_FC;M_VLDL_CE_;IDL_TG;IDL_PL;PC;XXL_VLDL_TG_;Phe;Alb;M_VLDL_FC_;XL_HDL_PL_;IDL_C_;ApoB_ApoA1;Tyr;L_LDL_FC_;EstC;S_LDL_CE_;M_VLDL_C;SM;L_VLDL_C_;Gln;S_HDL_CE_;XS_VLDL_PL;VLDL_D;L_LDL_TG_;S_LDL_TG_;M_LDL_CE_;Leu;MUFA;L_LDL_TG;XXL_VLDL_FC_;M_HDL_C_;M_LDL_L;M_LDL_CE;Lac;L_HDL_CE_;L_HDL_PL;TotPG;FAw6_FA;XL_HDL_CE;L…
12:113341598	59	RPH3A;RP1-71H24.1;OAS1	157	L_HDL_PL_;XL_HDL_C;SFA;FAw3_FA;L_HDL_FC;LDL_D;HDL3_C;M_VLDL_L;IDL_TG;IDL_PL;PC;XXL_VLDL_TG_;Phe;Alb;M_VLDL_FC_;XL_HDL_PL_;ApoB_ApoA1;Tyr;S_LDL_CE_;L_LDL_FC_;EstC;M_VLDL_C;Gln;S_HDL_CE_;XS_VLDL_PL;S_LDL_TG_;M_LDL_CE_;Leu;MUFA;L_LDL_TG;M_LDL_L;M_LDL_CE;Lac;L_HDL_CE_;L_HDL_PL;TotPG;XL_HDL_CE;L_HDL_C_;XL_HDL_C_;S_HDL_PL_;S_HDL_L;S_LDL_PL_;XS_VLDL_CE;S_VLDL_PL_;XXL_VLDL_CE_;S_VLDL_PL;L_LDL_PL_;Ace;XS_…
19:13122612	55	CTC-239J10.1;NFIX	160	L_HDL_PL_;XL_HDL_C;SFA;FAw3_FA;L_HDL_FC;LDL_D;HDL3_C;M_VLDL_L;M_VLDL_CE_;IDL_PL;IDL_TG;PC;XXL_VLDL_TG_;Phe;Alb;M_VLDL_FC_;XL_HDL_PL_;ApoB_ApoA1;Tyr;S_LDL_CE_;L_LDL_FC_;EstC;M_VLDL_C;SM;Gln;S_HDL_CE_;XS_VLDL_PL;S_LDL_TG_;M_LDL_CE_;Leu;MUFA;L_LDL_TG;M_LDL_L;M_LDL_CE;Lac;L_HDL_CE_;L_HDL_PL;TotPG;XL_HDL_CE;L_HDL_C_;XL_HDL_C_;S_HDL_PL_;S_HDL_L;S_LDL_PL_;M_HDL_FC_;XS_VLDL_CE;S_VLDL_PL;L_LDL_PL_;Ace;L_V…
12:121479265	64	OASL	177	L_HDL_PL_;XL_HDL_C;SFA;XL_VLDL_PL;FAw3_FA;L_HDL_FC;LDL_D;HDL3_C;M_VLDL_L;XL_VLDL_FC;IDL_PL;IDL_TG;PC;XXL_VLDL_TG_;Phe;Alb;M_VLDL_FC_;XL_HDL_PL_;IDL_C_;ApoB_ApoA1;Tyr;EstC;L_LDL_FC_;SM;S_LDL_CE_;M_VLDL_C;Gln;S_HDL_CE_;XS_VLDL_PL;S_LDL_TG_;M_LDL_CE_;Leu;MUFA;L_LDL_TG;XXL_VLDL_FC_;M_LDL_L;XL_VLDL_TG;M_LDL_CE;Lac;L_HDL_CE_;L_HDL_PL;TotPG;L_HDL_C_;XL_HDL_C_;S_HDL_PL_;S_HDL_L;S_LDL_PL_;M_HDL_FC_;XS_VLD…
12:121471931	64	OASL	177	L_HDL_PL_;SFA;XL_VLDL_PL;FAw3_FA;L_HDL_FC;LDL_D;HDL3_C;IDL_TG_;M_VLDL_L;XL_VLDL_FC;IDL_TG;IDL_PL;PC;XXL_VLDL_TG_;Phe;Alb;M_VLDL_FC_;XL_HDL_PL_;IDL_C_;ApoB_ApoA1;Tyr;EstC;L_LDL_FC_;SM;M_VLDL_C;S_LDL_CE_;L_VLDL_C_;Gln;S_HDL_CE_;XS_VLDL_PL;L_LDL_TG_;S_LDL_TG_;M_LDL_CE_;Leu;MUFA;L_LDL_TG;XXL_VLDL_FC_;M_LDL_L;M_LDL_CE;Lac;L_HDL_CE_;L_HDL_PL;TotPG;L_HDL_C_;XL_HDL_C_;S_HDL_PL_;S_HDL_L;S_LDL_PL_;M_HDL_FC…
19:13103638	64	NFIX	173	L_HDL_PL_;SFA;XL_VLDL_PL;FAw3_FA;L_HDL_FC;LDL_D;HDL3_C;M_VLDL_L;XL_VLDL_FC;IDL_PL;IDL_TG;PC;XXL_VLDL_TG_;Phe;Alb;M_VLDL_FC_;XL_HDL_PL_;IDL_C_;ApoB_ApoA1;Tyr;EstC;L_LDL_FC_;SM;S_LDL_CE_;M_VLDL_C;S_HDL_CE_;Gln;XS_VLDL_PL;S_LDL_TG_;M_LDL_CE_;Leu;MUFA;L_LDL_TG;XXL_VLDL_FC_;M_LDL_L;XL_VLDL_TG;M_LDL_CE;Lac;L_HDL_CE_;L_HDL_PL;TotPG;L_HDL_C_;XL_HDL_C_;S_HDL_PL_;S_HDL_L;S_LDL_PL_;M_HDL_FC_;XS_VLDL_CE;S_VL…
4:185708595	64	ACSL1	181	L_HDL_PL_;XL_HDL_C;SFA;XL_VLDL_PL;FAw3_FA;L_HDL_FC;LDL_D;HDL3_C;IDL_TG_;M_VLDL_L;XL_VLDL_FC;IDL_TG;IDL_PL;PC;XXL_VLDL_TG_;Phe;Alb;M_VLDL_FC_;XL_HDL_PL_;IDL_C_;ApoB_ApoA1;Tyr;EstC;L_LDL_FC_;S_LDL_CE_;SM;M_VLDL_C;L_VLDL_C_;Gln;S_HDL_CE_;XS_VLDL_PL;L_LDL_TG_;S_LDL_TG_;M_LDL_CE_;Leu;MUFA;L_LDL_TG;XXL_VLDL_FC_;M_LDL_L;M_LDL_CE;Lac;L_HDL_CE_;L_HDL_PL;TotPG;L_HDL_C_;XL_HDL_C_;S_HDL_PL_;S_HDL_L;S_LDL_PL_…
12:121476423	54	OASL	126	L_HDL_PL_;XL_HDL_C;L_HDL_FC;LDL_D;IDL_TG_;M_VLDL_L;IDL_TG;IDL_PL;Phe;M_VLDL_FC_;XL_HDL_PL_;ApoB_ApoA1;Tyr;S_LDL_CE_;L_LDL_FC_;EstC;M_VLDL_C;S_HDL_CE_;Gln;XS_VLDL_PL;S_LDL_TG_;M_LDL_CE_;Leu;MUFA;L_LDL_TG;M_LDL_L;M_LDL_CE;Lac;L_HDL_CE_;L_HDL_PL;TotPG;L_HDL_C_;XL_HDL_C_;S_HDL_PL_;S_HDL_L;S_LDL_PL_;XS_VLDL_CE;XXL_VLDL_CE_;S_VLDL_PL;L_LDL_PL_;XS_VLDL_CE_;XS_VLDL_L;LDL_TG;XS_VLDL_C;S_LDL_PL;IDL_PL_;M_L…
4:185687373	31	ACSL1	67	XL_HDL_CE;XL_HDL_C;XL_VLDL_PL;SFA;TotCho;Val;XXL_VLDL_PL;HDL3_C;XXL_VLDL_C;Gp;XS_VLDL_CE;S_VLDL_PL_;XL_VLDL_FC;L_HDL_TG;L_VLDL_FC_;PC;XXL_VLDL_TG_;XL_HDL_CE_;Ile;IDL_C;M_VLDL_FC_;XL_HDL_PL_;XL_VLDL_C;HDL_TG;XS_VLDL_L;EstC;SM;XS_VLDL_C;XXL_VLDL_L;S_VLDL_C;S_VLDL_CE;M_VLDL_C;S_LDL_PL;IDL_PL_;FAw3;XXL_VLDL_CE;XXL_VLDL_PL_;Cit;ApoB;LA;L_HDL_TG_;S_HDL_FC_;IDL_L;TotFA;Leu;MUFA;L_VLDL_FC;XXL_VLDL_TG;XXL…
4:185714289	63	ACSL1	154	SFA;XL_VLDL_PL;LDL_D;HDL3_C;M_VLDL_L;XL_VLDL_FC;IDL_PL;IDL_TG;PC;XXL_VLDL_TG_;Phe;Alb;M_VLDL_FC_;XL_HDL_PL_;ApoB_ApoA1;Tyr;EstC;L_LDL_FC_;SM;M_VLDL_C;S_LDL_CE_;Gln;S_HDL_CE_;XS_VLDL_PL;M_LDL_CE_;Leu;MUFA;L_LDL_TG;XXL_VLDL_FC_;M_LDL_L;M_LDL_CE;Lac;L_HDL_CE_;TotPG;L_HDL_C_;XL_HDL_C_;S_HDL_PL_;S_HDL_L;S_LDL_PL_;M_HDL_FC_;XS_VLDL_CE;S_VLDL_PL_;S_VLDL_PL;L_LDL_PL_;L_VLDL_FC_;XS_VLDL_CE_;XL_VLDL_C;XS_V…
19:13109908	65	NFIX	186	L_HDL_PL_;XL_HDL_C;SFA;XL_VLDL_PL;FAw3_FA;L_HDL_FC;LDL_D;HDL3_C;IDL_TG_;M_VLDL_L;XL_VLDL_FC;IDL_TG;IDL_PL;PC;XXL_VLDL_TG_;Phe;Alb;M_VLDL_FC_;XL_HDL_PL_;IDL_C_;ApoB_ApoA1;Tyr;EstC;L_LDL_FC_;S_LDL_CE_;SM;M_VLDL_C;L_VLDL_C_;Gln;S_HDL_CE_;XS_VLDL_PL;L_LDL_TG_;S_LDL_TG_;M_LDL_CE_;Leu;MUFA;L_LDL_TG;XXL_VLDL_FC_;M_HDL_C_;M_LDL_L;XL_VLDL_TG;M_LDL_CE;Lac;L_HDL_CE_;L_HDL_PL;TotPG;XL_HDL_CE;L_HDL_C_;XL_HDL_…
4:185737843	52	RP11-701P16.2;ACSL1	113	SFA;XL_VLDL_PL;LDL_D;HDL3_C;XL_VLDL_FC;IDL_TG;IDL_PL;PC;XXL_VLDL_TG_;Phe;Alb;M_VLDL_FC_;XL_HDL_PL_;EstC;SM;L_LDL_FC_;M_VLDL_C;XS_VLDL_PL;Leu;MUFA;L_LDL_TG;XXL_VLDL_FC_;M_LDL_L;M_LDL_CE;L_HDL_CE_;TotPG;L_HDL_C_;XL_HDL_C_;S_HDL_PL_;S_HDL_L;M_HDL_FC_;S_LDL_PL_;XS_VLDL_CE;S_VLDL_PL;L_LDL_PL_;L_VLDL_FC_;XS_VLDL_CE_;XS_VLDL_L;LDL_TG;XS_VLDL_C;S_LDL_PL;IDL_PL_;M_LDL_FC;XXL_VLDL_PL_;M_LDL_TG;ApoB;S_LDL_C…
Query locus:	19:13103638	NFIX	Query signature length: 14	CNV Meta analysis	M_LDL_FC_;S_LDL_FC_;M_LDL_CE_;M_LDL_PL_;LDL_D;XXL_VLDL_C_;M_LDL_CE;M_LDL_C;L_LDL_CE_;XXL_VLDL_TG_;LA;M_LDL_L;S_LDL_PL;LDL_C
Reference dataset: LRR Pooled analysis
All genome wide signature overlap count list - distinct set only	13;12;11;10;9;8;7;6;5;4;3;2;1;0
Overlap results
Location	Overlap count	Gene	Reference signature length	Reference signature
4:185710859	13	ACSL1	194	L_HDL_PL_;XL_HDL_C;SFA;XL_VLDL_PL;FAw3_FA;L_HDL_FC;LDL_D;HDL3_C;IDL_TG_;M_VLDL_L;XL_VLDL_FC;M_VLDL_CE_;IDL_TG;IDL_PL;PC;XXL_VLDL_TG_;Phe;Alb;M_VLDL_FC_;XL_HDL_PL_;IDL_C_;ApoB_ApoA1;Tyr;L_LDL_FC_;EstC;S_LDL_CE_;M_VLDL_C;SM;L_VLDL_C_;Gln;S_HDL_CE_;XS_VLDL_PL;VLDL_D;L_LDL_TG_;S_LDL_TG_;M_LDL_CE_;Leu;MUFA;L_LDL_TG;XXL_VLDL_FC_;M_HDL_C_;M_LDL_L;M_LDL_CE;Lac;L_HDL_CE_;L_HDL_PL;TotPG;FAw6_FA;XL_HDL_CE;L…
12:113341598	13	RPH3A;RP1-71H24.1;OAS1	157	L_HDL_PL_;XL_HDL_C;SFA;FAw3_FA;L_HDL_FC;LDL_D;HDL3_C;M_VLDL_L;IDL_TG;IDL_PL;PC;XXL_VLDL_TG_;Phe;Alb;M_VLDL_FC_;XL_HDL_PL_;ApoB_ApoA1;Tyr;S_LDL_CE_;L_LDL_FC_;EstC;M_VLDL_C;Gln;S_HDL_CE_;XS_VLDL_PL;S_LDL_TG_;M_LDL_CE_;Leu;MUFA;L_LDL_TG;M_LDL_L;M_LDL_CE;Lac;L_HDL_CE_;L_HDL_PL;TotPG;XL_HDL_CE;L_HDL_C_;XL_HDL_C_;S_HDL_PL_;S_HDL_L;S_LDL_PL_;XS_VLDL_CE;S_VLDL_PL_;XXL_VLDL_CE_;S_VLDL_PL;L_LDL_PL_;Ace;XS_…
19:13122612	12	CTC-239J10.1;NFIX	160	L_HDL_PL_;XL_HDL_C;SFA;FAw3_FA;L_HDL_FC;LDL_D;HDL3_C;M_VLDL_L;M_VLDL_CE_;IDL_PL;IDL_TG;PC;XXL_VLDL_TG_;Phe;Alb;M_VLDL_FC_;XL_HDL_PL_;ApoB_ApoA1;Tyr;S_LDL_CE_;L_LDL_FC_;EstC;M_VLDL_C;SM;Gln;S_HDL_CE_;XS_VLDL_PL;S_LDL_TG_;M_LDL_CE_;Leu;MUFA;L_LDL_TG;M_LDL_L;M_LDL_CE;Lac;L_HDL_CE_;L_HDL_PL;TotPG;XL_HDL_CE;L_HDL_C_;XL_HDL_C_;S_HDL_PL_;S_HDL_L;S_LDL_PL_;M_HDL_FC_;XS_VLDL_CE;S_VLDL_PL;L_LDL_PL_;Ace;L_V…
12:121479265	13	OASL	177	L_HDL_PL_;XL_HDL_C;SFA;XL_VLDL_PL;FAw3_FA;L_HDL_FC;LDL_D;HDL3_C;M_VLDL_L;XL_VLDL_FC;IDL_PL;IDL_TG;PC;XXL_VLDL_TG_;Phe;Alb;M_VLDL_FC_;XL_HDL_PL_;IDL_C_;ApoB_ApoA1;Tyr;EstC;L_LDL_FC_;SM;S_LDL_CE_;M_VLDL_C;Gln;S_HDL_CE_;XS_VLDL_PL;S_LDL_TG_;M_LDL_CE_;Leu;MUFA;L_LDL_TG;XXL_VLDL_FC_;M_LDL_L;XL_VLDL_TG;M_LDL_CE;Lac;L_HDL_CE_;L_HDL_PL;TotPG;L_HDL_C_;XL_HDL_C_;S_HDL_PL_;S_HDL_L;S_LDL_PL_;M_HDL_FC_;XS_VLD…
12:121471931	13	OASL	177	L_HDL_PL_;SFA;XL_VLDL_PL;FAw3_FA;L_HDL_FC;LDL_D;HDL3_C;IDL_TG_;M_VLDL_L;XL_VLDL_FC;IDL_TG;IDL_PL;PC;XXL_VLDL_TG_;Phe;Alb;M_VLDL_FC_;XL_HDL_PL_;IDL_C_;ApoB_ApoA1;Tyr;EstC;L_LDL_FC_;SM;M_VLDL_C;S_LDL_CE_;L_VLDL_C_;Gln;S_HDL_CE_;XS_VLDL_PL;L_LDL_TG_;S_LDL_TG_;M_LDL_CE_;Leu;MUFA;L_LDL_TG;XXL_VLDL_FC_;M_LDL_L;M_LDL_CE;Lac;L_HDL_CE_;L_HDL_PL;TotPG;L_HDL_C_;XL_HDL_C_;S_HDL_PL_;S_HDL_L;S_LDL_PL_;M_HDL_FC…
19:13103638	13	NFIX	173	L_HDL_PL_;SFA;XL_VLDL_PL;FAw3_FA;L_HDL_FC;LDL_D;HDL3_C;M_VLDL_L;XL_VLDL_FC;IDL_PL;IDL_TG;PC;XXL_VLDL_TG_;Phe;Alb;M_VLDL_FC_;XL_HDL_PL_;IDL_C_;ApoB_ApoA1;Tyr;EstC;L_LDL_FC_;SM;S_LDL_CE_;M_VLDL_C;S_HDL_CE_;Gln;XS_VLDL_PL;S_LDL_TG_;M_LDL_CE_;Leu;MUFA;L_LDL_TG;XXL_VLDL_FC_;M_LDL_L;XL_VLDL_TG;M_LDL_CE;Lac;L_HDL_CE_;L_HDL_PL;TotPG;L_HDL_C_;XL_HDL_C_;S_HDL_PL_;S_HDL_L;S_LDL_PL_;M_HDL_FC_;XS_VLDL_CE;S_VL…
4:185708595	13	ACSL1	181	L_HDL_PL_;XL_HDL_C;SFA;XL_VLDL_PL;FAw3_FA;L_HDL_FC;LDL_D;HDL3_C;IDL_TG_;M_VLDL_L;XL_VLDL_FC;IDL_TG;IDL_PL;PC;XXL_VLDL_TG_;Phe;Alb;M_VLDL_FC_;XL_HDL_PL_;IDL_C_;ApoB_ApoA1;Tyr;EstC;L_LDL_FC_;S_LDL_CE_;SM;M_VLDL_C;L_VLDL_C_;Gln;S_HDL_CE_;XS_VLDL_PL;L_LDL_TG_;S_LDL_TG_;M_LDL_CE_;Leu;MUFA;L_LDL_TG;XXL_VLDL_FC_;M_LDL_L;M_LDL_CE;Lac;L_HDL_CE_;L_HDL_PL;TotPG;L_HDL_C_;XL_HDL_C_;S_HDL_PL_;S_HDL_L;S_LDL_PL_…
12:121476423	11	OASL	126	L_HDL_PL_;XL_HDL_C;L_HDL_FC;LDL_D;IDL_TG_;M_VLDL_L;IDL_TG;IDL_PL;Phe;M_VLDL_FC_;XL_HDL_PL_;ApoB_ApoA1;Tyr;S_LDL_CE_;L_LDL_FC_;EstC;M_VLDL_C;S_HDL_CE_;Gln;XS_VLDL_PL;S_LDL_TG_;M_LDL_CE_;Leu;MUFA;L_LDL_TG;M_LDL_L;M_LDL_CE;Lac;L_HDL_CE_;L_HDL_PL;TotPG;L_HDL_C_;XL_HDL_C_;S_HDL_PL_;S_HDL_L;S_LDL_PL_;XS_VLDL_CE;XXL_VLDL_CE_;S_VLDL_PL;L_LDL_PL_;XS_VLDL_CE_;XS_VLDL_L;LDL_TG;XS_VLDL_C;S_LDL_PL;IDL_PL_;M_L…
4:185687373	3	ACSL1	67	XL_HDL_CE;XL_HDL_C;XL_VLDL_PL;SFA;TotCho;Val;XXL_VLDL_PL;HDL3_C;XXL_VLDL_C;Gp;XS_VLDL_CE;S_VLDL_PL_;XL_VLDL_FC;L_HDL_TG;L_VLDL_FC_;PC;XXL_VLDL_TG_;XL_HDL_CE_;Ile;IDL_C;M_VLDL_FC_;XL_HDL_PL_;XL_VLDL_C;HDL_TG;XS_VLDL_L;EstC;SM;XS_VLDL_C;XXL_VLDL_L;S_VLDL_C;S_VLDL_CE;M_VLDL_C;S_LDL_PL;IDL_PL_;FAw3;XXL_VLDL_CE;XXL_VLDL_PL_;Cit;ApoB;LA;L_HDL_TG_;S_HDL_FC_;IDL_L;TotFA;Leu;MUFA;L_VLDL_FC;XXL_VLDL_TG;XXL…
4:185714289	13	ACSL1	154	SFA;XL_VLDL_PL;LDL_D;HDL3_C;M_VLDL_L;XL_VLDL_FC;IDL_PL;IDL_TG;PC;XXL_VLDL_TG_;Phe;Alb;M_VLDL_FC_;XL_HDL_PL_;ApoB_ApoA1;Tyr;EstC;L_LDL_FC_;SM;M_VLDL_C;S_LDL_CE_;Gln;S_HDL_CE_;XS_VLDL_PL;M_LDL_CE_;Leu;MUFA;L_LDL_TG;XXL_VLDL_FC_;M_LDL_L;M_LDL_CE;Lac;L_HDL_CE_;TotPG;L_HDL_C_;XL_HDL_C_;S_HDL_PL_;S_HDL_L;S_LDL_PL_;M_HDL_FC_;XS_VLDL_CE;S_VLDL_PL_;S_VLDL_PL;L_LDL_PL_;L_VLDL_FC_;XS_VLDL_CE_;XL_VLDL_C;XS_V…
19:13109908	13	NFIX	186	L_HDL_PL_;XL_HDL_C;SFA;XL_VLDL_PL;FAw3_FA;L_HDL_FC;LDL_D;HDL3_C;IDL_TG_;M_VLDL_L;XL_VLDL_FC;IDL_TG;IDL_PL;PC;XXL_VLDL_TG_;Phe;Alb;M_VLDL_FC_;XL_HDL_PL_;IDL_C_;ApoB_ApoA1;Tyr;EstC;L_LDL_FC_;S_LDL_CE_;SM;M_VLDL_C;L_VLDL_C_;Gln;S_HDL_CE_;XS_VLDL_PL;L_LDL_TG_;S_LDL_TG_;M_LDL_CE_;Leu;MUFA;L_LDL_TG;XXL_VLDL_FC_;M_HDL_C_;M_LDL_L;XL_VLDL_TG;M_LDL_CE;Lac;L_HDL_CE_;L_HDL_PL;TotPG;XL_HDL_CE;L_HDL_C_;XL_HDL_…
4:185737843	10	RP11-701P16.2;ACSL1	113	SFA;XL_VLDL_PL;LDL_D;HDL3_C;XL_VLDL_FC;IDL_TG;IDL_PL;PC;XXL_VLDL_TG_;Phe;Alb;M_VLDL_FC_;XL_HDL_PL_;EstC;SM;L_LDL_FC_;M_VLDL_C;XS_VLDL_PL;Leu;MUFA;L_LDL_TG;XXL_VLDL_FC_;M_LDL_L;M_LDL_CE;L_HDL_CE_;TotPG;L_HDL_C_;XL_HDL_C_;S_HDL_PL_;S_HDL_L;M_HDL_FC_;S_LDL_PL_;XS_VLDL_CE;S_VLDL_PL;L_LDL_PL_;L_VLDL_FC_;XS_VLDL_CE_;XS_VLDL_L;LDL_TG;XS_VLDL_C;S_LDL_PL;IDL_PL_;M_LDL_FC;XXL_VLDL_PL_;M_LDL_TG;ApoB;S_LDL_C…
Query locus:	19:13109908	NFIX	Query signature length: 31	CNV Meta analysis	XXL_VLDL_C_;XXL_VLDL_CE_;L_LDL_PL_;M_LDL_FC_;XXL_VLDL_TG_;S_VLDL_CE;FAw3;M_LDL_PL_;PUFA;LA;M_LDL_CE;LDL_C;S_HDL_PL_;Gly;S_VLDL_C;FAw6;M_LDL_C;XS_VLDL_FC;M_LDL_L;XS_VLDL_L;L_LDL_CE;Lac;S_LDL_L;L_LDL_C;ApoB;L_LDL_L;EstC;S_LDL_FC;S_LDL_C;SM;L_LDL_FC
Reference dataset: LRR Pooled analysis
All genome wide signature overlap count list - distinct set only	30;29;28;27;26;25;24;23;22;21;20;19;18;17;16;15;14;13;12;11;10;9;8;7;6;5;4;3;2;1;0
Overlap results
Location	Overlap count	Gene	Reference signature length	Reference signature
4:185710859	30	ACSL1	194	L_HDL_PL_;XL_HDL_C;SFA;XL_VLDL_PL;FAw3_FA;L_HDL_FC;LDL_D;HDL3_C;IDL_TG_;M_VLDL_L;XL_VLDL_FC;M_VLDL_CE_;IDL_TG;IDL_PL;PC;XXL_VLDL_TG_;Phe;Alb;M_VLDL_FC_;XL_HDL_PL_;IDL_C_;ApoB_ApoA1;Tyr;L_LDL_FC_;EstC;S_LDL_CE_;M_VLDL_C;SM;L_VLDL_C_;Gln;S_HDL_CE_;XS_VLDL_PL;VLDL_D;L_LDL_TG_;S_LDL_TG_;M_LDL_CE_;Leu;MUFA;L_LDL_TG;XXL_VLDL_FC_;M_HDL_C_;M_LDL_L;M_LDL_CE;Lac;L_HDL_CE_;L_HDL_PL;TotPG;FAw6_FA;XL_HDL_CE;L…
12:113341598	29	RPH3A;RP1-71H24.1;OAS1	157	L_HDL_PL_;XL_HDL_C;SFA;FAw3_FA;L_HDL_FC;LDL_D;HDL3_C;M_VLDL_L;IDL_TG;IDL_PL;PC;XXL_VLDL_TG_;Phe;Alb;M_VLDL_FC_;XL_HDL_PL_;ApoB_ApoA1;Tyr;S_LDL_CE_;L_LDL_FC_;EstC;M_VLDL_C;Gln;S_HDL_CE_;XS_VLDL_PL;S_LDL_TG_;M_LDL_CE_;Leu;MUFA;L_LDL_TG;M_LDL_L;M_LDL_CE;Lac;L_HDL_CE_;L_HDL_PL;TotPG;XL_HDL_CE;L_HDL_C_;XL_HDL_C_;S_HDL_PL_;S_HDL_L;S_LDL_PL_;XS_VLDL_CE;S_VLDL_PL_;XXL_VLDL_CE_;S_VLDL_PL;L_LDL_PL_;Ace;XS_…
19:13122612	29	CTC-239J10.1;NFIX	160	L_HDL_PL_;XL_HDL_C;SFA;FAw3_FA;L_HDL_FC;LDL_D;HDL3_C;M_VLDL_L;M_VLDL_CE_;IDL_PL;IDL_TG;PC;XXL_VLDL_TG_;Phe;Alb;M_VLDL_FC_;XL_HDL_PL_;ApoB_ApoA1;Tyr;S_LDL_CE_;L_LDL_FC_;EstC;M_VLDL_C;SM;Gln;S_HDL_CE_;XS_VLDL_PL;S_LDL_TG_;M_LDL_CE_;Leu;MUFA;L_LDL_TG;M_LDL_L;M_LDL_CE;Lac;L_HDL_CE_;L_HDL_PL;TotPG;XL_HDL_CE;L_HDL_C_;XL_HDL_C_;S_HDL_PL_;S_HDL_L;S_LDL_PL_;M_HDL_FC_;XS_VLDL_CE;S_VLDL_PL;L_LDL_PL_;Ace;L_V…
12:121479265	29	OASL	177	L_HDL_PL_;XL_HDL_C;SFA;XL_VLDL_PL;FAw3_FA;L_HDL_FC;LDL_D;HDL3_C;M_VLDL_L;XL_VLDL_FC;IDL_PL;IDL_TG;PC;XXL_VLDL_TG_;Phe;Alb;M_VLDL_FC_;XL_HDL_PL_;IDL_C_;ApoB_ApoA1;Tyr;EstC;L_LDL_FC_;SM;S_LDL_CE_;M_VLDL_C;Gln;S_HDL_CE_;XS_VLDL_PL;S_LDL_TG_;M_LDL_CE_;Leu;MUFA;L_LDL_TG;XXL_VLDL_FC_;M_LDL_L;XL_VLDL_TG;M_LDL_CE;Lac;L_HDL_CE_;L_HDL_PL;TotPG;L_HDL_C_;XL_HDL_C_;S_HDL_PL_;S_HDL_L;S_LDL_PL_;M_HDL_FC_;XS_VLD…
12:121471931	29	OASL	177	L_HDL_PL_;SFA;XL_VLDL_PL;FAw3_FA;L_HDL_FC;LDL_D;HDL3_C;IDL_TG_;M_VLDL_L;XL_VLDL_FC;IDL_TG;IDL_PL;PC;XXL_VLDL_TG_;Phe;Alb;M_VLDL_FC_;XL_HDL_PL_;IDL_C_;ApoB_ApoA1;Tyr;EstC;L_LDL_FC_;SM;M_VLDL_C;S_LDL_CE_;L_VLDL_C_;Gln;S_HDL_CE_;XS_VLDL_PL;L_LDL_TG_;S_LDL_TG_;M_LDL_CE_;Leu;MUFA;L_LDL_TG;XXL_VLDL_FC_;M_LDL_L;M_LDL_CE;Lac;L_HDL_CE_;L_HDL_PL;TotPG;L_HDL_C_;XL_HDL_C_;S_HDL_PL_;S_HDL_L;S_LDL_PL_;M_HDL_FC…
19:13103638	29	NFIX	173	L_HDL_PL_;SFA;XL_VLDL_PL;FAw3_FA;L_HDL_FC;LDL_D;HDL3_C;M_VLDL_L;XL_VLDL_FC;IDL_PL;IDL_TG;PC;XXL_VLDL_TG_;Phe;Alb;M_VLDL_FC_;XL_HDL_PL_;IDL_C_;ApoB_ApoA1;Tyr;EstC;L_LDL_FC_;SM;S_LDL_CE_;M_VLDL_C;S_HDL_CE_;Gln;XS_VLDL_PL;S_LDL_TG_;M_LDL_CE_;Leu;MUFA;L_LDL_TG;XXL_VLDL_FC_;M_LDL_L;XL_VLDL_TG;M_LDL_CE;Lac;L_HDL_CE_;L_HDL_PL;TotPG;L_HDL_C_;XL_HDL_C_;S_HDL_PL_;S_HDL_L;S_LDL_PL_;M_HDL_FC_;XS_VLDL_CE;S_VL…
4:185708595	29	ACSL1	181	L_HDL_PL_;XL_HDL_C;SFA;XL_VLDL_PL;FAw3_FA;L_HDL_FC;LDL_D;HDL3_C;IDL_TG_;M_VLDL_L;XL_VLDL_FC;IDL_TG;IDL_PL;PC;XXL_VLDL_TG_;Phe;Alb;M_VLDL_FC_;XL_HDL_PL_;IDL_C_;ApoB_ApoA1;Tyr;EstC;L_LDL_FC_;S_LDL_CE_;SM;M_VLDL_C;L_VLDL_C_;Gln;S_HDL_CE_;XS_VLDL_PL;L_LDL_TG_;S_LDL_TG_;M_LDL_CE_;Leu;MUFA;L_LDL_TG;XXL_VLDL_FC_;M_LDL_L;M_LDL_CE;Lac;L_HDL_CE_;L_HDL_PL;TotPG;L_HDL_C_;XL_HDL_C_;S_HDL_PL_;S_HDL_L;S_LDL_PL_…
12:121476423	28	OASL	126	L_HDL_PL_;XL_HDL_C;L_HDL_FC;LDL_D;IDL_TG_;M_VLDL_L;IDL_TG;IDL_PL;Phe;M_VLDL_FC_;XL_HDL_PL_;ApoB_ApoA1;Tyr;S_LDL_CE_;L_LDL_FC_;EstC;M_VLDL_C;S_HDL_CE_;Gln;XS_VLDL_PL;S_LDL_TG_;M_LDL_CE_;Leu;MUFA;L_LDL_TG;M_LDL_L;M_LDL_CE;Lac;L_HDL_CE_;L_HDL_PL;TotPG;L_HDL_C_;XL_HDL_C_;S_HDL_PL_;S_HDL_L;S_LDL_PL_;XS_VLDL_CE;XXL_VLDL_CE_;S_VLDL_PL;L_LDL_PL_;XS_VLDL_CE_;XS_VLDL_L;LDL_TG;XS_VLDL_C;S_LDL_PL;IDL_PL_;M_L…
4:185687373	13	ACSL1	67	XL_HDL_CE;XL_HDL_C;XL_VLDL_PL;SFA;TotCho;Val;XXL_VLDL_PL;HDL3_C;XXL_VLDL_C;Gp;XS_VLDL_CE;S_VLDL_PL_;XL_VLDL_FC;L_HDL_TG;L_VLDL_FC_;PC;XXL_VLDL_TG_;XL_HDL_CE_;Ile;IDL_C;M_VLDL_FC_;XL_HDL_PL_;XL_VLDL_C;HDL_TG;XS_VLDL_L;EstC;SM;XS_VLDL_C;XXL_VLDL_L;S_VLDL_C;S_VLDL_CE;M_VLDL_C;S_LDL_PL;IDL_PL_;FAw3;XXL_VLDL_CE;XXL_VLDL_PL_;Cit;ApoB;LA;L_HDL_TG_;S_HDL_FC_;IDL_L;TotFA;Leu;MUFA;L_VLDL_FC;XXL_VLDL_TG;XXL…
4:185714289	29	ACSL1	154	SFA;XL_VLDL_PL;LDL_D;HDL3_C;M_VLDL_L;XL_VLDL_FC;IDL_PL;IDL_TG;PC;XXL_VLDL_TG_;Phe;Alb;M_VLDL_FC_;XL_HDL_PL_;ApoB_ApoA1;Tyr;EstC;L_LDL_FC_;SM;M_VLDL_C;S_LDL_CE_;Gln;S_HDL_CE_;XS_VLDL_PL;M_LDL_CE_;Leu;MUFA;L_LDL_TG;XXL_VLDL_FC_;M_LDL_L;M_LDL_CE;Lac;L_HDL_CE_;TotPG;L_HDL_C_;XL_HDL_C_;S_HDL_PL_;S_HDL_L;S_LDL_PL_;M_HDL_FC_;XS_VLDL_CE;S_VLDL_PL_;S_VLDL_PL;L_LDL_PL_;L_VLDL_FC_;XS_VLDL_CE_;XL_VLDL_C;XS_V…
19:13109908	29	NFIX	186	L_HDL_PL_;XL_HDL_C;SFA;XL_VLDL_PL;FAw3_FA;L_HDL_FC;LDL_D;HDL3_C;IDL_TG_;M_VLDL_L;XL_VLDL_FC;IDL_TG;IDL_PL;PC;XXL_VLDL_TG_;Phe;Alb;M_VLDL_FC_;XL_HDL_PL_;IDL_C_;ApoB_ApoA1;Tyr;EstC;L_LDL_FC_;S_LDL_CE_;SM;M_VLDL_C;L_VLDL_C_;Gln;S_HDL_CE_;XS_VLDL_PL;L_LDL_TG_;S_LDL_TG_;M_LDL_CE_;Leu;MUFA;L_LDL_TG;XXL_VLDL_FC_;M_HDL_C_;M_LDL_L;XL_VLDL_TG;M_LDL_CE;Lac;L_HDL_CE_;L_HDL_PL;TotPG;XL_HDL_CE;L_HDL_C_;XL_HDL_…
4:185737843	27	RP11-701P16.2;ACSL1	113	SFA;XL_VLDL_PL;LDL_D;HDL3_C;XL_VLDL_FC;IDL_TG;IDL_PL;PC;XXL_VLDL_TG_;Phe;Alb;M_VLDL_FC_;XL_HDL_PL_;EstC;SM;L_LDL_FC_;M_VLDL_C;XS_VLDL_PL;Leu;MUFA;L_LDL_TG;XXL_VLDL_FC_;M_LDL_L;M_LDL_CE;L_HDL_CE_;TotPG;L_HDL_C_;XL_HDL_C_;S_HDL_PL_;S_HDL_L;M_HDL_FC_;S_LDL_PL_;XS_VLDL_CE;S_VLDL_PL;L_LDL_PL_;L_VLDL_FC_;XS_VLDL_CE_;XS_VLDL_L;LDL_TG;XS_VLDL_C;S_LDL_PL;IDL_PL_;M_LDL_FC;XXL_VLDL_PL_;M_LDL_TG;ApoB;S_LDL_C…
Query locus:	19:13122612	CTC-239J10.1;NFIX	Query signature length: 152	CNV Pooled analysis	S_VLDL_CE;S_VLDL_C;L_LDL_PL_;XS_VLDL_L;XS_VLDL_FC;S_LDL_FC;ApoB;S_LDL_L;S_VLDL_FC;S_VLDL_L;M_LDL_FC_;M_LDL_L;S_LDL_PL;S_VLDL_PL;M_LDL_PL;VLDL_C;M_LDL_FC;LDL_C;M_LDL_C;S_LDL_C;L_LDL_L;XS_VLDL_PL;M_LDL_CE;L_LDL_CE;EstC;Crea;L_LDL_C;PUFA;XS_VLDL_C;S_LDL_CE;IDL_L;FAw3;L_LDL_PL;ApoB_ApoA1;FAw6;Serum_C;L_LDL_FC_;IDL_C;IDL_CE;XS_VLDL_TG;L_LDL_FC;IDL_PL;LA;IDL_PL_;IDL_FC;XS_VLDL_CE;S_LDL_PL_;S_LDL_TG;M_L…
Reference dataset: LRR Pooled analysis
All genome wide signature overlap count list - distinct set only	151;150;149;148;147;146;145;144;143;142;141;140;139;138;137;136;135;134;133;132;131;130;129;128;127;126;125;124;123;122;121;120;119;118;117;116;115;114;113;112;111;110;109;108;107;106;105;104;103;102;101;100;99;98;97;96;95;94;93;92;91;90;89;88;87;86;85;84;83;82;81;80;79;78;77;76;75;74;73;72;71;70;69;68;67;66;65;64;63;62;61;60;59;58;57;56;55;54;53;52;51;50;49;48;47;46;45;44;43;42;41;40;39;38;37;36…
Overlap results
Location	Overlap count	Gene	Reference signature length	Reference signature
4:185710859	151	ACSL1	194	L_HDL_PL_;XL_HDL_C;SFA;XL_VLDL_PL;FAw3_FA;L_HDL_FC;LDL_D;HDL3_C;IDL_TG_;M_VLDL_L;XL_VLDL_FC;M_VLDL_CE_;IDL_TG;IDL_PL;PC;XXL_VLDL_TG_;Phe;Alb;M_VLDL_FC_;XL_HDL_PL_;IDL_C_;ApoB_ApoA1;Tyr;L_LDL_FC_;EstC;S_LDL_CE_;M_VLDL_C;SM;L_VLDL_C_;Gln;S_HDL_CE_;XS_VLDL_PL;VLDL_D;L_LDL_TG_;S_LDL_TG_;M_LDL_CE_;Leu;MUFA;L_LDL_TG;XXL_VLDL_FC_;M_HDL_C_;M_LDL_L;M_LDL_CE;Lac;L_HDL_CE_;L_HDL_PL;TotPG;FAw6_FA;XL_HDL_CE;L…
12:113341598	132	RPH3A;RP1-71H24.1;OAS1	157	L_HDL_PL_;XL_HDL_C;SFA;FAw3_FA;L_HDL_FC;LDL_D;HDL3_C;M_VLDL_L;IDL_TG;IDL_PL;PC;XXL_VLDL_TG_;Phe;Alb;M_VLDL_FC_;XL_HDL_PL_;ApoB_ApoA1;Tyr;S_LDL_CE_;L_LDL_FC_;EstC;M_VLDL_C;Gln;S_HDL_CE_;XS_VLDL_PL;S_LDL_TG_;M_LDL_CE_;Leu;MUFA;L_LDL_TG;M_LDL_L;M_LDL_CE;Lac;L_HDL_CE_;L_HDL_PL;TotPG;XL_HDL_CE;L_HDL_C_;XL_HDL_C_;S_HDL_PL_;S_HDL_L;S_LDL_PL_;XS_VLDL_CE;S_VLDL_PL_;XXL_VLDL_CE_;S_VLDL_PL;L_LDL_PL_;Ace;XS_…
19:13122612	128	CTC-239J10.1;NFIX	160	L_HDL_PL_;XL_HDL_C;SFA;FAw3_FA;L_HDL_FC;LDL_D;HDL3_C;M_VLDL_L;M_VLDL_CE_;IDL_PL;IDL_TG;PC;XXL_VLDL_TG_;Phe;Alb;M_VLDL_FC_;XL_HDL_PL_;ApoB_ApoA1;Tyr;S_LDL_CE_;L_LDL_FC_;EstC;M_VLDL_C;SM;Gln;S_HDL_CE_;XS_VLDL_PL;S_LDL_TG_;M_LDL_CE_;Leu;MUFA;L_LDL_TG;M_LDL_L;M_LDL_CE;Lac;L_HDL_CE_;L_HDL_PL;TotPG;XL_HDL_CE;L_HDL_C_;XL_HDL_C_;S_HDL_PL_;S_HDL_L;S_LDL_PL_;M_HDL_FC_;XS_VLDL_CE;S_VLDL_PL;L_LDL_PL_;Ace;L_V…
12:121479265	149	OASL	177	L_HDL_PL_;XL_HDL_C;SFA;XL_VLDL_PL;FAw3_FA;L_HDL_FC;LDL_D;HDL3_C;M_VLDL_L;XL_VLDL_FC;IDL_PL;IDL_TG;PC;XXL_VLDL_TG_;Phe;Alb;M_VLDL_FC_;XL_HDL_PL_;IDL_C_;ApoB_ApoA1;Tyr;EstC;L_LDL_FC_;SM;S_LDL_CE_;M_VLDL_C;Gln;S_HDL_CE_;XS_VLDL_PL;S_LDL_TG_;M_LDL_CE_;Leu;MUFA;L_LDL_TG;XXL_VLDL_FC_;M_LDL_L;XL_VLDL_TG;M_LDL_CE;Lac;L_HDL_CE_;L_HDL_PL;TotPG;L_HDL_C_;XL_HDL_C_;S_HDL_PL_;S_HDL_L;S_LDL_PL_;M_HDL_FC_;XS_VLD…
12:121471931	148	OASL	177	L_HDL_PL_;SFA;XL_VLDL_PL;FAw3_FA;L_HDL_FC;LDL_D;HDL3_C;IDL_TG_;M_VLDL_L;XL_VLDL_FC;IDL_TG;IDL_PL;PC;XXL_VLDL_TG_;Phe;Alb;M_VLDL_FC_;XL_HDL_PL_;IDL_C_;ApoB_ApoA1;Tyr;EstC;L_LDL_FC_;SM;M_VLDL_C;S_LDL_CE_;L_VLDL_C_;Gln;S_HDL_CE_;XS_VLDL_PL;L_LDL_TG_;S_LDL_TG_;M_LDL_CE_;Leu;MUFA;L_LDL_TG;XXL_VLDL_FC_;M_LDL_L;M_LDL_CE;Lac;L_HDL_CE_;L_HDL_PL;TotPG;L_HDL_C_;XL_HDL_C_;S_HDL_PL_;S_HDL_L;S_LDL_PL_;M_HDL_FC…
19:13103638	148	NFIX	173	L_HDL_PL_;SFA;XL_VLDL_PL;FAw3_FA;L_HDL_FC;LDL_D;HDL3_C;M_VLDL_L;XL_VLDL_FC;IDL_PL;IDL_TG;PC;XXL_VLDL_TG_;Phe;Alb;M_VLDL_FC_;XL_HDL_PL_;IDL_C_;ApoB_ApoA1;Tyr;EstC;L_LDL_FC_;SM;S_LDL_CE_;M_VLDL_C;S_HDL_CE_;Gln;XS_VLDL_PL;S_LDL_TG_;M_LDL_CE_;Leu;MUFA;L_LDL_TG;XXL_VLDL_FC_;M_LDL_L;XL_VLDL_TG;M_LDL_CE;Lac;L_HDL_CE_;L_HDL_PL;TotPG;L_HDL_C_;XL_HDL_C_;S_HDL_PL_;S_HDL_L;S_LDL_PL_;M_HDL_FC_;XS_VLDL_CE;S_VL…
4:185708595	149	ACSL1	181	L_HDL_PL_;XL_HDL_C;SFA;XL_VLDL_PL;FAw3_FA;L_HDL_FC;LDL_D;HDL3_C;IDL_TG_;M_VLDL_L;XL_VLDL_FC;IDL_TG;IDL_PL;PC;XXL_VLDL_TG_;Phe;Alb;M_VLDL_FC_;XL_HDL_PL_;IDL_C_;ApoB_ApoA1;Tyr;EstC;L_LDL_FC_;S_LDL_CE_;SM;M_VLDL_C;L_VLDL_C_;Gln;S_HDL_CE_;XS_VLDL_PL;L_LDL_TG_;S_LDL_TG_;M_LDL_CE_;Leu;MUFA;L_LDL_TG;XXL_VLDL_FC_;M_LDL_L;M_LDL_CE;Lac;L_HDL_CE_;L_HDL_PL;TotPG;L_HDL_C_;XL_HDL_C_;S_HDL_PL_;S_HDL_L;S_LDL_PL_…
12:121476423	108	OASL	126	L_HDL_PL_;XL_HDL_C;L_HDL_FC;LDL_D;IDL_TG_;M_VLDL_L;IDL_TG;IDL_PL;Phe;M_VLDL_FC_;XL_HDL_PL_;ApoB_ApoA1;Tyr;S_LDL_CE_;L_LDL_FC_;EstC;M_VLDL_C;S_HDL_CE_;Gln;XS_VLDL_PL;S_LDL_TG_;M_LDL_CE_;Leu;MUFA;L_LDL_TG;M_LDL_L;M_LDL_CE;Lac;L_HDL_CE_;L_HDL_PL;TotPG;L_HDL_C_;XL_HDL_C_;S_HDL_PL_;S_HDL_L;S_LDL_PL_;XS_VLDL_CE;XXL_VLDL_CE_;S_VLDL_PL;L_LDL_PL_;XS_VLDL_CE_;XS_VLDL_L;LDL_TG;XS_VLDL_C;S_LDL_PL;IDL_PL_;M_L…
4:185687373	57	ACSL1	67	XL_HDL_CE;XL_HDL_C;XL_VLDL_PL;SFA;TotCho;Val;XXL_VLDL_PL;HDL3_C;XXL_VLDL_C;Gp;XS_VLDL_CE;S_VLDL_PL_;XL_VLDL_FC;L_HDL_TG;L_VLDL_FC_;PC;XXL_VLDL_TG_;XL_HDL_CE_;Ile;IDL_C;M_VLDL_FC_;XL_HDL_PL_;XL_VLDL_C;HDL_TG;XS_VLDL_L;EstC;SM;XS_VLDL_C;XXL_VLDL_L;S_VLDL_C;S_VLDL_CE;M_VLDL_C;S_LDL_PL;IDL_PL_;FAw3;XXL_VLDL_CE;XXL_VLDL_PL_;Cit;ApoB;LA;L_HDL_TG_;S_HDL_FC_;IDL_L;TotFA;Leu;MUFA;L_VLDL_FC;XXL_VLDL_TG;XXL…
4:185714289	138	ACSL1	154	SFA;XL_VLDL_PL;LDL_D;HDL3_C;M_VLDL_L;XL_VLDL_FC;IDL_PL;IDL_TG;PC;XXL_VLDL_TG_;Phe;Alb;M_VLDL_FC_;XL_HDL_PL_;ApoB_ApoA1;Tyr;EstC;L_LDL_FC_;SM;M_VLDL_C;S_LDL_CE_;Gln;S_HDL_CE_;XS_VLDL_PL;M_LDL_CE_;Leu;MUFA;L_LDL_TG;XXL_VLDL_FC_;M_LDL_L;M_LDL_CE;Lac;L_HDL_CE_;TotPG;L_HDL_C_;XL_HDL_C_;S_HDL_PL_;S_HDL_L;S_LDL_PL_;M_HDL_FC_;XS_VLDL_CE;S_VLDL_PL_;S_VLDL_PL;L_LDL_PL_;L_VLDL_FC_;XS_VLDL_CE_;XL_VLDL_C;XS_V…
19:13109908	150	NFIX	186	L_HDL_PL_;XL_HDL_C;SFA;XL_VLDL_PL;FAw3_FA;L_HDL_FC;LDL_D;HDL3_C;IDL_TG_;M_VLDL_L;XL_VLDL_FC;IDL_TG;IDL_PL;PC;XXL_VLDL_TG_;Phe;Alb;M_VLDL_FC_;XL_HDL_PL_;IDL_C_;ApoB_ApoA1;Tyr;EstC;L_LDL_FC_;S_LDL_CE_;SM;M_VLDL_C;L_VLDL_C_;Gln;S_HDL_CE_;XS_VLDL_PL;L_LDL_TG_;S_LDL_TG_;M_LDL_CE_;Leu;MUFA;L_LDL_TG;XXL_VLDL_FC_;M_HDL_C_;M_LDL_L;XL_VLDL_TG;M_LDL_CE;Lac;L_HDL_CE_;L_HDL_PL;TotPG;XL_HDL_CE;L_HDL_C_;XL_HDL_…
4:185737843	102	RP11-701P16.2;ACSL1	113	SFA;XL_VLDL_PL;LDL_D;HDL3_C;XL_VLDL_FC;IDL_TG;IDL_PL;PC;XXL_VLDL_TG_;Phe;Alb;M_VLDL_FC_;XL_HDL_PL_;EstC;SM;L_LDL_FC_;M_VLDL_C;XS_VLDL_PL;Leu;MUFA;L_LDL_TG;XXL_VLDL_FC_;M_LDL_L;M_LDL_CE;L_HDL_CE_;TotPG;L_HDL_C_;XL_HDL_C_;S_HDL_PL_;S_HDL_L;M_HDL_FC_;S_LDL_PL_;XS_VLDL_CE;S_VLDL_PL;L_LDL_PL_;L_VLDL_FC_;XS_VLDL_CE_;XS_VLDL_L;LDL_TG;XS_VLDL_C;S_LDL_PL;IDL_PL_;M_LDL_FC;XXL_VLDL_PL_;M_LDL_TG;ApoB;S_LDL_C…
Query locus:	19:13103638	NFIX	Query signature length: 149	CNV Pooled analysis	Crea;S_LDL_FC;S_LDL_PL;S_LDL_L;LDL_D;M_LDL_L;M_LDL_FC;Phe;M_LDL_C;S_LDL_C;M_LDL_PL;M_LDL_FC_;M_LDL_CE;S_LDL_CE;LDL_C;S_HDL_PL_;L_LDL_PL_;S_VLDL_C;PUFA;L_LDL_CE;S_VLDL_CE;EstC;S_HDL_CE;FAw6;LA;M_LDL_PL_;L_LDL_L;L_LDL_C;ApoB;L_LDL_CE_;S_VLDL_FC;Leu;L_LDL_PL;Serum_C;S_VLDL_L;S_HDL_C;L_LDL_FC_;Val;S_VLDL_PL;M_LDL_CE_;FAw3;XS_VLDL_FC;S_LDL_FC_;S_LDL_PL_;L_LDL_FC;IDL_L;IDL_CE;IDL_C;XS_VLDL_L;S_HDL_C_;X…
Reference dataset: LRR Pooled analysis
All genome wide signature overlap count list - distinct set only	148;147;146;145;144;143;142;141;140;139;138;137;136;135;134;133;132;131;130;129;128;127;126;125;124;123;122;121;120;119;118;117;116;115;114;113;112;111;110;109;108;107;106;105;104;103;102;101;100;99;98;97;96;95;94;93;92;91;90;89;88;87;86;85;84;83;82;81;80;79;78;77;76;75;74;73;72;71;70;69;68;67;66;65;64;63;62;61;60;59;58;57;56;55;54;53;52;51;50;49;48;47;46;45;44;43;42;41;40;39;38;37;36;35;34;33;32…
Overlap results
Location	Overlap count	Gene	Reference signature length	Reference signature
4:185710859	148	ACSL1	194	L_HDL_PL_;XL_HDL_C;SFA;XL_VLDL_PL;FAw3_FA;L_HDL_FC;LDL_D;HDL3_C;IDL_TG_;M_VLDL_L;XL_VLDL_FC;M_VLDL_CE_;IDL_TG;IDL_PL;PC;XXL_VLDL_TG_;Phe;Alb;M_VLDL_FC_;XL_HDL_PL_;IDL_C_;ApoB_ApoA1;Tyr;L_LDL_FC_;EstC;S_LDL_CE_;M_VLDL_C;SM;L_VLDL_C_;Gln;S_HDL_CE_;XS_VLDL_PL;VLDL_D;L_LDL_TG_;S_LDL_TG_;M_LDL_CE_;Leu;MUFA;L_LDL_TG;XXL_VLDL_FC_;M_HDL_C_;M_LDL_L;M_LDL_CE;Lac;L_HDL_CE_;L_HDL_PL;TotPG;FAw6_FA;XL_HDL_CE;L…
12:113341598	136	RPH3A;RP1-71H24.1;OAS1	157	L_HDL_PL_;XL_HDL_C;SFA;FAw3_FA;L_HDL_FC;LDL_D;HDL3_C;M_VLDL_L;IDL_TG;IDL_PL;PC;XXL_VLDL_TG_;Phe;Alb;M_VLDL_FC_;XL_HDL_PL_;ApoB_ApoA1;Tyr;S_LDL_CE_;L_LDL_FC_;EstC;M_VLDL_C;Gln;S_HDL_CE_;XS_VLDL_PL;S_LDL_TG_;M_LDL_CE_;Leu;MUFA;L_LDL_TG;M_LDL_L;M_LDL_CE;Lac;L_HDL_CE_;L_HDL_PL;TotPG;XL_HDL_CE;L_HDL_C_;XL_HDL_C_;S_HDL_PL_;S_HDL_L;S_LDL_PL_;XS_VLDL_CE;S_VLDL_PL_;XXL_VLDL_CE_;S_VLDL_PL;L_LDL_PL_;Ace;XS_…
19:13122612	133	CTC-239J10.1;NFIX	160	L_HDL_PL_;XL_HDL_C;SFA;FAw3_FA;L_HDL_FC;LDL_D;HDL3_C;M_VLDL_L;M_VLDL_CE_;IDL_PL;IDL_TG;PC;XXL_VLDL_TG_;Phe;Alb;M_VLDL_FC_;XL_HDL_PL_;ApoB_ApoA1;Tyr;S_LDL_CE_;L_LDL_FC_;EstC;M_VLDL_C;SM;Gln;S_HDL_CE_;XS_VLDL_PL;S_LDL_TG_;M_LDL_CE_;Leu;MUFA;L_LDL_TG;M_LDL_L;M_LDL_CE;Lac;L_HDL_CE_;L_HDL_PL;TotPG;XL_HDL_CE;L_HDL_C_;XL_HDL_C_;S_HDL_PL_;S_HDL_L;S_LDL_PL_;M_HDL_FC_;XS_VLDL_CE;S_VLDL_PL;L_LDL_PL_;Ace;L_V…
12:121479265	146	OASL	177	L_HDL_PL_;XL_HDL_C;SFA;XL_VLDL_PL;FAw3_FA;L_HDL_FC;LDL_D;HDL3_C;M_VLDL_L;XL_VLDL_FC;IDL_PL;IDL_TG;PC;XXL_VLDL_TG_;Phe;Alb;M_VLDL_FC_;XL_HDL_PL_;IDL_C_;ApoB_ApoA1;Tyr;EstC;L_LDL_FC_;SM;S_LDL_CE_;M_VLDL_C;Gln;S_HDL_CE_;XS_VLDL_PL;S_LDL_TG_;M_LDL_CE_;Leu;MUFA;L_LDL_TG;XXL_VLDL_FC_;M_LDL_L;XL_VLDL_TG;M_LDL_CE;Lac;L_HDL_CE_;L_HDL_PL;TotPG;L_HDL_C_;XL_HDL_C_;S_HDL_PL_;S_HDL_L;S_LDL_PL_;M_HDL_FC_;XS_VLD…
12:121471931	146	OASL	177	L_HDL_PL_;SFA;XL_VLDL_PL;FAw3_FA;L_HDL_FC;LDL_D;HDL3_C;IDL_TG_;M_VLDL_L;XL_VLDL_FC;IDL_TG;IDL_PL;PC;XXL_VLDL_TG_;Phe;Alb;M_VLDL_FC_;XL_HDL_PL_;IDL_C_;ApoB_ApoA1;Tyr;EstC;L_LDL_FC_;SM;M_VLDL_C;S_LDL_CE_;L_VLDL_C_;Gln;S_HDL_CE_;XS_VLDL_PL;L_LDL_TG_;S_LDL_TG_;M_LDL_CE_;Leu;MUFA;L_LDL_TG;XXL_VLDL_FC_;M_LDL_L;M_LDL_CE;Lac;L_HDL_CE_;L_HDL_PL;TotPG;L_HDL_C_;XL_HDL_C_;S_HDL_PL_;S_HDL_L;S_LDL_PL_;M_HDL_FC…
19:13103638	146	NFIX	173	L_HDL_PL_;SFA;XL_VLDL_PL;FAw3_FA;L_HDL_FC;LDL_D;HDL3_C;M_VLDL_L;XL_VLDL_FC;IDL_PL;IDL_TG;PC;XXL_VLDL_TG_;Phe;Alb;M_VLDL_FC_;XL_HDL_PL_;IDL_C_;ApoB_ApoA1;Tyr;EstC;L_LDL_FC_;SM;S_LDL_CE_;M_VLDL_C;S_HDL_CE_;Gln;XS_VLDL_PL;S_LDL_TG_;M_LDL_CE_;Leu;MUFA;L_LDL_TG;XXL_VLDL_FC_;M_LDL_L;XL_VLDL_TG;M_LDL_CE;Lac;L_HDL_CE_;L_HDL_PL;TotPG;L_HDL_C_;XL_HDL_C_;S_HDL_PL_;S_HDL_L;S_LDL_PL_;M_HDL_FC_;XS_VLDL_CE;S_VL…
4:185708595	146	ACSL1	181	L_HDL_PL_;XL_HDL_C;SFA;XL_VLDL_PL;FAw3_FA;L_HDL_FC;LDL_D;HDL3_C;IDL_TG_;M_VLDL_L;XL_VLDL_FC;IDL_TG;IDL_PL;PC;XXL_VLDL_TG_;Phe;Alb;M_VLDL_FC_;XL_HDL_PL_;IDL_C_;ApoB_ApoA1;Tyr;EstC;L_LDL_FC_;S_LDL_CE_;SM;M_VLDL_C;L_VLDL_C_;Gln;S_HDL_CE_;XS_VLDL_PL;L_LDL_TG_;S_LDL_TG_;M_LDL_CE_;Leu;MUFA;L_LDL_TG;XXL_VLDL_FC_;M_LDL_L;M_LDL_CE;Lac;L_HDL_CE_;L_HDL_PL;TotPG;L_HDL_C_;XL_HDL_C_;S_HDL_PL_;S_HDL_L;S_LDL_PL_…
12:121476423	110	OASL	126	L_HDL_PL_;XL_HDL_C;L_HDL_FC;LDL_D;IDL_TG_;M_VLDL_L;IDL_TG;IDL_PL;Phe;M_VLDL_FC_;XL_HDL_PL_;ApoB_ApoA1;Tyr;S_LDL_CE_;L_LDL_FC_;EstC;M_VLDL_C;S_HDL_CE_;Gln;XS_VLDL_PL;S_LDL_TG_;M_LDL_CE_;Leu;MUFA;L_LDL_TG;M_LDL_L;M_LDL_CE;Lac;L_HDL_CE_;L_HDL_PL;TotPG;L_HDL_C_;XL_HDL_C_;S_HDL_PL_;S_HDL_L;S_LDL_PL_;XS_VLDL_CE;XXL_VLDL_CE_;S_VLDL_PL;L_LDL_PL_;XS_VLDL_CE_;XS_VLDL_L;LDL_TG;XS_VLDL_C;S_LDL_PL;IDL_PL_;M_L…
4:185687373	55	ACSL1	67	XL_HDL_CE;XL_HDL_C;XL_VLDL_PL;SFA;TotCho;Val;XXL_VLDL_PL;HDL3_C;XXL_VLDL_C;Gp;XS_VLDL_CE;S_VLDL_PL_;XL_VLDL_FC;L_HDL_TG;L_VLDL_FC_;PC;XXL_VLDL_TG_;XL_HDL_CE_;Ile;IDL_C;M_VLDL_FC_;XL_HDL_PL_;XL_VLDL_C;HDL_TG;XS_VLDL_L;EstC;SM;XS_VLDL_C;XXL_VLDL_L;S_VLDL_C;S_VLDL_CE;M_VLDL_C;S_LDL_PL;IDL_PL_;FAw3;XXL_VLDL_CE;XXL_VLDL_PL_;Cit;ApoB;LA;L_HDL_TG_;S_HDL_FC_;IDL_L;TotFA;Leu;MUFA;L_VLDL_FC;XXL_VLDL_TG;XXL…
4:185714289	135	ACSL1	154	SFA;XL_VLDL_PL;LDL_D;HDL3_C;M_VLDL_L;XL_VLDL_FC;IDL_PL;IDL_TG;PC;XXL_VLDL_TG_;Phe;Alb;M_VLDL_FC_;XL_HDL_PL_;ApoB_ApoA1;Tyr;EstC;L_LDL_FC_;SM;M_VLDL_C;S_LDL_CE_;Gln;S_HDL_CE_;XS_VLDL_PL;M_LDL_CE_;Leu;MUFA;L_LDL_TG;XXL_VLDL_FC_;M_LDL_L;M_LDL_CE;Lac;L_HDL_CE_;TotPG;L_HDL_C_;XL_HDL_C_;S_HDL_PL_;S_HDL_L;S_LDL_PL_;M_HDL_FC_;XS_VLDL_CE;S_VLDL_PL_;S_VLDL_PL;L_LDL_PL_;L_VLDL_FC_;XS_VLDL_CE_;XL_VLDL_C;XS_V…
19:13109908	147	NFIX	186	L_HDL_PL_;XL_HDL_C;SFA;XL_VLDL_PL;FAw3_FA;L_HDL_FC;LDL_D;HDL3_C;IDL_TG_;M_VLDL_L;XL_VLDL_FC;IDL_TG;IDL_PL;PC;XXL_VLDL_TG_;Phe;Alb;M_VLDL_FC_;XL_HDL_PL_;IDL_C_;ApoB_ApoA1;Tyr;EstC;L_LDL_FC_;S_LDL_CE_;SM;M_VLDL_C;L_VLDL_C_;Gln;S_HDL_CE_;XS_VLDL_PL;L_LDL_TG_;S_LDL_TG_;M_LDL_CE_;Leu;MUFA;L_LDL_TG;XXL_VLDL_FC_;M_HDL_C_;M_LDL_L;XL_VLDL_TG;M_LDL_CE;Lac;L_HDL_CE_;L_HDL_PL;TotPG;XL_HDL_CE;L_HDL_C_;XL_HDL_…
4:185737843	101	RP11-701P16.2;ACSL1	113	SFA;XL_VLDL_PL;LDL_D;HDL3_C;XL_VLDL_FC;IDL_TG;IDL_PL;PC;XXL_VLDL_TG_;Phe;Alb;M_VLDL_FC_;XL_HDL_PL_;EstC;SM;L_LDL_FC_;M_VLDL_C;XS_VLDL_PL;Leu;MUFA;L_LDL_TG;XXL_VLDL_FC_;M_LDL_L;M_LDL_CE;L_HDL_CE_;TotPG;L_HDL_C_;XL_HDL_C_;S_HDL_PL_;S_HDL_L;M_HDL_FC_;S_LDL_PL_;XS_VLDL_CE;S_VLDL_PL;L_LDL_PL_;L_VLDL_FC_;XS_VLDL_CE_;XS_VLDL_L;LDL_TG;XS_VLDL_C;S_LDL_PL;IDL_PL_;M_LDL_FC;XXL_VLDL_PL_;M_LDL_TG;ApoB;S_LDL_C…
Query locus:	19:13109908	NFIX	Query signature length: 142	CNV Pooled analysis	L_LDL_PL_;S_LDL_FC;S_VLDL_C;S_VLDL_CE;S_LDL_L;S_LDL_PL;Crea;M_LDL_L;PUFA;M_LDL_FC_;S_VLDL_FC;M_LDL_FC;S_LDL_C;S_VLDL_L;M_LDL_C;S_VLDL_PL;FAw3;XS_VLDL_FC;FAw6;M_LDL_CE;LDL_C;M_LDL_PL;ApoB;EstC;S_HDL_PL_;S_LDL_CE;LDL_D;XS_VLDL_L;LA;L_LDL_CE;L_LDL_L;L_LDL_C;Serum_C;M_LDL_PL_;L_LDL_FC_;VLDL_C;XS_VLDL_PL;L_LDL_PL;S_LDL_PL_;L_LDL_FC;IDL_L;XS_VLDL_TG;XS_VLDL_C;S_LDL_TG;S_VLDL_TG;IDL_C;XXL_VLDL_TG_;ApoB_…
Reference dataset: LRR Pooled analysis
All genome wide signature overlap count list - distinct set only	141;140;139;138;137;136;135;134;133;132;131;130;129;128;127;126;125;124;123;122;121;120;119;118;117;116;115;114;113;112;111;110;109;108;107;106;105;104;103;102;101;100;99;98;97;96;95;94;93;92;91;90;89;88;87;86;85;84;83;82;81;80;79;78;77;76;75;74;73;72;71;70;69;68;67;66;65;64;63;62;61;60;59;58;57;56;55;54;53;52;51;50;49;48;47;46;45;44;43;42;41;40;39;38;37;36;35;34;33;32;31;30;29;28;27;26;25;24;23;…
Overlap results
Location	Overlap count	Gene	Reference signature length	Reference signature
4:185710859	141	ACSL1	194	L_HDL_PL_;XL_HDL_C;SFA;XL_VLDL_PL;FAw3_FA;L_HDL_FC;LDL_D;HDL3_C;IDL_TG_;M_VLDL_L;XL_VLDL_FC;M_VLDL_CE_;IDL_TG;IDL_PL;PC;XXL_VLDL_TG_;Phe;Alb;M_VLDL_FC_;XL_HDL_PL_;IDL_C_;ApoB_ApoA1;Tyr;L_LDL_FC_;EstC;S_LDL_CE_;M_VLDL_C;SM;L_VLDL_C_;Gln;S_HDL_CE_;XS_VLDL_PL;VLDL_D;L_LDL_TG_;S_LDL_TG_;M_LDL_CE_;Leu;MUFA;L_LDL_TG;XXL_VLDL_FC_;M_HDL_C_;M_LDL_L;M_LDL_CE;Lac;L_HDL_CE_;L_HDL_PL;TotPG;FAw6_FA;XL_HDL_CE;L…
12:113341598	126	RPH3A;RP1-71H24.1;OAS1	157	L_HDL_PL_;XL_HDL_C;SFA;FAw3_FA;L_HDL_FC;LDL_D;HDL3_C;M_VLDL_L;IDL_TG;IDL_PL;PC;XXL_VLDL_TG_;Phe;Alb;M_VLDL_FC_;XL_HDL_PL_;ApoB_ApoA1;Tyr;S_LDL_CE_;L_LDL_FC_;EstC;M_VLDL_C;Gln;S_HDL_CE_;XS_VLDL_PL;S_LDL_TG_;M_LDL_CE_;Leu;MUFA;L_LDL_TG;M_LDL_L;M_LDL_CE;Lac;L_HDL_CE_;L_HDL_PL;TotPG;XL_HDL_CE;L_HDL_C_;XL_HDL_C_;S_HDL_PL_;S_HDL_L;S_LDL_PL_;XS_VLDL_CE;S_VLDL_PL_;XXL_VLDL_CE_;S_VLDL_PL;L_LDL_PL_;Ace;XS_…
19:13122612	122	CTC-239J10.1;NFIX	160	L_HDL_PL_;XL_HDL_C;SFA;FAw3_FA;L_HDL_FC;LDL_D;HDL3_C;M_VLDL_L;M_VLDL_CE_;IDL_PL;IDL_TG;PC;XXL_VLDL_TG_;Phe;Alb;M_VLDL_FC_;XL_HDL_PL_;ApoB_ApoA1;Tyr;S_LDL_CE_;L_LDL_FC_;EstC;M_VLDL_C;SM;Gln;S_HDL_CE_;XS_VLDL_PL;S_LDL_TG_;M_LDL_CE_;Leu;MUFA;L_LDL_TG;M_LDL_L;M_LDL_CE;Lac;L_HDL_CE_;L_HDL_PL;TotPG;XL_HDL_CE;L_HDL_C_;XL_HDL_C_;S_HDL_PL_;S_HDL_L;S_LDL_PL_;M_HDL_FC_;XS_VLDL_CE;S_VLDL_PL;L_LDL_PL_;Ace;L_V…
12:121479265	139	OASL	177	L_HDL_PL_;XL_HDL_C;SFA;XL_VLDL_PL;FAw3_FA;L_HDL_FC;LDL_D;HDL3_C;M_VLDL_L;XL_VLDL_FC;IDL_PL;IDL_TG;PC;XXL_VLDL_TG_;Phe;Alb;M_VLDL_FC_;XL_HDL_PL_;IDL_C_;ApoB_ApoA1;Tyr;EstC;L_LDL_FC_;SM;S_LDL_CE_;M_VLDL_C;Gln;S_HDL_CE_;XS_VLDL_PL;S_LDL_TG_;M_LDL_CE_;Leu;MUFA;L_LDL_TG;XXL_VLDL_FC_;M_LDL_L;XL_VLDL_TG;M_LDL_CE;Lac;L_HDL_CE_;L_HDL_PL;TotPG;L_HDL_C_;XL_HDL_C_;S_HDL_PL_;S_HDL_L;S_LDL_PL_;M_HDL_FC_;XS_VLD…
12:121471931	139	OASL	177	L_HDL_PL_;SFA;XL_VLDL_PL;FAw3_FA;L_HDL_FC;LDL_D;HDL3_C;IDL_TG_;M_VLDL_L;XL_VLDL_FC;IDL_TG;IDL_PL;PC;XXL_VLDL_TG_;Phe;Alb;M_VLDL_FC_;XL_HDL_PL_;IDL_C_;ApoB_ApoA1;Tyr;EstC;L_LDL_FC_;SM;M_VLDL_C;S_LDL_CE_;L_VLDL_C_;Gln;S_HDL_CE_;XS_VLDL_PL;L_LDL_TG_;S_LDL_TG_;M_LDL_CE_;Leu;MUFA;L_LDL_TG;XXL_VLDL_FC_;M_LDL_L;M_LDL_CE;Lac;L_HDL_CE_;L_HDL_PL;TotPG;L_HDL_C_;XL_HDL_C_;S_HDL_PL_;S_HDL_L;S_LDL_PL_;M_HDL_FC…
19:13103638	139	NFIX	173	L_HDL_PL_;SFA;XL_VLDL_PL;FAw3_FA;L_HDL_FC;LDL_D;HDL3_C;M_VLDL_L;XL_VLDL_FC;IDL_PL;IDL_TG;PC;XXL_VLDL_TG_;Phe;Alb;M_VLDL_FC_;XL_HDL_PL_;IDL_C_;ApoB_ApoA1;Tyr;EstC;L_LDL_FC_;SM;S_LDL_CE_;M_VLDL_C;S_HDL_CE_;Gln;XS_VLDL_PL;S_LDL_TG_;M_LDL_CE_;Leu;MUFA;L_LDL_TG;XXL_VLDL_FC_;M_LDL_L;XL_VLDL_TG;M_LDL_CE;Lac;L_HDL_CE_;L_HDL_PL;TotPG;L_HDL_C_;XL_HDL_C_;S_HDL_PL_;S_HDL_L;S_LDL_PL_;M_HDL_FC_;XS_VLDL_CE;S_VL…
4:185708595	139	ACSL1	181	L_HDL_PL_;XL_HDL_C;SFA;XL_VLDL_PL;FAw3_FA;L_HDL_FC;LDL_D;HDL3_C;IDL_TG_;M_VLDL_L;XL_VLDL_FC;IDL_TG;IDL_PL;PC;XXL_VLDL_TG_;Phe;Alb;M_VLDL_FC_;XL_HDL_PL_;IDL_C_;ApoB_ApoA1;Tyr;EstC;L_LDL_FC_;S_LDL_CE_;SM;M_VLDL_C;L_VLDL_C_;Gln;S_HDL_CE_;XS_VLDL_PL;L_LDL_TG_;S_LDL_TG_;M_LDL_CE_;Leu;MUFA;L_LDL_TG;XXL_VLDL_FC_;M_LDL_L;M_LDL_CE;Lac;L_HDL_CE_;L_HDL_PL;TotPG;L_HDL_C_;XL_HDL_C_;S_HDL_PL_;S_HDL_L;S_LDL_PL_…
12:121476423	104	OASL	126	L_HDL_PL_;XL_HDL_C;L_HDL_FC;LDL_D;IDL_TG_;M_VLDL_L;IDL_TG;IDL_PL;Phe;M_VLDL_FC_;XL_HDL_PL_;ApoB_ApoA1;Tyr;S_LDL_CE_;L_LDL_FC_;EstC;M_VLDL_C;S_HDL_CE_;Gln;XS_VLDL_PL;S_LDL_TG_;M_LDL_CE_;Leu;MUFA;L_LDL_TG;M_LDL_L;M_LDL_CE;Lac;L_HDL_CE_;L_HDL_PL;TotPG;L_HDL_C_;XL_HDL_C_;S_HDL_PL_;S_HDL_L;S_LDL_PL_;XS_VLDL_CE;XXL_VLDL_CE_;S_VLDL_PL;L_LDL_PL_;XS_VLDL_CE_;XS_VLDL_L;LDL_TG;XS_VLDL_C;S_LDL_PL;IDL_PL_;M_L…
4:185687373	53	ACSL1	67	XL_HDL_CE;XL_HDL_C;XL_VLDL_PL;SFA;TotCho;Val;XXL_VLDL_PL;HDL3_C;XXL_VLDL_C;Gp;XS_VLDL_CE;S_VLDL_PL_;XL_VLDL_FC;L_HDL_TG;L_VLDL_FC_;PC;XXL_VLDL_TG_;XL_HDL_CE_;Ile;IDL_C;M_VLDL_FC_;XL_HDL_PL_;XL_VLDL_C;HDL_TG;XS_VLDL_L;EstC;SM;XS_VLDL_C;XXL_VLDL_L;S_VLDL_C;S_VLDL_CE;M_VLDL_C;S_LDL_PL;IDL_PL_;FAw3;XXL_VLDL_CE;XXL_VLDL_PL_;Cit;ApoB;LA;L_HDL_TG_;S_HDL_FC_;IDL_L;TotFA;Leu;MUFA;L_VLDL_FC;XXL_VLDL_TG;XXL…
4:185714289	133	ACSL1	154	SFA;XL_VLDL_PL;LDL_D;HDL3_C;M_VLDL_L;XL_VLDL_FC;IDL_PL;IDL_TG;PC;XXL_VLDL_TG_;Phe;Alb;M_VLDL_FC_;XL_HDL_PL_;ApoB_ApoA1;Tyr;EstC;L_LDL_FC_;SM;M_VLDL_C;S_LDL_CE_;Gln;S_HDL_CE_;XS_VLDL_PL;M_LDL_CE_;Leu;MUFA;L_LDL_TG;XXL_VLDL_FC_;M_LDL_L;M_LDL_CE;Lac;L_HDL_CE_;TotPG;L_HDL_C_;XL_HDL_C_;S_HDL_PL_;S_HDL_L;S_LDL_PL_;M_HDL_FC_;XS_VLDL_CE;S_VLDL_PL_;S_VLDL_PL;L_LDL_PL_;L_VLDL_FC_;XS_VLDL_CE_;XL_VLDL_C;XS_V…
19:13109908	140	NFIX	186	L_HDL_PL_;XL_HDL_C;SFA;XL_VLDL_PL;FAw3_FA;L_HDL_FC;LDL_D;HDL3_C;IDL_TG_;M_VLDL_L;XL_VLDL_FC;IDL_TG;IDL_PL;PC;XXL_VLDL_TG_;Phe;Alb;M_VLDL_FC_;XL_HDL_PL_;IDL_C_;ApoB_ApoA1;Tyr;EstC;L_LDL_FC_;S_LDL_CE_;SM;M_VLDL_C;L_VLDL_C_;Gln;S_HDL_CE_;XS_VLDL_PL;L_LDL_TG_;S_LDL_TG_;M_LDL_CE_;Leu;MUFA;L_LDL_TG;XXL_VLDL_FC_;M_HDL_C_;M_LDL_L;XL_VLDL_TG;M_LDL_CE;Lac;L_HDL_CE_;L_HDL_PL;TotPG;XL_HDL_CE;L_HDL_C_;XL_HDL_…
4:185737843	101	RP11-701P16.2;ACSL1	113	SFA;XL_VLDL_PL;LDL_D;HDL3_C;XL_VLDL_FC;IDL_TG;IDL_PL;PC;XXL_VLDL_TG_;Phe;Alb;M_VLDL_FC_;XL_HDL_PL_;EstC;SM;L_LDL_FC_;M_VLDL_C;XS_VLDL_PL;Leu;MUFA;L_LDL_TG;XXL_VLDL_FC_;M_LDL_L;M_LDL_CE;L_HDL_CE_;TotPG;L_HDL_C_;XL_HDL_C_;S_HDL_PL_;S_HDL_L;M_HDL_FC_;S_LDL_PL_;XS_VLDL_CE;S_VLDL_PL;L_LDL_PL_;L_VLDL_FC_;XS_VLDL_CE_;XS_VLDL_L;LDL_TG;XS_VLDL_C;S_LDL_PL;IDL_PL_;M_LDL_FC;XXL_VLDL_PL_;M_LDL_TG;ApoB;S_LDL_C…
Query locus:	19:13174312	NFIX	Query signature length: 55	LRR NFBC 1966	Gp;Phe;Pyr;XXL_VLDL_FC_;S_HDL_TG;S_LDL_TG_;S_HDL_FC;Leu;M_VLDL_FC_;HDL_TG;L_LDL_TG_;S_HDL_FC_;S_LDL_TG;XS_VLDL_TG_;MUFA;IDL_TG_;M_LDL_TG_;S_VLDL_FC_;LDL_TG;Lac;XS_VLDL_TG;HDL3_C;L_LDL_TG;S_VLDL_FC;S_HDL_TG_;S_VLDL_PL;Serum_TG;M_HDL_TG;M_LDL_TG;L_LDL_C_;L_VLDL_FC_;PC;IDL_TG;LA;Ile;S_HDL_L;TotFA;FAw6;Glc;S_VLDL_L;SM;MUFA_FA;L_LDL_FC_;IDL_C_;S_VLDL_TG;PUFA;TotCho;SFA;S_LDL_C_;TotPG;IDL_FC_;XXL_VLDL_…
Reference dataset: LRR Pooled analysis
All genome wide signature overlap count list - distinct set only	54;53;52;51;50;49;48;47;46;45;44;43;42;41;40;39;38;37;36;35;34;33;32;31;30;29;28;27;26;25;24;23;22;21;20;19;18;17;16;15;14;13;12;11;10;9;8;7;6;5;4;3;2;1;0
Overlap results
Location	Overlap count	Gene	Reference signature length	Reference signature
4:185710859	54	ACSL1	194	L_HDL_PL_;XL_HDL_C;SFA;XL_VLDL_PL;FAw3_FA;L_HDL_FC;LDL_D;HDL3_C;IDL_TG_;M_VLDL_L;XL_VLDL_FC;M_VLDL_CE_;IDL_TG;IDL_PL;PC;XXL_VLDL_TG_;Phe;Alb;M_VLDL_FC_;XL_HDL_PL_;IDL_C_;ApoB_ApoA1;Tyr;L_LDL_FC_;EstC;S_LDL_CE_;M_VLDL_C;SM;L_VLDL_C_;Gln;S_HDL_CE_;XS_VLDL_PL;VLDL_D;L_LDL_TG_;S_LDL_TG_;M_LDL_CE_;Leu;MUFA;L_LDL_TG;XXL_VLDL_FC_;M_HDL_C_;M_LDL_L;M_LDL_CE;Lac;L_HDL_CE_;L_HDL_PL;TotPG;FAw6_FA;XL_HDL_CE;L…
12:113341598	44	RPH3A;RP1-71H24.1;OAS1	157	L_HDL_PL_;XL_HDL_C;SFA;FAw3_FA;L_HDL_FC;LDL_D;HDL3_C;M_VLDL_L;IDL_TG;IDL_PL;PC;XXL_VLDL_TG_;Phe;Alb;M_VLDL_FC_;XL_HDL_PL_;ApoB_ApoA1;Tyr;S_LDL_CE_;L_LDL_FC_;EstC;M_VLDL_C;Gln;S_HDL_CE_;XS_VLDL_PL;S_LDL_TG_;M_LDL_CE_;Leu;MUFA;L_LDL_TG;M_LDL_L;M_LDL_CE;Lac;L_HDL_CE_;L_HDL_PL;TotPG;XL_HDL_CE;L_HDL_C_;XL_HDL_C_;S_HDL_PL_;S_HDL_L;S_LDL_PL_;XS_VLDL_CE;S_VLDL_PL_;XXL_VLDL_CE_;S_VLDL_PL;L_LDL_PL_;Ace;XS_…
19:13122612	45	CTC-239J10.1;NFIX	160	L_HDL_PL_;XL_HDL_C;SFA;FAw3_FA;L_HDL_FC;LDL_D;HDL3_C;M_VLDL_L;M_VLDL_CE_;IDL_PL;IDL_TG;PC;XXL_VLDL_TG_;Phe;Alb;M_VLDL_FC_;XL_HDL_PL_;ApoB_ApoA1;Tyr;S_LDL_CE_;L_LDL_FC_;EstC;M_VLDL_C;SM;Gln;S_HDL_CE_;XS_VLDL_PL;S_LDL_TG_;M_LDL_CE_;Leu;MUFA;L_LDL_TG;M_LDL_L;M_LDL_CE;Lac;L_HDL_CE_;L_HDL_PL;TotPG;XL_HDL_CE;L_HDL_C_;XL_HDL_C_;S_HDL_PL_;S_HDL_L;S_LDL_PL_;M_HDL_FC_;XS_VLDL_CE;S_VLDL_PL;L_LDL_PL_;Ace;L_V…
12:121479265	47	OASL	177	L_HDL_PL_;XL_HDL_C;SFA;XL_VLDL_PL;FAw3_FA;L_HDL_FC;LDL_D;HDL3_C;M_VLDL_L;XL_VLDL_FC;IDL_PL;IDL_TG;PC;XXL_VLDL_TG_;Phe;Alb;M_VLDL_FC_;XL_HDL_PL_;IDL_C_;ApoB_ApoA1;Tyr;EstC;L_LDL_FC_;SM;S_LDL_CE_;M_VLDL_C;Gln;S_HDL_CE_;XS_VLDL_PL;S_LDL_TG_;M_LDL_CE_;Leu;MUFA;L_LDL_TG;XXL_VLDL_FC_;M_LDL_L;XL_VLDL_TG;M_LDL_CE;Lac;L_HDL_CE_;L_HDL_PL;TotPG;L_HDL_C_;XL_HDL_C_;S_HDL_PL_;S_HDL_L;S_LDL_PL_;M_HDL_FC_;XS_VLD…
12:121471931	51	OASL	177	L_HDL_PL_;SFA;XL_VLDL_PL;FAw3_FA;L_HDL_FC;LDL_D;HDL3_C;IDL_TG_;M_VLDL_L;XL_VLDL_FC;IDL_TG;IDL_PL;PC;XXL_VLDL_TG_;Phe;Alb;M_VLDL_FC_;XL_HDL_PL_;IDL_C_;ApoB_ApoA1;Tyr;EstC;L_LDL_FC_;SM;M_VLDL_C;S_LDL_CE_;L_VLDL_C_;Gln;S_HDL_CE_;XS_VLDL_PL;L_LDL_TG_;S_LDL_TG_;M_LDL_CE_;Leu;MUFA;L_LDL_TG;XXL_VLDL_FC_;M_LDL_L;M_LDL_CE;Lac;L_HDL_CE_;L_HDL_PL;TotPG;L_HDL_C_;XL_HDL_C_;S_HDL_PL_;S_HDL_L;S_LDL_PL_;M_HDL_FC…
19:13103638	47	NFIX	173	L_HDL_PL_;SFA;XL_VLDL_PL;FAw3_FA;L_HDL_FC;LDL_D;HDL3_C;M_VLDL_L;XL_VLDL_FC;IDL_PL;IDL_TG;PC;XXL_VLDL_TG_;Phe;Alb;M_VLDL_FC_;XL_HDL_PL_;IDL_C_;ApoB_ApoA1;Tyr;EstC;L_LDL_FC_;SM;S_LDL_CE_;M_VLDL_C;S_HDL_CE_;Gln;XS_VLDL_PL;S_LDL_TG_;M_LDL_CE_;Leu;MUFA;L_LDL_TG;XXL_VLDL_FC_;M_LDL_L;XL_VLDL_TG;M_LDL_CE;Lac;L_HDL_CE_;L_HDL_PL;TotPG;L_HDL_C_;XL_HDL_C_;S_HDL_PL_;S_HDL_L;S_LDL_PL_;M_HDL_FC_;XS_VLDL_CE;S_VL…
4:185708595	51	ACSL1	181	L_HDL_PL_;XL_HDL_C;SFA;XL_VLDL_PL;FAw3_FA;L_HDL_FC;LDL_D;HDL3_C;IDL_TG_;M_VLDL_L;XL_VLDL_FC;IDL_TG;IDL_PL;PC;XXL_VLDL_TG_;Phe;Alb;M_VLDL_FC_;XL_HDL_PL_;IDL_C_;ApoB_ApoA1;Tyr;EstC;L_LDL_FC_;S_LDL_CE_;SM;M_VLDL_C;L_VLDL_C_;Gln;S_HDL_CE_;XS_VLDL_PL;L_LDL_TG_;S_LDL_TG_;M_LDL_CE_;Leu;MUFA;L_LDL_TG;XXL_VLDL_FC_;M_LDL_L;M_LDL_CE;Lac;L_HDL_CE_;L_HDL_PL;TotPG;L_HDL_C_;XL_HDL_C_;S_HDL_PL_;S_HDL_L;S_LDL_PL_…
12:121476423	37	OASL	126	L_HDL_PL_;XL_HDL_C;L_HDL_FC;LDL_D;IDL_TG_;M_VLDL_L;IDL_TG;IDL_PL;Phe;M_VLDL_FC_;XL_HDL_PL_;ApoB_ApoA1;Tyr;S_LDL_CE_;L_LDL_FC_;EstC;M_VLDL_C;S_HDL_CE_;Gln;XS_VLDL_PL;S_LDL_TG_;M_LDL_CE_;Leu;MUFA;L_LDL_TG;M_LDL_L;M_LDL_CE;Lac;L_HDL_CE_;L_HDL_PL;TotPG;L_HDL_C_;XL_HDL_C_;S_HDL_PL_;S_HDL_L;S_LDL_PL_;XS_VLDL_CE;XXL_VLDL_CE_;S_VLDL_PL;L_LDL_PL_;XS_VLDL_CE_;XS_VLDL_L;LDL_TG;XS_VLDL_C;S_LDL_PL;IDL_PL_;M_L…
[truncated: 1,585 more rows]

## Sheet: LRR Meta analysis
Query locus:	3:45923085	RP11-852E15.1;LZTFL1;CCR9	Query signature length: 42	LRR NFBC 1966	Gp;Phe;Pyr;S_HDL_FC_;M_VLDL_FC_;Lac;S_LDL_TG_;XXL_VLDL_FC_;S_VLDL_FC_;Leu;S_HDL_TG;S_HDL_FC;L_LDL_TG_;S_LDL_TG;HDL_TG;M_LDL_TG_;HDL3_C;L_LDL_TG;LDL_TG;M_LDL_TG;MUFA;LA;PC;FAw6;IDL_TG_;L_LDL_C_;S_HDL_TG_;L_VLDL_FC_;S_VLDL_FC;IDL_TG;TotFA;SM;S_VLDL_PL;XS_VLDL_TG;PUFA;XS_VLDL_TG_;TotPG;TotCho;M_HDL_TG;Serum_TG;M_HDL_CE_;Glc
[truncated: 2,736 more rows]

[truncated: 2 more sheets: CNV genotype pooled , CNV genotype Meta analysis]
