# Supplementary material for: Plasma metabolomic signatures for copy number variants and COVID-19 risk loci in Northern Finland populations
Source: Sci Rep. 2025 Apr 16;15:13172. doi: 10.1038/s41598-025-94839-9 (PMC12003712; doi:10.1038/s41598-025-94839-9)
Supplement: Supplementary file 7 — Supplementary Material 7 [file 41598_2025_94839_MOESM7_ESM.xlsx]

## Sheet: Sheet1
	Supplementary table 6. COVID-19 hallmarks. COVID-19 gene descriptions and the corresponding hallmarks
	COVID-19 Host genetics study and update *	COVID-19 severity GWAS **	COVID-19 GSMR ***	Gene	Breif description of function curated from genecards - https://www.genecards.org/
	YES	YES		ABO	Blood group systems, Febrile seizures, Mn(2+) cofactor biding site
	YES			ACSF3	acyl-CoA synthetase activate fatty acids by linkage between fatty acids and coenzyme A; Combined Malonic and Methylmalonic Aciduria, in born errors of metabolism, seizures
	YES			ANXA11	Calcium-dependent phospholipid-binding sites. The encoded protein is a 56-kD antigen recognized by sera from patients with various autoimmune diseases
	YES	YES		AQP3	Aquaporin, water, glycerol transport
	YES			ARHGAP27	Rho-type GTpase activating
		YES		ARHGEF38	Bardet-Biedl syndrome 6, Rho Guanine nucleotide exchange factor 38
	YES			ARL17A	GTP binding, ADP Ribosylation factor like 17A
	YES	YES		ATP11A	Ca(2+) influx, GTpase signal transduction
	YES	YES		ATP5PO	F-type ATPase in mitochondrial matrix, contains catalytic core and proton channel
			YES	ATP6V1G2	A multisubunit enzyme that mediates acidification of intracellular compartments of eukaryotic cells
	YES	YES	YES	BCL11A	Retroviral integration site in mouse for myeloid leukemia, down regulated during hematopoietic cell differentiation, distral promoter of HBG1, hence represses HbF, modulator of nr2f2
	YES		YES	CAT	Defence against oxidative stress, ROS hydrogen peroxide to water and oxygen,
			YES	CCR1	The ligands of this receptor include macrophage inflammatory protein 1 alpha (MIP-1 alpha)
				CCR2	Binds with CCL2 on monocytes and macrophages mediates chemotaxis and migration induction through the activation of the PI3K cascade
	YES			CCR3	Macrophage inflammatory protein 1b measurement
			YES	CCR5	Expressed by T cells and macrophages, co-receptor for macrophage-tropic virus, ligands for this receptor include Macrophage inflammatory protein 1 alpha
	YES			CEP97	Signalling by Rho GTpases
	YES			CIB4	Calcium and magnesium ion binding activity
	YES			CSF3	Granulocyte/macrophage colony-stimulating factors are cytokines that act in hematopoiesis by controlling the production, differentiation, and function of 2 related white cell populations of the blood, the granulocytes and the monocytes-macrophages. This CSF induces granulocytes.
	YES			CYP4B1	Oxidation by cytochrome p450, iron binding and oxidoreductase activity, acting on paired donors, with incorporation of reduction of molecular oxygen. Heme-thiolate monooxygenases
	YES			EIF5AL1	Ribosome, translation elongation factor
	YES			FDX2	Ferrdoxin gene, 2Fe-2S ferredoxin type domain, essential for heme A Fe/S biosynthesis
	YES			FOXG1	Neuronal tissues and brain development
	YES	YES		FUT2	galactoside 2-L-fucosyltransferase enzyme, ABO blood group antigen synthesis
			YES	GATA2	Transcription factor involved in stem cell maintenance with key roles in hematopoietic development
	YES		YES	GSDMA/GSDMB	Apoptosis, Pyroptosis
		YES		HCN3	Voltage gated cation channel, potassium channels
	YES			ICAM3	Contributes to apoptotic neutrophil phagocytosis by macrophages
	YES			ICAM4	Landsteiner-Wiener blood group
	YES		YES	IRF1	Macrophage production of IL12
			YES	IRF7	Can activate distinct gene expression programs in macrophages and regulate anti-tumour properties of primary macrophages (by similarity)
				KCNC3	Voltage-gated potassium channel that plays an important role in the rapid repolarization of fast-firing brain neurons
	YES	YES		LZTFL1	BBSome complex and GTpase related;autoimmunity and Bardet-Biedl patients and corresponding mouse models show altered hematopoiesis and homeostasis of blood cells.
	YES			MBL1P	Calcium-dependent carbohydrate binding activity; mannose binding activity
	YES			MRPS6	Mammalian mitochondrial ribosomal protein
	YES			MTX1	Predicted to be involved in mitochondrion organization
	YES	YES		NR1H2	Key regulator of macrophage function, controlling transcriptional programs in lipid homeostatis and inflammation
			YES	NSF	Developmental epileptic encephalopathy
				NUCB1	Calcium binding EF-hand protein, Golgi calcium homeostatis Ca(2+) signal transduction
	YES			PIR	The encoded protein is an Fe(II)-containing nuclear protein expressed in all tissues of the body
	YES			PLEKHM1	Acts as dual effector of RAB7A and ARL8b that simultanuously bind to GTpase
		YES		PLSCR1	Blood coagulation cascade and macrophage clearing of apoptotic cells
	YES	YES		RAB2A	GTpase
	YES			RASIP1	Enables GTPase binding activity and protein homodimerization activity
	YES			RPL24	Ribosome, 60S subunit
	YES	YES	YES	SLC22A31	Organic anion transporter mediates uptake of ions
	YES			SLC22A5	Fructose transporter in small intestine, leads to high blood pressure
	YES			SLC34A2	pH-sensitive sodium-dependent phosphate transporter
	YES			SLC39A8	Zn(2+) transporter at onset of inflammation
	YES	YES		SLC6A20	na(+), and cl(-) dependent uptake of amino acid, sodium neurotransmitter symporter (SNF) family
	YES			TCF7L2	Blood glucose levels
	YES	YES		THBS3	Heparin and calcium ion binding
	YES			TOMM7	This gene encodes a subunit of the translocase of the outer mitochondrial membrane
		YES		TRIM46	Neuronal polarity (voltage gated sodium channels in neurons)
			YES	TTC19	This protein is embedded in the inner mitochondria membrane, forms the mitochondria respiratory chain III
			HEMATOLOGICAL
			DIVALENT CATION
			GTPASE, GEF, GAP
			VOLTAGE-GATED ION TRANSPORT, NEUROLOGICAL
			MACROPHAGE BIOLOGY
		CCR2	Pairo-Castineira, E., Clohisey, S., Klaric, L., Bretherick, A.D., Rawlik, K., Pasko, D., Walker, S., Parkinson, N., Fourman, M.H., Russell, C.D. and Furniss, J., 2021. Genetic mechanisms of critical illness in COVID-19. Nature, 591(7848), pp.92-98.
		*	Writing group Writing group leaders Pathak Gita A. 6 Andrews Shea J. 7 Kanai Masahiro 2, et al. "Mapping the human genetic architecture of COVID-19." Nature 600.7889 (2021): 472-477.
			Kanai, Masahiro, et al. "A second update on mapping the human genetic architecture of COVID-19." Nature 621.7977 (2023): E7-E26.
		**	Pairo-Castineira, Erola, et al. "GWAS and meta-analysis identifies 49 genetic variants underlying critical COVID-19." Nature 617.7962 (2023): 764-768.
		***	Pairo-Castineira, Erola, et al. "GWAS and meta-analysis identifies 49 genetic variants underlying critical COVID-19." Nature 617.7962 (2023): 764-768.
